# Supplementary material for: Coronavirus sampling and surveillance in bats from 1996–2019: a systematic review and meta-analysis
Source: Nat Microbiol. 2023 May 25;8(6):1176–86. doi: 10.1038/s41564-023-01375-1 (PMC10234814; doi:10.1038/s41564-023-01375-1)
Supplement: Source Data Supplementary Table 1 — Statistical source data. [file 41564_2023_1375_MOESM3_ESM.csv]

Title	Authors	Journal	Year	nSamples	nPositive	Prevalence	HostFamily	HostGenus	Hosts	nSpecies	VirusGenus	VirusSubgenus	VirusStrain	DetectionType	StudyType	DetectionMethod	DetectionMethodSpecific	PCRMethod	GeneTarget	GeneTargetDetailed	Tissue	Sample	Country	State	SamplingSite	Latitude	Longitude	nSamplingTrips	YearDiscrete	MonthsDiscrete	StartYear	StartMonth	EndYear	EndMonth	Summer	Fall	Winter	Spring	TerminalSampling
longitudinal study of age-specific pattern of coronavirus infection in lyle's flying fox (pteropus lylei) in thailand	Wacharapluesadee et al.	Virol J	2018	367	4	0.010899	Pteropodidae	Pteropus	Pteropus lylei	1	alphacoronavirus	NA	NA	pooled	cross-sectional	PCR	hemi-nested RT-PCR	multiple	RdRp	RdRp	faecal, rectal, or anal	swab	Thailand	Chonburi	S1, S2, S3 (pooled)	NA	NA	NA	2012	NA	NA	January	NA	December	1	1	1	1	No
longitudinal study of age-specific pattern of coronavirus infection in lyle's flying fox (pteropus lylei) in thailand	Wacharapluesadee et al.	Virol J	2018	367	64	0.174387	Pteropodidae	Pteropus	Pteropus lylei	1	betacoronavirus	NA	NA	pooled	cross-sectional	PCR	hemi-nested RT-PCR	multiple	RdRp	RdRp	faecal, rectal, or anal	swab	Thailand	Chonburi	S1, S2, S3 (pooled)	NA	NA	NA	2012	NA	NA	January	NA	December	1	1	1	1	No
viral diversity of bat communities in human-dominated landscapes in mexico	Rico-Ch�vez et al.	Veterinaria MÃ©xico OA	2015	253	1	0.003953	Phyllostomidae	Carollia	Carollia sowelli	1	alphacoronavirus	NA	Mex Cov 2	single	cross-sectional	PCR	RT-PCR	single	NA	NA	oropharyngeal	swab	Mexico	Chiapas	Montes Azules	NA	NA	NA	NA	NA	NA	NA	NA	NA	NA	NA	NA	NA	No
viral diversity of bat communities in human-dominated landscapes in mexico	Rico-Ch�vez et al.	Veterinaria MÃ©xico OA	2015	253	2	0.007905	Phyllostomidae	Dermanura	Dermanura phaeotis	1	betacoronavirus	NA	Mex Cov 11a (1), Mex Cov 11b (1)	single	cross-sectional	PCR	RT-PCR	single	NA	NA	oropharyngeal	swab	Mexico	Chiapas	Montes Azules	NA	NA	NA	NA	NA	NA	NA	NA	NA	NA	NA	NA	NA	No
viral diversity of bat communities in human-dominated landscapes in mexico	Rico-Ch�vez et al.	Veterinaria MÃ©xico OA	2015	253	1	0.003953	Phyllostomidae	Lonchorhina	Lonchorhina aurita	1	alphacoronavirus	NA	Mex Cov 3	single	cross-sectional	PCR	RT-PCR	single	NA	NA	faecal, rectal, or anal	swab	Mexico	Chiapas	Montes Azules	NA	NA	NA	NA	NA	NA	NA	NA	NA	NA	NA	NA	NA	No
viral diversity of bat communities in human-dominated landscapes in mexico	Rico-Ch�vez et al.	Veterinaria MÃ©xico OA	2015	253	1	0.003953	Phyllostomidae	Artibeus	Artibeus jamaicensis	1	alphacoronavirus	NA	Mex Cov 5a	single	cross-sectional	PCR	RT-PCR	single	NA	NA	faecal, rectal, or anal	swab	Mexico	Chiapas	Montes Azules	NA	NA	NA	NA	NA	NA	NA	NA	NA	NA	NA	NA	NA	No
viral diversity of bat communities in human-dominated landscapes in mexico	Rico-Ch�vez et al.	Veterinaria MÃ©xico OA	2015	142	1	0.007042	Phyllostomidae	Artibeus	Artibeus jamaicensis	1	alphacoronavirus	NA	Mex Cov 5a	single	cross-sectional	PCR	RT-PCR	single	NA	NA	faecal, rectal, or anal	swab	Mexico	Chiapas	Montes Azules	NA	NA	NA	NA	NA	NA	NA	NA	NA	NA	NA	NA	NA	No
viral diversity of bat communities in human-dominated landscapes in mexico	Rico-Ch�vez et al.	Veterinaria MÃ©xico OA	2015	142	1	0.007042	Vespertilionidae	Eptesicus	Eptesicus fuscus	1	alphacoronavirus	NA	Mex Cov 6	single	cross-sectional	PCR	RT-PCR	single	NA	NA	blood or serum	sera	Mexico	Chiapas	Montes Azules	NA	NA	NA	NA	NA	NA	NA	NA	NA	NA	NA	NA	NA	No
viral diversity of bat communities in human-dominated landscapes in mexico	Rico-Ch�vez et al.	Veterinaria MÃ©xico OA	2015	293	1	0.003413	Phyllostomidae	Carollia	Carollia sowelli	1	alphacoronavirus	NA	Mex Cov 1	single	cross-sectional	PCR	RT-PCR	single	NA	NA	oropharyngeal	swab	Mexico	Chiapas	Montes Azules	NA	NA	NA	NA	NA	NA	NA	NA	NA	NA	NA	NA	NA	No
viral diversity of bat communities in human-dominated landscapes in mexico	Rico-Ch�vez et al.	Veterinaria MÃ©xico OA	2015	293	1	0.003413	Phyllostomidae	Carollia	Carollia sowelli	1	alphacoronavirus	NA	Mex Cov 1	single	cross-sectional	PCR	RT-PCR	single	NA	NA	faecal, rectal, or anal	swab	Mexico	Chiapas	Montes Azules	NA	NA	NA	NA	NA	NA	NA	NA	NA	NA	NA	NA	NA	No
viral diversity of bat communities in human-dominated landscapes in mexico	Rico-Ch�vez et al.	Veterinaria MÃ©xico OA	2015	152	2	0.013158	Phyllostomidae	Artibeus	Artibeus jamaicensis	1	alphacoronavirus	NA	Mex Cov 5b	single	cross-sectional	PCR	RT-PCR	single	NA	NA	faecal, rectal, or anal	swab	Mexico	Campeche	Reserva de la BiÃ³sfera Calakmul	NA	NA	NA	NA	NA	NA	NA	NA	NA	NA	NA	NA	NA	No
viral diversity of bat communities in human-dominated landscapes in mexico	Rico-Ch�vez et al.	Veterinaria MÃ©xico OA	2015	152	3	0.019737	Phyllostomidae	Artibeus	Artibeus lituratus	1	alphacoronavirus	NA	Mex Cov 5b	single	cross-sectional	PCR	RT-PCR	single	NA	NA	faecal, rectal, or anal	swab	Mexico	Campeche	Reserva de la BiÃ³sfera Calakmul	NA	NA	NA	NA	NA	NA	NA	NA	NA	NA	NA	NA	NA	No
viral diversity of bat communities in human-dominated landscapes in mexico	Rico-Ch�vez et al.	Veterinaria MÃ©xico OA	2015	152	1	0.006579	Phyllostomidae	Artibeus	Artibeus lituratus	1	betacoronavirus	NA	Mex Cov 11b	single	cross-sectional	PCR	RT-PCR	single	NA	NA	faecal, rectal, or anal	swab	Mexico	Campeche	Reserva de la BiÃ³sfera Calakmul	NA	NA	NA	NA	NA	NA	NA	NA	NA	NA	NA	NA	NA	No
viral diversity of bat communities in human-dominated landscapes in mexico	Rico-Ch�vez et al.	Veterinaria MÃ©xico OA	2015	152	1	0.006579	Phyllostomidae	Dermanura	Dermanura phaeotis	1	betacoronavirus	NA	Mex Cov 11b	single	cross-sectional	PCR	RT-PCR	single	NA	NA	faecal, rectal, or anal	swab	Mexico	Campeche	Reserva de la BiÃ³sfera Calakmul	NA	NA	NA	NA	NA	NA	NA	NA	NA	NA	NA	NA	NA	No
viral diversity of bat communities in human-dominated landscapes in mexico	Rico-Ch�vez et al.	Veterinaria MÃ©xico OA	2015	152	1	0.006579	Mormoopidae	Pteronotus	Pteronotus parnellii	1	betacoronavirus	NA	Mex Cov 10	single	cross-sectional	PCR	RT-PCR	single	NA	NA	faecal, rectal, or anal	swab	Mexico	Campeche	Reserva de la BiÃ³sfera Calakmul	NA	NA	NA	NA	NA	NA	NA	NA	NA	NA	NA	NA	NA	No
viral diversity of bat communities in human-dominated landscapes in mexico	Rico-Ch�vez et al.	Veterinaria MÃ©xico OA	2015	65	1	0.015385	Phyllostomidae	Carollia	Carollia perspicillata	1	alphacoronavirus	NA	Mex Cov 1	single	cross-sectional	PCR	RT-PCR	single	NA	NA	faecal, rectal, or anal	swab	Mexico	Campeche	Reserva de la BiÃ³sfera Calakmul	NA	NA	NA	NA	NA	NA	NA	NA	NA	NA	NA	NA	NA	No
viral diversity of bat communities in human-dominated landscapes in mexico	Rico-Ch�vez et al.	Veterinaria MÃ©xico OA	2015	65	3	0.046154	Phyllostomidae	Carollia	Carollia sowelli	1	alphacoronavirus	NA	Mex Cov 1 (1), Mex Cov 2 (1), Mex Cov 5b (1)	single	cross-sectional	PCR	RT-PCR	single	NA	NA	faecal, rectal, or anal	swab	Mexico	Campeche	Reserva de la BiÃ³sfera Calakmul	NA	NA	NA	NA	NA	NA	NA	NA	NA	NA	NA	NA	NA	No
viral diversity of bat communities in human-dominated landscapes in mexico	Rico-Ch�vez et al.	Veterinaria MÃ©xico OA	2015	65	1	0.015385	Phyllostomidae	Artibeus	Artibeus jamaicensis	1	alphacoronavirus	NA	Mex Cov 4	single	cross-sectional	PCR	RT-PCR	single	NA	NA	faecal, rectal, or anal	swab	Mexico	Campeche	Reserva de la BiÃ³sfera Calakmul	NA	NA	NA	NA	NA	NA	NA	NA	NA	NA	NA	NA	NA	No
viral diversity of bat communities in human-dominated landscapes in mexico	Rico-Ch�vez et al.	Veterinaria MÃ©xico OA	2015	65	1	0.015385	Molossidae	Nyctinomops	Nyctinomops laticaudatus	1	betacoronavirus	NA	Mex Cov 9	single	cross-sectional	PCR	RT-PCR	single	NA	NA	faecal, rectal, or anal	swab	Mexico	Campeche	Reserva de la BiÃ³sfera Calakmul	NA	NA	NA	NA	NA	NA	NA	NA	NA	NA	NA	NA	NA	No
viral diversity of bat communities in human-dominated landscapes in mexico	Rico-Ch�vez et al.	Veterinaria MÃ©xico OA	2015	102	1	0.009804	Phyllostomidae	Carollia	Carollia perspicillata	1	alphacoronavirus	NA	Mex Cov 1	single	cross-sectional	PCR	RT-PCR	single	NA	NA	faecal, rectal, or anal	swab	Mexico	Campeche	Reserva de la BiÃ³sfera Calakmul	NA	NA	NA	NA	NA	NA	NA	NA	NA	NA	NA	NA	NA	No
viral diversity of bat communities in human-dominated landscapes in mexico	Rico-Ch�vez et al.	Veterinaria MÃ©xico OA	2015	102	1	0.009804	Phyllostomidae	Carollia	Carollia sowelli	1	alphacoronavirus	NA	Mex Cov 2	single	cross-sectional	PCR	RT-PCR	single	NA	NA	faecal, rectal, or anal	swab	Mexico	Campeche	Reserva de la BiÃ³sfera Calakmul	NA	NA	NA	NA	NA	NA	NA	NA	NA	NA	NA	NA	NA	No
viral diversity of bat communities in human-dominated landscapes in mexico	Rico-Ch�vez et al.	Veterinaria MÃ©xico OA	2015	102	1	0.009804	Phyllostomidae	Artibeus	Artibeus lituratus	1	betacoronavirus	NA	Mex Cov 11a	single	cross-sectional	PCR	RT-PCR	single	NA	NA	faecal, rectal, or anal	swab	Mexico	Campeche	Reserva de la BiÃ³sfera Calakmul	NA	NA	NA	NA	NA	NA	NA	NA	NA	NA	NA	NA	NA	No
viral diversity of bat communities in human-dominated landscapes in mexico	Rico-Ch�vez et al.	Veterinaria MÃ©xico OA	2015	10	1	0.1	Vespertilionidae	Myotis	Myotis velifer	1	alphacoronavirus	NA	Mex Cov 7	single	cross-sectional	PCR	RT-PCR	single	NA	NA	faecal, rectal, or anal	swab	Mexico	Greater Mexico City	Distrito Federal, Metropolitan Area	NA	NA	NA	NA	NA	NA	NA	NA	NA	NA	NA	NA	NA	No
viral diversity of bat communities in human-dominated landscapes in mexico	Rico-Ch�vez et al.	Veterinaria MÃ©xico OA	2015	49	2	0.040816	Vespertilionidae	Myotis	Myotis velifer	1	alphacoronavirus	NA	Mex Cov 7	single	cross-sectional	PCR	RT-PCR	single	NA	NA	faecal, rectal, or anal	swab	Mexico	Greater Mexico City	Distrito Federal, Metropolitan Area	NA	NA	NA	NA	NA	NA	NA	NA	NA	NA	NA	NA	NA	No
viral diversity of bat communities in human-dominated landscapes in mexico	Rico-Ch�vez et al.	Veterinaria MÃ©xico OA	2015	49	3	0.061224	Molossidae	Tadarida	Tadarida brasiliensis	1	alphacoronavirus	NA	Mex Cov 8	single	cross-sectional	PCR	RT-PCR	single	NA	NA	faecal, rectal, or anal	swab	Mexico	Greater Mexico City	Distrito Federal, Metropolitan Area	NA	NA	NA	NA	NA	NA	NA	NA	NA	NA	NA	NA	NA	No
genomic characterization of severe acute respiratory syndrome-related coronavirus in european bats and classification of coronaviruses based on partial rna-dependent rna polymerase gene sequences	Drexler et al.	J Virol	2010	38	14	0.368421	Miniopteridae	Miniopterus	Miniopterus schreibersii	1	alphacoronavirus	NA	HKU7 related	single	cross-sectional	PCR	RT-PCR	single	RdRp	RdRp	faecal, rectal, or anal	faeces	Bulgaria	NA	Roman Horse Cave	42.09186111	27.20869444	NA	2008	April	NA	NA	NA	NA	0	0	0	1	No
genomic characterization of severe acute respiratory syndrome-related coronavirus in european bats and classification of coronaviruses based on partial rna-dependent rna polymerase gene sequences	Drexler et al.	J Virol	2010	38	14	0.368421	Miniopteridae	Miniopterus	Miniopterus schreibersii	1	alphacoronavirus	NA	HKU8 related	single	cross-sectional	PCR	RT-PCR	single	RdRp	RdRp	faecal, rectal, or anal	faeces	Bulgaria	NA	Roman Horse Cave	42.09186111	27.20869444	NA	2008	April	NA	NA	NA	NA	0	0	0	1	No
genomic characterization of severe acute respiratory syndrome-related coronavirus in european bats and classification of coronaviruses based on partial rna-dependent rna polymerase gene sequences	Drexler et al.	J Virol	2010	38	18	0.473684	Miniopteridae	Miniopterus	Miniopterus schreibersii	1	alphacoronavirus	NA	BtCoV1A related	single	cross-sectional	PCR	RT-PCR	single	RdRp	RdRp	faecal, rectal, or anal	faeces	Bulgaria	NA	Roman Horse Cave	42.09186111	27.20869444	NA	2008	April	NA	NA	NA	NA	0	0	0	1	No
longitudinal study of age-specific pattern of coronavirus infection in lyle's flying fox (pteropus lylei) in thailand	Wacharapluesadee et al.	Virol J	2018	44	11	0.25	Pteropodidae	Pteropus	Pteropus lylei	1	genus not specified	NA	NA	pooled	longitudinal	PCR	hemi-nested RT-PCR	multiple	RdRp	RdRp	faecal, rectal, or anal	swab	Thailand	Chonburi	S1 (house), Luang temple	13.830018	101.8090549	NA	2012	NA	NA	January	NA	December	1	1	1	1	No
longitudinal study of age-specific pattern of coronavirus infection in lyle's flying fox (pteropus lylei) in thailand	Wacharapluesadee et al.	Virol J	2018	99	35	0.353535	Pteropodidae	Pteropus	Pteropus lylei	1	genus not specified	NA	NA	pooled	longitudinal	PCR	hemi-nested RT-PCR	multiple	RdRp	RdRp	faecal, rectal, or anal	swab	Thailand	Chonburi	S2 (pig farm), Luang temple	13.830018	101.8090549	NA	2012	NA	NA	January	NA	December	1	1	1	1	No
longitudinal study of age-specific pattern of coronavirus infection in lyle's flying fox (pteropus lylei) in thailand	Wacharapluesadee et al.	Virol J	2018	224	22	0.098214	Pteropodidae	Pteropus	Pteropus lylei	1	genus not specified	NA	NA	pooled	longitudinal	PCR	hemi-nested RT-PCR	multiple	RdRp	RdRp	faecal, rectal, or anal	swab	Thailand	Chonburi	S3 (roost), Luang temple	13.830018	101.8090549	NA	2012	NA	NA	January	NA	December	1	1	1	1	No
longitudinal study of age-specific pattern of coronavirus infection in lyle's flying fox (pteropus lylei) in thailand	Wacharapluesadee et al.	Virol J	2018	14	4	0.285714	Pteropodidae	Pteropus	Pteropus lylei	1	genus not specified	NA	NA	pooled	cross-sectional	PCR	hemi-nested RT-PCR	multiple	RdRp	RdRp	faecal, rectal, or anal	swab	Thailand	Chonburi	S1, S2, S3 (pooled)	NA	NA	NA	2012	January	NA	NA	NA	NA	0	0	1	0	No
longitudinal study of age-specific pattern of coronavirus infection in lyle's flying fox (pteropus lylei) in thailand	Wacharapluesadee et al.	Virol J	2018	14	0	0	Pteropodidae	Pteropus	Pteropus lylei	1	genus not specified	NA	NA	pooled	cross-sectional	PCR	hemi-nested RT-PCR	multiple	RdRp	RdRp	faecal, rectal, or anal	swab	Thailand	Chonburi	S1, S2, S3 (pooled)	NA	NA	NA	2012	February	NA	NA	NA	NA	0	0	1	0	No
longitudinal study of age-specific pattern of coronavirus infection in lyle's flying fox (pteropus lylei) in thailand	Wacharapluesadee et al.	Virol J	2018	20	0	0	Pteropodidae	Pteropus	Pteropus lylei	1	genus not specified	NA	NA	pooled	cross-sectional	PCR	hemi-nested RT-PCR	multiple	RdRp	RdRp	faecal, rectal, or anal	swab	Thailand	Chonburi	S1, S2, S3 (pooled)	NA	NA	NA	2012	March	NA	NA	NA	NA	0	0	0	1	No
longitudinal study of age-specific pattern of coronavirus infection in lyle's flying fox (pteropus lylei) in thailand	Wacharapluesadee et al.	Virol J	2018	46	2	0.043478	Pteropodidae	Pteropus	Pteropus lylei	1	genus not specified	NA	NA	pooled	cross-sectional	PCR	hemi-nested RT-PCR	multiple	RdRp	RdRp	faecal, rectal, or anal	swab	Thailand	Chonburi	S1, S2, S3 (pooled)	NA	NA	NA	2012	April	NA	NA	NA	NA	0	0	0	1	No
longitudinal study of age-specific pattern of coronavirus infection in lyle's flying fox (pteropus lylei) in thailand	Wacharapluesadee et al.	Virol J	2018	39	16	0.410256	Pteropodidae	Pteropus	Pteropus lylei	1	genus not specified	NA	NA	pooled	cross-sectional	PCR	hemi-nested RT-PCR	multiple	RdRp	RdRp	faecal, rectal, or anal	swab	Thailand	Chonburi	S1, S2, S3 (pooled)	NA	NA	NA	2012	May	NA	NA	NA	NA	0	0	0	1	No
longitudinal study of age-specific pattern of coronavirus infection in lyle's flying fox (pteropus lylei) in thailand	Wacharapluesadee et al.	Virol J	2018	29	14	0.482759	Pteropodidae	Pteropus	Pteropus lylei	1	genus not specified	NA	NA	pooled	cross-sectional	PCR	hemi-nested RT-PCR	multiple	RdRp	RdRp	faecal, rectal, or anal	swab	Thailand	Chonburi	S1, S2, S3 (pooled)	NA	NA	NA	2012	June	NA	NA	NA	NA	1	0	0	0	No
longitudinal study of age-specific pattern of coronavirus infection in lyle's flying fox (pteropus lylei) in thailand	Wacharapluesadee et al.	Virol J	2018	46	14	0.304348	Pteropodidae	Pteropus	Pteropus lylei	1	genus not specified	NA	NA	pooled	cross-sectional	PCR	hemi-nested RT-PCR	multiple	RdRp	RdRp	faecal, rectal, or anal	swab	Thailand	Chonburi	S1, S2, S3 (pooled)	NA	NA	NA	2012	July	NA	NA	NA	NA	1	0	0	0	No
longitudinal study of age-specific pattern of coronavirus infection in lyle's flying fox (pteropus lylei) in thailand	Wacharapluesadee et al.	Virol J	2018	35	9	0.257143	Pteropodidae	Pteropus	Pteropus lylei	1	genus not specified	NA	NA	pooled	cross-sectional	PCR	hemi-nested RT-PCR	multiple	RdRp	RdRp	faecal, rectal, or anal	swab	Thailand	Chonburi	S1, S2, S3 (pooled)	NA	NA	NA	2012	August	NA	NA	NA	NA	1	0	0	0	No
longitudinal study of age-specific pattern of coronavirus infection in lyle's flying fox (pteropus lylei) in thailand	Wacharapluesadee et al.	Virol J	2018	35	6	0.171429	Pteropodidae	Pteropus	Pteropus lylei	1	genus not specified	NA	NA	pooled	cross-sectional	PCR	hemi-nested RT-PCR	multiple	RdRp	RdRp	faecal, rectal, or anal	swab	Thailand	Chonburi	S1, S2, S3 (pooled)	NA	NA	NA	2012	September	NA	NA	NA	NA	0	1	0	0	No
longitudinal study of age-specific pattern of coronavirus infection in lyle's flying fox (pteropus lylei) in thailand	Wacharapluesadee et al.	Virol J	2018	27	3	0.111111	Pteropodidae	Pteropus	Pteropus lylei	1	genus not specified	NA	NA	pooled	cross-sectional	PCR	hemi-nested RT-PCR	multiple	RdRp	RdRp	faecal, rectal, or anal	swab	Thailand	Chonburi	S1, S2, S3 (pooled)	NA	NA	NA	2012	October	NA	NA	NA	NA	0	1	0	0	No
longitudinal study of age-specific pattern of coronavirus infection in lyle's flying fox (pteropus lylei) in thailand	Wacharapluesadee et al.	Virol J	2018	36	0	0	Pteropodidae	Pteropus	Pteropus lylei	1	genus not specified	NA	NA	pooled	cross-sectional	PCR	hemi-nested RT-PCR	multiple	RdRp	RdRp	faecal, rectal, or anal	swab	Thailand	Chonburi	S1, S2, S3 (pooled)	NA	NA	NA	2012	November	NA	NA	NA	NA	0	1	0	0	No
longitudinal study of age-specific pattern of coronavirus infection in lyle's flying fox (pteropus lylei) in thailand	Wacharapluesadee et al.	Virol J	2018	26	0	0	Pteropodidae	Pteropus	Pteropus lylei	1	genus not specified	NA	NA	pooled	cross-sectional	PCR	hemi-nested RT-PCR	multiple	RdRp	RdRp	faecal, rectal, or anal	swab	Thailand	Chonburi	S1, S2, S3 (pooled)	NA	NA	NA	2012	December	NA	NA	NA	NA	0	0	1	0	No
a coronavirus detected in the vampire bat desmodus rotundus	Brand�o et al.	Braz J Infect Dis	2008	3	1	0.333333	Phyllostomidae	Desmodus	Desmodus rotundus	1	betacoronavirus	NA	BatCoV DR/2007	pooled	cross-sectional	PCR	RT-PCR,nested RT-PCR	multiple	Other	ORF 1b	intestine	tissue	Brazil	Sao Paulo	NA	NA	NA	NA	2005	NA	NA	NA	NA	NA	1	1	1	1	Yes
a persistently infecting coronavirus in hibernating myotis lucifugus, the north american little brown bat	Subudhi et al.	J Gen Virol	2017	47	17	0.361702	Vespertilionidae	Myotis	Myotis lucifugus	1	alphacoronavirus	Colacovirus	Myl-CoV CDPHE15	repeat	longitudinal	PCR	semi-nested RT-PCR	multiple	RdRp	RdRp	intestine	tissue	Canada	Manitoba	NA	NA	NA	NA	2011	NA	NA	NA	NA	NA	0	0	1	0	Yes
a persistently infecting coronavirus in hibernating myotis lucifugus, the north american little brown bat	Subudhi et al.	J Gen Virol	2017	127	36	0.283465	Vespertilionidae	Myotis	Myotis lucifugus	1	alphacoronavirus	Colacovirus	Myl-CoV CDPHE15	repeat	longitudinal	PCR	semi-nested RT-PCR	multiple	RdRp	RdRp	intestine	tissue	Canada	Manitoba	NA	NA	NA	NA	2012	NA	NA	NA	NA	NA	0	0	1	0	Yes
a persistently infecting coronavirus in hibernating myotis lucifugus, the north american little brown bat	Subudhi et al.	J Gen Virol	2017	174	5	0.028736	Vespertilionidae	Myotis	Myotis lucifugus	1	alphacoronavirus	Colacovirus	Myl-CoV CDPHE15	pooled	longitudinal	NA	NA	NA	NA	NA	lung or respiratory	tissue	Canada	Manitoba	NA	NA	NA	NA	NA	NA	2011	NA	2012	NA	0	0	1	0	Yes
a real-time pcr assay for bat sars-like coronavirus detection and its application to italian greater horseshoe bat faecal sample surveys	Balboni et al.	Scientificworldjournal	2012	11	10	0.909091	Rhinolophidae	Rhinolophus	Rhinolophus ferrumequinum	1	betacoronavirus	Sarbecovirus	NA	single	cross-sectional	PCR	RT-PCR	single	RdRp	RdRp	faecal, rectal, or anal	faeces	Italy	Modena	San Cesario sul Panaro	NA	NA	NA	2009	August	NA	NA	NA	NA	1	0	0	0	No
a real-time pcr assay for bat sars-like coronavirus detection and its application to italian greater horseshoe bat faecal sample surveys	Balboni et al.	Scientificworldjournal	2012	1	0	0	Rhinolophidae	Rhinolophus	Rhinolophus ferrumequinum	1	genus not specified	NA	NA	single	cross-sectional	PCR	RT-PCR	single	RdRp	RdRp	faecal, rectal, or anal	faeces	Italy	Perugia	Sigillo	NA	NA	NA	2009	September	NA	NA	NA	NA	0	1	0	0	No
a real-time pcr assay for bat sars-like coronavirus detection and its application to italian greater horseshoe bat faecal sample surveys	Balboni et al.	Scientificworldjournal	2012	2	0	0	Rhinolophidae	Rhinolophus	Rhinolophus ferrumequinum	1	genus not specified	NA	NA	single	cross-sectional	PCR	RT-PCR	single	RdRp	RdRp	faecal, rectal, or anal	faeces	Italy	Bologna	Monte Croara, S. Lazzaro	NA	NA	NA	2009	October	NA	NA	NA	NA	0	1	0	0	No
a real-time pcr assay for bat sars-like coronavirus detection and its application to italian greater horseshoe bat faecal sample surveys	Balboni et al.	Scientificworldjournal	2012	10	0	0	Rhinolophidae	Rhinolophus	Rhinolophus ferrumequinum	1	genus not specified	NA	NA	single	cross-sectional	PCR	RT-PCR	single	RdRp	RdRp	faecal, rectal, or anal	faeces	Italy	Cuneo	Piobesi dâ€™Alba	NA	NA	NA	2009	October	NA	NA	NA	NA	0	1	0	0	No
a real-time pcr assay for bat sars-like coronavirus detection and its application to italian greater horseshoe bat faecal sample surveys	Balboni et al.	Scientificworldjournal	2012	12	3	0.25	Rhinolophidae	Rhinolophus	Rhinolophus ferrumequinum	1	betacoronavirus	Sarbecovirus	NA	single	cross-sectional	PCR	RT-PCR	single	RdRp	RdRp	faecal, rectal, or anal	faeces	Italy	Cuneo	Rossana	NA	NA	NA	2009	October	NA	NA	NA	NA	0	1	0	0	No
a real-time pcr assay for bat sars-like coronavirus detection and its application to italian greater horseshoe bat faecal sample surveys	Balboni et al.	Scientificworldjournal	2012	3	3	1	Rhinolophidae	Rhinolophus	Rhinolophus ferrumequinum	1	betacoronavirus	Sarbecovirus	NA	single	cross-sectional	PCR	RT-PCR	single	RdRp	RdRp	faecal, rectal, or anal	faeces	Italy	Savona	Giovo	NA	NA	NA	2009	October	NA	NA	NA	NA	0	1	0	0	No
a real-time pcr assay for bat sars-like coronavirus detection and its application to italian greater horseshoe bat faecal sample surveys	Balboni et al.	Scientificworldjournal	2012	3	1	0.333333	Rhinolophidae	Rhinolophus	Rhinolophus ferrumequinum	1	betacoronavirus	Sarbecovirus	NA	single	cross-sectional	PCR	RT-PCR	single	RdRp	RdRp	faecal, rectal, or anal	faeces	Italy	Piacenza	Val di Trebbia	NA	NA	NA	2009	October	NA	NA	NA	NA	0	1	0	0	No
a real-time pcr assay for bat sars-like coronavirus detection and its application to italian greater horseshoe bat faecal sample surveys	Balboni et al.	Scientificworldjournal	2012	3	2	0.666667	Rhinolophidae	Rhinolophus	Rhinolophus ferrumequinum	1	betacoronavirus	Sarbecovirus	NA	single	cross-sectional	PCR	RT-PCR	single	RdRp	RdRp	faecal, rectal, or anal	faeces	Italy	Piacenza	Castellâ€™arquato	NA	NA	NA	2009	November	NA	NA	NA	NA	0	1	0	0	No
alphacoronavirus detected in bats in the united kingdom	August et al.	Vector-borne and Zoonotic Diseases	2012	16	12	0.75	Vespertilionidae	Myotis	Myotis nattereri	1	alphacoronavirus	NA	NA	single	cross-sectional	PCR	semi-nested RT-PCR	multiple	RdRp	RdRp	faecal, rectal, or anal	faeces	United Kingdom	Oxfordshire	Wytham Woods	52.29083333	-1.561388889	NA	NA	NA	2006	NA	2009	NA	1	1	1	1	No
alphacoronavirus detected in bats in the united kingdom	August et al.	Vector-borne and Zoonotic Diseases	2012	16	9	0.5625	Vespertilionidae	Myotis	Myotis nattereri	1	alphacoronavirus	NA	NA	single	cross-sectional	PCR	semi-nested RT-PCR	multiple	RdRp	RdRp	faecal, rectal, or anal	faeces	United Kingdom	Wiltshire	Savernake Forest	51.67666667	-2.1375	NA	NA	NA	2006	NA	2009	NA	1	1	1	1	No
alphacoronavirus detected in bats in the united kingdom	August et al.	Vector-borne and Zoonotic Diseases	2012	30	5	0.166667	Vespertilionidae	Myotis	Myotis daubentonii	1	alphacoronavirus	NA	NA	single	cross-sectional	PCR	semi-nested RT-PCR	multiple	RdRp	RdRp	faecal, rectal, or anal	faeces	United Kingdom	Oxfordshire	Wytham Woods	52.29083333	-1.561388889	NA	NA	NA	2006	NA	2009	NA	1	1	1	1	No
alphacoronavirus detected in bats in the united kingdom	August et al.	Vector-borne and Zoonotic Diseases	2012	26	0	0	Vespertilionidae	Plecotus	Plecotus auritus	1	genus not specified	NA	NA	single	cross-sectional	PCR	semi-nested RT-PCR	multiple	RdRp	RdRp	faecal, rectal, or anal	faeces	United Kingdom	Oxfordshire	Wytham Woods	52.29083333	-1.561388889	NA	NA	NA	2006	NA	2009	NA	1	1	1	1	No
alphacoronavirus detected in bats in the united kingdom	August et al.	Vector-borne and Zoonotic Diseases	2012	15	0	0	Rhinolophidae	Rhinolophus	Rhinolophus ferrumequinum	1	genus not specified	NA	NA	single	cross-sectional	PCR	semi-nested RT-PCR	multiple	RdRp	RdRp	faecal, rectal, or anal	faeces	United Kingdom	SW England	NA	NA	NA	NA	NA	NA	2006	NA	2009	NA	1	1	1	1	No
alphacoronavirus detected in bats in the united kingdom	August et al.	Vector-borne and Zoonotic Diseases	2012	6	0	0	Rhinolophidae	Rhinolophus	Rhinolophus hipposideros	1	genus not specified	NA	NA	single	cross-sectional	PCR	semi-nested RT-PCR	multiple	RdRp	RdRp	faecal, rectal, or anal	faeces	United Kingdom	SW England	NA	NA	NA	NA	NA	NA	2006	NA	2009	NA	1	1	1	1	No
alphacoronavirus detected in bats in the united kingdom	August et al.	Vector-borne and Zoonotic Diseases	2012	2	0	0	Vespertilionidae	Pipistrellus	Pipistrellus pipistrellus	1	genus not specified	NA	NA	single	cross-sectional	PCR	semi-nested RT-PCR	multiple	RdRp	RdRp	faecal, rectal, or anal	faeces	United Kingdom	Wiltshire	Savernake Forest	51.67666667	-2.1375	NA	NA	NA	2006	NA	2009	NA	1	1	1	1	No
alphacoronavirus detected in bats in the united kingdom	August et al.	Vector-borne and Zoonotic Diseases	2012	1	0	0	Vespertilionidae	Barbastella	Barbastella barbastellus	1	genus not specified	NA	NA	single	cross-sectional	PCR	semi-nested RT-PCR	multiple	RdRp	RdRp	faecal, rectal, or anal	faeces	United Kingdom	Wiltshire	Savernake Forest	51.67666667	-2.1375	NA	NA	NA	2006	NA	2009	NA	1	1	1	1	No
alphacoronavirus detection in lungs, liver, and intestines of bats from brazil	Bittar et al.	Microb Ecol	2020	14	5	0.357143	Molossidae	Molossus	Molossus rufus	1	alphacoronavirus	NA	NA	single	cross-sectional	PCR	nested RT-PCR	multiple	RdRp	RdRp: nsP12	liver	tissue	Brazil	SÃ£o JosÃ© do Rio Preto	NA	NA	NA	NA	NA	NA	NA	NA	NA	NA	NA	NA	NA	NA	Yes
alphacoronavirus detection in lungs, liver, and intestines of bats from brazil	Bittar et al.	Microb Ecol	2020	14	3	0.214286	Molossidae	Molossus	Molossus rufus	1	alphacoronavirus	NA	NA	single	cross-sectional	PCR	nested RT-PCR	multiple	RdRp	RdRp: nsP12	lung or respiratory	tissue	Brazil	SÃ£o JosÃ© do Rio Preto	NA	NA	NA	NA	NA	NA	NA	NA	NA	NA	NA	NA	NA	NA	Yes
alphacoronavirus detection in lungs, liver, and intestines of bats from brazil	Bittar et al.	Microb Ecol	2020	14	1	0.071429	Molossidae	Molossus	Molossus rufus	1	alphacoronavirus	NA	NA	single	cross-sectional	PCR	nested RT-PCR	multiple	RdRp	RdRp: nsP12	intestine	tissue	Brazil	SÃ£o JosÃ© do Rio Preto	NA	NA	NA	NA	NA	NA	NA	NA	NA	NA	NA	NA	NA	NA	Yes
alphacoronavirus detection in lungs, liver, and intestines of bats from brazil	Bittar et al.	Microb Ecol	2020	1	1	1	Vespertilionidae	Eptesicus	NA	NA	alphacoronavirus	NA	NA	single	cross-sectional	PCR	nested RT-PCR	multiple	RdRp	RdRp: nsP12	lung or respiratory	tissue	Brazil	SÃ£o JosÃ© do Rio Preto	NA	NA	NA	NA	NA	NA	NA	NA	NA	NA	NA	NA	NA	NA	Yes
alphacoronavirus detection in lungs, liver, and intestines of bats from brazil	Bittar et al.	Microb Ecol	2020	1	1	1	Vespertilionidae	Eptesicus	NA	NA	alphacoronavirus	NA	NA	single	cross-sectional	PCR	nested RT-PCR	multiple	RdRp	RdRp: nsP12	intestine	tissue	Brazil	SÃ£o JosÃ© do Rio Preto	NA	NA	NA	NA	NA	NA	NA	NA	NA	NA	NA	NA	NA	NA	Yes
alphacoronavirus detection in lungs, liver, and intestines of bats from brazil	Bittar et al.	Microb Ecol	2020	1	0	0	Vespertilionidae	Eptesicus	NA	NA	genus not specified	NA	NA	single	cross-sectional	PCR	nested RT-PCR	multiple	RdRp	RdRp: nsP12	liver	tissue	Brazil	SÃ£o JosÃ© do Rio Preto	NA	NA	NA	NA	NA	NA	NA	NA	NA	NA	NA	NA	NA	NA	Yes
alphacoronavirus detection in lungs, liver, and intestines of bats from brazil	Bittar et al.	Microb Ecol	2020	5	2	0.4	Phyllostomidae	Phyllostomus	Phyllostomus discolor	1	alphacoronavirus	NA	NA	single	cross-sectional	PCR	nested RT-PCR	multiple	RdRp	RdRp: nsP12	liver	tissue	Brazil	SÃ£o JosÃ© do Rio Preto	NA	NA	NA	NA	NA	NA	NA	NA	NA	NA	NA	NA	NA	NA	Yes
alphacoronavirus detection in lungs, liver, and intestines of bats from brazil	Bittar et al.	Microb Ecol	2020	5	0	0	Phyllostomidae	Phyllostomus	Phyllostomus discolor	1	genus not specified	NA	NA	single	cross-sectional	PCR	nested RT-PCR	multiple	RdRp	RdRp: nsP12	lung or respiratory	tissue	Brazil	SÃ£o JosÃ© do Rio Preto	NA	NA	NA	NA	NA	NA	NA	NA	NA	NA	NA	NA	NA	NA	Yes
alphacoronavirus detection in lungs, liver, and intestines of bats from brazil	Bittar et al.	Microb Ecol	2020	5	0	0	Phyllostomidae	Phyllostomus	Phyllostomus discolor	1	genus not specified	NA	NA	single	cross-sectional	PCR	nested RT-PCR	multiple	RdRp	RdRp: nsP12	intestine	tissue	Brazil	SÃ£o JosÃ© do Rio Preto	NA	NA	NA	NA	NA	NA	NA	NA	NA	NA	NA	NA	NA	NA	Yes
alphacoronavirus detection in lungs, liver, and intestines of bats from brazil	Bittar et al.	Microb Ecol	2020	13	1	0.076923	Phyllostomidae	Artibeus	Artibeus lituratus	1	alphacoronavirus	NA	NA	single	cross-sectional	PCR	nested RT-PCR	multiple	RdRp	RdRp: nsP12	liver	tissue	Brazil	SÃ£o JosÃ© do Rio Preto	NA	NA	NA	NA	NA	NA	NA	NA	NA	NA	NA	NA	NA	NA	Yes
alphacoronavirus detection in lungs, liver, and intestines of bats from brazil	Bittar et al.	Microb Ecol	2020	13	0	0	Phyllostomidae	Artibeus	Artibeus lituratus	1	genus not specified	NA	NA	single	cross-sectional	PCR	nested RT-PCR	multiple	RdRp	RdRp: nsP12	lung or respiratory	tissue	Brazil	SÃ£o JosÃ© do Rio Preto	NA	NA	NA	NA	NA	NA	NA	NA	NA	NA	NA	NA	NA	NA	Yes
alphacoronavirus detection in lungs, liver, and intestines of bats from brazil	Bittar et al.	Microb Ecol	2020	13	0	0	Phyllostomidae	Artibeus	Artibeus lituratus	1	genus not specified	NA	NA	single	cross-sectional	PCR	nested RT-PCR	multiple	RdRp	RdRp: nsP12	intestine	tissue	Brazil	SÃ£o JosÃ© do Rio Preto	NA	NA	NA	NA	NA	NA	NA	NA	NA	NA	NA	NA	NA	NA	Yes
alphacoronavirus detection in lungs, liver, and intestines of bats from brazil	Bittar et al.	Microb Ecol	2020	1	0	0	Phyllostomidae	Glossophaga	Glossophaga soricina	1	genus not specified	NA	NA	single	cross-sectional	PCR	nested RT-PCR	multiple	RdRp	RdRp: nsP12	liver	tissue	Brazil	SÃ£o JosÃ© do Rio Preto	NA	NA	NA	NA	NA	NA	NA	NA	NA	NA	NA	NA	NA	NA	Yes
alphacoronavirus detection in lungs, liver, and intestines of bats from brazil	Bittar et al.	Microb Ecol	2020	1	0	0	Phyllostomidae	Glossophaga	Glossophaga soricina	1	genus not specified	NA	NA	single	cross-sectional	PCR	nested RT-PCR	multiple	RdRp	RdRp: nsP12	lung or respiratory	tissue	Brazil	SÃ£o JosÃ© do Rio Preto	NA	NA	NA	NA	NA	NA	NA	NA	NA	NA	NA	NA	NA	NA	Yes
alphacoronavirus detection in lungs, liver, and intestines of bats from brazil	Bittar et al.	Microb Ecol	2020	1	1	1	Phyllostomidae	Glossophaga	Glossophaga soricina	1	alphacoronavirus	NA	NA	single	cross-sectional	PCR	nested RT-PCR	multiple	RdRp	RdRp: nsP12	intestine	tissue	Brazil	SÃ£o JosÃ© do Rio Preto	NA	NA	NA	NA	NA	NA	NA	NA	NA	NA	NA	NA	NA	NA	Yes
alphacoronavirus detection in lungs, liver, and intestines of bats from brazil	Bittar et al.	Microb Ecol	2020	1	0	0	Phyllostomidae	Phyllostomus	Phyllostomus hastatus	1	genus not specified	NA	NA	single	cross-sectional	PCR	nested RT-PCR	multiple	RdRp	RdRp: nsP12	liver	tissue	Brazil	SÃ£o JosÃ© do Rio Preto	NA	NA	NA	NA	NA	NA	NA	NA	NA	NA	NA	NA	NA	NA	Yes
alphacoronavirus detection in lungs, liver, and intestines of bats from brazil	Bittar et al.	Microb Ecol	2020	1	0	0	Phyllostomidae	Phyllostomus	Phyllostomus hastatus	1	genus not specified	NA	NA	single	cross-sectional	PCR	nested RT-PCR	multiple	RdRp	RdRp: nsP12	lung or respiratory	tissue	Brazil	SÃ£o JosÃ© do Rio Preto	NA	NA	NA	NA	NA	NA	NA	NA	NA	NA	NA	NA	NA	NA	Yes
alphacoronavirus detection in lungs, liver, and intestines of bats from brazil	Bittar et al.	Microb Ecol	2020	1	0	0	Phyllostomidae	Phyllostomus	Phyllostomus hastatus	1	genus not specified	NA	NA	single	cross-sectional	PCR	nested RT-PCR	multiple	RdRp	RdRp: nsP12	intestine	tissue	Brazil	SÃ£o JosÃ© do Rio Preto	NA	NA	NA	NA	NA	NA	NA	NA	NA	NA	NA	NA	NA	NA	Yes
alphacoronavirus detection in lungs, liver, and intestines of bats from brazil	Bittar et al.	Microb Ecol	2020	1	0	0	Molossidae	Nyctinomops	Nyctinomops laticaudatus	1	genus not specified	NA	NA	single	cross-sectional	PCR	nested RT-PCR	multiple	RdRp	RdRp: nsP12	liver	tissue	Brazil	SÃ£o JosÃ© do Rio Preto	NA	NA	NA	NA	NA	NA	NA	NA	NA	NA	NA	NA	NA	NA	Yes
alphacoronavirus detection in lungs, liver, and intestines of bats from brazil	Bittar et al.	Microb Ecol	2020	1	0	0	Molossidae	Nyctinomops	Nyctinomops laticaudatus	1	genus not specified	NA	NA	single	cross-sectional	PCR	nested RT-PCR	multiple	RdRp	RdRp: nsP12	lung or respiratory	tissue	Brazil	SÃ£o JosÃ© do Rio Preto	NA	NA	NA	NA	NA	NA	NA	NA	NA	NA	NA	NA	NA	NA	Yes
alphacoronavirus detection in lungs, liver, and intestines of bats from brazil	Bittar et al.	Microb Ecol	2020	1	0	0	Molossidae	Nyctinomops	Nyctinomops laticaudatus	1	genus not specified	NA	NA	single	cross-sectional	PCR	nested RT-PCR	multiple	RdRp	RdRp: nsP12	intestine	tissue	Brazil	SÃ£o JosÃ© do Rio Preto	NA	NA	NA	NA	NA	NA	NA	NA	NA	NA	NA	NA	NA	NA	Yes
alphacoronavirus detection in lungs, liver, and intestines of bats from brazil	Bittar et al.	Microb Ecol	2020	13	1	0.076923	Molossidae	Molossus	Molossus molossus	1	alphacoronavirus	NA	NA	single	cross-sectional	PCR	nested RT-PCR	multiple	RdRp	RdRp: nsP12	liver	tissue	Brazil	SÃ£o JosÃ© do Rio Preto	NA	NA	NA	NA	NA	NA	NA	NA	NA	NA	NA	NA	NA	NA	Yes
alphacoronavirus detection in lungs, liver, and intestines of bats from brazil	Bittar et al.	Microb Ecol	2020	13	0	0	Molossidae	Molossus	Molossus molossus	1	genus not specified	NA	NA	single	cross-sectional	PCR	nested RT-PCR	multiple	RdRp	RdRp: nsP12	lung or respiratory	tissue	Brazil	SÃ£o JosÃ© do Rio Preto	NA	NA	NA	NA	NA	NA	NA	NA	NA	NA	NA	NA	NA	NA	Yes
alphacoronavirus detection in lungs, liver, and intestines of bats from brazil	Bittar et al.	Microb Ecol	2020	13	0	0	Molossidae	Molossus	Molossus molossus	1	genus not specified	NA	NA	single	cross-sectional	PCR	nested RT-PCR	multiple	RdRp	RdRp: nsP12	intestine	tissue	Brazil	SÃ£o JosÃ© do Rio Preto	NA	NA	NA	NA	NA	NA	NA	NA	NA	NA	NA	NA	NA	NA	Yes
alphacoronavirus detection in lungs, liver, and intestines of bats from brazil	Bittar et al.	Microb Ecol	2020	3	0	0	Vespertilionidae	Eptesicus	Eptesicus furinalis	1	genus not specified	NA	NA	single	cross-sectional	PCR	nested RT-PCR	multiple	RdRp	RdRp: nsP12	liver	tissue	Brazil	SÃ£o JosÃ© do Rio Preto	NA	NA	NA	NA	NA	NA	NA	NA	NA	NA	NA	NA	NA	NA	Yes
alphacoronavirus detection in lungs, liver, and intestines of bats from brazil	Bittar et al.	Microb Ecol	2020	3	0	0	Vespertilionidae	Eptesicus	Eptesicus furinalis	1	genus not specified	NA	NA	single	cross-sectional	PCR	nested RT-PCR	multiple	RdRp	RdRp: nsP12	lung or respiratory	tissue	Brazil	SÃ£o JosÃ© do Rio Preto	NA	NA	NA	NA	NA	NA	NA	NA	NA	NA	NA	NA	NA	NA	Yes
alphacoronavirus detection in lungs, liver, and intestines of bats from brazil	Bittar et al.	Microb Ecol	2020	3	0	0	Vespertilionidae	Eptesicus	Eptesicus furinalis	1	genus not specified	NA	NA	single	cross-sectional	PCR	nested RT-PCR	multiple	RdRp	RdRp: nsP12	intestine	tissue	Brazil	SÃ£o JosÃ© do Rio Preto	NA	NA	NA	NA	NA	NA	NA	NA	NA	NA	NA	NA	NA	NA	Yes
alphacoronavirus detection in lungs, liver, and intestines of bats from brazil	Bittar et al.	Microb Ecol	2020	1	0	0	Vespertilionidae	Myotis	Myotis nigricans	1	genus not specified	NA	NA	single	cross-sectional	PCR	nested RT-PCR	multiple	RdRp	RdRp: nsP12	liver	tissue	Brazil	SÃ£o JosÃ© do Rio Preto	NA	NA	NA	NA	NA	NA	NA	NA	NA	NA	NA	NA	NA	NA	Yes
alphacoronavirus detection in lungs, liver, and intestines of bats from brazil	Bittar et al.	Microb Ecol	2020	1	0	0	Vespertilionidae	Myotis	Myotis nigricans	1	genus not specified	NA	NA	single	cross-sectional	PCR	nested RT-PCR	multiple	RdRp	RdRp: nsP12	lung or respiratory	tissue	Brazil	SÃ£o JosÃ© do Rio Preto	NA	NA	NA	NA	NA	NA	NA	NA	NA	NA	NA	NA	NA	NA	Yes
alphacoronavirus detection in lungs, liver, and intestines of bats from brazil	Bittar et al.	Microb Ecol	2020	1	0	0	Vespertilionidae	Myotis	Myotis nigricans	1	genus not specified	NA	NA	single	cross-sectional	PCR	nested RT-PCR	multiple	RdRp	RdRp: nsP12	intestine	tissue	Brazil	SÃ£o JosÃ© do Rio Preto	NA	NA	NA	NA	NA	NA	NA	NA	NA	NA	NA	NA	NA	NA	Yes
alphacoronavirus detection in lungs, liver, and intestines of bats from brazil	Bittar et al.	Microb Ecol	2020	3	0	0	Phyllostomidae	Artibeus	Artibeus planirostris	1	genus not specified	NA	NA	single	cross-sectional	PCR	nested RT-PCR	multiple	RdRp	RdRp: nsP12	liver	tissue	Brazil	SÃ£o JosÃ© do Rio Preto	NA	NA	NA	NA	NA	NA	NA	NA	NA	NA	NA	NA	NA	NA	Yes
alphacoronavirus detection in lungs, liver, and intestines of bats from brazil	Bittar et al.	Microb Ecol	2020	3	0	0	Phyllostomidae	Artibeus	Artibeus planirostris	1	genus not specified	NA	NA	single	cross-sectional	PCR	nested RT-PCR	multiple	RdRp	RdRp: nsP12	lung or respiratory	tissue	Brazil	SÃ£o JosÃ© do Rio Preto	NA	NA	NA	NA	NA	NA	NA	NA	NA	NA	NA	NA	NA	NA	Yes
alphacoronavirus detection in lungs, liver, and intestines of bats from brazil	Bittar et al.	Microb Ecol	2020	3	0	0	Phyllostomidae	Artibeus	Artibeus planirostris	1	genus not specified	NA	NA	single	cross-sectional	PCR	nested RT-PCR	multiple	RdRp	RdRp: nsP12	intestine	tissue	Brazil	SÃ£o JosÃ© do Rio Preto	NA	NA	NA	NA	NA	NA	NA	NA	NA	NA	NA	NA	NA	NA	Yes
alphacoronavirus detection in lungs, liver, and intestines of bats from brazil	Bittar et al.	Microb Ecol	2020	1	0	0	Phyllostomidae	Carollia	Carollia perspicillata	1	genus not specified	NA	NA	single	cross-sectional	PCR	nested RT-PCR	multiple	RdRp	RdRp: nsP12	liver	tissue	Brazil	SÃ£o JosÃ© do Rio Preto	NA	NA	NA	NA	NA	NA	NA	NA	NA	NA	NA	NA	NA	NA	Yes
alphacoronavirus detection in lungs, liver, and intestines of bats from brazil	Bittar et al.	Microb Ecol	2020	1	0	0	Phyllostomidae	Carollia	Carollia perspicillata	1	genus not specified	NA	NA	single	cross-sectional	PCR	nested RT-PCR	multiple	RdRp	RdRp: nsP12	lung or respiratory	tissue	Brazil	SÃ£o JosÃ© do Rio Preto	NA	NA	NA	NA	NA	NA	NA	NA	NA	NA	NA	NA	NA	NA	Yes
alphacoronavirus detection in lungs, liver, and intestines of bats from brazil	Bittar et al.	Microb Ecol	2020	1	0	0	Phyllostomidae	Carollia	Carollia perspicillata	1	genus not specified	NA	NA	single	cross-sectional	PCR	nested RT-PCR	multiple	RdRp	RdRp: nsP12	intestine	tissue	Brazil	SÃ£o JosÃ© do Rio Preto	NA	NA	NA	NA	NA	NA	NA	NA	NA	NA	NA	NA	NA	NA	Yes
alphacoronavirus detection in lungs, liver, and intestines of bats from brazil	Bittar et al.	Microb Ecol	2020	2	0	0	Phyllostomidae	Vampyressa	Vampyressa pusilla	1	genus not specified	NA	NA	single	cross-sectional	PCR	nested RT-PCR	multiple	RdRp	RdRp: nsP12	liver	tissue	Brazil	SÃ£o JosÃ© do Rio Preto	NA	NA	NA	NA	NA	NA	NA	NA	NA	NA	NA	NA	NA	NA	Yes
alphacoronavirus detection in lungs, liver, and intestines of bats from brazil	Bittar et al.	Microb Ecol	2020	2	0	0	Phyllostomidae	Vampyressa	Vampyressa pusilla	1	genus not specified	NA	NA	single	cross-sectional	PCR	nested RT-PCR	multiple	RdRp	RdRp: nsP12	lung or respiratory	tissue	Brazil	SÃ£o JosÃ© do Rio Preto	NA	NA	NA	NA	NA	NA	NA	NA	NA	NA	NA	NA	NA	NA	Yes
alphacoronavirus detection in lungs, liver, and intestines of bats from brazil	Bittar et al.	Microb Ecol	2020	2	0	0	Phyllostomidae	Vampyressa	Vampyressa pusilla	1	genus not specified	NA	NA	single	cross-sectional	PCR	nested RT-PCR	multiple	RdRp	RdRp: nsP12	intestine	tissue	Brazil	SÃ£o JosÃ© do Rio Preto	NA	NA	NA	NA	NA	NA	NA	NA	NA	NA	NA	NA	NA	NA	Yes
alphacoronavirus detection in lungs, liver, and intestines of bats from brazil	Bittar et al.	Microb Ecol	2020	1	0	0	Phyllostomidae	Platyrrhinus	Platyrrhinus lineatus	1	genus not specified	NA	NA	single	cross-sectional	PCR	nested RT-PCR	multiple	RdRp	RdRp: nsP12	liver	tissue	Brazil	SÃ£o JosÃ© do Rio Preto	NA	NA	NA	NA	NA	NA	NA	NA	NA	NA	NA	NA	NA	NA	Yes
alphacoronavirus detection in lungs, liver, and intestines of bats from brazil	Bittar et al.	Microb Ecol	2020	1	0	0	Phyllostomidae	Platyrrhinus	Platyrrhinus lineatus	1	genus not specified	NA	NA	single	cross-sectional	PCR	nested RT-PCR	multiple	RdRp	RdRp: nsP12	lung or respiratory	tissue	Brazil	SÃ£o JosÃ© do Rio Preto	NA	NA	NA	NA	NA	NA	NA	NA	NA	NA	NA	NA	NA	NA	Yes
alphacoronavirus detection in lungs, liver, and intestines of bats from brazil	Bittar et al.	Microb Ecol	2020	1	0	0	Phyllostomidae	Platyrrhinus	Platyrrhinus lineatus	1	genus not specified	NA	NA	single	cross-sectional	PCR	nested RT-PCR	multiple	RdRp	RdRp: nsP12	intestine	tissue	Brazil	SÃ£o JosÃ© do Rio Preto	NA	NA	NA	NA	NA	NA	NA	NA	NA	NA	NA	NA	NA	NA	Yes
alphacoronavirus detection in lungs, liver, and intestines of bats from brazil	Bittar et al.	Microb Ecol	2020	1	0	0	Phyllostomidae	Sturnira	Sturnira lilium	1	genus not specified	NA	NA	single	cross-sectional	PCR	nested RT-PCR	multiple	RdRp	RdRp: nsP12	liver	tissue	Brazil	SÃ£o JosÃ© do Rio Preto	NA	NA	NA	NA	NA	NA	NA	NA	NA	NA	NA	NA	NA	NA	Yes
alphacoronavirus detection in lungs, liver, and intestines of bats from brazil	Bittar et al.	Microb Ecol	2020	1	0	0	Phyllostomidae	Sturnira	Sturnira lilium	1	genus not specified	NA	NA	single	cross-sectional	PCR	nested RT-PCR	multiple	RdRp	RdRp: nsP12	lung or respiratory	tissue	Brazil	SÃ£o JosÃ© do Rio Preto	NA	NA	NA	NA	NA	NA	NA	NA	NA	NA	NA	NA	NA	NA	Yes
alphacoronavirus detection in lungs, liver, and intestines of bats from brazil	Bittar et al.	Microb Ecol	2020	1	0	0	Phyllostomidae	Sturnira	Sturnira lilium	1	genus not specified	NA	NA	single	cross-sectional	PCR	nested RT-PCR	multiple	RdRp	RdRp: nsP12	intestine	tissue	Brazil	SÃ£o JosÃ© do Rio Preto	NA	NA	NA	NA	NA	NA	NA	NA	NA	NA	NA	NA	NA	NA	Yes
alphacoronavirus detection in lungs, liver, and intestines of bats from brazil	Bittar et al.	Microb Ecol	2020	1	0	0	Molossidae	Molossops	Molossops temminckii	1	genus not specified	NA	NA	single	cross-sectional	PCR	nested RT-PCR	multiple	RdRp	RdRp: nsP12	liver	tissue	Brazil	SÃ£o JosÃ© do Rio Preto	NA	NA	NA	NA	NA	NA	NA	NA	NA	NA	NA	NA	NA	NA	Yes
alphacoronavirus detection in lungs, liver, and intestines of bats from brazil	Bittar et al.	Microb Ecol	2020	1	0	0	Molossidae	Molossops	Molossops temminckii	1	genus not specified	NA	NA	single	cross-sectional	PCR	nested RT-PCR	multiple	RdRp	RdRp: nsP12	lung or respiratory	tissue	Brazil	SÃ£o JosÃ© do Rio Preto	NA	NA	NA	NA	NA	NA	NA	NA	NA	NA	NA	NA	NA	NA	Yes
alphacoronavirus detection in lungs, liver, and intestines of bats from brazil	Bittar et al.	Microb Ecol	2020	1	0	0	Molossidae	Molossops	Molossops temminckii	1	genus not specified	NA	NA	single	cross-sectional	PCR	nested RT-PCR	multiple	RdRp	RdRp: nsP12	intestine	tissue	Brazil	SÃ£o JosÃ© do Rio Preto	NA	NA	NA	NA	NA	NA	NA	NA	NA	NA	NA	NA	NA	NA	Yes
alphacoronavirus detection in lungs, liver, and intestines of bats from brazil	Bittar et al.	Microb Ecol	2020	11	1	0.090909	Molossidae	Molossus	Molossus molossus	1	alphacoronavirus	NA	NA	single	cross-sectional	PCR	nested RT-PCR	multiple	RdRp	RdRp: nsP12	liver	tissue	Brazil	Barreiras	NA	NA	NA	NA	NA	NA	NA	NA	NA	NA	NA	NA	NA	NA	Yes
alphacoronavirus detection in lungs, liver, and intestines of bats from brazil	Bittar et al.	Microb Ecol	2020	11	1	0.090909	Molossidae	Molossus	Molossus molossus	1	alphacoronavirus	NA	NA	single	cross-sectional	PCR	nested RT-PCR	multiple	RdRp	RdRp: nsP12	lung or respiratory	tissue	Brazil	Barreiras	NA	NA	NA	NA	NA	NA	NA	NA	NA	NA	NA	NA	NA	NA	Yes
alphacoronavirus detection in lungs, liver, and intestines of bats from brazil	Bittar et al.	Microb Ecol	2020	11	1	0.090909	Molossidae	Molossus	Molossus molossus	1	alphacoronavirus	NA	NA	single	cross-sectional	PCR	nested RT-PCR	multiple	RdRp	RdRp: nsP12	intestine	tissue	Brazil	Barreiras	NA	NA	NA	NA	NA	NA	NA	NA	NA	NA	NA	NA	NA	NA	Yes
alphacoronavirus detection in lungs, liver, and intestines of bats from brazil	Bittar et al.	Microb Ecol	2020	4	0	0	Molossidae	Molossus	Molossus rufus	1	genus not specified	NA	NA	single	cross-sectional	PCR	nested RT-PCR	multiple	RdRp	RdRp: nsP12	liver	tissue	Brazil	Barreiras	NA	NA	NA	NA	NA	NA	NA	NA	NA	NA	NA	NA	NA	NA	Yes
alphacoronavirus detection in lungs, liver, and intestines of bats from brazil	Bittar et al.	Microb Ecol	2020	4	0	0	Molossidae	Molossus	Molossus rufus	1	genus not specified	NA	NA	single	cross-sectional	PCR	nested RT-PCR	multiple	RdRp	RdRp: nsP12	lung or respiratory	tissue	Brazil	Barreiras	NA	NA	NA	NA	NA	NA	NA	NA	NA	NA	NA	NA	NA	NA	Yes
alphacoronavirus detection in lungs, liver, and intestines of bats from brazil	Bittar et al.	Microb Ecol	2020	4	0	0	Molossidae	Molossus	Molossus rufus	1	genus not specified	NA	NA	single	cross-sectional	PCR	nested RT-PCR	multiple	RdRp	RdRp: nsP12	intestine	tissue	Brazil	Barreiras	NA	NA	NA	NA	NA	NA	NA	NA	NA	NA	NA	NA	NA	NA	Yes
alphacoronavirus detection in lungs, liver, and intestines of bats from brazil	Bittar et al.	Microb Ecol	2020	2	0	0	Molossidae	Eumops	Eumops glaucinus	1	genus not specified	NA	NA	single	cross-sectional	PCR	nested RT-PCR	multiple	RdRp	RdRp: nsP12	liver	tissue	Brazil	Barreiras	NA	NA	NA	NA	NA	NA	NA	NA	NA	NA	NA	NA	NA	NA	Yes
alphacoronavirus detection in lungs, liver, and intestines of bats from brazil	Bittar et al.	Microb Ecol	2020	2	0	0	Molossidae	Eumops	Eumops glaucinus	1	genus not specified	NA	NA	single	cross-sectional	PCR	nested RT-PCR	multiple	RdRp	RdRp: nsP12	lung or respiratory	tissue	Brazil	Barreiras	NA	NA	NA	NA	NA	NA	NA	NA	NA	NA	NA	NA	NA	NA	Yes
alphacoronavirus detection in lungs, liver, and intestines of bats from brazil	Bittar et al.	Microb Ecol	2020	2	0	0	Molossidae	Eumops	Eumops glaucinus	1	genus not specified	NA	NA	single	cross-sectional	PCR	nested RT-PCR	multiple	RdRp	RdRp: nsP12	intestine	tissue	Brazil	Barreiras	NA	NA	NA	NA	NA	NA	NA	NA	NA	NA	NA	NA	NA	NA	Yes
alphacoronavirus detection in lungs, liver, and intestines of bats from brazil	Bittar et al.	Microb Ecol	2020	9	0	0	Phyllostomidae	Artibeus	Artibeus lituratus	1	genus not specified	NA	NA	single	cross-sectional	PCR	nested RT-PCR	multiple	RdRp	RdRp: nsP12	liver	tissue	Brazil	Barreiras	NA	NA	NA	NA	NA	NA	NA	NA	NA	NA	NA	NA	NA	NA	Yes
alphacoronavirus detection in lungs, liver, and intestines of bats from brazil	Bittar et al.	Microb Ecol	2020	9	0	0	Phyllostomidae	Artibeus	Artibeus lituratus	1	genus not specified	NA	NA	single	cross-sectional	PCR	nested RT-PCR	multiple	RdRp	RdRp: nsP12	lung or respiratory	tissue	Brazil	Barreiras	NA	NA	NA	NA	NA	NA	NA	NA	NA	NA	NA	NA	NA	NA	Yes
alphacoronavirus detection in lungs, liver, and intestines of bats from brazil	Bittar et al.	Microb Ecol	2020	9	0	0	Phyllostomidae	Artibeus	Artibeus lituratus	1	genus not specified	NA	NA	single	cross-sectional	PCR	nested RT-PCR	multiple	RdRp	RdRp: nsP12	intestine	tissue	Brazil	Barreiras	NA	NA	NA	NA	NA	NA	NA	NA	NA	NA	NA	NA	NA	NA	Yes
alphacoronavirus detection in lungs, liver, and intestines of bats from brazil	Bittar et al.	Microb Ecol	2020	9	0	0	Phyllostomidae	Artibeus	Artibeus planirostris	1	genus not specified	NA	NA	single	cross-sectional	PCR	nested RT-PCR	multiple	RdRp	RdRp: nsP12	liver	tissue	Brazil	Barreiras	NA	NA	NA	NA	NA	NA	NA	NA	NA	NA	NA	NA	NA	NA	Yes
alphacoronavirus detection in lungs, liver, and intestines of bats from brazil	Bittar et al.	Microb Ecol	2020	9	0	0	Phyllostomidae	Artibeus	Artibeus planirostris	1	genus not specified	NA	NA	single	cross-sectional	PCR	nested RT-PCR	multiple	RdRp	RdRp: nsP12	lung or respiratory	tissue	Brazil	Barreiras	NA	NA	NA	NA	NA	NA	NA	NA	NA	NA	NA	NA	NA	NA	Yes
alphacoronavirus detection in lungs, liver, and intestines of bats from brazil	Bittar et al.	Microb Ecol	2020	9	0	0	Phyllostomidae	Artibeus	Artibeus planirostris	1	genus not specified	NA	NA	single	cross-sectional	PCR	nested RT-PCR	multiple	RdRp	RdRp: nsP12	intestine	tissue	Brazil	Barreiras	NA	NA	NA	NA	NA	NA	NA	NA	NA	NA	NA	NA	NA	NA	Yes
alphacoronavirus detection in lungs, liver, and intestines of bats from brazil	Bittar et al.	Microb Ecol	2020	2	0	0	Phyllostomidae	Diphylla	Diphylla ecaudata	1	genus not specified	NA	NA	single	cross-sectional	PCR	nested RT-PCR	multiple	RdRp	RdRp: nsP12	liver	tissue	Brazil	Barreiras	NA	NA	NA	NA	NA	NA	NA	NA	NA	NA	NA	NA	NA	NA	Yes
alphacoronavirus detection in lungs, liver, and intestines of bats from brazil	Bittar et al.	Microb Ecol	2020	2	0	0	Phyllostomidae	Diphylla	Diphylla ecaudata	1	genus not specified	NA	NA	single	cross-sectional	PCR	nested RT-PCR	multiple	RdRp	RdRp: nsP12	lung or respiratory	tissue	Brazil	Barreiras	NA	NA	NA	NA	NA	NA	NA	NA	NA	NA	NA	NA	NA	NA	Yes
alphacoronavirus detection in lungs, liver, and intestines of bats from brazil	Bittar et al.	Microb Ecol	2020	2	0	0	Phyllostomidae	Diphylla	Diphylla ecaudata	1	genus not specified	NA	NA	single	cross-sectional	PCR	nested RT-PCR	multiple	RdRp	RdRp: nsP12	intestine	tissue	Brazil	Barreiras	NA	NA	NA	NA	NA	NA	NA	NA	NA	NA	NA	NA	NA	NA	Yes
alphacoronavirus detection in lungs, liver, and intestines of bats from brazil	Bittar et al.	Microb Ecol	2020	1	0	0	Emballonuridae	Peropteryx	Peropteryx leucoptera	1	genus not specified	NA	NA	single	cross-sectional	PCR	nested RT-PCR	multiple	RdRp	RdRp: nsP12	liver	tissue	Brazil	Barreiras	NA	NA	NA	NA	NA	NA	NA	NA	NA	NA	NA	NA	NA	NA	Yes
alphacoronavirus detection in lungs, liver, and intestines of bats from brazil	Bittar et al.	Microb Ecol	2020	1	0	0	Emballonuridae	Peropteryx	Peropteryx leucoptera	1	genus not specified	NA	NA	single	cross-sectional	PCR	nested RT-PCR	multiple	RdRp	RdRp: nsP12	lung or respiratory	tissue	Brazil	Barreiras	NA	NA	NA	NA	NA	NA	NA	NA	NA	NA	NA	NA	NA	NA	Yes
alphacoronavirus detection in lungs, liver, and intestines of bats from brazil	Bittar et al.	Microb Ecol	2020	1	0	0	Emballonuridae	Peropteryx	Peropteryx leucoptera	1	genus not specified	NA	NA	single	cross-sectional	PCR	nested RT-PCR	multiple	RdRp	RdRp: nsP12	intestine	tissue	Brazil	Barreiras	NA	NA	NA	NA	NA	NA	NA	NA	NA	NA	NA	NA	NA	NA	Yes
alphacoronavirus detection in lungs, liver, and intestines of bats from brazil	Bittar et al.	Microb Ecol	2020	1	0	0	Phyllostomidae	Desmodus	Desmodus rotundus	1	genus not specified	NA	NA	single	cross-sectional	PCR	nested RT-PCR	multiple	RdRp	RdRp: nsP12	liver	tissue	Brazil	Barreiras	NA	NA	NA	NA	NA	NA	NA	NA	NA	NA	NA	NA	NA	NA	Yes
alphacoronavirus detection in lungs, liver, and intestines of bats from brazil	Bittar et al.	Microb Ecol	2020	1	0	0	Phyllostomidae	Desmodus	Desmodus rotundus	1	genus not specified	NA	NA	single	cross-sectional	PCR	nested RT-PCR	multiple	RdRp	RdRp: nsP12	lung or respiratory	tissue	Brazil	Barreiras	NA	NA	NA	NA	NA	NA	NA	NA	NA	NA	NA	NA	NA	NA	Yes
alphacoronavirus detection in lungs, liver, and intestines of bats from brazil	Bittar et al.	Microb Ecol	2020	1	0	0	Phyllostomidae	Desmodus	Desmodus rotundus	1	genus not specified	NA	NA	single	cross-sectional	PCR	nested RT-PCR	multiple	RdRp	RdRp: nsP12	intestine	tissue	Brazil	Barreiras	NA	NA	NA	NA	NA	NA	NA	NA	NA	NA	NA	NA	NA	NA	Yes
alphacoronavirus in urban molossidae and phyllostomidae bats, brazil	Asano et al.	Virol J	2016	11	3	0.272727	Molossidae	Cynomops	Cynomops abrasus	1	alphacoronavirus	NA	NA	single	cross-sectional	PCR	nested RT-PCR	multiple	RdRp	RdRp	faecal, rectal, or anal	faeces	Brazil	SÃ¤o Paolo	NA	NA	NA	NA	NA	NA	2013	March	2014	July	0	1	1	0	Yes
alphacoronavirus in urban molossidae and phyllostomidae bats, brazil	Asano et al.	Virol J	2016	5	3	0.6	Molossidae	Cynomops	Cynomops planirostris	1	alphacoronavirus	NA	NA	single	cross-sectional	PCR	nested RT-PCR	multiple	RdRp	RdRp	faecal, rectal, or anal	faeces	Brazil	SÃ¤o Paolo	NA	NA	NA	NA	NA	NA	2013	March	2014	July	0	1	1	0	Yes
alphacoronavirus in urban molossidae and phyllostomidae bats, brazil	Asano et al.	Virol J	2016	41	1	0.02439	Phyllostomidae	Desmodus	Desmodus rotundus	1	alphacoronavirus	NA	NA	single	cross-sectional	PCR	nested RT-PCR	multiple	RdRp	RdRp	faecal, rectal, or anal	faeces	Brazil	SÃ¤o Paolo	NA	NA	NA	NA	NA	NA	2013	March	2014	July	0	1	1	0	Yes
alphacoronavirus in urban molossidae and phyllostomidae bats, brazil	Asano et al.	Virol J	2016	33	1	0.030303	Phyllostomidae	Glossophaga	Glossophaga soricina	1	alphacoronavirus	NA	NA	single	cross-sectional	PCR	nested RT-PCR	multiple	RdRp	RdRp	faecal, rectal, or anal	faeces	Brazil	SÃ¤o Paolo	NA	NA	NA	NA	NA	NA	2013	March	2014	July	0	1	1	0	Yes
alphacoronavirus in urban molossidae and phyllostomidae bats, brazil	Asano et al.	Virol J	2016	12	1	0.083333	Phyllostomidae	Platyrrhinus	Platyrrhinus lineatus	1	alphacoronavirus	NA	NA	single	cross-sectional	PCR	nested RT-PCR	multiple	RdRp	RdRp	faecal, rectal, or anal	faeces	Brazil	SÃ¤o Paolo	NA	NA	NA	NA	NA	NA	2013	March	2014	July	0	1	1	0	Yes
alphacoronaviruses detected in french bats are phylogeographically linked to coronaviruses of european bats	Goffard et al.	Viruses	2015	53	3	0.056604	Vespertilionidae	Pipistrellus	Pipistrellus pipistrellus	1	alphacoronavirus	NA	NA	single	cross-sectional	PCR	nested PCR	multiple	RdRp	RdRp	faecal, rectal, or anal	faeces	France	Bourges	Colony 1	47.01083333	2.581666667	NA	2014	July	NA	NA	NA	NA	1	0	0	0	No
alphacoronaviruses detected in french bats are phylogeographically linked to coronaviruses of european bats	Goffard et al.	Viruses	2015	20	2	0.1	Vespertilionidae	Pipistrellus	Pipistrellus pipistrellus	1	alphacoronavirus	NA	NA	single	cross-sectional	PCR	nested PCR	multiple	RdRp	RdRp	faecal, rectal, or anal	faeces	France	Bourges	Colony 2	47.08305556	2.517222222	NA	2014	July	NA	NA	NA	NA	1	0	0	0	No
alphacoronaviruses detected in french bats are phylogeographically linked to coronaviruses of european bats	Goffard et al.	Viruses	2015	10	0	0	Vespertilionidae	Pipistrellus	Pipistrellus pipistrellus	1	genus not specified	NA	NA	single	cross-sectional	PCR	nested PCR	multiple	RdRp	RdRp	faecal, rectal, or anal	faeces	France	Bourges	Colony 3	46.93972222	2.538611111	NA	2014	July	NA	NA	NA	NA	1	0	0	0	No
alphacoronaviruses detected in french bats are phylogeographically linked to coronaviruses of european bats	Goffard et al.	Viruses	2015	35	0	0	Vespertilionidae	Pipistrellus	Pipistrellus pipistrellus	1	genus not specified	NA	NA	single	cross-sectional	PCR	nested PCR	multiple	RdRp	RdRp	faecal, rectal, or anal	faeces	France	Bourges	Colony 4	47.04416667	2.560555556	NA	2014	July	NA	NA	NA	NA	1	0	0	0	No
alphacoronaviruses detected in french bats are phylogeographically linked to coronaviruses of european bats	Goffard et al.	Viruses	2015	10	0	0	Vespertilionidae	Myotis	Myotis myotis	1	genus not specified	NA	NA	single	cross-sectional	PCR	nested PCR	multiple	RdRp	RdRp	faecal, rectal, or anal	faeces	France	Bourges	Colony 5	47.07333333	2.522777778	NA	2014	July	NA	NA	NA	NA	1	0	0	0	No
alphacoronaviruses detected in french bats are phylogeographically linked to coronaviruses of european bats	Goffard et al.	Viruses	2015	10	0	0	Vespertilionidae	Eptesicus	Eptesicus serotinus	1	genus not specified	NA	NA	single	cross-sectional	PCR	nested PCR	multiple	RdRp	RdRp	faecal, rectal, or anal	faeces	France	Bourges	Colony 6	46.8575	2.316388889	NA	2014	July	NA	NA	NA	NA	1	0	0	0	No
alphacoronaviruses detected in french bats are phylogeographically linked to coronaviruses of european bats	Goffard et al.	Viruses	2015	24	0	0	Vespertilionidae	Barbastella	Barbastella barbastellus	1	genus not specified	NA	NA	single	cross-sectional	PCR	nested PCR	multiple	RdRp	RdRp	faecal, rectal, or anal	faeces	France	Bourges	Colony 7	46.82444444	2.389166667	NA	2014	August	NA	NA	NA	NA	1	0	0	0	No
alphacoronaviruses in new world bats: prevalence, persistence, phylogeny, and potential for interaction with humans	Osborne et al.	Plos One	2011	11	0	0	Vespertilionidae	Myotis	Myotis lucifugus	1	genus not specified	NA	NA	single	cross-sectional	PCR	hemi-nested RT-PCR	multiple	RdRp	RdRp	faecal, rectal, or anal	pooled	United States of America	Colorado	Site 1	NA	NA	NA	2007	NA	NA	NA	NA	NA	1	0	0	0	Yes
alphacoronaviruses in new world bats: prevalence, persistence, phylogeny, and potential for interaction with humans	Osborne et al.	Plos One	2011	3	0	0	Vespertilionidae	Myotis	Myotis volans	1	genus not specified	NA	NA	single	cross-sectional	PCR	hemi-nested RT-PCR	multiple	RdRp	RdRp	faecal, rectal, or anal	pooled	United States of America	Colorado	Site 2	NA	NA	NA	2007	NA	NA	NA	NA	NA	1	0	0	0	Yes
alphacoronaviruses in new world bats: prevalence, persistence, phylogeny, and potential for interaction with humans	Osborne et al.	Plos One	2011	29	0	0	Vespertilionidae	Eptesicus	Eptesicus fuscus	1	genus not specified	NA	NA	single	cross-sectional	PCR	hemi-nested RT-PCR	multiple	RdRp	RdRp	faecal, rectal, or anal	pooled	United States of America	Colorado	Site 3	NA	NA	NA	2007	NA	NA	NA	NA	NA	1	0	0	0	Yes
alphacoronaviruses in new world bats: prevalence, persistence, phylogeny, and potential for interaction with humans	Osborne et al.	Plos One	2011	1	0	0	Vespertilionidae	Lasionycteris	Lasionycteris noctivagans	1	genus not specified	NA	NA	single	cross-sectional	PCR	hemi-nested RT-PCR	multiple	RdRp	RdRp	faecal, rectal, or anal	pooled	United States of America	Colorado	Site 3	NA	NA	NA	2007	NA	NA	NA	NA	NA	1	0	0	0	Yes
alphacoronaviruses in new world bats: prevalence, persistence, phylogeny, and potential for interaction with humans	Osborne et al.	Plos One	2011	5	1	0.2	Vespertilionidae	Eptesicus	Eptesicus fuscus	1	alphacoronavirus	NA	NA	single	cross-sectional	PCR	hemi-nested RT-PCR	multiple	RdRp	RdRp	faecal, rectal, or anal	pooled	United States of America	Colorado	Site 4	NA	NA	NA	2007	NA	NA	NA	NA	NA	1	0	0	0	Yes
alphacoronaviruses in new world bats: prevalence, persistence, phylogeny, and potential for interaction with humans	Osborne et al.	Plos One	2011	20	0	0	Vespertilionidae	Lasiurus	Lasiurus cinereus	1	genus not specified	NA	NA	single	cross-sectional	PCR	hemi-nested RT-PCR	multiple	RdRp	RdRp	faecal, rectal, or anal	pooled	United States of America	Colorado	Site 4	NA	NA	NA	2007	NA	NA	NA	NA	NA	1	0	0	0	Yes
alphacoronaviruses in new world bats: prevalence, persistence, phylogeny, and potential for interaction with humans	Osborne et al.	Plos One	2011	1	0	0	Vespertilionidae	Lasionycteris	Lasionycteris noctivagans	1	genus not specified	NA	NA	single	cross-sectional	PCR	hemi-nested RT-PCR	multiple	RdRp	RdRp	faecal, rectal, or anal	pooled	United States of America	Colorado	Site 4	NA	NA	NA	2007	NA	NA	NA	NA	NA	1	0	0	0	Yes
alphacoronaviruses in new world bats: prevalence, persistence, phylogeny, and potential for interaction with humans	Osborne et al.	Plos One	2011	1	0	0	Vespertilionidae	Myotis	Myotis ciliolabrum	1	genus not specified	NA	NA	single	cross-sectional	PCR	hemi-nested RT-PCR	multiple	RdRp	RdRp	faecal, rectal, or anal	pooled	United States of America	Colorado	Site 4	NA	NA	NA	2007	NA	NA	NA	NA	NA	1	0	0	0	Yes
alphacoronaviruses in new world bats: prevalence, persistence, phylogeny, and potential for interaction with humans	Osborne et al.	Plos One	2011	7	1	0.142857	Vespertilionidae	Myotis	Myotis evotis	1	alphacoronavirus	NA	NA	single	cross-sectional	PCR	hemi-nested RT-PCR	multiple	RdRp	RdRp	faecal, rectal, or anal	pooled	United States of America	Colorado	Site 4	NA	NA	NA	2007	NA	NA	NA	NA	NA	1	0	0	0	Yes
alphacoronaviruses in new world bats: prevalence, persistence, phylogeny, and potential for interaction with humans	Osborne et al.	Plos One	2011	16	5	0.3125	Vespertilionidae	Myotis	Myotis volans	1	alphacoronavirus	NA	NA	single	cross-sectional	PCR	hemi-nested RT-PCR	multiple	RdRp	RdRp	faecal, rectal, or anal	pooled	United States of America	Colorado	Site 4	NA	NA	NA	2007	NA	NA	NA	NA	NA	1	0	0	0	Yes
alphacoronaviruses in new world bats: prevalence, persistence, phylogeny, and potential for interaction with humans	Osborne et al.	Plos One	2011	34	2	0.058824	Vespertilionidae	Myotis	Myotis volans	1	alphacoronavirus	NA	NA	single	cross-sectional	PCR	hemi-nested RT-PCR	multiple	RdRp	RdRp	faecal, rectal, or anal	pooled	United States of America	Colorado	Site 4	NA	NA	NA	2008	NA	NA	NA	NA	NA	1	0	0	0	Yes
alphacoronaviruses in new world bats: prevalence, persistence, phylogeny, and potential for interaction with humans	Osborne et al.	Plos One	2011	26	5	0.192308	Vespertilionidae	Myotis	Myotis volans	1	alphacoronavirus	NA	NA	single	cross-sectional	PCR	hemi-nested RT-PCR	multiple	RdRp	RdRp	faecal, rectal, or anal	pooled	United States of America	Colorado	Site 4	NA	NA	NA	2009	NA	NA	NA	NA	NA	1	0	0	0	Yes
alphacoronaviruses in new world bats: prevalence, persistence, phylogeny, and potential for interaction with humans	Osborne et al.	Plos One	2011	11	0	0	Vespertilionidae	Antrozous	Antrozous pallidus	1	genus not specified	NA	NA	single	cross-sectional	PCR	hemi-nested RT-PCR	multiple	RdRp	RdRp	faecal, rectal, or anal	pooled	United States of America	Colorado	Site 5	NA	NA	NA	2007	NA	NA	NA	NA	NA	1	0	0	0	Yes
alphacoronaviruses in new world bats: prevalence, persistence, phylogeny, and potential for interaction with humans	Osborne et al.	Plos One	2011	1	0	0	Vespertilionidae	Corynorhinus	Corynorhinus townsendii	1	genus not specified	NA	NA	single	cross-sectional	PCR	hemi-nested RT-PCR	multiple	RdRp	RdRp	faecal, rectal, or anal	pooled	United States of America	Colorado	Site 5	NA	NA	NA	2007	NA	NA	NA	NA	NA	1	0	0	0	Yes
alphacoronaviruses in new world bats: prevalence, persistence, phylogeny, and potential for interaction with humans	Osborne et al.	Plos One	2011	4	4	1	Vespertilionidae	Eptesicus	Eptesicus fuscus	1	alphacoronavirus	NA	NA	single	cross-sectional	PCR	hemi-nested RT-PCR	multiple	RdRp	RdRp	faecal, rectal, or anal	pooled	United States of America	Colorado	Site 5	NA	NA	NA	2008	NA	NA	NA	NA	NA	1	0	0	0	Yes
alphacoronaviruses in new world bats: prevalence, persistence, phylogeny, and potential for interaction with humans	Osborne et al.	Plos One	2011	14	4	0.285714	Vespertilionidae	Eptesicus	Eptesicus fuscus	1	alphacoronavirus	NA	NA	single	cross-sectional	PCR	hemi-nested RT-PCR	multiple	RdRp	RdRp	faecal, rectal, or anal	pooled	United States of America	Colorado	Site 5	NA	NA	NA	2009	NA	NA	NA	NA	NA	1	0	0	0	Yes
alphacoronaviruses in new world bats: prevalence, persistence, phylogeny, and potential for interaction with humans	Osborne et al.	Plos One	2011	1	0	0	Vespertilionidae	Lasiurus	Lasiurus cinereus	1	genus not specified	NA	NA	single	cross-sectional	PCR	hemi-nested RT-PCR	multiple	RdRp	RdRp	faecal, rectal, or anal	pooled	United States of America	Colorado	Site 5	NA	NA	NA	2007	NA	NA	NA	NA	NA	1	0	0	0	Yes
alphacoronaviruses in new world bats: prevalence, persistence, phylogeny, and potential for interaction with humans	Osborne et al.	Plos One	2011	3	0	0	Vespertilionidae	Lasionycteris	Lasionycteris noctivagans	1	genus not specified	NA	NA	single	cross-sectional	PCR	hemi-nested RT-PCR	multiple	RdRp	RdRp	faecal, rectal, or anal	pooled	United States of America	Colorado	Site 5	NA	NA	NA	2007	NA	NA	NA	NA	NA	1	0	0	0	Yes
alphacoronaviruses in new world bats: prevalence, persistence, phylogeny, and potential for interaction with humans	Osborne et al.	Plos One	2011	3	0	0	Vespertilionidae	Myotis	Myotis thysanodes	1	genus not specified	NA	NA	single	cross-sectional	PCR	hemi-nested RT-PCR	multiple	RdRp	RdRp	faecal, rectal, or anal	pooled	United States of America	Colorado	Site 5	NA	NA	NA	2007	NA	NA	NA	NA	NA	1	0	0	0	Yes
alphacoronaviruses in new world bats: prevalence, persistence, phylogeny, and potential for interaction with humans	Osborne et al.	Plos One	2011	13	0	0	Vespertilionidae	Myotis	Myotis yumanensis	1	genus not specified	NA	NA	single	cross-sectional	PCR	hemi-nested RT-PCR	multiple	RdRp	RdRp	faecal, rectal, or anal	pooled	United States of America	Colorado	Site 5	NA	NA	NA	2007	NA	NA	NA	NA	NA	1	0	0	0	Yes
alphacoronaviruses in new world bats: prevalence, persistence, phylogeny, and potential for interaction with humans	Osborne et al.	Plos One	2011	6	0	0	Vespertilionidae	Parastrellus	Parastrellus hesperus	1	genus not specified	NA	NA	single	cross-sectional	PCR	hemi-nested RT-PCR	multiple	RdRp	RdRp	faecal, rectal, or anal	pooled	United States of America	Colorado	Site 5	NA	NA	NA	2007	NA	NA	NA	NA	NA	1	0	0	0	Yes
alphacoronaviruses in new world bats: prevalence, persistence, phylogeny, and potential for interaction with humans	Osborne et al.	Plos One	2011	9	0	0	Vespertilionidae	Myotis	Myotis occultus	1	genus not specified	NA	NA	single	cross-sectional	PCR	hemi-nested RT-PCR	multiple	RdRp	RdRp	faecal, rectal, or anal	pooled	United States of America	Colorado	Site 6	NA	NA	NA	2007	NA	NA	NA	NA	NA	1	0	0	0	Yes
alphacoronaviruses in new world bats: prevalence, persistence, phylogeny, and potential for interaction with humans	Osborne et al.	Plos One	2011	1	0	0	Vespertilionidae	Myotis	Myotis yumanensis	1	genus not specified	NA	NA	single	cross-sectional	PCR	hemi-nested RT-PCR	multiple	RdRp	RdRp	faecal, rectal, or anal	pooled	United States of America	Colorado	Site 7	NA	NA	NA	2007	NA	NA	NA	NA	NA	1	0	0	0	Yes
alphacoronaviruses in new world bats: prevalence, persistence, phylogeny, and potential for interaction with humans	Osborne et al.	Plos One	2011	2	0	0	Vespertilionidae	Eptesicus	Eptesicus fuscus	1	genus not specified	NA	NA	single	cross-sectional	PCR	hemi-nested RT-PCR	multiple	RdRp	RdRp	faecal, rectal, or anal	pooled	United States of America	Colorado	Site 8	NA	NA	NA	2007	NA	NA	NA	NA	NA	1	0	0	0	Yes
alphacoronaviruses in new world bats: prevalence, persistence, phylogeny, and potential for interaction with humans	Osborne et al.	Plos One	2011	1	0	0	Vespertilionidae	Lasiurus	Lasiurus cinereus	1	genus not specified	NA	NA	single	cross-sectional	PCR	hemi-nested RT-PCR	multiple	RdRp	RdRp	faecal, rectal, or anal	pooled	United States of America	Colorado	Site 8	NA	NA	NA	2007	NA	NA	NA	NA	NA	1	0	0	0	Yes
alphacoronaviruses in new world bats: prevalence, persistence, phylogeny, and potential for interaction with humans	Osborne et al.	Plos One	2011	1	0	0	Vespertilionidae	Myotis	Myotis californicus	1	genus not specified	NA	NA	single	cross-sectional	PCR	hemi-nested RT-PCR	multiple	RdRp	RdRp	faecal, rectal, or anal	pooled	United States of America	Colorado	Site 8	NA	NA	NA	2007	NA	NA	NA	NA	NA	1	0	0	0	Yes
alphacoronaviruses in new world bats: prevalence, persistence, phylogeny, and potential for interaction with humans	Osborne et al.	Plos One	2011	1	0	0	Vespertilionidae	Myotis	Myotis ciliolabrum	1	genus not specified	NA	NA	single	cross-sectional	PCR	hemi-nested RT-PCR	multiple	RdRp	RdRp	faecal, rectal, or anal	pooled	United States of America	Colorado	Site 8	NA	NA	NA	2007	NA	NA	NA	NA	NA	1	0	0	0	Yes
alphacoronaviruses in new world bats: prevalence, persistence, phylogeny, and potential for interaction with humans	Osborne et al.	Plos One	2011	1	0	0	Vespertilionidae	Myotis	Myotis evotis	1	genus not specified	NA	NA	single	cross-sectional	PCR	hemi-nested RT-PCR	multiple	RdRp	RdRp	faecal, rectal, or anal	pooled	United States of America	Colorado	Site 8	NA	NA	NA	2007	NA	NA	NA	NA	NA	1	0	0	0	Yes
alphacoronaviruses in new world bats: prevalence, persistence, phylogeny, and potential for interaction with humans	Osborne et al.	Plos One	2011	1	0	0	Vespertilionidae	Myotis	Myotis thysanodes	1	genus not specified	NA	NA	single	cross-sectional	PCR	hemi-nested RT-PCR	multiple	RdRp	RdRp	faecal, rectal, or anal	pooled	United States of America	Colorado	Site 8	NA	NA	NA	2007	NA	NA	NA	NA	NA	1	0	0	0	Yes
alphacoronaviruses in new world bats: prevalence, persistence, phylogeny, and potential for interaction with humans	Osborne et al.	Plos One	2011	4	0	0	Vespertilionidae	Myotis	Myotis volans	1	genus not specified	NA	NA	single	cross-sectional	PCR	hemi-nested RT-PCR	multiple	RdRp	RdRp	faecal, rectal, or anal	pooled	United States of America	Colorado	Site 8	NA	NA	NA	2007	NA	NA	NA	NA	NA	1	0	0	0	Yes
alphacoronaviruses in new world bats: prevalence, persistence, phylogeny, and potential for interaction with humans	Osborne et al.	Plos One	2011	18	0	0	Vespertilionidae	Eptesicus	Eptesicus fuscus	1	genus not specified	NA	NA	single	cross-sectional	PCR	hemi-nested RT-PCR	multiple	RdRp	RdRp	faecal, rectal, or anal	pooled	United States of America	Colorado	Site 9	NA	NA	NA	2007	NA	NA	NA	NA	NA	1	0	0	0	Yes
alphacoronaviruses in new world bats: prevalence, persistence, phylogeny, and potential for interaction with humans	Osborne et al.	Plos One	2011	1	0	0	Vespertilionidae	Euderma	Euderma maculatum	1	genus not specified	NA	NA	single	cross-sectional	PCR	hemi-nested RT-PCR	multiple	RdRp	RdRp	faecal, rectal, or anal	pooled	United States of America	Colorado	Site 9	NA	NA	NA	2007	NA	NA	NA	NA	NA	1	0	0	0	Yes
alphacoronaviruses in new world bats: prevalence, persistence, phylogeny, and potential for interaction with humans	Osborne et al.	Plos One	2011	7	0	0	Vespertilionidae	Lasiurus	Lasiurus cinereus	1	genus not specified	NA	NA	single	cross-sectional	PCR	hemi-nested RT-PCR	multiple	RdRp	RdRp	faecal, rectal, or anal	pooled	United States of America	Colorado	Site 9	NA	NA	NA	2007	NA	NA	NA	NA	NA	1	0	0	0	Yes
alphacoronaviruses in new world bats: prevalence, persistence, phylogeny, and potential for interaction with humans	Osborne et al.	Plos One	2011	7	0	0	Vespertilionidae	Lasionycteris	Lasionycteris noctivagans	1	genus not specified	NA	NA	single	cross-sectional	PCR	hemi-nested RT-PCR	multiple	RdRp	RdRp	faecal, rectal, or anal	pooled	United States of America	Colorado	Site 9	NA	NA	NA	2007	NA	NA	NA	NA	NA	1	0	0	0	Yes
alphacoronaviruses in new world bats: prevalence, persistence, phylogeny, and potential for interaction with humans	Osborne et al.	Plos One	2011	7	0	0	Vespertilionidae	Myotis	Myotis californicus	1	genus not specified	NA	NA	single	cross-sectional	PCR	hemi-nested RT-PCR	multiple	RdRp	RdRp	faecal, rectal, or anal	pooled	United States of America	Colorado	Site 9	NA	NA	NA	2007	NA	NA	NA	NA	NA	1	0	0	0	Yes
alphacoronaviruses in new world bats: prevalence, persistence, phylogeny, and potential for interaction with humans	Osborne et al.	Plos One	2011	19	0	0	Vespertilionidae	Myotis	Myotis ciliolabrum	1	genus not specified	NA	NA	single	cross-sectional	PCR	hemi-nested RT-PCR	multiple	RdRp	RdRp	faecal, rectal, or anal	pooled	United States of America	Colorado	Site 9	NA	NA	NA	2007	NA	NA	NA	NA	NA	1	0	0	0	Yes
alphacoronaviruses in new world bats: prevalence, persistence, phylogeny, and potential for interaction with humans	Osborne et al.	Plos One	2011	22	0	0	Vespertilionidae	Myotis	Myotis evotis	1	genus not specified	NA	NA	single	cross-sectional	PCR	hemi-nested RT-PCR	multiple	RdRp	RdRp	faecal, rectal, or anal	pooled	United States of America	Colorado	Site 9	NA	NA	NA	2007	NA	NA	NA	NA	NA	1	0	0	0	Yes
alphacoronaviruses in new world bats: prevalence, persistence, phylogeny, and potential for interaction with humans	Osborne et al.	Plos One	2011	4	0	0	Vespertilionidae	Myotis	Myotis thysanodes	1	genus not specified	NA	NA	single	cross-sectional	PCR	hemi-nested RT-PCR	multiple	RdRp	RdRp	faecal, rectal, or anal	pooled	United States of America	Colorado	Site 9	NA	NA	NA	2007	NA	NA	NA	NA	NA	1	0	0	0	Yes
alphacoronaviruses in new world bats: prevalence, persistence, phylogeny, and potential for interaction with humans	Osborne et al.	Plos One	2011	22	0	0	Vespertilionidae	Myotis	Myotis volans	1	genus not specified	NA	NA	single	cross-sectional	PCR	hemi-nested RT-PCR	multiple	RdRp	RdRp	faecal, rectal, or anal	pooled	United States of America	Colorado	Site 9	NA	NA	NA	2007	NA	NA	NA	NA	NA	1	0	0	0	Yes
alphacoronaviruses in new world bats: prevalence, persistence, phylogeny, and potential for interaction with humans	Osborne et al.	Plos One	2011	3	0	0	Vespertilionidae	Myotis	Myotis yumanensis	1	genus not specified	NA	NA	single	cross-sectional	PCR	hemi-nested RT-PCR	multiple	RdRp	RdRp	faecal, rectal, or anal	pooled	United States of America	Colorado	Site 9	NA	NA	NA	2007	NA	NA	NA	NA	NA	1	0	0	0	Yes
alphacoronaviruses in new world bats: prevalence, persistence, phylogeny, and potential for interaction with humans	Osborne et al.	Plos One	2011	8	0	0	Vespertilionidae	Parastrellus	Parastrellus hesperus	1	genus not specified	NA	NA	single	cross-sectional	PCR	hemi-nested RT-PCR	multiple	RdRp	RdRp	faecal, rectal, or anal	pooled	United States of America	Colorado	Site 9	NA	NA	NA	2007	NA	NA	NA	NA	NA	1	0	0	0	Yes
alphacoronaviruses in new world bats: prevalence, persistence, phylogeny, and potential for interaction with humans	Osborne et al.	Plos One	2011	13	0	0	Molossidae	Tadarida	Tadarida brasiliensis	1	genus not specified	NA	NA	single	cross-sectional	PCR	hemi-nested RT-PCR	multiple	RdRp	RdRp	faecal, rectal, or anal	pooled	United States of America	Colorado	Site 9	NA	NA	NA	2007	NA	NA	NA	NA	NA	1	0	0	0	Yes
alphacoronaviruses in new world bats: prevalence, persistence, phylogeny, and potential for interaction with humans	Osborne et al.	Plos One	2011	8	0	0	Vespertilionidae	Eptesicus	Eptesicus fuscus	1	genus not specified	NA	NA	single	cross-sectional	PCR	hemi-nested RT-PCR	multiple	RdRp	RdRp	faecal, rectal, or anal	pooled	United States of America	Colorado	Site 10	NA	NA	NA	2007	NA	NA	NA	NA	NA	1	0	0	0	Yes
alphacoronaviruses in new world bats: prevalence, persistence, phylogeny, and potential for interaction with humans	Osborne et al.	Plos One	2011	13	0	0	Vespertilionidae	Lasionycteris	Lasionycteris noctivagans	1	genus not specified	NA	NA	single	cross-sectional	PCR	hemi-nested RT-PCR	multiple	RdRp	RdRp	faecal, rectal, or anal	pooled	United States of America	Colorado	Site 10	NA	NA	NA	2007	NA	NA	NA	NA	NA	1	0	0	0	Yes
alphacoronaviruses in new world bats: prevalence, persistence, phylogeny, and potential for interaction with humans	Osborne et al.	Plos One	2011	6	0	0	Vespertilionidae	Myotis	Myotis evotis	1	genus not specified	NA	NA	single	cross-sectional	PCR	hemi-nested RT-PCR	multiple	RdRp	RdRp	faecal, rectal, or anal	pooled	United States of America	Colorado	Site 10	NA	NA	NA	2007	NA	NA	NA	NA	NA	1	0	0	0	Yes
alphacoronaviruses in new world bats: prevalence, persistence, phylogeny, and potential for interaction with humans	Osborne et al.	Plos One	2011	7	0	0	Vespertilionidae	Myotis	Myotis occultus	1	genus not specified	NA	NA	single	cross-sectional	PCR	hemi-nested RT-PCR	multiple	RdRp	RdRp	faecal, rectal, or anal	pooled	United States of America	Colorado	Site 10	NA	NA	NA	2007	NA	NA	NA	NA	NA	1	0	0	0	Yes
alphacoronaviruses in new world bats: prevalence, persistence, phylogeny, and potential for interaction with humans	Osborne et al.	Plos One	2011	23	0	0	Vespertilionidae	Myotis	Myotis volans	1	genus not specified	NA	NA	single	cross-sectional	PCR	hemi-nested RT-PCR	multiple	RdRp	RdRp	faecal, rectal, or anal	pooled	United States of America	Colorado	Site 10	NA	NA	NA	2007	NA	NA	NA	NA	NA	1	0	0	0	Yes
alphacoronaviruses in new world bats: prevalence, persistence, phylogeny, and potential for interaction with humans	Osborne et al.	Plos One	2011	1	0	0	Vespertilionidae	Myotis	Myotis yumanensis	1	genus not specified	NA	NA	single	cross-sectional	PCR	hemi-nested RT-PCR	multiple	RdRp	RdRp	faecal, rectal, or anal	pooled	United States of America	Colorado	Site 10	NA	NA	NA	2007	NA	NA	NA	NA	NA	1	0	0	0	Yes
alphacoronaviruses in new world bats: prevalence, persistence, phylogeny, and potential for interaction with humans	Osborne et al.	Plos One	2011	3	0	0	Vespertilionidae	Eptesicus	Eptesicus fuscus	1	genus not specified	NA	NA	single	cross-sectional	PCR	hemi-nested RT-PCR	multiple	RdRp	RdRp	faecal, rectal, or anal	pooled	United States of America	Colorado	Site 11	NA	NA	NA	2007	NA	NA	NA	NA	NA	1	0	0	0	Yes
alphacoronaviruses in new world bats: prevalence, persistence, phylogeny, and potential for interaction with humans	Osborne et al.	Plos One	2011	7	0	0	Vespertilionidae	Lasiurus	Lasiurus cinereus	1	genus not specified	NA	NA	single	cross-sectional	PCR	hemi-nested RT-PCR	multiple	RdRp	RdRp	faecal, rectal, or anal	pooled	United States of America	Colorado	Site 11	NA	NA	NA	2007	NA	NA	NA	NA	NA	1	0	0	0	Yes
alphacoronaviruses in new world bats: prevalence, persistence, phylogeny, and potential for interaction with humans	Osborne et al.	Plos One	2011	3	0	0	Vespertilionidae	Lasionycteris	Lasionycteris noctivagans	1	genus not specified	NA	NA	single	cross-sectional	PCR	hemi-nested RT-PCR	multiple	RdRp	RdRp	faecal, rectal, or anal	pooled	United States of America	Colorado	Site 11	NA	NA	NA	2007	NA	NA	NA	NA	NA	1	0	0	0	Yes
alphacoronaviruses in new world bats: prevalence, persistence, phylogeny, and potential for interaction with humans	Osborne et al.	Plos One	2011	11	0	0	Vespertilionidae	Myotis	Myotis volans	1	genus not specified	NA	NA	single	cross-sectional	PCR	hemi-nested RT-PCR	multiple	RdRp	RdRp	faecal, rectal, or anal	pooled	United States of America	Colorado	Site 11	NA	NA	NA	2007	NA	NA	NA	NA	NA	1	0	0	0	Yes
alphacoronaviruses in new world bats: prevalence, persistence, phylogeny, and potential for interaction with humans	Osborne et al.	Plos One	2011	2	0	0	Vespertilionidae	Antrozous	Antrozous pallidus	1	genus not specified	NA	NA	single	cross-sectional	PCR	hemi-nested RT-PCR	multiple	RdRp	RdRp	faecal, rectal, or anal	pooled	United States of America	Colorado	Site 12	NA	NA	NA	2007	NA	NA	NA	NA	NA	1	0	0	0	Yes
alphacoronaviruses in new world bats: prevalence, persistence, phylogeny, and potential for interaction with humans	Osborne et al.	Plos One	2011	3	0	0	Vespertilionidae	Corynorhinus	Corynorhinus townsendii	1	genus not specified	NA	NA	single	cross-sectional	PCR	hemi-nested RT-PCR	multiple	RdRp	RdRp	faecal, rectal, or anal	pooled	United States of America	Colorado	Site 12	NA	NA	NA	2007	NA	NA	NA	NA	NA	1	0	0	0	Yes
alphacoronaviruses in new world bats: prevalence, persistence, phylogeny, and potential for interaction with humans	Osborne et al.	Plos One	2011	2	0	0	Vespertilionidae	Eptesicus	Eptesicus fuscus	1	genus not specified	NA	NA	single	cross-sectional	PCR	hemi-nested RT-PCR	multiple	RdRp	RdRp	faecal, rectal, or anal	pooled	United States of America	Colorado	Site 13	NA	NA	NA	2007	NA	NA	NA	NA	NA	1	0	0	0	Yes
alphacoronaviruses in new world bats: prevalence, persistence, phylogeny, and potential for interaction with humans	Osborne et al.	Plos One	2011	2	0	0	Vespertilionidae	Euderma	Euderma maculatum	1	genus not specified	NA	NA	single	cross-sectional	PCR	hemi-nested RT-PCR	multiple	RdRp	RdRp	faecal, rectal, or anal	pooled	United States of America	Colorado	Site 13	NA	NA	NA	2007	NA	NA	NA	NA	NA	1	0	0	0	Yes
alphacoronaviruses in new world bats: prevalence, persistence, phylogeny, and potential for interaction with humans	Osborne et al.	Plos One	2011	3	0	0	Vespertilionidae	Lasionycteris	Lasionycteris noctivagans	1	genus not specified	NA	NA	single	cross-sectional	PCR	hemi-nested RT-PCR	multiple	RdRp	RdRp	faecal, rectal, or anal	pooled	United States of America	Colorado	Site 13	NA	NA	NA	2007	NA	NA	NA	NA	NA	1	0	0	0	Yes
alphacoronaviruses in new world bats: prevalence, persistence, phylogeny, and potential for interaction with humans	Osborne et al.	Plos One	2011	6	0	0	Vespertilionidae	Myotis	Myotis evotis	1	genus not specified	NA	NA	single	cross-sectional	PCR	hemi-nested RT-PCR	multiple	RdRp	RdRp	faecal, rectal, or anal	pooled	United States of America	Colorado	Site 13	NA	NA	NA	2007	NA	NA	NA	NA	NA	1	0	0	0	Yes
alphacoronaviruses in new world bats: prevalence, persistence, phylogeny, and potential for interaction with humans	Osborne et al.	Plos One	2011	6	0	0	Vespertilionidae	Myotis	Myotis occultus	1	genus not specified	NA	NA	single	cross-sectional	PCR	hemi-nested RT-PCR	multiple	RdRp	RdRp	faecal, rectal, or anal	pooled	United States of America	Colorado	Site 13	NA	NA	NA	2007	NA	NA	NA	NA	NA	1	0	0	0	Yes
alphacoronaviruses in new world bats: prevalence, persistence, phylogeny, and potential for interaction with humans	Osborne et al.	Plos One	2011	4	0	0	Vespertilionidae	Myotis	Myotis volans	1	genus not specified	NA	NA	single	cross-sectional	PCR	hemi-nested RT-PCR	multiple	RdRp	RdRp	faecal, rectal, or anal	pooled	United States of America	Colorado	Site 13	NA	NA	NA	2007	NA	NA	NA	NA	NA	1	0	0	0	Yes
alphacoronaviruses in new world bats: prevalence, persistence, phylogeny, and potential for interaction with humans	Osborne et al.	Plos One	2011	5	0	0	Vespertilionidae	Eptesicus	Eptesicus fuscus	1	genus not specified	NA	NA	single	cross-sectional	PCR	hemi-nested RT-PCR	multiple	RdRp	RdRp	faecal, rectal, or anal	pooled	United States of America	Colorado	Site 14	NA	NA	NA	2007	NA	NA	NA	NA	NA	1	0	0	0	Yes
alphacoronaviruses in new world bats: prevalence, persistence, phylogeny, and potential for interaction with humans	Osborne et al.	Plos One	2011	3	0	0	Vespertilionidae	Lasiurus	Lasiurus cinereus	1	genus not specified	NA	NA	single	cross-sectional	PCR	hemi-nested RT-PCR	multiple	RdRp	RdRp	faecal, rectal, or anal	pooled	United States of America	Colorado	Site 14	NA	NA	NA	2007	NA	NA	NA	NA	NA	1	0	0	0	Yes
alphacoronaviruses in new world bats: prevalence, persistence, phylogeny, and potential for interaction with humans	Osborne et al.	Plos One	2011	11	0	0	Vespertilionidae	Lasionycteris	Lasionycteris noctivagans	1	genus not specified	NA	NA	single	cross-sectional	PCR	hemi-nested RT-PCR	multiple	RdRp	RdRp	faecal, rectal, or anal	pooled	United States of America	Colorado	Site 14	NA	NA	NA	2007	NA	NA	NA	NA	NA	1	0	0	0	Yes
alphacoronaviruses in new world bats: prevalence, persistence, phylogeny, and potential for interaction with humans	Osborne et al.	Plos One	2011	3	0	0	Vespertilionidae	Myotis	Myotis evotis	1	genus not specified	NA	NA	single	cross-sectional	PCR	hemi-nested RT-PCR	multiple	RdRp	RdRp	faecal, rectal, or anal	pooled	United States of America	Colorado	Site 14	NA	NA	NA	2007	NA	NA	NA	NA	NA	1	0	0	0	Yes
alphacoronaviruses in new world bats: prevalence, persistence, phylogeny, and potential for interaction with humans	Osborne et al.	Plos One	2011	13	0	0	Vespertilionidae	Myotis	Myotis thysanodes	1	genus not specified	NA	NA	single	cross-sectional	PCR	hemi-nested RT-PCR	multiple	RdRp	RdRp	faecal, rectal, or anal	pooled	United States of America	Colorado	Site 14	NA	NA	NA	2007	NA	NA	NA	NA	NA	1	0	0	0	Yes
alphacoronaviruses in new world bats: prevalence, persistence, phylogeny, and potential for interaction with humans	Osborne et al.	Plos One	2011	7	0	0	Vespertilionidae	Myotis	Myotis evotis	1	genus not specified	NA	NA	single	cross-sectional	PCR	hemi-nested RT-PCR	multiple	RdRp	RdRp	faecal, rectal, or anal	pooled	United States of America	Colorado	Site 15	NA	NA	NA	2007	NA	NA	NA	NA	NA	1	0	0	0	Yes
alphacoronaviruses in new world bats: prevalence, persistence, phylogeny, and potential for interaction with humans	Osborne et al.	Plos One	2011	1	0	0	Vespertilionidae	Myotis	Myotis thysanodes	1	genus not specified	NA	NA	single	cross-sectional	PCR	hemi-nested RT-PCR	multiple	RdRp	RdRp	faecal, rectal, or anal	pooled	United States of America	Colorado	Site 15	NA	NA	NA	2007	NA	NA	NA	NA	NA	1	0	0	0	Yes
alphacoronaviruses in new world bats: prevalence, persistence, phylogeny, and potential for interaction with humans	Osborne et al.	Plos One	2011	3	0	0	Vespertilionidae	Myotis	Myotis volans	1	genus not specified	NA	NA	single	cross-sectional	PCR	hemi-nested RT-PCR	multiple	RdRp	RdRp	faecal, rectal, or anal	pooled	United States of America	Colorado	Site 16	NA	NA	NA	2007	NA	NA	NA	NA	NA	1	0	0	0	Yes
alphacoronaviruses in new world bats: prevalence, persistence, phylogeny, and potential for interaction with humans	Osborne et al.	Plos One	2011	31	0	0	Vespertilionidae	Eptesicus	Eptesicus fuscus	1	genus not specified	NA	NA	single	cross-sectional	PCR	hemi-nested RT-PCR	multiple	RdRp	RdRp	faecal, rectal, or anal	pooled	United States of America	Colorado	Site 17	NA	NA	NA	2007	June	NA	NA	NA	NA	1	0	0	0	Yes
alphacoronaviruses in new world bats: prevalence, persistence, phylogeny, and potential for interaction with humans	Osborne et al.	Plos One	2011	12	1	0.083333	Vespertilionidae	Eptesicus	Eptesicus fuscus	1	alphacoronavirus	NA	NA	single	cross-sectional	PCR	hemi-nested RT-PCR	multiple	RdRp	RdRp	faecal, rectal, or anal	pooled	United States of America	Colorado	Site 17	NA	NA	NA	2007	August	NA	NA	NA	NA	1	0	0	0	Yes
alphacoronaviruses in new world bats: prevalence, persistence, phylogeny, and potential for interaction with humans	Osborne et al.	Plos One	2011	23	2	0.086957	Vespertilionidae	Eptesicus	Eptesicus fuscus	1	alphacoronavirus	NA	NA	single	cross-sectional	PCR	hemi-nested RT-PCR	multiple	RdRp	RdRp	faecal, rectal, or anal	pooled	United States of America	Colorado	Site 17	NA	NA	NA	2008	June	NA	NA	NA	NA	1	0	0	0	Yes
alphacoronaviruses in new world bats: prevalence, persistence, phylogeny, and potential for interaction with humans	Osborne et al.	Plos One	2011	13	4	0.307692	Vespertilionidae	Eptesicus	Eptesicus fuscus	1	alphacoronavirus	NA	NA	single	cross-sectional	PCR	hemi-nested RT-PCR	multiple	RdRp	RdRp	faecal, rectal, or anal	pooled	United States of America	Colorado	Site 17	NA	NA	NA	2008	July	NA	NA	NA	NA	1	0	0	0	Yes
alphacoronaviruses in new world bats: prevalence, persistence, phylogeny, and potential for interaction with humans	Osborne et al.	Plos One	2011	44	9	0.204545	Vespertilionidae	Eptesicus	Eptesicus fuscus	1	alphacoronavirus	NA	NA	single	cross-sectional	PCR	hemi-nested RT-PCR	multiple	RdRp	RdRp	faecal, rectal, or anal	pooled	United States of America	Colorado	Site 17	NA	NA	NA	2008	July	NA	NA	NA	NA	1	0	0	0	Yes
alphacoronaviruses in new world bats: prevalence, persistence, phylogeny, and potential for interaction with humans	Osborne et al.	Plos One	2011	26	3	0.115385	Vespertilionidae	Eptesicus	Eptesicus fuscus	1	alphacoronavirus	NA	NA	single	cross-sectional	PCR	hemi-nested RT-PCR	multiple	RdRp	RdRp	faecal, rectal, or anal	pooled	United States of America	Colorado	Site 18	NA	NA	NA	2008	June	NA	NA	NA	NA	1	0	0	0	Yes
alphacoronaviruses in new world bats: prevalence, persistence, phylogeny, and potential for interaction with humans	Osborne et al.	Plos One	2011	3	2	0.666667	Vespertilionidae	Eptesicus	Eptesicus fuscus	1	alphacoronavirus	NA	NA	single	cross-sectional	PCR	hemi-nested RT-PCR	multiple	RdRp	RdRp	faecal, rectal, or anal	pooled	United States of America	Colorado	Site 18	NA	NA	NA	2008	July	NA	NA	NA	NA	1	0	0	0	Yes
alphacoronaviruses in new world bats: prevalence, persistence, phylogeny, and potential for interaction with humans	Osborne et al.	Plos One	2011	40	3	0.075	Vespertilionidae	Eptesicus	Eptesicus fuscus	1	alphacoronavirus	NA	NA	single	cross-sectional	PCR	hemi-nested RT-PCR	multiple	RdRp	RdRp	faecal, rectal, or anal	pooled	United States of America	Colorado	Site 19	NA	NA	NA	2007	June	NA	NA	NA	NA	1	0	0	0	Yes
alphacoronaviruses in new world bats: prevalence, persistence, phylogeny, and potential for interaction with humans	Osborne et al.	Plos One	2011	27	4	0.148148	Vespertilionidae	Eptesicus	Eptesicus fuscus	1	alphacoronavirus	NA	NA	single	cross-sectional	PCR	hemi-nested RT-PCR	multiple	RdRp	RdRp	faecal, rectal, or anal	pooled	United States of America	Colorado	Site 19	NA	NA	NA	2007	August	NA	NA	NA	NA	1	0	0	0	Yes
alphacoronaviruses in new world bats: prevalence, persistence, phylogeny, and potential for interaction with humans	Osborne et al.	Plos One	2011	25	2	0.08	Vespertilionidae	Eptesicus	Eptesicus fuscus	1	alphacoronavirus	NA	NA	single	cross-sectional	PCR	hemi-nested RT-PCR	multiple	RdRp	RdRp	faecal, rectal, or anal	pooled	United States of America	Colorado	Site 19	NA	NA	NA	2008	June	NA	NA	NA	NA	1	0	0	0	Yes
alphacoronaviruses in new world bats: prevalence, persistence, phylogeny, and potential for interaction with humans	Osborne et al.	Plos One	2011	31	2	0.064516	Vespertilionidae	Eptesicus	Eptesicus fuscus	1	alphacoronavirus	NA	NA	single	cross-sectional	PCR	hemi-nested RT-PCR	multiple	RdRp	RdRp	faecal, rectal, or anal	pooled	United States of America	Colorado	Site 19	NA	NA	NA	2008	July	NA	NA	NA	NA	1	0	0	0	Yes
alphacoronaviruses in new world bats: prevalence, persistence, phylogeny, and potential for interaction with humans	Osborne et al.	Plos One	2011	12	1	0.083333	Vespertilionidae	Eptesicus	Eptesicus fuscus	1	alphacoronavirus	NA	NA	single	cross-sectional	PCR	hemi-nested RT-PCR	multiple	RdRp	RdRp	faecal, rectal, or anal	pooled	United States of America	Colorado	Site 20	NA	NA	NA	2007	June	NA	NA	NA	NA	1	0	0	0	Yes
alphacoronaviruses in new world bats: prevalence, persistence, phylogeny, and potential for interaction with humans	Osborne et al.	Plos One	2011	13	2	0.153846	Vespertilionidae	Eptesicus	Eptesicus fuscus	1	alphacoronavirus	NA	NA	single	cross-sectional	PCR	hemi-nested RT-PCR	multiple	RdRp	RdRp	faecal, rectal, or anal	pooled	United States of America	Colorado	Site 20	NA	NA	NA	2008	June	NA	NA	NA	NA	1	0	0	0	Yes
alphacoronaviruses in new world bats: prevalence, persistence, phylogeny, and potential for interaction with humans	Osborne et al.	Plos One	2011	16	1	0.0625	Vespertilionidae	Eptesicus	Eptesicus fuscus	1	alphacoronavirus	NA	NA	single	cross-sectional	PCR	hemi-nested RT-PCR	multiple	RdRp	RdRp	faecal, rectal, or anal	pooled	United States of America	Colorado	Site 20	NA	NA	NA	2008	June	NA	NA	NA	NA	1	0	0	0	Yes
alphacoronaviruses in new world bats: prevalence, persistence, phylogeny, and potential for interaction with humans	Osborne et al.	Plos One	2011	29	0	0	Vespertilionidae	Eptesicus	Eptesicus fuscus	1	genus not specified	NA	NA	single	cross-sectional	PCR	hemi-nested RT-PCR	multiple	RdRp	RdRp	faecal, rectal, or anal	pooled	United States of America	Colorado	Site 21	NA	NA	NA	2007	June	NA	NA	NA	NA	1	0	0	0	Yes
alphacoronaviruses in new world bats: prevalence, persistence, phylogeny, and potential for interaction with humans	Osborne et al.	Plos One	2011	22	0	0	Vespertilionidae	Eptesicus	Eptesicus fuscus	1	genus not specified	NA	NA	single	cross-sectional	PCR	hemi-nested RT-PCR	multiple	RdRp	RdRp	faecal, rectal, or anal	pooled	United States of America	Colorado	Site 21	NA	NA	NA	2007	August	NA	NA	NA	NA	1	0	0	0	Yes
alphacoronaviruses in new world bats: prevalence, persistence, phylogeny, and potential for interaction with humans	Osborne et al.	Plos One	2011	39	2	0.051282	Vespertilionidae	Eptesicus	Eptesicus fuscus	1	alphacoronavirus	NA	NA	single	cross-sectional	PCR	hemi-nested RT-PCR	multiple	RdRp	RdRp	faecal, rectal, or anal	pooled	United States of America	Colorado	Site 21	NA	NA	NA	2008	June	NA	NA	NA	NA	1	0	0	0	Yes
alphacoronaviruses in new world bats: prevalence, persistence, phylogeny, and potential for interaction with humans	Osborne et al.	Plos One	2011	24	4	0.166667	Vespertilionidae	Eptesicus	Eptesicus fuscus	1	alphacoronavirus	NA	NA	single	cross-sectional	PCR	hemi-nested RT-PCR	multiple	RdRp	RdRp	faecal, rectal, or anal	pooled	United States of America	Colorado	Site 21	NA	NA	NA	2008	June	NA	NA	NA	NA	1	0	0	0	Yes
alphacoronaviruses in new world bats: prevalence, persistence, phylogeny, and potential for interaction with humans	Osborne et al.	Plos One	2011	35	4	0.114286	Vespertilionidae	Eptesicus	Eptesicus fuscus	1	alphacoronavirus	NA	NA	single	cross-sectional	PCR	hemi-nested RT-PCR	multiple	RdRp	RdRp	faecal, rectal, or anal	pooled	United States of America	Colorado	Site 21	NA	NA	NA	2008	August	NA	NA	NA	NA	1	0	0	0	Yes
amplification of emerging viruses in a bat colony	Drexler et al.	Emerg Infect Dis	2011	40	31	0.775	Vespertilionidae	Myotis	Myotis myotis	1	alphacoronavirus	NA	NA	repeat	longitudinal	PCR	RT-PCR	single	RdRp	RdRp	faecal, rectal, or anal	faeces	Germany	Rhineland-Palatinate	Attic	50.42969722	6.931158333	NA	2008	May	NA	NA	NA	NA	0	0	0	1	No
amplification of emerging viruses in a bat colony	Drexler et al.	Emerg Infect Dis	2011	44	10	0.227273	Vespertilionidae	Myotis	Myotis myotis	1	alphacoronavirus	NA	NA	repeat	longitudinal	PCR	RT-PCR	single	RdRp	RdRp	faecal, rectal, or anal	faeces	Germany	Rhineland-Palatinate	Attic	50.42969722	6.931158333	NA	2008	May	NA	NA	NA	NA	0	0	0	1	No
amplification of emerging viruses in a bat colony	Drexler et al.	Emerg Infect Dis	2011	40	4	0.1	Vespertilionidae	Myotis	Myotis myotis	1	alphacoronavirus	NA	NA	repeat	longitudinal	PCR	RT-PCR	single	RdRp	RdRp	faecal, rectal, or anal	faeces	Germany	Rhineland-Palatinate	Attic	50.42969722	6.931158333	NA	2008	June	NA	NA	NA	NA	1	0	0	0	No
amplification of emerging viruses in a bat colony	Drexler et al.	Emerg Infect Dis	2011	40	40	1	Vespertilionidae	Myotis	Myotis myotis	1	alphacoronavirus	NA	NA	repeat	longitudinal	PCR	RT-PCR	single	RdRp	RdRp	faecal, rectal, or anal	faeces	Germany	Rhineland-Palatinate	Attic	50.42969722	6.931158333	NA	2008	July	NA	NA	NA	NA	1	0	0	0	No
amplification of emerging viruses in a bat colony	Drexler et al.	Emerg Infect Dis	2011	31	31	1	Vespertilionidae	Myotis	Myotis myotis	1	alphacoronavirus	NA	NA	repeat	longitudinal	PCR	RT-PCR	single	RdRp	RdRp	faecal, rectal, or anal	faeces	Germany	Rhineland-Palatinate	Attic	50.42969722	6.931158333	NA	2008	July	NA	NA	NA	NA	1	0	0	0	No
amplification of emerging viruses in a bat colony	Drexler et al.	Emerg Infect Dis	2011	40	9	0.225	Vespertilionidae	Myotis	Myotis myotis	1	alphacoronavirus	NA	NA	repeat	longitudinal	PCR	RT-PCR	single	RdRp	RdRp	faecal, rectal, or anal	faeces	Germany	Rhineland-Palatinate	Attic	50.42969722	6.931158333	NA	2009	May	NA	NA	NA	NA	0	0	0	1	No
amplification of emerging viruses in a bat colony	Drexler et al.	Emerg Infect Dis	2011	48	35	0.729167	Vespertilionidae	Myotis	Myotis myotis	1	alphacoronavirus	NA	NA	repeat	longitudinal	PCR	RT-PCR	single	RdRp	RdRp	faecal, rectal, or anal	faeces	Germany	Rhineland-Palatinate	Attic	50.42969722	6.931158333	NA	2009	June	NA	NA	NA	NA	1	0	0	0	No
amplification of emerging viruses in a bat colony	Drexler et al.	Emerg Infect Dis	2011	40	40	1	Vespertilionidae	Myotis	Myotis myotis	1	alphacoronavirus	NA	NA	repeat	longitudinal	PCR	RT-PCR	single	RdRp	RdRp	faecal, rectal, or anal	faeces	Germany	Rhineland-Palatinate	Attic	50.42969722	6.931158333	NA	2010	May	NA	NA	NA	NA	0	0	0	1	No
amplification of emerging viruses in a bat colony	Drexler et al.	Emerg Infect Dis	2011	18	9	0.5	Vespertilionidae	Myotis	Myotis myotis	1	alphacoronavirus	NA	NA	repeat	longitudinal	PCR	RT-PCR	single	RdRp	RdRp	faecal, rectal, or anal	faeces	Germany	Rhineland-Palatinate	Attic	50.42969722	6.931158333	NA	2010	May	NA	NA	NA	NA	0	0	0	1	No
amplification of emerging viruses in a bat colony	Drexler et al.	Emerg Infect Dis	2011	49	10	0.204082	Vespertilionidae	Myotis	Myotis myotis	1	alphacoronavirus	NA	NA	repeat	longitudinal	PCR	RT-PCR	single	RdRp	RdRp	faecal, rectal, or anal	faeces	Germany	Rhineland-Palatinate	Attic	50.42969722	6.931158333	NA	2010	June	NA	NA	NA	NA	1	0	0	0	No
amplification of emerging viruses in a bat colony	Drexler et al.	Emerg Infect Dis	2011	40	39	0.975	Vespertilionidae	Myotis	Myotis myotis	1	alphacoronavirus	NA	NA	repeat	longitudinal	PCR	RT-PCR	single	RdRp	RdRp	faecal, rectal, or anal	faeces	Germany	Rhineland-Palatinate	Attic	50.42969722	6.931158333	NA	2010	July	NA	NA	NA	NA	1	0	0	0	No
amplification of emerging viruses in a bat colony	Drexler et al.	Emerg Infect Dis	2011	40	39	0.975	Vespertilionidae	Myotis	Myotis myotis	1	alphacoronavirus	NA	NA	repeat	longitudinal	PCR	RT-PCR	single	RdRp	RdRp	faecal, rectal, or anal	faeces	Germany	Rhineland-Palatinate	Attic	50.42969722	6.931158333	NA	2010	July	NA	NA	NA	NA	1	0	0	0	No
bat coronavirus phylogeography in the western indian ocean	Joffrin et al.	Sci Rep	2020	19	0	0	Hipposideridae	Hipposideros	Hipposideros commersoni	1	genus not specified	NA	NA	single	cross-sectional	PCR	RT-PCR	single	RdRp	RdRp	intestine	tissue	Madagascar	NA	NA	NA	NA	NA	2012	NA	NA	NA	NA	NA	1	1	1	1	Yes
bat coronavirus phylogeography in the western indian ocean	Joffrin et al.	Sci Rep	2020	19	0	0	Miniopteridae	Miniopterus	Miniopterus manavi	1	genus not specified	NA	NA	single	cross-sectional	PCR	RT-PCR	single	RdRp	RdRp	intestine	tissue	Madagascar	NA	NA	NA	NA	NA	2012	NA	NA	NA	NA	NA	1	1	1	1	Yes
bat coronavirus phylogeography in the western indian ocean	Joffrin et al.	Sci Rep	2020	14	0	0	Miniopteridae	Miniopterus	Miniopterus gleni	1	genus not specified	NA	NA	single	cross-sectional	PCR	RT-PCR	single	RdRp	RdRp	intestine	tissue	Madagascar	NA	NA	NA	NA	NA	2012	NA	NA	NA	NA	NA	1	1	1	1	Yes
bat coronavirus phylogeography in the western indian ocean	Joffrin et al.	Sci Rep	2020	2	0	0	Miniopteridae	Miniopterus	Miniopterus gleni	1	genus not specified	NA	NA	single	cross-sectional	PCR	RT-PCR	single	RdRp	RdRp	pooled swabs/samples	swab	Madagascar	NA	NA	NA	NA	NA	2014	NA	NA	NA	NA	NA	1	1	1	1	Yes
bat coronavirus phylogeography in the western indian ocean	Joffrin et al.	Sci Rep	2020	28	0	0	Miniopteridae	Miniopterus	Miniopterus griveaudi	1	genus not specified	NA	NA	single	cross-sectional	PCR	RT-PCR	single	RdRp	RdRp	pooled swabs/samples	swab	Madagascar	NA	NA	NA	NA	NA	2014	NA	NA	NA	NA	NA	1	1	1	1	Yes
bat coronavirus phylogeography in the western indian ocean	Joffrin et al.	Sci Rep	2020	8	0	0	Miniopteridae	Miniopterus	Miniopterus mahafaliensis	1	genus not specified	NA	NA	single	cross-sectional	PCR	RT-PCR	single	RdRp	RdRp	intestine	tissue	Madagascar	NA	NA	NA	NA	NA	2012	NA	NA	NA	NA	NA	1	1	1	1	Yes
bat coronavirus phylogeography in the western indian ocean	Joffrin et al.	Sci Rep	2020	8	0	0	Miniopteridae	Miniopterus	Miniopterus sororculus	1	genus not specified	NA	NA	single	cross-sectional	PCR	RT-PCR	single	RdRp	RdRp	intestine	tissue	Madagascar	NA	NA	NA	NA	NA	2012	NA	NA	NA	NA	NA	1	1	1	1	Yes
bat coronavirus phylogeography in the western indian ocean	Joffrin et al.	Sci Rep	2020	29	0	0	Molossidae	Chaerephon	Chaerephon atsinanana	1	genus not specified	NA	NA	single	cross-sectional	PCR	RT-PCR	single	RdRp	RdRp	intestine	tissue	Madagascar	NA	NA	NA	NA	NA	2013	NA	NA	NA	NA	NA	1	1	1	1	Yes
bat coronavirus phylogeography in the western indian ocean	Joffrin et al.	Sci Rep	2020	45	0	0	Molossidae	Chaerephon	Chaerephon pumilus	1	genus not specified	NA	NA	single	cross-sectional	PCR	RT-PCR	single	RdRp	RdRp	pooled swabs/samples	swab	Madagascar	NA	NA	NA	NA	NA	2018	NA	NA	NA	NA	NA	1	1	1	1	Yes
bat coronavirus phylogeography in the western indian ocean	Joffrin et al.	Sci Rep	2020	94	0	0	Molossidae	Mops	Mops leucostigma	1	genus not specified	NA	NA	single	cross-sectional	PCR	RT-PCR	single	RdRp	RdRp	pooled swabs/samples	swab	Madagascar	NA	NA	NA	NA	NA	2018	NA	NA	NA	NA	NA	1	1	1	1	Yes
bat coronavirus phylogeography in the western indian ocean	Joffrin et al.	Sci Rep	2020	19	4	0.210526	Molossidae	Mops	Mops midas	1	genus not specified	NA	NA	single	cross-sectional	PCR	RT-PCR	single	RdRp	RdRp	intestine	tissue	Madagascar	NA	NA	NA	NA	NA	2012	NA	NA	NA	NA	NA	1	1	1	1	Yes
bat coronavirus phylogeography in the western indian ocean	Joffrin et al.	Sci Rep	2020	2	0	0	Molossidae	Mops	Mops midas	1	genus not specified	NA	NA	single	cross-sectional	PCR	RT-PCR	single	RdRp	RdRp	pooled swabs/samples	swab	Madagascar	NA	NA	NA	NA	NA	2018	NA	NA	NA	NA	NA	1	1	1	1	Yes
bat coronavirus phylogeography in the western indian ocean	Joffrin et al.	Sci Rep	2020	22	10	0.454545	Molossidae	Mormopterus	Mormopterus jugularis	1	alphacoronavirus	NA	NA	single	cross-sectional	PCR	RT-PCR	single	RdRp	RdRp	intestine	tissue	Madagascar	NA	NA	NA	NA	NA	2013	NA	NA	NA	NA	NA	1	1	1	1	Yes
bat coronavirus phylogeography in the western indian ocean	Joffrin et al.	Sci Rep	2020	41	0	0	Molossidae	Mormopterus	Mormopterus jugularis	1	genus not specified	NA	NA	single	cross-sectional	PCR	RT-PCR	single	RdRp	RdRp	pooled swabs/samples	swab	Madagascar	NA	NA	NA	NA	NA	2014	NA	NA	NA	NA	NA	1	1	1	1	Yes
bat coronavirus phylogeography in the western indian ocean	Joffrin et al.	Sci Rep	2020	12	0	0	Molossidae	Otomops	Otomops madagascariensis	1	genus not specified	NA	NA	single	cross-sectional	PCR	RT-PCR	single	RdRp	RdRp	intestine	tissue	Madagascar	NA	NA	NA	NA	NA	2012	NA	NA	NA	NA	NA	1	1	1	1	Yes
bat coronavirus phylogeography in the western indian ocean	Joffrin et al.	Sci Rep	2020	6	0	0	Molossidae	Otomops	Otomops madagascariensis	1	genus not specified	NA	NA	single	cross-sectional	PCR	RT-PCR	single	RdRp	RdRp	pooled swabs/samples	swab	Madagascar	NA	NA	NA	NA	NA	2014	NA	NA	NA	NA	NA	1	1	1	1	Yes
bat coronavirus phylogeography in the western indian ocean	Joffrin et al.	Sci Rep	2020	45	6	0.133333	Pteropodidae	Rousettus	Rousettus madagascariensis	1	betacoronavirus	NA	NA	single	cross-sectional	PCR	RT-PCR	single	RdRp	RdRp	pooled swabs/samples	swab	Madagascar	NA	NA	NA	NA	NA	2014	NA	NA	NA	NA	NA	1	1	1	1	Yes
bat coronavirus phylogeography in the western indian ocean	Joffrin et al.	Sci Rep	2020	32	0	0	Hipposideridae	Paratriaenops	Paratriaenops furculus	1	genus not specified	NA	NA	single	cross-sectional	PCR	RT-PCR	single	RdRp	RdRp	pooled swabs/samples	swab	Madagascar	NA	NA	NA	NA	NA	2014	NA	NA	NA	NA	NA	1	1	1	1	Yes
bat coronavirus phylogeography in the western indian ocean	Joffrin et al.	Sci Rep	2020	21	2	0.095238	Hipposideridae	Triaenops	Triaenops menamena	1	genus not specified	NA	NA	single	cross-sectional	PCR	RT-PCR	single	RdRp	RdRp	intestine	tissue	Madagascar	NA	NA	NA	NA	NA	2012	NA	NA	NA	NA	NA	1	1	1	1	Yes
bat coronavirus phylogeography in the western indian ocean	Joffrin et al.	Sci Rep	2020	13	2	0.153846	Hipposideridae	Triaenops	Triaenops menamena	1	genus not specified	NA	NA	single	cross-sectional	PCR	RT-PCR	single	RdRp	RdRp	pooled swabs/samples	swab	Madagascar	NA	NA	NA	NA	NA	2014	NA	NA	NA	NA	NA	1	1	1	1	Yes
bat coronavirus phylogeography in the western indian ocean	Joffrin et al.	Sci Rep	2020	17	0	0	Vespertilionidae	Myotis	Myotis goudoti	1	genus not specified	NA	NA	single	cross-sectional	PCR	RT-PCR	single	RdRp	RdRp	pooled swabs/samples	swab	Madagascar	NA	NA	NA	NA	NA	2014	NA	NA	NA	NA	NA	1	1	1	1	Yes
bat coronavirus phylogeography in the western indian ocean	Joffrin et al.	Sci Rep	2020	2	0	0	Vespertilionidae	Neoromicia	Neoromicia malagasyensis	1	genus not specified	NA	NA	single	cross-sectional	PCR	RT-PCR	single	RdRp	RdRp	intestine	tissue	Madagascar	NA	NA	NA	NA	NA	2013	NA	NA	NA	NA	NA	1	1	1	1	Yes
bat coronavirus phylogeography in the western indian ocean	Joffrin et al.	Sci Rep	2020	4	0	0	Vespertilionidae	Neoromicia	Neoromicia matroka	1	genus not specified	NA	NA	single	cross-sectional	PCR	RT-PCR	single	RdRp	RdRp	intestine	tissue	Madagascar	NA	NA	NA	NA	NA	2013	NA	NA	NA	NA	NA	1	1	1	1	Yes
bat coronavirus phylogeography in the western indian ocean	Joffrin et al.	Sci Rep	2020	5	0	0	Vespertilionidae	Pipistrellus	Pipistrellus hesperidus	1	genus not specified	NA	NA	single	cross-sectional	PCR	RT-PCR	single	RdRp	RdRp	pooled swabs/samples	swab	Madagascar	NA	NA	NA	NA	NA	2014	NA	NA	NA	NA	NA	1	1	1	1	Yes
bat coronavirus phylogeography in the western indian ocean	Joffrin et al.	Sci Rep	2020	6	0	0	Molossidae	Mormopterus	Mormopterus acetabulosus	1	genus not specified	NA	NA	single	cross-sectional	PCR	RT-PCR	single	RdRp	RdRp	intestine	tissue	Mauritius	NA	NA	NA	NA	NA	2012	NA	NA	NA	NA	NA	1	1	1	1	Yes
bat coronavirus phylogeography in the western indian ocean	Joffrin et al.	Sci Rep	2020	48	0	0	Pteropodidae	Pteropus	Pteropus niger	1	genus not specified	NA	NA	single	cross-sectional	PCR	RT-PCR	single	RdRp	RdRp	lung or respiratory	tissue	Mauritius	NA	NA	NA	NA	NA	2012	NA	NA	NA	NA	NA	1	1	1	1	Yes
bat coronavirus phylogeography in the western indian ocean	Joffrin et al.	Sci Rep	2020	2	0	0	Emballonuridae	Taphozous	Taphozous mauritianus	1	genus not specified	NA	NA	single	cross-sectional	PCR	RT-PCR	single	RdRp	RdRp	pooled swabs/samples	swab	Mauritius	NA	NA	NA	NA	NA	2014	NA	NA	NA	NA	NA	1	1	1	1	Yes
bat coronavirus phylogeography in the western indian ocean	Joffrin et al.	Sci Rep	2020	4	1	0.25	Molossidae	Chaerephon	NA	NA	alphacoronavirus	NA	NA	single	cross-sectional	PCR	RT-PCR	single	RdRp	RdRp	faecal, rectal, or anal	faeces	France	Mayotte	NA	NA	NA	NA	2014	NA	NA	NA	NA	NA	1	1	1	1	Yes
bat coronavirus phylogeography in the western indian ocean	Joffrin et al.	Sci Rep	2020	60	7	0.116667	Molossidae	Chaerephon	Chaerephon pumilus	1	alphacoronavirus	NA	NA	single	cross-sectional	PCR	RT-PCR	single	RdRp	RdRp	faecal, rectal, or anal	faeces	France	Mayotte	NA	NA	NA	NA	2014	NA	NA	NA	NA	NA	1	1	1	1	Yes
bat coronavirus phylogeography in the western indian ocean	Joffrin et al.	Sci Rep	2020	22	0	0	Pteropodidae	Pteropus	Pteropus seychellensis	1	genus not specified	NA	NA	single	cross-sectional	PCR	RT-PCR	single	RdRp	RdRp	pooled swabs/samples	swab	France	Mayotte	NA	NA	NA	NA	2014	NA	NA	NA	NA	NA	1	1	1	1	Yes
bat coronavirus phylogeography in the western indian ocean	Joffrin et al.	Sci Rep	2020	59	10	0.169492	Hipposideridae	Hipposideros	Hipposideros caffer	1	alphacoronavirus	NA	NA	single	cross-sectional	PCR	RT-PCR	single	RdRp	RdRp	pooled swabs/samples	swab	Mozambique	NA	NA	NA	NA	NA	2015	NA	NA	NA	NA	NA	1	1	1	1	Yes
bat coronavirus phylogeography in the western indian ocean	Joffrin et al.	Sci Rep	2020	21	4	0.190476	Miniopteridae	Miniopterus	Miniopterus mossambicus	1	alphacoronavirus	NA	NA	single	cross-sectional	PCR	RT-PCR	single	RdRp	RdRp	pooled swabs/samples	swab	Mozambique	NA	NA	NA	NA	NA	2015	NA	NA	NA	NA	NA	1	1	1	1	Yes
bat coronavirus phylogeography in the western indian ocean	Joffrin et al.	Sci Rep	2020	54	11	0.203704	Molossidae	Mops	Mops condylurus	1	alphacoronavirus	NA	NA	single	cross-sectional	PCR	RT-PCR	single	RdRp	RdRp	pooled swabs/samples	swab	Mozambique	NA	NA	NA	NA	NA	2015	NA	NA	NA	NA	NA	1	1	1	1	Yes
bat coronavirus phylogeography in the western indian ocean	Joffrin et al.	Sci Rep	2020	14	4	0.285714	Nycteridae	Nycteris	Nycteris thebaica	1	betacoronavirus	NA	NA	single	cross-sectional	PCR	RT-PCR	single	RdRp	RdRp	pooled swabs/samples	swab	Mozambique	NA	NA	NA	NA	NA	2015	NA	NA	NA	NA	NA	1	1	1	1	Yes
bat coronavirus phylogeography in the western indian ocean	Joffrin et al.	Sci Rep	2020	9	6	0.666667	Rhinolophidae	Rhinolophus	Rhinolophus landeri	1	alphacoronavirus	NA	NA	single	cross-sectional	PCR	RT-PCR	single	RdRp	RdRp	pooled swabs/samples	swab	Mozambique	NA	NA	NA	NA	NA	2015	NA	NA	NA	NA	NA	1	1	1	1	Yes
bat coronavirus phylogeography in the western indian ocean	Joffrin et al.	Sci Rep	2020	20	0	0	Rhinolophidae	Rhinolophus	Rhinolophus mossambicus	1	genus not specified	NA	NA	single	cross-sectional	PCR	RT-PCR	single	RdRp	RdRp	pooled swabs/samples	swab	Mozambique	NA	NA	NA	NA	NA	2015	NA	NA	NA	NA	NA	1	1	1	1	Yes
bat coronavirus phylogeography in the western indian ocean	Joffrin et al.	Sci Rep	2020	30	9	0.3	Rhinolophidae	Rhinolophus	Rhinolophus simulator	1	alphacoronavirus	NA	NA	single	cross-sectional	PCR	RT-PCR	single	RdRp	RdRp	pooled swabs/samples	swab	Mozambique	NA	NA	NA	NA	NA	2015	NA	NA	NA	NA	NA	1	1	1	1	Yes
bat coronavirus phylogeography in the western indian ocean	Joffrin et al.	Sci Rep	2020	2	1	0.5	Rhinolophidae	Rhinolophus	NA	NA	alphacoronavirus	NA	NA	single	cross-sectional	PCR	RT-PCR	single	RdRp	RdRp	pooled swabs/samples	swab	Mozambique	NA	NA	NA	NA	NA	2015	NA	NA	NA	NA	NA	1	1	1	1	Yes
bat coronavirus phylogeography in the western indian ocean	Joffrin et al.	Sci Rep	2020	51	9	0.176471	Hipposideridae	Triaenops	Triaenops afer	1	alphacoronavirus	NA	NA	single	cross-sectional	PCR	RT-PCR	single	RdRp	RdRp	pooled swabs/samples	swab	Mozambique	NA	NA	NA	NA	NA	2015	NA	NA	NA	NA	NA	1	1	1	1	Yes
bat coronavirus phylogeography in the western indian ocean	Joffrin et al.	Sci Rep	2020	2	0	0	Vespertilionidae	Neoromicia	Neoromicia nana	1	genus not specified	NA	NA	single	cross-sectional	PCR	RT-PCR	single	RdRp	RdRp	pooled swabs/samples	swab	Mozambique	NA	NA	NA	NA	NA	2015	NA	NA	NA	NA	NA	1	1	1	1	Yes
bat coronavirus phylogeography in the western indian ocean	Joffrin et al.	Sci Rep	2020	2	0	0	Vespertilionidae	Scotophilus	Scotophilus viridis	1	genus not specified	NA	NA	single	cross-sectional	PCR	RT-PCR	single	RdRp	RdRp	pooled swabs/samples	swab	Mozambique	NA	NA	NA	NA	NA	2015	NA	NA	NA	NA	NA	1	1	1	1	Yes
bat coronavirus phylogeography in the western indian ocean	Joffrin et al.	Sci Rep	2020	50	2	0.04	Molossidae	Mormopterus	Mormopterus francoismoutoui	1	alphacoronavirus	NA	NA	single	cross-sectional	PCR	RT-PCR	single	RdRp	RdRp	pooled swabs/samples	swab	France	RÃ©union	NA	NA	NA	NA	2015	NA	NA	NA	NA	NA	1	1	1	1	Yes
bat coronavirus phylogeography in the western indian ocean	Joffrin et al.	Sci Rep	2020	50	0	0	Pteropodidae	Pteropus	Pteropus seychellensis	1	genus not specified	NA	NA	single	cross-sectional	PCR	RT-PCR	single	RdRp	RdRp	lung or respiratory	tissue	Seychelles	NA	NA	NA	NA	NA	2014	NA	NA	NA	NA	NA	1	1	1	1	Yes
bat coronaviruses and experimental infection of bats, the philippines	Watanabe et al.	Emerg Infect Dis	2010	4	0	0	Pteropodidae	Cynopterus	Cynopterus brachyotis	1	genus not specified	NA	NA	single	cross-sectional	PCR	RT-PCR	single	RdRp	RdRp	intestine	tissue	Philippines	Los BaÃ±os	NA	NA	NA	NA	2008	July	NA	NA	NA	NA	1	0	0	0	Yes
bat coronaviruses and experimental infection of bats, the philippines	Watanabe et al.	Emerg Infect Dis	2010	3	0	0	Pteropodidae	Eonycteris	Eonycteris spelaea	1	genus not specified	NA	NA	single	cross-sectional	PCR	RT-PCR	single	RdRp	RdRp	intestine	tissue	Philippines	Los BaÃ±os	NA	NA	NA	NA	2008	July	NA	NA	NA	NA	1	0	0	0	Yes
bat coronaviruses and experimental infection of bats, the philippines	Watanabe et al.	Emerg Infect Dis	2010	14	0	0	Pteropodidae	Ptenochirus	Ptenochirus jagori	1	genus not specified	NA	NA	single	cross-sectional	PCR	RT-PCR	single	RdRp	RdRp	intestine	tissue	Philippines	Los BaÃ±os	NA	NA	NA	NA	2008	July	NA	NA	NA	NA	1	0	0	0	Yes
bat coronaviruses and experimental infection of bats, the philippines	Watanabe et al.	Emerg Infect Dis	2010	1	0	0	Pteropodidae	Cynopterus	Cynopterus brachyotis	1	genus not specified	NA	NA	single	cross-sectional	PCR	RT-PCR	single	RdRp	RdRp	intestine	tissue	Philippines	Diliman	Site A	NA	NA	NA	2008	July	NA	NA	NA	NA	1	0	0	0	Yes
bat coronaviruses and experimental infection of bats, the philippines	Watanabe et al.	Emerg Infect Dis	2010	1	0	0	Pteropodidae	Eonycteris	Eonycteris spelaea	1	genus not specified	NA	NA	single	cross-sectional	PCR	RT-PCR	single	RdRp	RdRp	intestine	tissue	Philippines	Diliman	Site A	NA	NA	NA	2008	July	NA	NA	NA	NA	1	0	0	0	Yes
bat coronaviruses and experimental infection of bats, the philippines	Watanabe et al.	Emerg Infect Dis	2010	1	0	0	Pteropodidae	Ptenochirus	Ptenochirus jagori	1	genus not specified	NA	NA	single	cross-sectional	PCR	RT-PCR	single	RdRp	RdRp	intestine	tissue	Philippines	Diliman	Site A	NA	NA	NA	2008	July	NA	NA	NA	NA	1	0	0	0	Yes
bat coronaviruses and experimental infection of bats, the philippines	Watanabe et al.	Emerg Infect Dis	2010	1	0	0	Pteropodidae	Eonycteris	Eonycteris spelaea	1	genus not specified	NA	NA	single	cross-sectional	PCR	RT-PCR	single	RdRp	RdRp	intestine	tissue	Philippines	Diliman	Site B	NA	NA	NA	2008	July	NA	NA	NA	NA	1	0	0	0	Yes
bat coronaviruses and experimental infection of bats, the philippines	Watanabe et al.	Emerg Infect Dis	2010	3	0	0	Vespertilionidae	Pipistrellus	Pipistrellus javanicus	1	genus not specified	NA	NA	single	cross-sectional	PCR	RT-PCR	single	RdRp	RdRp	intestine	tissue	Philippines	Diliman	Site B	NA	NA	NA	2008	July	NA	NA	NA	NA	1	0	0	0	Yes
bat coronaviruses and experimental infection of bats, the philippines	Watanabe et al.	Emerg Infect Dis	2010	4	4	1	Vespertilionidae	Scotophilus	Scotophilus kuhlii	1	alphacoronavirus	NA	NA	single	cross-sectional	PCR	RT-PCR	single	RdRp	RdRp	intestine	tissue	Philippines	Diliman	Site B	NA	NA	NA	2008	July	NA	NA	NA	NA	1	0	0	0	Yes
bat coronaviruses and experimental infection of bats, the philippines	Watanabe et al.	Emerg Infect Dis	2010	18	0	0	Pteropodidae	Cynopterus	Cynopterus brachyotis	1	genus not specified	NA	NA	single	cross-sectional	PCR	RT-PCR	single	RdRp	RdRp	intestine	tissue	Philippines	Diliman	Site C	NA	NA	NA	2008	July	NA	NA	NA	NA	1	0	0	0	Yes
bat coronaviruses and experimental infection of bats, the philippines	Watanabe et al.	Emerg Infect Dis	2010	1	0	0	Pteropodidae	Ptenochirus	Ptenochirus jagori	1	genus not specified	NA	NA	single	cross-sectional	PCR	RT-PCR	single	RdRp	RdRp	intestine	tissue	Philippines	Diliman	Site C	NA	NA	NA	2008	July	NA	NA	NA	NA	1	0	0	0	Yes
bat coronaviruses and experimental infection of bats, the philippines	Watanabe et al.	Emerg Infect Dis	2010	1	0	0	Pteropodidae	Rousettus	Rousettus amplexicaudatus	1	genus not specified	NA	NA	single	cross-sectional	PCR	RT-PCR	single	RdRp	RdRp	intestine	tissue	Philippines	Diliman	Site C	NA	NA	NA	2008	July	NA	NA	NA	NA	1	0	0	0	Yes
bat coronaviruses and experimental infection of bats, the philippines	Watanabe et al.	Emerg Infect Dis	2010	4	2	0.5	Pteropodidae	Cynopterus	Cynopterus brachyotis	1	betacoronavirus	NA	NA	single	cross-sectional	PCR	RT-PCR	single	RdRp	RdRp	intestine	tissue	Philippines	Los BaÃ±os	NA	NA	NA	NA	2008	July	NA	NA	NA	NA	1	0	0	0	Yes
bat coronaviruses and experimental infection of bats, the philippines	Watanabe et al.	Emerg Infect Dis	2010	3	2	0.666667	Pteropodidae	Eonycteris	Eonycteris spelaea	1	betacoronavirus	NA	NA	single	cross-sectional	PCR	RT-PCR	single	RdRp	RdRp	intestine	tissue	Philippines	Los BaÃ±os	NA	NA	NA	NA	2008	July	NA	NA	NA	NA	1	0	0	0	Yes
bat coronaviruses and experimental infection of bats, the philippines	Watanabe et al.	Emerg Infect Dis	2010	14	11	0.785714	Pteropodidae	Ptenochirus	Ptenochirus jagori	1	betacoronavirus	NA	NA	single	cross-sectional	PCR	RT-PCR	single	RdRp	RdRp	intestine	tissue	Philippines	Los BaÃ±os	NA	NA	NA	NA	2008	July	NA	NA	NA	NA	1	0	0	0	Yes
bat coronaviruses and experimental infection of bats, the philippines	Watanabe et al.	Emerg Infect Dis	2010	1	1	1	Pteropodidae	Cynopterus	Cynopterus brachyotis	1	betacoronavirus	NA	NA	single	cross-sectional	PCR	RT-PCR	single	RdRp	RdRp	intestine	tissue	Philippines	Diliman	Site A	NA	NA	NA	2008	July	NA	NA	NA	NA	1	0	0	0	Yes
bat coronaviruses and experimental infection of bats, the philippines	Watanabe et al.	Emerg Infect Dis	2010	1	1	1	Pteropodidae	Eonycteris	Eonycteris spelaea	1	betacoronavirus	NA	NA	single	cross-sectional	PCR	RT-PCR	single	RdRp	RdRp	intestine	tissue	Philippines	Diliman	Site A	NA	NA	NA	2008	July	NA	NA	NA	NA	1	0	0	0	Yes
bat coronaviruses and experimental infection of bats, the philippines	Watanabe et al.	Emerg Infect Dis	2010	1	0	0	Pteropodidae	Ptenochirus	Ptenochirus jagori	1	genus not specified	NA	NA	single	cross-sectional	PCR	RT-PCR	single	RdRp	RdRp	intestine	tissue	Philippines	Diliman	Site A	NA	NA	NA	2008	July	NA	NA	NA	NA	1	0	0	0	Yes
bat coronaviruses and experimental infection of bats, the philippines	Watanabe et al.	Emerg Infect Dis	2010	1	1	1	Pteropodidae	Eonycteris	Eonycteris spelaea	1	betacoronavirus	NA	NA	single	cross-sectional	PCR	RT-PCR	single	RdRp	RdRp	intestine	tissue	Philippines	Diliman	Site B	NA	NA	NA	2008	July	NA	NA	NA	NA	1	0	0	0	Yes
bat coronaviruses and experimental infection of bats, the philippines	Watanabe et al.	Emerg Infect Dis	2010	3	0	0	Vespertilionidae	Pipistrellus	Pipistrellus javanicus	1	genus not specified	NA	NA	single	cross-sectional	PCR	RT-PCR	single	RdRp	RdRp	intestine	tissue	Philippines	Diliman	Site B	NA	NA	NA	2008	July	NA	NA	NA	NA	1	0	0	0	Yes
bat coronaviruses and experimental infection of bats, the philippines	Watanabe et al.	Emerg Infect Dis	2010	4	0	0	Vespertilionidae	Scotophilus	Scotophilus kuhlii	1	genus not specified	NA	NA	single	cross-sectional	PCR	RT-PCR	single	RdRp	RdRp	intestine	tissue	Philippines	Diliman	Site B	NA	NA	NA	2008	July	NA	NA	NA	NA	1	0	0	0	Yes
bat coronaviruses and experimental infection of bats, the philippines	Watanabe et al.	Emerg Infect Dis	2010	18	6	0.333333	Pteropodidae	Cynopterus	Cynopterus brachyotis	1	betacoronavirus	NA	NA	single	cross-sectional	PCR	RT-PCR	single	RdRp	RdRp	intestine	tissue	Philippines	Diliman	Site C	NA	NA	NA	2008	July	NA	NA	NA	NA	1	0	0	0	Yes
bat coronaviruses and experimental infection of bats, the philippines	Watanabe et al.	Emerg Infect Dis	2010	1	0	0	Pteropodidae	Ptenochirus	Ptenochirus jagori	1	genus not specified	NA	NA	single	cross-sectional	PCR	RT-PCR	single	RdRp	RdRp	intestine	tissue	Philippines	Diliman	Site C	NA	NA	NA	2008	July	NA	NA	NA	NA	1	0	0	0	Yes
bat coronaviruses and experimental infection of bats, the philippines	Watanabe et al.	Emerg Infect Dis	2010	1	1	1	Pteropodidae	Rousettus	Rousettus amplexicaudatus	1	betacoronavirus	NA	NA	single	cross-sectional	PCR	RT-PCR	single	RdRp	RdRp	intestine	tissue	Philippines	Diliman	Site C	NA	NA	NA	2008	July	NA	NA	NA	NA	1	0	0	0	Yes
bats are natural reservoirs of sars-like coronaviruses	Li et al.	Science	2005	110	0	0	Pteropodidae	Rousettus	Rousettus leschenaultii	1	betacoronavirus	Sarbecovirus	NA	single	cross-sectional	PCR	PCR	single	Other	ORF SARS-Cov Tor2	faecal, rectal, or anal	swab	China	Guangxi	Nanning	NA	NA	NA	2004	March	NA	NA	NA	NA	0	0	0	1	No
bats are natural reservoirs of sars-like coronaviruses	Li et al.	Science	2005	45	0	0	Pteropodidae	Rousettus	Rousettus leschenaultii	1	betacoronavirus	Sarbecovirus	NA	single	cross-sectional	PCR	PCR	single	Other	ORF SARS-Cov Tor2	faecal, rectal, or anal	swab	China	Guangdong	Maoming	NA	NA	NA	2004	March	NA	NA	NA	NA	0	0	0	1	No
bats are natural reservoirs of sars-like coronaviruses	Li et al.	Science	2005	27	0	0	Pteropodidae	Cynopterus	Cynopterus sphinx	1	betacoronavirus	Sarbecovirus	NA	single	cross-sectional	PCR	PCR	single	Other	ORF SARS-Cov Tor2	faecal, rectal, or anal	swab	China	Guangdong	Maoming	NA	NA	NA	2004	March	NA	NA	NA	NA	0	0	0	1	No
bats are natural reservoirs of sars-like coronaviruses	Li et al.	Science	2005	55	0	0	Pteropodidae	Rousettus	Rousettus leschenaultii	1	betacoronavirus	Sarbecovirus	NA	single	cross-sectional	PCR	PCR	single	Other	ORF SARS-Cov Tor2	faecal, rectal, or anal	swab	China	Guangxi	Nanning	NA	NA	NA	2004	July	NA	NA	NA	NA	1	0	0	0	No
bats are natural reservoirs of sars-like coronaviruses	Li et al.	Science	2005	21	0	0	Vespertilionidae	Myotis	Myotis pilosus	1	betacoronavirus	Sarbecovirus	NA	single	cross-sectional	PCR	PCR	single	Other	ORF SARS-Cov Tor2	faecal, rectal, or anal	swab	China	Tianjin	NA	NA	NA	NA	2004	July	NA	NA	NA	NA	1	0	0	0	No
bats are natural reservoirs of sars-like coronaviruses	Li et al.	Science	2005	15	0	0	Rhinolophidae	Rhinolophus	Rhinolophus pusillus	1	betacoronavirus	Sarbecovirus	NA	single	cross-sectional	PCR	PCR	single	Other	ORF SARS-Cov Tor2	faecal, rectal, or anal	swab	China	Hubei	Yichang	NA	NA	NA	2004	November	NA	NA	NA	NA	0	1	0	0	No
bats are natural reservoirs of sars-like coronaviruses	Li et al.	Science	2005	8	1	0.125	Rhinolophidae	Rhinolophus	Rhinolophus ferrumequinum	1	betacoronavirus	Sarbecovirus	NA	single	cross-sectional	PCR	PCR	single	Other	ORF SARS-Cov Tor2	faecal, rectal, or anal	swab	China	Hubei	Yichang	NA	NA	NA	2004	November	NA	NA	NA	NA	0	1	0	0	No
bats are natural reservoirs of sars-like coronaviruses	Li et al.	Science	2005	8	1	0.125	Rhinolophidae	Rhinolophus	Rhinolophus macrotis	1	betacoronavirus	Sarbecovirus	NA	single	cross-sectional	PCR	PCR	single	Other	ORF SARS-Cov Tor2	faecal, rectal, or anal	swab	China	Hubei	Yichang	NA	NA	NA	2004	November	NA	NA	NA	NA	0	1	0	0	No
bats are natural reservoirs of sars-like coronaviruses	Li et al.	Science	2005	1	0	0	Vespertilionidae	Nyctalus	Nyctalus plancyi	1	betacoronavirus	Sarbecovirus	NA	single	cross-sectional	PCR	PCR	single	Other	ORF SARS-Cov Tor2	faecal, rectal, or anal	swab	China	Hubei	Yichang	NA	NA	NA	2004	November	NA	NA	NA	NA	0	1	0	0	No
bats are natural reservoirs of sars-like coronaviruses	Li et al.	Science	2005	1	0	0	Miniopteridae	Miniopterus	Miniopterus schreibersii	1	betacoronavirus	Sarbecovirus	NA	single	cross-sectional	PCR	PCR	single	Other	ORF SARS-Cov Tor2	faecal, rectal, or anal	swab	China	Hubei	Yichang	NA	NA	NA	2004	November	NA	NA	NA	NA	0	1	0	0	No
bats are natural reservoirs of sars-like coronaviruses	Li et al.	Science	2005	1	0	0	Vespertilionidae	Myotis	Myotis altarium	1	betacoronavirus	Sarbecovirus	NA	single	cross-sectional	PCR	PCR	single	Other	ORF SARS-Cov Tor2	faecal, rectal, or anal	swab	China	Hubei	Yichang	NA	NA	NA	2004	November	NA	NA	NA	NA	0	1	0	0	No
bats are natural reservoirs of sars-like coronaviruses	Li et al.	Science	2005	30	3	0.1	Rhinolophidae	Rhinolophus	Rhinolophus pearsonii	1	betacoronavirus	Sarbecovirus	NA	single	cross-sectional	PCR	PCR	single	Other	ORF SARS-Cov Tor2	faecal, rectal, or anal	swab	China	Guangxi	Nanning	NA	NA	NA	2004	December	NA	NA	NA	NA	0	0	1	0	No
bats are natural reservoirs of sars-like coronaviruses	Li et al.	Science	2005	6	0	0	Rhinolophidae	Rhinolophus	Rhinolophus pusillus	1	betacoronavirus	Sarbecovirus	NA	single	cross-sectional	PCR	PCR	single	Other	ORF SARS-Cov Tor2	faecal, rectal, or anal	swab	China	Guangxi	Nanning	NA	NA	NA	2004	December	NA	NA	NA	NA	0	0	1	0	No
bats are natural reservoirs of sars-like coronaviruses	Li et al.	Science	2005	55	0	0	Pteropodidae	Rousettus	Rousettus leschenaultii	1	betacoronavirus	Sarbecovirus	NA	single	cross-sectional	PCR	PCR	single	Other	ORF SARS-Cov Tor2	lung or respiratory	swab	China	Guangxi	Nanning	NA	NA	NA	2004	July	NA	NA	NA	NA	1	0	0	0	No
bats are natural reservoirs of sars-like coronaviruses	Li et al.	Science	2005	21	0	0	Vespertilionidae	Myotis	Myotis pilosus	1	betacoronavirus	Sarbecovirus	NA	single	cross-sectional	PCR	PCR	single	Other	ORF SARS-Cov Tor2	lung or respiratory	swab	China	Tianjin	NA	NA	NA	NA	2004	July	NA	NA	NA	NA	1	0	0	0	No
bats are natural reservoirs of sars-like coronaviruses	Li et al.	Science	2005	3	0	0	Rhinolophidae	Rhinolophus	Rhinolophus macrotis	1	betacoronavirus	Sarbecovirus	NA	single	cross-sectional	PCR	PCR	single	Other	ORF SARS-Cov Tor2	lung or respiratory	swab	China	Hubei	Yichang	NA	NA	NA	2004	November	NA	NA	NA	NA	0	1	0	0	No
bats are natural reservoirs of sars-like coronaviruses	Li et al.	Science	2005	11	0	0	Rhinolophidae	Rhinolophus	Rhinolophus pearsonii	1	betacoronavirus	Sarbecovirus	NA	single	cross-sectional	PCR	PCR	single	Other	ORF SARS-Cov Tor2	lung or respiratory	swab	China	Guangxi	Nanning	NA	NA	NA	2004	December	NA	NA	NA	NA	0	0	1	0	No
bats are natural reservoirs of sars-like coronaviruses	Li et al.	Science	2005	2	0	0	Rhinolophidae	Rhinolophus	Rhinolophus pusillus	1	betacoronavirus	Sarbecovirus	NA	single	cross-sectional	PCR	PCR	single	Other	ORF SARS-Cov Tor2	lung or respiratory	swab	China	Guangxi	Nanning	NA	NA	NA	2004	December	NA	NA	NA	NA	0	0	1	0	No
characterization of a new member of alphacoronavirus with unique genomic features in rhinolophus bats	Wang et al.	Viruses	2019	499	52	0.104208	Rhinolophidae	Rhinolophus	Rhinolophus affinis	1	alphacoronavirus	NA	HKU2	pooled	cross-sectional	PCR	hemi-nested RT-PCR	multiple	RdRp	RdRp	faecal, rectal, or anal	pooled	China	Guangdong, Guizhou, Hainan, Henan, Jiangsu, Yunnan, Zhejiang	NA	NA	NA	NA	NA	NA	2004	November	2014	November	0	1	0	0	No
characterization of a new member of alphacoronavirus with unique genomic features in rhinolophus bats	Wang et al.	Viruses	2019	17	0	0	Rhinolophidae	Rhinolophus	Rhinolophus lepidus	1	genus not specified	NA	NA	pooled	cross-sectional	PCR	hemi-nested RT-PCR	multiple	RdRp	RdRp	faecal, rectal, or anal	pooled	China	Guangdong, Hubei, Yunnan	NA	NA	NA	NA	NA	NA	2004	November	2014	November	0	1	0	0	No
characterization of a new member of alphacoronavirus with unique genomic features in rhinolophus bats	Wang et al.	Viruses	2019	21	0	0	Rhinolophidae	Rhinolophus	Rhinolophus lepidus	1	genus not specified	NA	NA	pooled	longitudinal	PCR	hemi-nested RT-PCR	multiple	RdRp	RdRp	faecal, rectal, or anal	pooled	China	Fujian	NA	NA	NA	NA	NA	NA	2004	November	2014	November	0	1	0	0	No
characterization of a new member of alphacoronavirus with unique genomic features in rhinolophus bats	Wang et al.	Viruses	2019	8	0	0	Rhinolophidae	Rhinolophus	Rhinolophus luctus	1	genus not specified	NA	NA	pooled	cross-sectional	PCR	hemi-nested RT-PCR	multiple	RdRp	RdRp	faecal, rectal, or anal	pooled	China	Guangdong, Hainan, Zhejiang	NA	NA	NA	NA	NA	NA	2004	November	2014	November	0	1	0	0	No
characterization of a new member of alphacoronavirus with unique genomic features in rhinolophus bats	Wang et al.	Viruses	2019	31	1	0.032258	Rhinolophidae	Rhinolophus	Rhinolophus macrotis	1	alphacoronavirus	NA	HKU2	pooled	cross-sectional	PCR	hemi-nested RT-PCR	multiple	RdRp	RdRp	faecal, rectal, or anal	pooled	China	Chongqing, Guangdong, Guangxi, Hebei, Hubei, Jiangsu, Beijing, Yunnan	NA	NA	NA	NA	NA	NA	2004	November	2014	November	0	1	0	0	No
characterization of a new member of alphacoronavirus with unique genomic features in rhinolophus bats	Wang et al.	Viruses	2019	5	0	0	Rhinolophidae	Rhinolophus	Rhinolophus pusillus	1	genus not specified	NA	NA	pooled	longitudinal	PCR	hemi-nested RT-PCR	multiple	RdRp	RdRp	faecal, rectal, or anal	pooled	China	Yunnan	NA	NA	NA	NA	NA	NA	2004	November	2014	November	0	1	0	0	No
characterization of a new member of alphacoronavirus with unique genomic features in rhinolophus bats	Wang et al.	Viruses	2019	106	0	0	Rhinolophidae	Rhinolophus	Rhinolophus pearsonii	1	genus not specified	NA	NA	pooled	cross-sectional	PCR	hemi-nested RT-PCR	multiple	RdRp	RdRp	faecal, rectal, or anal	pooled	China	Fujian, Guangdong, Guangxi, Guizhou, Henan, Tibet, Yunnan	NA	NA	NA	NA	NA	NA	2004	November	2014	November	0	1	0	0	No
characterization of a new member of alphacoronavirus with unique genomic features in rhinolophus bats	Wang et al.	Viruses	2019	283	4	0.014134	Rhinolophidae	Rhinolophus	Rhinolophus pusillus	1	alphacoronavirus	NA	HKU2	pooled	cross-sectional	PCR	hemi-nested RT-PCR	multiple	RdRp	RdRp	faecal, rectal, or anal	pooled	China	Fujian, Guangdong, Guangxi, Hebei, Henan, Hubei, Jiangsu, Shandong	NA	NA	NA	NA	NA	NA	2004	November	2014	November	0	1	0	0	No
characterization of a new member of alphacoronavirus with unique genomic features in rhinolophus bats	Wang et al.	Viruses	2019	55	25	0.454545	Rhinolophidae	Rhinolophus	Rhinolophus shameli	1	alphacoronavirus	NA	HKU2	pooled	longitudinal	PCR	hemi-nested RT-PCR	multiple	RdRp	RdRp	faecal, rectal, or anal	pooled	China	Yunnan	NA	NA	NA	NA	NA	NA	2004	November	2014	November	0	1	0	0	No
characterization of a new member of alphacoronavirus with unique genomic features in rhinolophus bats	Wang et al.	Viruses	2019	740	23	0.031081	Rhinolophidae	Rhinolophus	Rhinolophus sinicus	1	alphacoronavirus	NA	Rhinolophus bat HKU2 (12), Miniopterus Bat 1 (3), btcov/rh/yn2012 (6), RsBtCoV/13187 (2)	pooled	cross-sectional	PCR	hemi-nested RT-PCR	multiple	RdRp	RdRp	faecal, rectal, or anal	pooled	China	Fujian, Guangdong, Guangxi, Guizhou, Hainan, Hubei, Hunan, Jiangsu, Sichuan, Yunnan, Zhejiang	NA	NA	NA	NA	NA	NA	2004	November	2014	November	0	1	0	0	No
characterization of a new member of alphacoronavirus with unique genomic features in rhinolophus bats	Wang et al.	Viruses	2019	58	0	0	Rhinolophidae	Rhinolophus	NA	NA	genus not specified	NA	NA	pooled	cross-sectional	PCR	hemi-nested RT-PCR	multiple	RdRp	RdRp	faecal, rectal, or anal	pooled	China	Chongqing, Guangxi, Guizhou, Yunnan	NA	NA	NA	NA	NA	NA	2004	November	2014	November	0	1	0	0	No
characterization of a new member of alphacoronavirus with unique genomic features in rhinolophus bats	Wang et al.	Viruses	2019	499	2	0.004008	Rhinolophidae	Rhinolophus	Rhinolophus affinis	1	alphacoronavirus	NA	HKU8	pooled	cross-sectional	PCR	hemi-nested RT-PCR	multiple	RdRp	RdRp	faecal, rectal, or anal	pooled	China	Guangdong, Guizhou, Hainan, Henan, Jiangsu, Yunnan, Zhejiang	NA	NA	NA	NA	NA	NA	2004	November	2014	November	0	1	0	0	No
characterization of a new member of alphacoronavirus with unique genomic features in rhinolophus bats	Wang et al.	Viruses	2019	55	10	0.181818	Rhinolophidae	Rhinolophus	Rhinolophus shameli	1	alphacoronavirus	NA	HKU8	pooled	longitudinal	PCR	hemi-nested RT-PCR	multiple	RdRp	RdRp	faecal, rectal, or anal	pooled	China	Yunnan	NA	NA	NA	NA	NA	NA	2004	November	2014	November	0	1	0	0	No
characterization of a new member of alphacoronavirus with unique genomic features in rhinolophus bats	Wang et al.	Viruses	2019	238	1	0.004202	Rhinolophidae	Rhinolophus	Rhinolophus ferrumequinum	1	alphacoronavirus	NA	HuB2013	pooled	cross-sectional	PCR	hemi-nested RT-PCR	multiple	RdRp	RdRp	faecal, rectal, or anal	pooled	China	Beijing, Fujian, Gansu, Guizhou, Hebei, Henan, Shandong, Shanxi, Yunnan	NA	NA	NA	NA	NA	NA	2004	November	2014	November	0	1	0	0	No
characterization of a new member of alphacoronavirus with unique genomic features in rhinolophus bats	Wang et al.	Viruses	2019	55	1	0.018182	Rhinolophidae	Rhinolophus	Rhinolophus shameli	1	alphacoronavirus	NA	1	pooled	longitudinal	PCR	hemi-nested RT-PCR	multiple	RdRp	RdRp	faecal, rectal, or anal	pooled	China	Yunnan	NA	NA	NA	NA	NA	NA	2004	November	2014	November	0	1	0	0	No
characterization of a new member of alphacoronavirus with unique genomic features in rhinolophus bats	Wang et al.	Viruses	2019	499	2	0.004008	Rhinolophidae	Rhinolophus	Rhinolophus affinis	1	betacoronavirus	Sarbecovirus	NA	pooled	cross-sectional	PCR	hemi-nested RT-PCR	multiple	RdRp	RdRp	faecal, rectal, or anal	pooled	China	Guangdong, Guizhou, Hainan, Henan, Jiangsu, Yunnan, Zhejiang	NA	NA	NA	NA	NA	NA	2004	November	2014	November	0	1	0	0	No
characterization of a new member of alphacoronavirus with unique genomic features in rhinolophus bats	Wang et al.	Viruses	2019	238	12	0.05042	Rhinolophidae	Rhinolophus	Rhinolophus ferrumequinum	1	betacoronavirus	Sarbecovirus	NA	pooled	cross-sectional	PCR	hemi-nested RT-PCR	multiple	RdRp	RdRp	faecal, rectal, or anal	pooled	China	Beijing, Fujian, Gansu, Guizhou, Hebei, Henan, Shandong, Shanxi, Yunnan	NA	NA	NA	NA	NA	NA	2004	November	2014	November	0	1	0	0	No
characterization of a new member of alphacoronavirus with unique genomic features in rhinolophus bats	Wang et al.	Viruses	2019	31	1	0.032258	Rhinolophidae	Rhinolophus	Rhinolophus macrotis	1	betacoronavirus	Sarbecovirus	NA	pooled	cross-sectional	PCR	hemi-nested RT-PCR	multiple	RdRp	RdRp	faecal, rectal, or anal	pooled	China	Chongqing, Guangdong, Guangxi, Hebei, Hubei, Jiangsu, Beijing, Yunnan	NA	NA	NA	NA	NA	NA	2004	November	2014	November	0	1	0	0	No
characterization of a new member of alphacoronavirus with unique genomic features in rhinolophus bats	Wang et al.	Viruses	2019	283	2	0.007067	Rhinolophidae	Rhinolophus	Rhinolophus pusillus	1	betacoronavirus	Sarbecovirus	NA	pooled	cross-sectional	PCR	hemi-nested RT-PCR	multiple	RdRp	RdRp	faecal, rectal, or anal	pooled	China	Fujian, Guangdong, Guangxi, Hebei, Henan, Hubei, Jiangsu, Shandong	NA	NA	NA	NA	NA	NA	2004	November	2014	November	0	1	0	0	No
characterization of a new member of alphacoronavirus with unique genomic features in rhinolophus bats	Wang et al.	Viruses	2019	740	72	0.097297	Rhinolophidae	Rhinolophus	Rhinolophus sinicus	1	betacoronavirus	Sarbecovirus	NA	pooled	cross-sectional	PCR	hemi-nested RT-PCR	multiple	RdRp	RdRp	faecal, rectal, or anal	pooled	China	Fujian, Guangdong, Guangxi, Guizhou, Hainan, Hubei, Hunan, Jiangsu, Sichuan, Yunnan, Zhejiang	NA	NA	NA	NA	NA	NA	2004	November	2014	November	0	1	0	0	No
characterization of a new member of alphacoronavirus with unique genomic features in rhinolophus bats	Wang et al.	Viruses	2019	499	3	0.006012	Rhinolophidae	Rhinolophus	Rhinolophus affinis	1	alphacoronavirus	NA	btcov/rh/yn2012	pooled	cross-sectional	PCR	hemi-nested RT-PCR	multiple	RdRp	RdRp	faecal, rectal, or anal	pooled	China	Guangdong, Guizhou, Hainan, Henan, Jiangsu, Yunnan, Zhejiang	NA	NA	NA	NA	NA	NA	2004	November	2014	November	0	1	0	0	No
characterization of a new member of alphacoronavirus with unique genomic features in rhinolophus bats	Wang et al.	Viruses	2019	55	2	0.036364	Rhinolophidae	Rhinolophus	Rhinolophus shameli	1	alphacoronavirus	NA	RshBtCoV/4017-1	pooled	longitudinal	PCR	hemi-nested RT-PCR	multiple	RdRp	RdRp	faecal, rectal, or anal	pooled	China	Yunnan	NA	NA	NA	NA	NA	NA	2004	November	2014	November	0	1	0	0	No
circulation of group 2 coronaviruses in a bat species common to urban areas in western europe	Reusken et al.	Vector Borne Zoonotic Dis	2010	1	0	0	Vespertilionidae	Eptesicus	Eptesicus serotinus	1	genus not specified	NA	NA	pooled	cross-sectional	PCR	nested RT-PCR	multiple	RdRp	RdRp	faecal, rectal, or anal	faeces	Netherlands	NA	Leidschendam	NA	NA	NA	2008	NA	NA	NA	NA	NA	1	1	1	1	No
circulation of group 2 coronaviruses in a bat species common to urban areas in western europe	Reusken et al.	Vector Borne Zoonotic Dis	2010	4	0	0	Vespertilionidae	Myotis	Myotis bechsteinii	1	genus not specified	NA	NA	pooled	cross-sectional	PCR	nested RT-PCR	multiple	RdRp	RdRp	faecal, rectal, or anal	faeces	Netherlands	NA	Maastricht-west	NA	NA	NA	2008	NA	NA	NA	NA	NA	1	1	1	1	No
circulation of group 2 coronaviruses in a bat species common to urban areas in western europe	Reusken et al.	Vector Borne Zoonotic Dis	2010	2	0	0	Vespertilionidae	Myotis	Myotis brandtii	1	genus not specified	NA	NA	pooled	cross-sectional	PCR	nested RT-PCR	multiple	RdRp	RdRp	faecal, rectal, or anal	faeces	Netherlands	NA	Veldhuizen, Berg en Terblijt	NA	NA	NA	2008	NA	NA	NA	NA	NA	1	1	1	1	No
circulation of group 2 coronaviruses in a bat species common to urban areas in western europe	Reusken et al.	Vector Borne Zoonotic Dis	2010	50	8	0.16	Vespertilionidae	Myotis	Myotis daubentonii	1	alphacoronavirus	NA	NA	pooled	cross-sectional	PCR	nested RT-PCR	multiple	RdRp	RdRp	faecal, rectal, or anal	faeces	Netherlands	NA	Noordwijkerhout, Stompwijk, Rijswijk, Waversveen, Woerdense verlaat, Beekermark-Zeddam, Maastricht-west, Berg en Terblijt, Geulhem, Sibbe	NA	NA	NA	2008	NA	NA	NA	NA	NA	1	1	1	1	No
circulation of group 2 coronaviruses in a bat species common to urban areas in western europe	Reusken et al.	Vector Borne Zoonotic Dis	2010	105	20	0.190476	Vespertilionidae	Myotis	Myotis dasycneme	1	alphacoronavirus	NA	NA	pooled	cross-sectional	PCR	nested RT-PCR	multiple	RdRp	RdRp	faecal, rectal, or anal	faeces	Netherlands	NA	Tollebeek, Stokkelaarsbrug, Almere, Stompwijk, Waversveen, Papenveer, Ter Aar, Woerdense verlaat, Reeuwijk, Gouda	NA	NA	NA	2008	NA	NA	NA	NA	NA	1	1	1	1	No
circulation of group 2 coronaviruses in a bat species common to urban areas in western europe	Reusken et al.	Vector Borne Zoonotic Dis	2010	6	0	0	Vespertilionidae	Myotis	Myotis emarginatus	1	genus not specified	NA	NA	pooled	cross-sectional	PCR	nested RT-PCR	multiple	RdRp	RdRp	faecal, rectal, or anal	faeces	Netherlands	NA	Maastricht-west, Meerssen, Berg en Terblijt, Sibbe	NA	NA	NA	2008	NA	NA	NA	NA	NA	1	1	1	1	No
circulation of group 2 coronaviruses in a bat species common to urban areas in western europe	Reusken et al.	Vector Borne Zoonotic Dis	2010	1	0	0	Vespertilionidae	Myotis	Myotis myotis	1	genus not specified	NA	NA	pooled	cross-sectional	PCR	nested RT-PCR	multiple	RdRp	RdRp	faecal, rectal, or anal	faeces	Netherlands	NA	Meerssen	NA	NA	NA	2008	NA	NA	NA	NA	NA	1	1	1	1	No
circulation of group 2 coronaviruses in a bat species common to urban areas in western europe	Reusken et al.	Vector Borne Zoonotic Dis	2010	3	0	0	Vespertilionidae	Myotis	Myotis mystacinus	1	genus not specified	NA	NA	pooled	cross-sectional	PCR	nested RT-PCR	multiple	RdRp	RdRp	faecal, rectal, or anal	faeces	Netherlands	NA	Veldhuizen, Zeddam, Doetinchemâ€“Slangenburg	NA	NA	NA	2008	NA	NA	NA	NA	NA	1	1	1	1	No
circulation of group 2 coronaviruses in a bat species common to urban areas in western europe	Reusken et al.	Vector Borne Zoonotic Dis	2010	2	0	0	Vespertilionidae	Myotis	Myotis nattereri	1	genus not specified	NA	NA	pooled	cross-sectional	PCR	nested RT-PCR	multiple	RdRp	RdRp	faecal, rectal, or anal	faeces	Netherlands	NA	Veldhuizen, Meerssen	NA	NA	NA	2008	NA	NA	NA	NA	NA	1	1	1	1	No
circulation of group 2 coronaviruses in a bat species common to urban areas in western europe	Reusken et al.	Vector Borne Zoonotic Dis	2010	14	5	0.357143	Vespertilionidae	Nyctalus	Nyctalus noctula	1	alphacoronavirus	NA	NA	pooled	cross-sectional	PCR	nested RT-PCR	multiple	RdRp	RdRp	faecal, rectal, or anal	faeces	Netherlands	NA	Noordwijkerhout, Wassenaar, Scheveningen, Den Haag	NA	NA	NA	2008	NA	NA	NA	NA	NA	1	1	1	1	No
circulation of group 2 coronaviruses in a bat species common to urban areas in western europe	Reusken et al.	Vector Borne Zoonotic Dis	2010	8	0	0	Vespertilionidae	Pipistrellus	Pipistrellus nathusii	1	genus not specified	NA	NA	pooled	cross-sectional	PCR	nested RT-PCR	multiple	RdRp	RdRp	faecal, rectal, or anal	faeces	Netherlands	NA	Lisse, Noordwijk aan Zee, Noordwijkerhout, Wassenaar	NA	NA	NA	2008	NA	NA	NA	NA	NA	1	1	1	1	No
circulation of group 2 coronaviruses in a bat species common to urban areas in western europe	Reusken et al.	Vector Borne Zoonotic Dis	2010	8	1	0.125	Vespertilionidae	Pipistrellus	Pipistrellus pipistrellus	1	alphacoronavirus	NA	NA	pooled	cross-sectional	PCR	nested RT-PCR	multiple	RdRp	RdRp	faecal, rectal, or anal	faeces	Netherlands	NA	Noordwijkerhout, 's Gravenland, Doetinchemâ€“De Huet, Doetinchemâ€“Wijnbergen	NA	NA	NA	2008	NA	NA	NA	NA	NA	1	1	1	1	No
circulation of group 2 coronaviruses in a bat species common to urban areas in western europe	Reusken et al.	Vector Borne Zoonotic Dis	2010	8	1	0.125	Vespertilionidae	Pipistrellus	Pipistrellus pipistrellus	1	betacoronavirus	NA	NA	pooled	cross-sectional	PCR	nested RT-PCR	multiple	RdRp	RdRp	faecal, rectal, or anal	faeces	Netherlands	NA	Noordwijkerhout, 's Gravenland, Doetinchemâ€“De Huet, Doetinchemâ€“Wijnbergen	NA	NA	NA	2008	NA	NA	NA	NA	NA	1	1	1	1	No
circulation of group 2 coronaviruses in a bat species common to urban areas in western europe	Reusken et al.	Vector Borne Zoonotic Dis	2010	7	0	0	Vespertilionidae	Plecotus	Plecotus auritus	1	genus not specified	NA	NA	pooled	cross-sectional	PCR	nested RT-PCR	multiple	RdRp	RdRp	faecal, rectal, or anal	faeces	Netherlands	NA	â€™s Gravenland, â€™s Gravenland, Veldhuizen, Beekermark-Zeddam, Doetinchemâ€“Slangenburg, Meerssen	NA	NA	NA	2008	NA	NA	NA	NA	NA	1	1	1	1	No
close relative of human middle east respiratory syndrome coronavirus in bat, south africa	Ithete et al.	Emerg Infect Dis	2013	1	1	1	Vespertilionidae	Neoromicia	Neoromicia zuluensis	1	betacoronavirus	NA	NA	single	cross-sectional	PCR	RT-PCR	single	RdRp	RdRp	faecal, rectal, or anal	faeces	South Africa	NA	NA	NA	NA	NA	2011	NA	NA	NA	NA	NA	1	1	1	1	No
coexistence of multiple coronaviruses in several bat colonies in an abandoned mineshaft	Ge et al.	Virol Sin	2016	45	16	0.355556	Rhinolophidae	Rhinolophus	Rhinolophus sinicus	1	alphacoronavirus	NA	Miniopterus bat coronavirus 1 (3), Rhinolophus bat coronavirus HKU2 (6), Miniopterus bat coronavirus HKU8 (7)	pooled	cross-sectional	PCR	RT-PCR	single	RdRp	RdRp	faecal, rectal, or anal	faeces	China	Yunnan	mineshaft in Mojing County	NA	NA	NA	NA	NA	2012	August	2013	July	1	1	0	1	No
coexistence of multiple coronaviruses in several bat colonies in an abandoned mineshaft	Ge et al.	Virol Sin	2016	45	3	0.066667	Rhinolophidae	Rhinolophus	Rhinolophus sinicus	1	coinfection	NA	1/HKU8 (1), HKU8/unclassified alphaCoV (1), HKU2/unclassified alphaCoV (1)	pooled	cross-sectional	PCR	RT-PCR	single	RdRp	RdRp	faecal, rectal, or anal	faeces	China	Yunnan	mineshaft in Mojing County	NA	NA	NA	NA	NA	2012	August	2013	July	1	1	0	1	No
coexistence of multiple coronaviruses in several bat colonies in an abandoned mineshaft	Ge et al.	Virol Sin	2016	106	33	0.311321	Rhinolophidae	Rhinolophus	Rhinolophus affinis	1	alphacoronavirus	NA	Rhinolophus bat coronavirus HKU2 (29), Miniopterus bat coronavirus HKU8 (4)	pooled	cross-sectional	PCR	RT-PCR	single	RdRp	RdRp	faecal, rectal, or anal	faeces	China	Yunnan	mineshaft in Mojing County	NA	NA	NA	NA	NA	2012	August	2013	July	1	1	0	1	No
coexistence of multiple coronaviruses in several bat colonies in an abandoned mineshaft	Ge et al.	Virol Sin	2016	106	1	0.009434	Rhinolophidae	Rhinolophus	Rhinolophus affinis	1	betacoronavirus	Sarbecovirus	NA	pooled	cross-sectional	PCR	RT-PCR	single	RdRp	RdRp	faecal, rectal, or anal	faeces	China	Yunnan	mineshaft in Mojing County	NA	NA	NA	NA	NA	2012	August	2013	July	1	1	0	1	No
coexistence of multiple coronaviruses in several bat colonies in an abandoned mineshaft	Ge et al.	Virol Sin	2016	106	1	0.009434	Rhinolophidae	Rhinolophus	Rhinolophus affinis	1	coinfection	NA	HKU2/unclassified alphaCoV	pooled	cross-sectional	PCR	RT-PCR	single	RdRp	RdRp	faecal, rectal, or anal	faeces	China	Yunnan	mineshaft in Mojing County	NA	NA	NA	NA	NA	2012	August	2013	July	1	1	0	1	No
coexistence of multiple coronaviruses in several bat colonies in an abandoned mineshaft	Ge et al.	Virol Sin	2016	8	3	0.375	Hipposideridae	Hipposideros	Hipposideros pomona	1	alphacoronavirus	NA	HKU10	pooled	cross-sectional	PCR	RT-PCR	single	RdRp	RdRp	faecal, rectal, or anal	faeces	China	Yunnan	mineshaft in Mojing County	NA	NA	NA	NA	NA	2012	August	2013	July	1	1	0	1	No
coexistence of multiple coronaviruses in several bat colonies in an abandoned mineshaft	Ge et al.	Virol Sin	2016	8	1	0.125	Hipposideridae	Hipposideros	Hipposideros pomona	1	coinfection	NA	HKU10/unclassified betaCoV	pooled	cross-sectional	PCR	RT-PCR	single	RdRp	RdRp	faecal, rectal, or anal	faeces	China	Yunnan	mineshaft in Mojing County	NA	NA	NA	NA	NA	2012	August	2013	July	1	1	0	1	No
coexistence of multiple coronaviruses in several bat colonies in an abandoned mineshaft	Ge et al.	Virol Sin	2016	86	58	0.674419	Miniopteridae	Miniopterus	Miniopterus schreibersii	1	alphacoronavirus	NA	Miniopterus bat coronavirus 1 (28), Miniopterus bat coronavirus HKU7 (1), Miniopterus bat coronavirus HKU8 (29)	pooled	cross-sectional	PCR	RT-PCR	single	RdRp	RdRp	faecal, rectal, or anal	faeces	China	Yunnan	mineshaft in Mojing County	NA	NA	NA	NA	NA	2012	August	2013	July	1	1	0	1	No
coexistence of multiple coronaviruses in several bat colonies in an abandoned mineshaft	Ge et al.	Virol Sin	2016	86	5	0.05814	Miniopteridae	Miniopterus	Miniopterus schreibersii	1	coinfection	NA	1/HKU8	pooled	cross-sectional	PCR	RT-PCR	single	RdRp	RdRp	faecal, rectal, or anal	faeces	China	Yunnan	mineshaft in Mojing County	NA	NA	NA	NA	NA	2012	August	2013	July	1	1	0	1	No
coexistence of multiple coronaviruses in several bat colonies in an abandoned mineshaft	Ge et al.	Virol Sin	2016	26	12	0.461538	Miniopteridae	Miniopterus	Miniopterus fuliginosus	1	alphacoronavirus	NA	Miniopterus bat coronavirus 1	pooled	cross-sectional	PCR	RT-PCR	single	RdRp	RdRp	faecal, rectal, or anal	faeces	China	Yunnan	mineshaft in Mojing County	NA	NA	NA	NA	NA	2012	August	2013	July	1	1	0	1	No
coexistence of multiple coronaviruses in several bat colonies in an abandoned mineshaft	Ge et al.	Virol Sin	2016	26	3	0.115385	Miniopteridae	Miniopterus	Miniopterus fuliginosus	1	coinfection	NA	1/HKU8	pooled	cross-sectional	PCR	RT-PCR	single	RdRp	RdRp	faecal, rectal, or anal	faeces	China	Yunnan	mineshaft in Mojing County	NA	NA	NA	NA	NA	2012	August	2013	July	1	1	0	1	No
coexistence of multiple coronaviruses in several bat colonies in an abandoned mineshaft	Ge et al.	Virol Sin	2016	5	2	0.4	Miniopteridae	Miniopterus	Miniopterus fuscus	1	alphacoronavirus	NA	Miniopterus bat coronavirus HKU8	pooled	cross-sectional	PCR	RT-PCR	single	RdRp	RdRp	faecal, rectal, or anal	faeces	China	Yunnan	mineshaft in Mojing County	NA	NA	NA	NA	NA	2012	August	2013	July	1	1	0	1	No
coexistence of multiple coronaviruses in several bat colonies in an abandoned mineshaft	Ge et al.	Virol Sin	2016	5	1	0.2	Miniopteridae	Miniopterus	Miniopterus fuscus	1	coinfection	NA	HKU8/unclassified alphaCoV	pooled	cross-sectional	PCR	RT-PCR	single	RdRp	RdRp	faecal, rectal, or anal	faeces	China	Yunnan	mineshaft in Mojing County	NA	NA	NA	NA	NA	2012	August	2013	July	1	1	0	1	No
complete genome sequence of bat coronavirus hku2 from chinese horseshoe bats revealed a much smaller spike gene with a different evolutionary lineage from the rest of the genome	Lau et al.	Virology	2007	348	29	0.083333	Rhinolophidae	Rhinolophus	Rhinolophus sinicus	1	alphacoronavirus	NA	HKU2	pooled	cross-sectional	PCR	RT-PCR	single	RdRp	RdRp	faecal, rectal, or anal	tissue	China	Hong Kong	NA	NA	NA	NA	NA	NA	2004	April	2006	April	1	1	1	1	Yes
complete genome sequence of bat coronavirus hku2 from chinese horseshoe bats revealed a much smaller spike gene with a different evolutionary lineage from the rest of the genome	Lau et al.	Virology	2007	348	29	0.083333	Rhinolophidae	Rhinolophus	Rhinolophus sinicus	1	betacoronavirus	Sarbecovirus	NA	pooled	cross-sectional	PCR	RT-PCR	single	RdRp	RdRp	faecal, rectal, or anal	tissue	China	Hong Kong	NA	NA	NA	NA	NA	NA	2004	April	2006	April	1	1	1	1	Yes
complete genome sequence of bat coronavirus hku2 from chinese horseshoe bats revealed a much smaller spike gene with a different evolutionary lineage from the rest of the genome	Lau et al.	Virology	2007	64	6	0.09375	Rhinolophidae	Rhinolophus	Rhinolophus sinicus	1	alphacoronavirus	NA	HKU2	pooled	cross-sectional	PCR	RT-PCR	single	RdRp	RdRp	faecal, rectal, or anal	tissue	China	Guangdong	NA	NA	NA	NA	NA	NA	2004	April	2006	April	1	1	1	1	Yes
complete genome sequence of bat coronavirus hku2 from chinese horseshoe bats revealed a much smaller spike gene with a different evolutionary lineage from the rest of the genome	Lau et al.	Virology	2007	64	1	0.015625	Rhinolophidae	Rhinolophus	Rhinolophus sinicus	1	betacoronavirus	Sarbecovirus	NA	pooled	cross-sectional	PCR	RT-PCR	single	RdRp	RdRp	faecal, rectal, or anal	tissue	China	Guangdong	NA	NA	NA	NA	NA	NA	2004	April	2006	April	1	1	1	1	Yes
complete genome sequence of bat coronavirus hku2 from chinese horseshoe bats revealed a much smaller spike gene with a different evolutionary lineage from the rest of the genome	Lau et al.	Virology	2007	64	1	0.015625	Rhinolophidae	Rhinolophus	Rhinolophus sinicus	1	coinfection	NA	HKU2/SARS	pooled	cross-sectional	PCR	RT-PCR	single	RdRp	RdRp	faecal, rectal, or anal	tissue	China	Guangdong	NA	NA	NA	NA	NA	NA	2004	April	2006	April	1	1	1	1	Yes
complete genome sequence of bat coronavirus hku2 from chinese horseshoe bats revealed a much smaller spike gene with a different evolutionary lineage from the rest of the genome	Lau et al.	Virology	2007	348	0	0	Rhinolophidae	Rhinolophus	Rhinolophus sinicus	1	genus not specified	NA	NA	pooled	cross-sectional	PCR	RT-PCR	single	RdRp	RdRp	lung or respiratory	tissue	China	Hong Kong	NA	NA	NA	NA	NA	NA	2004	April	2006	April	1	1	1	1	Yes
complete genome sequence of bat coronavirus hku2 from chinese horseshoe bats revealed a much smaller spike gene with a different evolutionary lineage from the rest of the genome	Lau et al.	Virology	2007	64	0	0	Rhinolophidae	Rhinolophus	Rhinolophus sinicus	1	genus not specified	NA	NA	pooled	cross-sectional	PCR	RT-PCR	single	RdRp	RdRp	lung or respiratory	tissue	China	Guangdong	NA	NA	NA	NA	NA	NA	2004	April	2006	April	1	1	1	1	Yes
coronavirus and paramyxovirus in bats from northwest italy	Rizzo et al.	Bmc Vet Res	2017	56	1	0.017857	Vespertilionidae	Pipistrellus	Pipistrellus kuhlii	1	alphacoronavirus	NA	Pkuh605_IT_14	single	cross-sectional	PCR	end point PCR	single	RdRp	RdRp	faecal, rectal, or anal	faeces	Italy	NA	NA	NA	NA	NA	2014	NA	NA	NA	NA	NA	1	1	1	1	No
coronavirus and paramyxovirus in bats from northwest italy	Rizzo et al.	Bmc Vet Res	2017	56	1	0.017857	Vespertilionidae	Pipistrellus	Pipistrellus kuhlii	1	genus not specified	NA	NA	single	cross-sectional	PCR	end point PCR	single	RdRp	RdRp	pooled swabs/samples	pooled	Italy	Piedmont + Liguria	pool of 43 sites in Northern Italy	NA	NA	NA	NA	NA	2013	NA	2016	NA	1	1	0	0	No
coronavirus and paramyxovirus in bats from northwest italy	Rizzo et al.	Bmc Vet Res	2017	20	1	0.05	Vespertilionidae	Pipistrellus	Pipistrellus pipistrellus	1	genus not specified	NA	NA	single	cross-sectional	PCR	end point PCR	single	RdRp	RdRp	pooled swabs/samples	pooled	Italy	Piedmont + Liguria	pool of 43 sites in Northern Italy	NA	NA	NA	NA	NA	2013	NA	2016	NA	1	1	0	0	No
coronavirus and paramyxovirus in bats from northwest italy	Rizzo et al.	Bmc Vet Res	2017	20	1	0.05	Vespertilionidae	Pipistrellus	Pipistrellus pipistrellus	1	alphacoronavirus	NA	Ppip1015C_IT_14	single	cross-sectional	PCR	end point PCR	single	RdRp	RdRp	urinary	swab	Italy	Vercelli	Trino	NA	NA	NA	2014	August	NA	NA	NA	NA	1	0	0	0	No
coronavirus and paramyxovirus in bats from northwest italy	Rizzo et al.	Bmc Vet Res	2017	20	1	0.05	Vespertilionidae	Pipistrellus	Pipistrellus pipistrellus	1	alphacoronavirus	NA	Ppip1016_IT_14	single	cross-sectional	PCR	end point PCR	single	RdRp	RdRp	faecal, rectal, or anal	faeces	Italy	Vercelli	Trino	NA	NA	NA	2014	August	NA	NA	NA	NA	1	0	0	0	No
coronavirus and paramyxovirus in bats from northwest italy	Rizzo et al.	Bmc Vet Res	2017	20	1	0.05	Vespertilionidae	Pipistrellus	Pipistrellus pipistrellus	1	alphacoronavirus	NA	Ppip1000_IT_14	single	cross-sectional	PCR	end point PCR	single	RdRp	RdRp	faecal, rectal, or anal	faeces	Italy	Verbano-Cusio-Ossola	Baceno	NA	NA	NA	2014	August	NA	NA	NA	NA	1	0	0	0	No
coronavirus and paramyxovirus in bats from northwest italy	Rizzo et al.	Bmc Vet Res	2017	2	0	0	Vespertilionidae	Pipistrellus	Pipistrellus nathusii	1	genus not specified	NA	NA	pooled	cross-sectional	PCR	end point PCR	single	RdRp	RdRp	pooled swabs/samples	pooled	Italy	Piedmont + Liguria	pool of 43 sites in Northern Italy	NA	NA	NA	NA	NA	2013	NA	2016	NA	1	1	0	0	No
coronavirus and paramyxovirus in bats from northwest italy	Rizzo et al.	Bmc Vet Res	2017	43	2	0.046512	Vespertilionidae	Myotis	Myotis myotis	1	genus not specified	NA	NA	pooled	cross-sectional	PCR	end point PCR	single	RdRp	RdRp	pooled swabs/samples	pooled	Italy	Piedmont + Liguria	pool of 43 sites in Northern Italy	NA	NA	NA	NA	NA	2013	NA	2016	NA	1	1	0	0	No
coronavirus and paramyxovirus in bats from northwest italy	Rizzo et al.	Bmc Vet Res	2017	43	1	0.023256	Vespertilionidae	Myotis	Myotis myotis	1	alphacoronavirus	NA	Mmyo4658_IT_16	single	cross-sectional	PCR	end point PCR	single	RdRp	RdRp	faecal, rectal, or anal	faeces	Italy	Cuneo	Santa Vittoria dâ€™Alba	NA	NA	NA	2016	August	NA	NA	NA	NA	1	0	0	0	No
coronavirus and paramyxovirus in bats from northwest italy	Rizzo et al.	Bmc Vet Res	2017	43	1	0.023256	Vespertilionidae	Myotis	Myotis myotis	1	alphacoronavirus	NA	Mmyo4663_IT_16	single	cross-sectional	PCR	end point PCR	single	RdRp	RdRp	faecal, rectal, or anal	faeces	Italy	NA	NA	NA	NA	NA	2016	NA	NA	NA	NA	NA	1	1	1	1	No
coronavirus and paramyxovirus in bats from northwest italy	Rizzo et al.	Bmc Vet Res	2017	1	0	0	Vespertilionidae	Myotis	Myotis brandtii	1	genus not specified	NA	NA	pooled	cross-sectional	PCR	end point PCR	single	RdRp	RdRp	pooled swabs/samples	pooled	Italy	Piedmont + Liguria	pool of 43 sites in Northern Italy	NA	NA	NA	NA	NA	2013	NA	2016	NA	1	1	0	0	No
coronavirus and paramyxovirus in bats from northwest italy	Rizzo et al.	Bmc Vet Res	2017	1	0	0	Vespertilionidae	Myotis	Myotis bechsteinii	1	genus not specified	NA	NA	pooled	cross-sectional	PCR	end point PCR	single	RdRp	RdRp	pooled swabs/samples	pooled	Italy	Piedmont + Liguria	pool of 43 sites in Northern Italy	NA	NA	NA	NA	NA	2013	NA	2016	NA	1	1	0	0	No
coronavirus and paramyxovirus in bats from northwest italy	Rizzo et al.	Bmc Vet Res	2017	22	1	0.045455	Vespertilionidae	Myotis	Myotis nattereri	1	alphacoronavirus	NA	Mnat560_IT_13	single	cross-sectional	PCR	end point PCR	single	RdRp	RdRp	faecal, rectal, or anal	faeces	Italy	Cuneo	Ormea	NA	NA	NA	NA	August	2013	NA	NA	NA	1	0	0	0	No
coronavirus and paramyxovirus in bats from northwest italy	Rizzo et al.	Bmc Vet Res	2017	22	1	0.045455	Vespertilionidae	Myotis	Myotis nattereri	1	alphacoronavirus	NA	Mnat562_IT_13	single	cross-sectional	PCR	end point PCR	single	RdRp	RdRp	urinary	swab	Italy	Cuneo	Ormea	NA	NA	NA	NA	August	2013	NA	NA	NA	1	0	0	0	No
coronavirus and paramyxovirus in bats from northwest italy	Rizzo et al.	Bmc Vet Res	2017	22	1	0.045455	Vespertilionidae	Myotis	Myotis nattereri	1	alphacoronavirus	NA	Mnat1021_IT_14	single	cross-sectional	PCR	end point PCR	single	RdRp	RdRp	faecal, rectal, or anal	faeces	Italy	Torino	Verrua Savoia	NA	NA	NA	NA	August	2014	NA	NA	NA	1	0	0	0	No
coronavirus and paramyxovirus in bats from northwest italy	Rizzo et al.	Bmc Vet Res	2017	24	2	0.083333	Vespertilionidae	Myotis	Myotis daubentonii	1	genus not specified	NA	NA	pooled	cross-sectional	PCR	end point PCR	single	RdRp	RdRp	pooled swabs/samples	pooled	Italy	Piedmont + Liguria	pool of 43 sites in Northern Italy	NA	NA	NA	NA	NA	2013	NA	2016	NA	1	1	0	0	No
coronavirus and paramyxovirus in bats from northwest italy	Rizzo et al.	Bmc Vet Res	2017	29	0	0	Vespertilionidae	Myotis	Myotis emarginatus	1	genus not specified	NA	NA	pooled	cross-sectional	PCR	end point PCR	single	RdRp	RdRp	pooled swabs/samples	pooled	Italy	Piedmont + Liguria	pool of 43 sites in Northern Italy	NA	NA	NA	NA	NA	2013	NA	2016	NA	1	1	0	0	No
coronavirus and paramyxovirus in bats from northwest italy	Rizzo et al.	Bmc Vet Res	2017	23	1	0.043478	Vespertilionidae	Myotis	Myotis blythii	1	genus not specified	NA	NA	single	cross-sectional	PCR	end point PCR	single	RdRp	RdRp	pooled swabs/samples	pooled	Italy	NA	NA	NA	NA	NA	NA	NA	NA	NA	NA	NA	1	1	1	1	No
coronavirus and paramyxovirus in bats from northwest italy	Rizzo et al.	Bmc Vet Res	2017	23	1	0.043478	Vespertilionidae	Myotis	Myotis blythii	1	alphacoronavirus	NA	Moxy4235_IT_16	single	cross-sectional	PCR	end point PCR	single	RdRp	RdRp	faecal, rectal, or anal	faeces	Italy	Savona	Finale Ligure	NA	NA	NA	NA	July	2016	NA	NA	NA	1	0	0	0	No
coronavirus and paramyxovirus in bats from northwest italy	Rizzo et al.	Bmc Vet Res	2017	3	0	0	Vespertilionidae	Myotis	Myotis mystacinus	1	genus not specified	NA	NA	pooled	cross-sectional	PCR	end point PCR	single	RdRp	RdRp	pooled swabs/samples	pooled	Italy	Piedmont + Liguria	pool of 43 sites in Northern Italy	NA	NA	NA	NA	NA	2013	NA	2016	NA	1	1	0	0	No
coronavirus and paramyxovirus in bats from northwest italy	Rizzo et al.	Bmc Vet Res	2017	5	0	0	Vespertilionidae	Pipistrellus	Pipistrellus savii	1	genus not specified	NA	NA	pooled	cross-sectional	PCR	end point PCR	single	RdRp	RdRp	pooled swabs/samples	pooled	Italy	Piedmont + Liguria	pool of 43 sites in Northern Italy	NA	NA	NA	NA	NA	2013	NA	2016	NA	1	1	0	0	No
coronavirus and paramyxovirus in bats from northwest italy	Rizzo et al.	Bmc Vet Res	2017	14	1	0.071429	Vespertilionidae	Plecotus	Plecotus auritus	1	betacoronavirus	NA	Paur4241_IT_16	single	cross-sectional	PCR	end point PCR	single	RdRp	RdRp	faecal, rectal, or anal	faeces	Italy	Cuneo	Garessio	NA	NA	NA	2016	September	NA	NA	NA	NA	0	1	0	0	No
coronavirus and paramyxovirus in bats from northwest italy	Rizzo et al.	Bmc Vet Res	2017	1	0	0	Vespertilionidae	Plecotus	Plecotus austriacus	1	genus not specified	NA	NA	pooled	cross-sectional	PCR	end point PCR	single	RdRp	RdRp	pooled swabs/samples	pooled	Italy	Piedmont + Liguria	pool of 43 sites in Northern Italy	NA	NA	NA	NA	NA	2013	NA	2016	NA	1	1	0	0	No
coronavirus and paramyxovirus in bats from northwest italy	Rizzo et al.	Bmc Vet Res	2017	1	0	0	Vespertilionidae	Plecotus	Plecotus macrobullaris	1	genus not specified	NA	NA	pooled	cross-sectional	PCR	end point PCR	single	RdRp	RdRp	pooled swabs/samples	pooled	Italy	Piedmont + Liguria	pool of 43 sites in Northern Italy	NA	NA	NA	NA	NA	2013	NA	2016	NA	1	1	0	0	No
coronavirus and paramyxovirus in bats from northwest italy	Rizzo et al.	Bmc Vet Res	2017	17	0	0	Vespertilionidae	Barbastella	Barbastella barbastellus	1	genus not specified	NA	NA	pooled	cross-sectional	PCR	end point PCR	single	RdRp	RdRp	pooled swabs/samples	pooled	Italy	Piedmont + Liguria	pool of 43 sites in Northern Italy	NA	NA	NA	NA	NA	2013	NA	2016	NA	1	1	0	0	No
coronavirus and paramyxovirus in bats from northwest italy	Rizzo et al.	Bmc Vet Res	2017	1	0	0	Vespertilionidae	Nyctalus	Nyctalus leisleri	1	genus not specified	NA	NA	pooled	cross-sectional	PCR	end point PCR	single	RdRp	RdRp	pooled swabs/samples	pooled	Italy	Piedmont + Liguria	pool of 43 sites in Northern Italy	NA	NA	NA	NA	NA	2013	NA	2016	NA	1	1	0	0	No
coronavirus and paramyxovirus in bats from northwest italy	Rizzo et al.	Bmc Vet Res	2017	38	9	0.236842	Rhinolophidae	Rhinolophus	Rhinolophus ferrumequinum	1	genus not specified	NA	NA	pooled	cross-sectional	PCR	end point PCR	single	RdRp	RdRp	pooled swabs/samples	pooled	Italy	Piedmont + Liguria	pool of 43 sites in Northern Italy	NA	NA	NA	NA	NA	2013	NA	2016	NA	1	1	0	0	No
coronavirus and paramyxovirus in bats from northwest italy	Rizzo et al.	Bmc Vet Res	2017	38	1	0.026316	Rhinolophidae	Rhinolophus	Rhinolophus ferrumequinum	1	alphacoronavirus	NA	Rfer4009_IT_16	single	cross-sectional	PCR	end point PCR	single	RdRp	RdRp	faecal, rectal, or anal	faeces	Italy	Cuneo	Villar San Costanzo	NA	NA	NA	2016	July	NA	NA	NA	NA	1	0	0	0	No
coronavirus and paramyxovirus in bats from northwest italy	Rizzo et al.	Bmc Vet Res	2017	38	4	0.105263	Rhinolophidae	Rhinolophus	Rhinolophus ferrumequinum	1	alphacoronavirus	NA	Rfer4011_IT_16 (1), Rfer4015_IT_16 (1), Rfer4024_IT_16 (1), Rfer4025_IT_16 (1)	single	cross-sectional	PCR	end point PCR	single	RdRp	RdRp	faecal, rectal, or anal	faeces	Italy	NA	NA	NA	NA	NA	2016	NA	NA	NA	NA	NA	1	1	1	1	No
coronavirus and paramyxovirus in bats from northwest italy	Rizzo et al.	Bmc Vet Res	2017	38	3	0.078947	Rhinolophidae	Rhinolophus	Rhinolophus ferrumequinum	1	betacoronavirus	NA	Rfer4019_IT_16 (1), Rfer4027_IT_16 (1), Rfer4075_IT_16 (1)	single	cross-sectional	PCR	end point PCR	single	RdRp	RdRp	faecal, rectal, or anal	faeces	Italy	NA	NA	NA	NA	NA	2016	NA	NA	NA	NA	NA	1	1	1	1	No
coronavirus and paramyxovirus in bats from northwest italy	Rizzo et al.	Bmc Vet Res	2017	38	1	0.026316	Rhinolophidae	Rhinolophus	Rhinolophus ferrumequinum	1	betacoronavirus	NA	Rfer4074_IT_16	single	cross-sectional	PCR	end point PCR	single	RdRp	RdRp	faecal, rectal, or anal	faeces	Italy	Alessandria	Vignale Monferrato	NA	NA	NA	2016	July	NA	NA	NA	NA	1	0	0	0	No
coronavirus and paramyxovirus in bats from northwest italy	Rizzo et al.	Bmc Vet Res	2017	1	0	0	Rhinolophidae	Rhinolophus	Rhinolophus hipposideros	1	genus not specified	NA	NA	pooled	cross-sectional	PCR	end point PCR	single	RdRp	RdRp	pooled swabs/samples	pooled	Italy	Piedmont + Liguria	pool of 43 sites in Northern Italy	NA	NA	NA	NA	NA	2013	NA	2016	NA	1	1	0	0	No
coronaviruses in bent-winged bats (miniopterus spp.)	Chu et al.	J Gen Virol	2006	25	3	0.12	Miniopteridae	Miniopterus	Miniopterus magnater	1	alphacoronavirus	NA	NA	pooled	cross-sectional	PCR	RT-PCR,hemi-nested PCR	multiple	RdRp	RdRp	pooled swabs/samples	pooled	China	Hong Kong	abandoned mine cave	NA	NA	NA	NA	June	2005	NA	NA	NA	1	0	0	0	No
coronaviruses in bent-winged bats (miniopterus spp.)	Chu et al.	J Gen Virol	2006	44	1	0.022727	Miniopteridae	Miniopterus	Miniopterus magnater	1	betacoronavirus	Sarbecovirus	NA	pooled	cross-sectional	PCR	RT-PCR,hemi-nested PCR	multiple	RdRp	RdRp	pooled swabs/samples	pooled	China	Hong Kong	abandoned mine cave	NA	NA	NA	NA	August	2005	NA	NA	NA	1	0	0	0	No
coronaviruses in bent-winged bats (miniopterus spp.)	Chu et al.	J Gen Virol	2006	44	10	0.227273	Miniopteridae	Miniopterus	Miniopterus magnater	1	alphacoronavirus	NA	? (9), HKU8 (1)	pooled	cross-sectional	PCR	RT-PCR,hemi-nested PCR	multiple	RdRp	RdRp	pooled swabs/samples	pooled	China	Hong Kong	abandoned mine cave	NA	NA	NA	NA	August	2005	NA	NA	NA	1	0	0	0	No
coronaviruses in bent-winged bats (miniopterus spp.)	Chu et al.	J Gen Virol	2006	1	0	0	Miniopteridae	Miniopterus	Miniopterus pusillus	1	genus not specified	NA	NA	single	cross-sectional	PCR	RT-PCR,hemi-nested PCR	multiple	RdRp	RdRp	pooled swabs/samples	pooled	China	Hong Kong	abandoned mine cave	NA	NA	NA	NA	August	2005	NA	NA	NA	1	0	0	0	No
coronaviruses in bent-winged bats (miniopterus spp.)	Chu et al.	J Gen Virol	2006	25	3	0.12	Miniopteridae	Miniopterus	Miniopterus magnater	1	alphacoronavirus	NA	NA	pooled	cross-sectional	PCR	RT-PCR,hemi-nested PCR	multiple	RdRp	RdRp	pooled swabs/samples	pooled	China	Hong Kong	abandoned mine cave	NA	NA	NA	NA	December	2005	NA	NA	NA	0	0	1	0	No
coronaviruses in bent-winged bats (miniopterus spp.)	Chu et al.	J Gen Virol	2006	11	2	0.181818	Miniopteridae	Miniopterus	Miniopterus pusillus	1	alphacoronavirus	NA	NA	pooled	cross-sectional	PCR	RT-PCR,hemi-nested PCR	multiple	RdRp	RdRp	pooled swabs/samples	pooled	China	Hong Kong	abandoned mine cave	NA	NA	NA	NA	December	2005	NA	NA	NA	0	0	1	0	No
coronaviruses in bent-winged bats (miniopterus spp.)	Chu et al.	J Gen Virol	2006	20	0	0	Miniopteridae	Miniopterus	Miniopterus magnater	1	genus not specified	NA	NA	pooled	cross-sectional	PCR	RT-PCR,hemi-nested PCR	multiple	RdRp	RdRp	pooled swabs/samples	pooled	China	Hong Kong	abandoned mine cave	NA	NA	NA	NA	March	2006	NA	NA	NA	0	0	0	1	No
coronaviruses in bent-winged bats (miniopterus spp.)	Chu et al.	J Gen Virol	2006	10	2	0.2	Miniopteridae	Miniopterus	Miniopterus pusillus	1	alphacoronavirus	NA	NA	pooled	cross-sectional	PCR	RT-PCR,hemi-nested PCR	multiple	RdRp	RdRp	pooled swabs/samples	pooled	China	Hong Kong	abandoned mine cave	NA	NA	NA	NA	March	2006	NA	NA	NA	0	0	0	1	No
coronaviruses in bent-winged bats (miniopterus spp.)	Chu et al.	J Gen Virol	2006	10	3	0.3	Miniopteridae	Miniopterus	Miniopterus pusillus	1	alphacoronavirus	NA	HKU8	pooled	cross-sectional	PCR	RT-PCR,hemi-nested PCR	multiple	RdRp	RdRp	pooled swabs/samples	pooled	China	Hong Kong	abandoned mine cave	NA	NA	NA	NA	March	2006	NA	NA	NA	0	0	0	1	No
coronaviruses in bats from mexico	Anthony et al.	J Gen Virol	2013	26	4	0.153846	Phyllostomidae	Artibeus	Artibeus lituratus	1	genus not specified	NA	Mex_CoV-5b, Mex_CoV-11b	pooled	cross-sectional	PCR	PCR	single	RdRp	RdRp	pooled swabs/samples	pooled	Mexico	Campeche	Reserva de la Biosfera Calakmul -Undisturbed forest	NA	NA	NA	NA	NA	NA	NA	NA	NA	NA	NA	NA	NA	No
coronaviruses in bats from mexico	Anthony et al.	J Gen Virol	2013	28	1	0.035714	Phyllostomidae	Artibeus	Artibeus lituratus	1	betacoronavirus	NA	Mex_CoV-11a	pooled	cross-sectional	PCR	PCR	single	RdRp	RdRp	pooled swabs/samples	pooled	Mexico	Campeche	Reserva de la Biosfera Calakmul -"Disturbed" - transition forest to agriculture	NA	NA	NA	NA	NA	NA	NA	NA	NA	NA	NA	NA	NA	No
coronaviruses in bats from mexico	Anthony et al.	J Gen Virol	2013	16	0	0	Phyllostomidae	Artibeus	Artibeus lituratus	1	genus not specified	NA	NA	pooled	cross-sectional	PCR	PCR	single	RdRp	RdRp	pooled swabs/samples	pooled	Mexico	Chiapas	Reserva de la Biosfera Montes Azules - Undisturbed forest	NA	NA	NA	NA	NA	NA	NA	NA	NA	NA	NA	NA	NA	No
coronaviruses in bats from mexico	Anthony et al.	J Gen Virol	2013	38	0	0	Phyllostomidae	Artibeus	Artibeus lituratus	1	genus not specified	NA	NA	pooled	cross-sectional	PCR	PCR	single	RdRp	RdRp	pooled swabs/samples	pooled	Mexico	Chiapas	Reserva de la Biosfera Montes Azules -"Disturbed" - transition forest to agriculture	NA	NA	NA	NA	NA	NA	NA	NA	NA	NA	NA	NA	NA	No
coronaviruses in bats from mexico	Anthony et al.	J Gen Virol	2013	21	1	0.047619	Phyllostomidae	Dermanura	Dermanura phaeotis	1	betacoronavirus	NA	Mex_CoV-11b	pooled	cross-sectional	PCR	PCR	single	RdRp	RdRp	pooled swabs/samples	pooled	Mexico	Campeche	Reserva de la Biosfera Calakmul -Undisturbed forest	NA	NA	NA	NA	NA	NA	NA	NA	NA	NA	NA	NA	NA	No
coronaviruses in bats from mexico	Anthony et al.	J Gen Virol	2013	3	0	0	Phyllostomidae	Dermanura	Dermanura phaeotis	1	genus not specified	NA	NA	pooled	cross-sectional	PCR	PCR	single	RdRp	RdRp	pooled swabs/samples	pooled	Mexico	Campeche	Reserva de la Biosfera Calakmul -"Disturbed" - transition forest to agriculture	NA	NA	NA	NA	NA	NA	NA	NA	NA	NA	NA	NA	NA	No
coronaviruses in bats from mexico	Anthony et al.	J Gen Virol	2013	3	2	0.666667	Phyllostomidae	Dermanura	Dermanura phaeotis	1	betacoronavirus	NA	Mex_CoV-11a, Mex_CoV-11b	pooled	cross-sectional	PCR	PCR	single	RdRp	RdRp	pooled swabs/samples	pooled	Mexico	Chiapas	Reserva de la Biosfera Montes Azules - Undisturbed forest	NA	NA	NA	NA	NA	NA	NA	NA	NA	NA	NA	NA	NA	No
coronaviruses in bats from mexico	Anthony et al.	J Gen Virol	2013	9	0	0	Phyllostomidae	Dermanura	Dermanura phaeotis	1	genus not specified	NA	NA	pooled	cross-sectional	PCR	PCR	single	RdRp	RdRp	pooled swabs/samples	pooled	Mexico	Chiapas	Reserva de la Biosfera Montes Azules -"Disturbed" - transition forest to agriculture	NA	NA	NA	NA	NA	NA	NA	NA	NA	NA	NA	NA	NA	No
coronaviruses in bats from mexico	Anthony et al.	J Gen Virol	2013	33	2	0.060606	Phyllostomidae	Artibeus	Artibeus jamaicensis	1	alphacoronavirus	NA	Mex_CoV-5b	pooled	cross-sectional	PCR	PCR	single	RdRp	RdRp	pooled swabs/samples	pooled	Mexico	Campeche	Reserva de la Biosfera Calakmul -Undisturbed forest	NA	NA	NA	NA	NA	NA	NA	NA	NA	NA	NA	NA	NA	No
coronaviruses in bats from mexico	Anthony et al.	J Gen Virol	2013	23	1	0.043478	Phyllostomidae	Artibeus	Artibeus jamaicensis	1	alphacoronavirus	NA	Mex_CoV-4	pooled	cross-sectional	PCR	PCR	single	RdRp	RdRp	pooled swabs/samples	pooled	Mexico	Campeche	Reserva de la Biosfera Calakmul -"Disturbed" - transition forest to agriculture	NA	NA	NA	NA	NA	NA	NA	NA	NA	NA	NA	NA	NA	No
coronaviruses in bats from mexico	Anthony et al.	J Gen Virol	2013	17	2	0.117647	Phyllostomidae	Artibeus	Artibeus jamaicensis	1	alphacoronavirus	NA	Mex_CoV-5a	pooled	cross-sectional	PCR	PCR	single	RdRp	RdRp	pooled swabs/samples	pooled	Mexico	Chiapas	Reserva de la Biosfera Montes Azules - Undisturbed forest	NA	NA	NA	NA	NA	NA	NA	NA	NA	NA	NA	NA	NA	No
coronaviruses in bats from mexico	Anthony et al.	J Gen Virol	2013	20	0	0	Phyllostomidae	Artibeus	Artibeus jamaicensis	1	genus not specified	NA	NA	pooled	cross-sectional	PCR	PCR	single	RdRp	RdRp	pooled swabs/samples	pooled	Mexico	Chiapas	Reserva de la Biosfera Montes Azules -"Disturbed" - transition forest to agriculture	NA	NA	NA	NA	NA	NA	NA	NA	NA	NA	NA	NA	NA	No
coronaviruses in bats from mexico	Anthony et al.	J Gen Virol	2013	5	0	0	Phyllostomidae	Dermanura	Dermanura watsoni	1	genus not specified	NA	NA	pooled	cross-sectional	PCR	PCR	single	RdRp	RdRp	pooled swabs/samples	pooled	Mexico	Campeche	Reserva de la Biosfera Calakmul -Undisturbed forest	NA	NA	NA	NA	NA	NA	NA	NA	NA	NA	NA	NA	NA	No
coronaviruses in bats from mexico	Anthony et al.	J Gen Virol	2013	3	0	0	Phyllostomidae	Dermanura	Dermanura watsoni	1	genus not specified	NA	NA	pooled	cross-sectional	PCR	PCR	single	RdRp	RdRp	pooled swabs/samples	pooled	Mexico	Campeche	Reserva de la Biosfera Calakmul -"Disturbed" - transition forest to agriculture	NA	NA	NA	NA	NA	NA	NA	NA	NA	NA	NA	NA	NA	No
coronaviruses in bats from mexico	Anthony et al.	J Gen Virol	2013	7	0	0	Phyllostomidae	Dermanura	Dermanura watsoni	1	genus not specified	NA	NA	pooled	cross-sectional	PCR	PCR	single	RdRp	RdRp	pooled swabs/samples	pooled	Mexico	Chiapas	Reserva de la Biosfera Montes Azules - Undisturbed forest	NA	NA	NA	NA	NA	NA	NA	NA	NA	NA	NA	NA	NA	No
coronaviruses in bats from mexico	Anthony et al.	J Gen Virol	2013	2	0	0	Phyllostomidae	Dermanura	Dermanura watsoni	1	genus not specified	NA	NA	pooled	cross-sectional	PCR	PCR	single	RdRp	RdRp	pooled swabs/samples	pooled	Mexico	Chiapas	Reserva de la Biosfera Montes Azules -"Disturbed" - transition forest to agriculture	NA	NA	NA	NA	NA	NA	NA	NA	NA	NA	NA	NA	NA	No
coronaviruses in bats from mexico	Anthony et al.	J Gen Virol	2013	1	0	0	Phyllostomidae	Glossophaga	Glossophaga soricina	1	genus not specified	NA	NA	pooled	cross-sectional	PCR	PCR	single	RdRp	RdRp	pooled swabs/samples	pooled	Mexico	Campeche	Reserva de la Biosfera Calakmul -Undisturbed forest	NA	NA	NA	NA	NA	NA	NA	NA	NA	NA	NA	NA	NA	No
coronaviruses in bats from mexico	Anthony et al.	J Gen Virol	2013	8	0	0	Phyllostomidae	Glossophaga	Glossophaga soricina	1	genus not specified	NA	NA	pooled	cross-sectional	PCR	PCR	single	RdRp	RdRp	pooled swabs/samples	pooled	Mexico	Campeche	Reserva de la Biosfera Calakmul -"Disturbed" - transition forest to agriculture	NA	NA	NA	NA	NA	NA	NA	NA	NA	NA	NA	NA	NA	No
coronaviruses in bats from mexico	Anthony et al.	J Gen Virol	2013	12	0	0	Phyllostomidae	Glossophaga	Glossophaga soricina	1	genus not specified	NA	NA	pooled	cross-sectional	PCR	PCR	single	RdRp	RdRp	pooled swabs/samples	pooled	Mexico	Chiapas	Reserva de la Biosfera Montes Azules - Undisturbed forest	NA	NA	NA	NA	NA	NA	NA	NA	NA	NA	NA	NA	NA	No
coronaviruses in bats from mexico	Anthony et al.	J Gen Virol	2013	27	0	0	Phyllostomidae	Glossophaga	Glossophaga soricina	1	genus not specified	NA	NA	pooled	cross-sectional	PCR	PCR	single	RdRp	RdRp	pooled swabs/samples	pooled	Mexico	Chiapas	Reserva de la Biosfera Montes Azules -"Disturbed" - transition forest to agriculture	NA	NA	NA	NA	NA	NA	NA	NA	NA	NA	NA	NA	NA	No
coronaviruses in bats from mexico	Anthony et al.	J Gen Virol	2013	2	0	0	Phyllostomidae	Glossophaga	Glossophaga commissarisi	1	genus not specified	NA	NA	pooled	cross-sectional	PCR	PCR	single	RdRp	RdRp	pooled swabs/samples	pooled	Mexico	Chiapas	Reserva de la Biosfera Montes Azules - Undisturbed forest	NA	NA	NA	NA	NA	NA	NA	NA	NA	NA	NA	NA	NA	No
coronaviruses in bats from mexico	Anthony et al.	J Gen Virol	2013	1	0	0	Phyllostomidae	Glossophaga	Glossophaga commissarisi	1	genus not specified	NA	NA	pooled	cross-sectional	PCR	PCR	single	RdRp	RdRp	pooled swabs/samples	pooled	Mexico	Chiapas	Reserva de la Biosfera Montes Azules -"Disturbed" - transition forest to agriculture	NA	NA	NA	NA	NA	NA	NA	NA	NA	NA	NA	NA	NA	No
coronaviruses in bats from mexico	Anthony et al.	J Gen Virol	2013	27	0	0	Phyllostomidae	Carollia	Carollia sowelli	1	genus not specified	NA	NA	pooled	cross-sectional	PCR	PCR	single	RdRp	RdRp	pooled swabs/samples	pooled	Mexico	Campeche	Reserva de la Biosfera Calakmul -Undisturbed forest	NA	NA	NA	NA	NA	NA	NA	NA	NA	NA	NA	NA	NA	No
coronaviruses in bats from mexico	Anthony et al.	J Gen Virol	2013	14	4	0.285714	Phyllostomidae	Carollia	Carollia sowelli	1	alphacoronavirus	NA	Mex_CoV-1, Mex_CoV-2, Mex_CoV-5b	pooled	cross-sectional	PCR	PCR	single	RdRp	RdRp	pooled swabs/samples	pooled	Mexico	Campeche	Reserva de la Biosfera Calakmul -"Disturbed" - transition forest to agriculture	NA	NA	NA	NA	NA	NA	NA	NA	NA	NA	NA	NA	NA	No
coronaviruses in bats from mexico	Anthony et al.	J Gen Virol	2013	11	1	0.090909	Phyllostomidae	Carollia	Carollia sowelli	1	alphacoronavirus	NA	Mex_CoV-5a	pooled	cross-sectional	PCR	PCR	single	RdRp	RdRp	pooled swabs/samples	pooled	Mexico	Chiapas	Reserva de la Biosfera Montes Azules - Undisturbed forest	NA	NA	NA	NA	NA	NA	NA	NA	NA	NA	NA	NA	NA	No
coronaviruses in bats from mexico	Anthony et al.	J Gen Virol	2013	20	2	0.1	Phyllostomidae	Carollia	Carollia sowelli	1	alphacoronavirus	NA	Mex_CoV-1	pooled	cross-sectional	PCR	PCR	single	RdRp	RdRp	pooled swabs/samples	pooled	Mexico	Chiapas	Reserva de la Biosfera Montes Azules -"Disturbed" - transition forest to agriculture	NA	NA	NA	NA	NA	NA	NA	NA	NA	NA	NA	NA	NA	No
coronaviruses in bats from mexico	Anthony et al.	J Gen Virol	2013	8	0	0	Phyllostomidae	Carollia	Carollia perspicillata	1	genus not specified	NA	NA	pooled	cross-sectional	PCR	PCR	single	RdRp	RdRp	pooled swabs/samples	pooled	Mexico	Campeche	Reserva de la Biosfera Calakmul -Undisturbed forest	NA	NA	NA	NA	NA	NA	NA	NA	NA	NA	NA	NA	NA	No
coronaviruses in bats from mexico	Anthony et al.	J Gen Virol	2013	4	2	0.5	Phyllostomidae	Carollia	Carollia perspicillata	1	alphacoronavirus	NA	Mex_CoV-1	pooled	cross-sectional	PCR	PCR	single	RdRp	RdRp	pooled swabs/samples	pooled	Mexico	Campeche	Reserva de la Biosfera Calakmul -"Disturbed" - transition forest to agriculture	NA	NA	NA	NA	NA	NA	NA	NA	NA	NA	NA	NA	NA	No
coronaviruses in bats from mexico	Anthony et al.	J Gen Virol	2013	1	0	0	Phyllostomidae	Carollia	Carollia perspicillata	1	genus not specified	NA	NA	pooled	cross-sectional	PCR	PCR	single	RdRp	RdRp	pooled swabs/samples	pooled	Mexico	Chiapas	Reserva de la Biosfera Montes Azules - Undisturbed forest	NA	NA	NA	NA	NA	NA	NA	NA	NA	NA	NA	NA	NA	No
coronaviruses in bats from mexico	Anthony et al.	J Gen Virol	2013	8	0	0	Phyllostomidae	Carollia	Carollia perspicillata	1	genus not specified	NA	NA	pooled	cross-sectional	PCR	PCR	single	RdRp	RdRp	pooled swabs/samples	pooled	Mexico	Chiapas	Reserva de la Biosfera Montes Azules -"Disturbed" - transition forest to agriculture	NA	NA	NA	NA	NA	NA	NA	NA	NA	NA	NA	NA	NA	No
coronaviruses in bats from mexico	Anthony et al.	J Gen Virol	2013	7	0	0	Phyllostomidae	Sturnira	Sturnira ludovici	1	genus not specified	NA	NA	pooled	cross-sectional	PCR	PCR	single	RdRp	RdRp	pooled swabs/samples	pooled	Mexico	Chiapas	Reserva de la Biosfera Montes Azules - Undisturbed forest	NA	NA	NA	NA	NA	NA	NA	NA	NA	NA	NA	NA	NA	No
coronaviruses in bats from mexico	Anthony et al.	J Gen Virol	2013	16	0	0	Phyllostomidae	Sturnira	Sturnira ludovici	1	genus not specified	NA	NA	pooled	cross-sectional	PCR	PCR	single	RdRp	RdRp	pooled swabs/samples	pooled	Mexico	Chiapas	Reserva de la Biosfera Montes Azules -"Disturbed" - transition forest to agriculture	NA	NA	NA	NA	NA	NA	NA	NA	NA	NA	NA	NA	NA	No
coronaviruses in bats from mexico	Anthony et al.	J Gen Virol	2013	6	0	0	Phyllostomidae	Sturnira	Sturnira lilium	1	genus not specified	NA	NA	pooled	cross-sectional	PCR	PCR	single	RdRp	RdRp	pooled swabs/samples	pooled	Mexico	Campeche	Reserva de la Biosfera Calakmul -Undisturbed forest	NA	NA	NA	NA	NA	NA	NA	NA	NA	NA	NA	NA	NA	No
coronaviruses in bats from mexico	Anthony et al.	J Gen Virol	2013	6	0	0	Phyllostomidae	Sturnira	Sturnira lilium	1	genus not specified	NA	NA	pooled	cross-sectional	PCR	PCR	single	RdRp	RdRp	pooled swabs/samples	pooled	Mexico	Campeche	Reserva de la Biosfera Calakmul -"Disturbed" - transition forest to agriculture	NA	NA	NA	NA	NA	NA	NA	NA	NA	NA	NA	NA	NA	No
coronaviruses in bats from mexico	Anthony et al.	J Gen Virol	2013	22	0	0	Phyllostomidae	Sturnira	Sturnira lilium	1	genus not specified	NA	NA	pooled	cross-sectional	PCR	PCR	single	RdRp	RdRp	pooled swabs/samples	pooled	Mexico	Chiapas	Reserva de la Biosfera Montes Azules -"Disturbed" - transition forest to agriculture	NA	NA	NA	NA	NA	NA	NA	NA	NA	NA	NA	NA	NA	No
coronaviruses in bats from mexico	Anthony et al.	J Gen Virol	2013	2	0	0	Phyllostomidae	Leptonycteris	Leptonycteris nivalis	1	genus not specified	NA	NA	pooled	cross-sectional	PCR	PCR	single	RdRp	RdRp	pooled swabs/samples	pooled	Mexico	Distrito Federal	Mexico City	NA	NA	NA	NA	NA	NA	NA	NA	NA	NA	NA	NA	NA	No
coronaviruses in bats from mexico	Anthony et al.	J Gen Virol	2013	1	0	0	Phyllostomidae	Leptonycteris	Leptonycteris yerbabuenae	1	genus not specified	NA	NA	pooled	cross-sectional	PCR	PCR	single	RdRp	RdRp	pooled swabs/samples	pooled	Mexico	Distrito Federal	Mexico City	NA	NA	NA	NA	NA	NA	NA	NA	NA	NA	NA	NA	NA	No
coronaviruses in bats from mexico	Anthony et al.	J Gen Virol	2013	1	0	0	Phyllostomidae	Centurio	Centurio senex	1	genus not specified	NA	NA	pooled	cross-sectional	PCR	PCR	single	RdRp	RdRp	pooled swabs/samples	pooled	Mexico	Campeche	Reserva de la Biosfera Calakmul -Undisturbed forest	NA	NA	NA	NA	NA	NA	NA	NA	NA	NA	NA	NA	NA	No
coronaviruses in bats from mexico	Anthony et al.	J Gen Virol	2013	3	0	0	Phyllostomidae	Centurio	Centurio senex	1	genus not specified	NA	NA	pooled	cross-sectional	PCR	PCR	single	RdRp	RdRp	pooled swabs/samples	pooled	Mexico	Campeche	Reserva de la Biosfera Calakmul -"Disturbed" - transition forest to agriculture	NA	NA	NA	NA	NA	NA	NA	NA	NA	NA	NA	NA	NA	No
coronaviruses in bats from mexico	Anthony et al.	J Gen Virol	2013	1	0	0	Phyllostomidae	Platyrrhinus	Platyrrhinus helleri	1	genus not specified	NA	NA	pooled	cross-sectional	PCR	PCR	single	RdRp	RdRp	pooled swabs/samples	pooled	Mexico	Campeche	Reserva de la Biosfera Calakmul -"Disturbed" - transition forest to agriculture	NA	NA	NA	NA	NA	NA	NA	NA	NA	NA	NA	NA	NA	No
coronaviruses in bats from mexico	Anthony et al.	J Gen Virol	2013	5	0	0	Phyllostomidae	Platyrrhinus	Platyrrhinus helleri	1	genus not specified	NA	NA	pooled	cross-sectional	PCR	PCR	single	RdRp	RdRp	pooled swabs/samples	pooled	Mexico	Chiapas	Reserva de la Biosfera Montes Azules - Undisturbed forest	NA	NA	NA	NA	NA	NA	NA	NA	NA	NA	NA	NA	NA	No
coronaviruses in bats from mexico	Anthony et al.	J Gen Virol	2013	10	0	0	Phyllostomidae	Platyrrhinus	Platyrrhinus helleri	1	genus not specified	NA	NA	pooled	cross-sectional	PCR	PCR	single	RdRp	RdRp	pooled swabs/samples	pooled	Mexico	Chiapas	Reserva de la Biosfera Montes Azules -"Disturbed" - transition forest to agriculture	NA	NA	NA	NA	NA	NA	NA	NA	NA	NA	NA	NA	NA	No
coronaviruses in bats from mexico	Anthony et al.	J Gen Virol	2013	1	0	0	Phyllostomidae	Uroderma	Uroderma bilobatum	1	genus not specified	NA	NA	pooled	cross-sectional	PCR	PCR	single	RdRp	RdRp	pooled swabs/samples	pooled	Mexico	Campeche	Reserva de la Biosfera Calakmul -"Disturbed" - transition forest to agriculture	NA	NA	NA	NA	NA	NA	NA	NA	NA	NA	NA	NA	NA	No
coronaviruses in bats from mexico	Anthony et al.	J Gen Virol	2013	2	0	0	Phyllostomidae	Uroderma	Uroderma bilobatum	1	genus not specified	NA	NA	pooled	cross-sectional	PCR	PCR	single	RdRp	RdRp	pooled swabs/samples	pooled	Mexico	Chiapas	Reserva de la Biosfera Montes Azules - Undisturbed forest	NA	NA	NA	NA	NA	NA	NA	NA	NA	NA	NA	NA	NA	No
coronaviruses in bats from mexico	Anthony et al.	J Gen Virol	2013	2	0	0	Phyllostomidae	Uroderma	Uroderma bilobatum	1	genus not specified	NA	NA	pooled	cross-sectional	PCR	PCR	single	RdRp	RdRp	pooled swabs/samples	pooled	Mexico	Chiapas	Reserva de la Biosfera Montes Azules -"Disturbed" - transition forest to agriculture	NA	NA	NA	NA	NA	NA	NA	NA	NA	NA	NA	NA	NA	No
coronaviruses in bats from mexico	Anthony et al.	J Gen Virol	2013	3	0	0	Phyllostomidae	Desmodus	Desmodus rotundus	1	genus not specified	NA	NA	pooled	cross-sectional	PCR	PCR	single	RdRp	RdRp	pooled swabs/samples	pooled	Mexico	Chiapas	Reserva de la Biosfera Montes Azules - Undisturbed forest	NA	NA	NA	NA	NA	NA	NA	NA	NA	NA	NA	NA	NA	No
coronaviruses in bats from mexico	Anthony et al.	J Gen Virol	2013	4	0	0	Phyllostomidae	Desmodus	Desmodus rotundus	1	genus not specified	NA	NA	pooled	cross-sectional	PCR	PCR	single	RdRp	RdRp	pooled swabs/samples	pooled	Mexico	Chiapas	Reserva de la Biosfera Montes Azules -"Disturbed" - transition forest to agriculture	NA	NA	NA	NA	NA	NA	NA	NA	NA	NA	NA	NA	NA	No
coronaviruses in bats from mexico	Anthony et al.	J Gen Virol	2013	3	0	0	Phyllostomidae	Micronycteris	Micronycteris schmidtorum	1	genus not specified	NA	NA	pooled	cross-sectional	PCR	PCR	single	RdRp	RdRp	pooled swabs/samples	pooled	Mexico	Chiapas	Reserva de la Biosfera Montes Azules - Undisturbed forest	NA	NA	NA	NA	NA	NA	NA	NA	NA	NA	NA	NA	NA	No
coronaviruses in bats from mexico	Anthony et al.	J Gen Virol	2013	2	0	0	Phyllostomidae	Micronycteris	Micronycteris schmidtorum	1	genus not specified	NA	NA	pooled	cross-sectional	PCR	PCR	single	RdRp	RdRp	pooled swabs/samples	pooled	Mexico	Chiapas	Reserva de la Biosfera Montes Azules -"Disturbed" - transition forest to agriculture	NA	NA	NA	NA	NA	NA	NA	NA	NA	NA	NA	NA	NA	No
coronaviruses in bats from mexico	Anthony et al.	J Gen Virol	2013	1	0	0	Phyllostomidae	Micronycteris	Micronycteris microtis	1	genus not specified	NA	NA	pooled	cross-sectional	PCR	PCR	single	RdRp	RdRp	pooled swabs/samples	pooled	Mexico	Chiapas	Reserva de la Biosfera Montes Azules - Undisturbed forest	NA	NA	NA	NA	NA	NA	NA	NA	NA	NA	NA	NA	NA	No
coronaviruses in bats from mexico	Anthony et al.	J Gen Virol	2013	1	0	0	Phyllostomidae	Mimon	Mimon cozumelae	1	genus not specified	NA	NA	pooled	cross-sectional	PCR	PCR	single	RdRp	RdRp	pooled swabs/samples	pooled	Mexico	Chiapas	Reserva de la Biosfera Montes Azules - Undisturbed forest	NA	NA	NA	NA	NA	NA	NA	NA	NA	NA	NA	NA	NA	No
coronaviruses in bats from mexico	Anthony et al.	J Gen Virol	2013	2	0	0	Phyllostomidae	Phyllostomus	Phyllostomus discolor	1	genus not specified	NA	NA	pooled	cross-sectional	PCR	PCR	single	RdRp	RdRp	pooled swabs/samples	pooled	Mexico	Chiapas	Reserva de la Biosfera Montes Azules -"Disturbed" - transition forest to agriculture	NA	NA	NA	NA	NA	NA	NA	NA	NA	NA	NA	NA	NA	No
coronaviruses in bats from mexico	Anthony et al.	J Gen Virol	2013	6	0	0	Phyllostomidae	Choeroniscus	Choeroniscus godmani	1	genus not specified	NA	NA	pooled	cross-sectional	PCR	PCR	single	RdRp	RdRp	pooled swabs/samples	pooled	Mexico	Chiapas	Reserva de la Biosfera Montes Azules -"Disturbed" - transition forest to agriculture	NA	NA	NA	NA	NA	NA	NA	NA	NA	NA	NA	NA	NA	No
coronaviruses in bats from mexico	Anthony et al.	J Gen Virol	2013	1	0	0	Phyllostomidae	Trachops	Trachops cirrhosus	1	genus not specified	NA	NA	pooled	cross-sectional	PCR	PCR	single	RdRp	RdRp	pooled swabs/samples	pooled	Mexico	Chiapas	Reserva de la Biosfera Montes Azules - Undisturbed forest	NA	NA	NA	NA	NA	NA	NA	NA	NA	NA	NA	NA	NA	No
coronaviruses in bats from mexico	Anthony et al.	J Gen Virol	2013	1	0	0	Phyllostomidae	Trachops	Trachops cirrhosus	1	genus not specified	NA	NA	pooled	cross-sectional	PCR	PCR	single	RdRp	RdRp	pooled swabs/samples	pooled	Mexico	Chiapas	Reserva de la Biosfera Montes Azules -"Disturbed" - transition forest to agriculture	NA	NA	NA	NA	NA	NA	NA	NA	NA	NA	NA	NA	NA	No
coronaviruses in bats from mexico	Anthony et al.	J Gen Virol	2013	1	0	0	Phyllostomidae	Tonatia	Tonatia saurophila	1	genus not specified	NA	NA	pooled	cross-sectional	PCR	PCR	single	RdRp	RdRp	pooled swabs/samples	pooled	Mexico	Chiapas	Reserva de la Biosfera Montes Azules - Undisturbed forest	NA	NA	NA	NA	NA	NA	NA	NA	NA	NA	NA	NA	NA	No
coronaviruses in bats from mexico	Anthony et al.	J Gen Virol	2013	2	0	0	Phyllostomidae	Chrotopterus	Chrotopterus auritus	1	genus not specified	NA	NA	pooled	cross-sectional	PCR	PCR	single	RdRp	RdRp	pooled swabs/samples	pooled	Mexico	Chiapas	Reserva de la Biosfera Montes Azules - Undisturbed forest	NA	NA	NA	NA	NA	NA	NA	NA	NA	NA	NA	NA	NA	No
coronaviruses in bats from mexico	Anthony et al.	J Gen Virol	2013	1	1	1	Phyllostomidae	Lonchorhina	Lonchorhina aurita	1	alphacoronavirus	NA	Mex_CoV-3	pooled	cross-sectional	PCR	PCR	single	RdRp	RdRp	pooled swabs/samples	pooled	Mexico	Chiapas	Reserva de la Biosfera Montes Azules - Undisturbed forest	NA	NA	NA	NA	NA	NA	NA	NA	NA	NA	NA	NA	NA	No
coronaviruses in bats from mexico	Anthony et al.	J Gen Virol	2013	2	0	0	Phyllostomidae	Phylloderma	Phylloderma stenops	1	genus not specified	NA	NA	pooled	cross-sectional	PCR	PCR	single	RdRp	RdRp	pooled swabs/samples	pooled	Mexico	Chiapas	Reserva de la Biosfera Montes Azules - Undisturbed forest	NA	NA	NA	NA	NA	NA	NA	NA	NA	NA	NA	NA	NA	No
coronaviruses in bats from mexico	Anthony et al.	J Gen Virol	2013	9	0	0	Mormoopidae	Mormoops	Mormoops megalophylla	1	genus not specified	NA	NA	pooled	cross-sectional	PCR	PCR	single	RdRp	RdRp	pooled swabs/samples	pooled	Mexico	Campeche	Reserva de la Biosfera Calakmul -Undisturbed forest	NA	NA	NA	NA	NA	NA	NA	NA	NA	NA	NA	NA	NA	No
coronaviruses in bats from mexico	Anthony et al.	J Gen Virol	2013	2	0	0	Mormoopidae	Mormoops	Mormoops megalophylla	1	genus not specified	NA	NA	pooled	cross-sectional	PCR	PCR	single	RdRp	RdRp	pooled swabs/samples	pooled	Mexico	Chiapas	Reserva de la Biosfera Montes Azules -"Disturbed" - transition forest to agriculture	NA	NA	NA	NA	NA	NA	NA	NA	NA	NA	NA	NA	NA	No
coronaviruses in bats from mexico	Anthony et al.	J Gen Virol	2013	1	0	0	Mormoopidae	Pteronotus	Pteronotus davyi	1	genus not specified	NA	NA	pooled	cross-sectional	PCR	PCR	single	RdRp	RdRp	pooled swabs/samples	pooled	Mexico	Campeche	Reserva de la Biosfera Calakmul -Undisturbed forest	NA	NA	NA	NA	NA	NA	NA	NA	NA	NA	NA	NA	NA	No
coronaviruses in bats from mexico	Anthony et al.	J Gen Virol	2013	1	0	0	Mormoopidae	Pteronotus	Pteronotus davyi	1	genus not specified	NA	NA	pooled	cross-sectional	PCR	PCR	single	RdRp	RdRp	pooled swabs/samples	pooled	Mexico	Chiapas	Reserva de la Biosfera Montes Azules - Undisturbed forest	NA	NA	NA	NA	NA	NA	NA	NA	NA	NA	NA	NA	NA	No
coronaviruses in bats from mexico	Anthony et al.	J Gen Virol	2013	1	1	1	Mormoopidae	Pteronotus	Pteronotus parnellii	1	betacoronavirus	NA	Mex_CoV-10	pooled	cross-sectional	PCR	PCR	single	RdRp	RdRp	pooled swabs/samples	pooled	Mexico	Campeche	Reserva de la Biosfera Calakmul -Undisturbed forest	NA	NA	NA	NA	NA	NA	NA	NA	NA	NA	NA	NA	NA	No
coronaviruses in bats from mexico	Anthony et al.	J Gen Virol	2013	1	0	0	Mormoopidae	Pteronotus	Pteronotus parnellii	1	genus not specified	NA	NA	pooled	cross-sectional	PCR	PCR	single	RdRp	RdRp	pooled swabs/samples	pooled	Mexico	Campeche	Reserva de la Biosfera Calakmul -"Disturbed" - transition forest to agriculture	NA	NA	NA	NA	NA	NA	NA	NA	NA	NA	NA	NA	NA	No
coronaviruses in bats from mexico	Anthony et al.	J Gen Virol	2013	10	0	0	Mormoopidae	Pteronotus	Pteronotus parnellii	1	genus not specified	NA	NA	pooled	cross-sectional	PCR	PCR	single	RdRp	RdRp	pooled swabs/samples	pooled	Mexico	Chiapas	Reserva de la Biosfera Montes Azules - Undisturbed forest	NA	NA	NA	NA	NA	NA	NA	NA	NA	NA	NA	NA	NA	No
coronaviruses in bats from mexico	Anthony et al.	J Gen Virol	2013	7	0	0	Mormoopidae	Pteronotus	Pteronotus parnellii	1	genus not specified	NA	NA	pooled	cross-sectional	PCR	PCR	single	RdRp	RdRp	pooled swabs/samples	pooled	Mexico	Chiapas	Reserva de la Biosfera Montes Azules -"Disturbed" - transition forest to agriculture	NA	NA	NA	NA	NA	NA	NA	NA	NA	NA	NA	NA	NA	No
coronaviruses in bats from mexico	Anthony et al.	J Gen Virol	2013	10	0	0	Molossidae	Nyctinomops	Nyctinomops macrotis	1	genus not specified	NA	NA	pooled	cross-sectional	PCR	PCR	single	RdRp	RdRp	pooled swabs/samples	pooled	Mexico	Distrito Federal	Mexico City	NA	NA	NA	NA	NA	NA	NA	NA	NA	NA	NA	NA	NA	No
coronaviruses in bats from mexico	Anthony et al.	J Gen Virol	2013	5	1	0.2	Molossidae	Nyctinomops	Nyctinomops laticaudatus	1	betacoronavirus	NA	Mex_CoV-9	pooled	cross-sectional	PCR	PCR	single	RdRp	RdRp	pooled swabs/samples	pooled	Mexico	Campeche	Reserva de la Biosfera Calakmul -Undisturbed forest	NA	NA	NA	NA	NA	NA	NA	NA	NA	NA	NA	NA	NA	No
coronaviruses in bats from mexico	Anthony et al.	J Gen Virol	2013	10	3	0.3	Molossidae	Tadarida	Tadarida brasiliensis	1	betacoronavirus	NA	Mex_CoV-9	pooled	cross-sectional	PCR	PCR	single	RdRp	RdRp	pooled swabs/samples	pooled	Mexico	Distrito Federal	Mexico City	NA	NA	NA	NA	NA	NA	NA	NA	NA	NA	NA	NA	NA	No
coronaviruses in bats from mexico	Anthony et al.	J Gen Virol	2013	7	3	0.428571	Vespertilionidae	Myotis	Myotis velifer	1	alphacoronavirus	NA	Mex_CoV-7	pooled	cross-sectional	PCR	PCR	single	RdRp	RdRp	pooled swabs/samples	pooled	Mexico	Distrito Federal	Mexico City	NA	NA	NA	NA	NA	NA	NA	NA	NA	NA	NA	NA	NA	No
coronaviruses in bats from mexico	Anthony et al.	J Gen Virol	2013	1	0	0	Vespertilionidae	Myotis	Myotis occultus	1	genus not specified	NA	NA	pooled	cross-sectional	PCR	PCR	single	RdRp	RdRp	pooled swabs/samples	pooled	Mexico	Distrito Federal	Mexico City	NA	NA	NA	NA	NA	NA	NA	NA	NA	NA	NA	NA	NA	No
coronaviruses in bats from mexico	Anthony et al.	J Gen Virol	2013	2	0	0	Vespertilionidae	Myotis	Myotis keaysi	1	genus not specified	NA	NA	pooled	cross-sectional	PCR	PCR	single	RdRp	RdRp	pooled swabs/samples	pooled	Mexico	Chiapas	Reserva de la Biosfera Montes Azules - Undisturbed forest	NA	NA	NA	NA	NA	NA	NA	NA	NA	NA	NA	NA	NA	No
coronaviruses in bats from mexico	Anthony et al.	J Gen Virol	2013	1	0	0	Vespertilionidae	Myotis	Myotis nigricans	1	genus not specified	NA	NA	pooled	cross-sectional	PCR	PCR	single	RdRp	RdRp	pooled swabs/samples	pooled	Mexico	Chiapas	Reserva de la Biosfera Montes Azules - Undisturbed forest	NA	NA	NA	NA	NA	NA	NA	NA	NA	NA	NA	NA	NA	No
coronaviruses in bats from mexico	Anthony et al.	J Gen Virol	2013	1	1	1	Vespertilionidae	Eptesicus	Eptesicus fuscus	1	alphacoronavirus	NA	Mex_CoV-6	pooled	cross-sectional	PCR	PCR	single	RdRp	RdRp	pooled swabs/samples	pooled	Mexico	Chiapas	Reserva de la Biosfera Montes Azules -"Disturbed" - transition forest to agriculture	NA	NA	NA	NA	NA	NA	NA	NA	NA	NA	NA	NA	NA	No
coronaviruses in bats from mexico	Anthony et al.	J Gen Virol	2013	2	0	0	Vespertilionidae	Eptesicus	Eptesicus fuscus	1	genus not specified	NA	NA	pooled	cross-sectional	PCR	PCR	single	RdRp	RdRp	pooled swabs/samples	pooled	Mexico	Distrito Federal	Mexico City	NA	NA	NA	NA	NA	NA	NA	NA	NA	NA	NA	NA	NA	No
coronaviruses in bats from mexico	Anthony et al.	J Gen Virol	2013	1	0	0	Vespertilionidae	Corynorhinus	Corynorhinus mexicanus	1	genus not specified	NA	NA	pooled	cross-sectional	PCR	PCR	single	RdRp	RdRp	pooled swabs/samples	pooled	Mexico	Distrito Federal	Mexico City	NA	NA	NA	NA	NA	NA	NA	NA	NA	NA	NA	NA	NA	No
coronaviruses in bats from mexico	Anthony et al.	J Gen Virol	2013	1	0	0	Vespertilionidae	Lasiurus	Lasiurus intermedius	1	genus not specified	NA	NA	pooled	cross-sectional	PCR	PCR	single	RdRp	RdRp	pooled swabs/samples	pooled	Mexico	Campeche	Reserva de la Biosfera Calakmul -"Disturbed" - transition forest to agriculture	NA	NA	NA	NA	NA	NA	NA	NA	NA	NA	NA	NA	NA	No
coronaviruses in bats from mexico	Anthony et al.	J Gen Virol	2013	17	0	0	Vespertilionidae	Bauerus	Bauerus dubiaquercus	1	genus not specified	NA	NA	pooled	cross-sectional	PCR	PCR	single	RdRp	RdRp	pooled swabs/samples	pooled	Mexico	Chiapas	Reserva de la Biosfera Montes Azules - Undisturbed forest	NA	NA	NA	NA	NA	NA	NA	NA	NA	NA	NA	NA	NA	No
coronaviruses in bats from mexico	Anthony et al.	J Gen Virol	2013	1	0	0	Vespertilionidae	Bauerus	Bauerus dubiaquercus	1	genus not specified	NA	NA	pooled	cross-sectional	PCR	PCR	single	RdRp	RdRp	pooled swabs/samples	pooled	Mexico	Chiapas	Reserva de la Biosfera Montes Azules -"Disturbed" - transition forest to agriculture	NA	NA	NA	NA	NA	NA	NA	NA	NA	NA	NA	NA	NA	No
coronaviruses in bats from mexico	Anthony et al.	J Gen Virol	2013	1	0	0	Emballonuridae	Rhynchonycteris	Rhynchonycteris naso	1	genus not specified	NA	NA	pooled	cross-sectional	PCR	PCR	single	RdRp	RdRp	pooled swabs/samples	pooled	Mexico	Chiapas	Reserva de la Biosfera Montes Azules - Undisturbed forest	NA	NA	NA	NA	NA	NA	NA	NA	NA	NA	NA	NA	NA	No
coronaviruses in bats from mexico	Anthony et al.	J Gen Virol	2013	1	0	0	Emballonuridae	Saccopteryx	Saccopteryx bilineata	1	genus not specified	NA	NA	pooled	cross-sectional	PCR	PCR	single	RdRp	RdRp	pooled swabs/samples	pooled	Mexico	Chiapas	Reserva de la Biosfera Montes Azules -"Disturbed" - transition forest to agriculture	NA	NA	NA	NA	NA	NA	NA	NA	NA	NA	NA	NA	NA	No
coronaviruses in guano from pteropus medius bats in peradeniya, sri lanka	Kudagammana et al.	Transbound Emerg Dis	2018	50	8	0.16	Pteropodidae	Pteropus	Pteropus giganteus	1	betacoronavirus	Group D	NA	single	cross-sectional	PCR	RT-PCR	single	RdRp	RdRp	faecal, rectal, or anal	faeces	Sri Lanka	NA	Royal Botanical Gardens	NA	NA	NA	2014	NA	NA	February	NA	March	0	0	1	1	No
coronaviruses detected in bats in close contact with humans in rwanda	Nziza et al.	Ecohealth	2020	17	0	0	Pteropodidae	Epomophorus	Epomophorus labiatus	1	genus not specified	NA	NA	single	cross-sectional	PCR	consensus RT-PCR	multiple	RdRp	RdRp	pooled swabs/samples	swab	Rwanda	NA	2	NA	NA	NA	NA	NA	NA	NA	NA	NA	NA	NA	NA	NA	No
coronaviruses detected in bats in close contact with humans in rwanda	Nziza et al.	Ecohealth	2020	78	0	0	Molossidae	Mops	Mops condylurus	1	genus not specified	NA	NA	single	cross-sectional	PCR	consensus RT-PCR	multiple	RdRp	RdRp	pooled swabs/samples	swab	Rwanda	NA	25	NA	NA	NA	NA	NA	NA	NA	NA	NA	NA	NA	NA	NA	No
coronaviruses detected in bats in close contact with humans in rwanda	Nziza et al.	Ecohealth	2020	20	0	0	Molossidae	Mops	Mops condylurus	1	genus not specified	NA	NA	single	cross-sectional	PCR	consensus RT-PCR	multiple	RdRp	RdRp	pooled swabs/samples	swab	Rwanda	NA	18	NA	NA	NA	NA	NA	NA	NA	NA	NA	NA	NA	NA	NA	No
coronaviruses detected in bats in close contact with humans in rwanda	Nziza et al.	Ecohealth	2020	15	1	0.066667	Hipposideridae	Hipposideros	Hipposideros caffer	1	betacoronavirus	NA	PREDICT_CoV-44	single	cross-sectional	PCR	consensus RT-PCR	multiple	RdRp	RdRp	pooled swabs/samples	swab	Rwanda	NA	12	NA	NA	NA	2011	NA	NA	NA	NA	NA	0	1	0	0	No
coronaviruses detected in bats in close contact with humans in rwanda	Nziza et al.	Ecohealth	2020	19	2	0.105263	Rhinolophidae	Rhinolophus	Rhinolophus clivosus	1	betacoronavirus	NA	PREDICT_CoV-43	single	cross-sectional	PCR	consensus RT-PCR	multiple	RdRp	RdRp	pooled swabs/samples	swab	Rwanda	NA	12	NA	NA	NA	2011	NA	NA	NA	NA	NA	0	1	0	0	No
coronaviruses detected in bats in close contact with humans in rwanda	Nziza et al.	Ecohealth	2020	19	1	0.052632	Rhinolophidae	Rhinolophus	Rhinolophus clivosus	1	betacoronavirus	NA	PREDICT_CoV-44	single	cross-sectional	PCR	consensus RT-PCR	multiple	RdRp	RdRp	pooled swabs/samples	swab	Rwanda	NA	11	NA	NA	NA	2013	NA	NA	NA	NA	NA	0	1	0	0	No
coronaviruses detected in bats in close contact with humans in rwanda	Nziza et al.	Ecohealth	2020	19	1	0.052632	Rhinolophidae	Rhinolophus	Rhinolophus clivosus	1	alphacoronavirus	NA	PREDICT_CoV-42	single	cross-sectional	PCR	consensus RT-PCR	multiple	RdRp	RdRp	pooled swabs/samples	swab	Rwanda	NA	12	NA	NA	NA	2011	NA	NA	NA	NA	NA	0	1	0	0	No
coronaviruses detected in bats in close contact with humans in rwanda	Nziza et al.	Ecohealth	2020	9	0	0	Pteropodidae	Rousettus	Rousettus aegyptiacus	1	genus not specified	NA	NA	single	cross-sectional	PCR	consensus RT-PCR	multiple	RdRp	RdRp	pooled swabs/samples	swab	Rwanda	NA	12	NA	NA	NA	NA	NA	NA	NA	NA	NA	NA	NA	NA	NA	No
coronaviruses detected in bats in close contact with humans in rwanda	Nziza et al.	Ecohealth	2020	1	0	0	Molossidae	Otomops	Otomops martiensseni	1	genus not specified	NA	NA	single	cross-sectional	PCR	consensus RT-PCR	multiple	RdRp	RdRp	pooled swabs/samples	swab	Rwanda	NA	12	NA	NA	NA	NA	NA	NA	NA	NA	NA	NA	NA	NA	NA	No
coronaviruses detected in bats in close contact with humans in rwanda	Nziza et al.	Ecohealth	2020	5	1	0.2	Rhinolophidae	Rhinolophus	Rhinolophus clivosus	1	genus not specified	NA	NA	single	cross-sectional	PCR	consensus RT-PCR	multiple	RdRp	RdRp	pooled swabs/samples	swab	Rwanda	NA	7	NA	NA	NA	NA	NA	NA	NA	NA	NA	NA	NA	NA	NA	No
coronaviruses detected in bats in close contact with humans in rwanda	Nziza et al.	Ecohealth	2020	13	0	0	Pteropodidae	Rousettus	Rousettus aegyptiacus	1	genus not specified	NA	NA	single	cross-sectional	PCR	consensus RT-PCR	multiple	RdRp	RdRp	pooled swabs/samples	swab	Rwanda	NA	7	NA	NA	NA	NA	NA	NA	NA	NA	NA	NA	NA	NA	NA	No
coronaviruses detected in bats in close contact with humans in rwanda	Nziza et al.	Ecohealth	2020	2	0	0	Hipposideridae	Hipposideros	Hipposideros ruber	1	genus not specified	NA	NA	single	cross-sectional	PCR	consensus RT-PCR	multiple	RdRp	RdRp	pooled swabs/samples	swab	Rwanda	NA	7	NA	NA	NA	NA	NA	NA	NA	NA	NA	NA	NA	NA	NA	No
coronaviruses detected in bats in close contact with humans in rwanda	Nziza et al.	Ecohealth	2020	1	0	0	Nycteridae	Nycteris	Nycteris hispida	1	genus not specified	NA	NA	single	cross-sectional	PCR	consensus RT-PCR	multiple	RdRp	RdRp	pooled swabs/samples	swab	Rwanda	NA	7	NA	NA	NA	NA	NA	NA	NA	NA	NA	NA	NA	NA	NA	No
coronaviruses detected in bats in close contact with humans in rwanda	Nziza et al.	Ecohealth	2020	53	4	0.075472	Pteropodidae	Eidolon	Eidolon helvum	1	betacoronavirus	NA	Strain of Eidolon bat coronavirus/Kenya/KY24/2006	single	cross-sectional	PCR	consensus RT-PCR	multiple	RdRp	RdRp	pooled swabs/samples	swab	Rwanda	NA	3	NA	NA	NA	NA	NA	2012	NA	NA	NA	0	1	0	0	No
coronaviruses detected in bats in close contact with humans in rwanda	Nziza et al.	Ecohealth	2020	15	0	0	Pteropodidae	Eidolon	Eidolon helvum	1	genus not specified	NA	NA	single	cross-sectional	PCR	consensus RT-PCR	multiple	RdRp	RdRp	pooled swabs/samples	swab	Rwanda	NA	16	NA	NA	NA	NA	NA	NA	NA	NA	NA	NA	NA	NA	NA	No
coronaviruses detected in bats in close contact with humans in rwanda	Nziza et al.	Ecohealth	2020	9	2	0.222222	Pteropodidae	Eidolon	Eidolon helvum	1	betacoronavirus	NA	Strain of Eidolon bat coronavirus/Kenya/KY24/2006	single	cross-sectional	PCR	consensus RT-PCR	multiple	RdRp	RdRp	pooled swabs/samples	swab	Rwanda	NA	8	NA	NA	NA	NA	NA	2012	NA	NA	NA	0	1	0	0	No
coronaviruses detected in bats in close contact with humans in rwanda	Nziza et al.	Ecohealth	2020	9	6	0.666667	Pteropodidae	Eidolon	Eidolon helvum	1	betacoronavirus	NA	Strain of Eidolon bat coronavirus/Kenya/KY24/2006	single	cross-sectional	PCR	consensus RT-PCR	multiple	RdRp	RdRp	pooled swabs/samples	swab	Rwanda	NA	5	NA	NA	NA	NA	NA	2013	NA	NA	NA	0	0	1	1	No
coronaviruses detected in bats in close contact with humans in rwanda	Nziza et al.	Ecohealth	2020	9	2	0.222222	Pteropodidae	Rousettus	Rousettus aegyptiacus	1	betacoronavirus	NA	Strain of Bat coronavirus HKU9	single	cross-sectional	PCR	consensus RT-PCR	multiple	RdRp	RdRp	pooled swabs/samples	swab	Rwanda	NA	6	NA	NA	NA	NA	NA	2013	NA	NA	NA	0	1	0	0	No
coronaviruses detected in bats in close contact with humans in rwanda	Nziza et al.	Ecohealth	2020	5	0	0	Vespertilionidae	Neoromicia	Neoromicia tenuipinnis	1	genus not specified	NA	NA	single	cross-sectional	PCR	consensus RT-PCR	multiple	RdRp	RdRp	pooled swabs/samples	swab	Rwanda	NA	11	NA	NA	NA	NA	NA	NA	NA	NA	NA	NA	NA	NA	NA	No
coronaviruses detected in bats in close contact with humans in rwanda	Nziza et al.	Ecohealth	2020	6	1	0.166667	Pteropodidae	Myonycteris	Myonycteris angolensis	1	betacoronavirus	NA	PREDICT_CoV-66	single	cross-sectional	PCR	consensus RT-PCR	multiple	RdRp	RdRp	pooled swabs/samples	swab	Rwanda	NA	11	NA	NA	NA	NA	NA	2013	NA	NA	NA	0	1	0	0	No
coronaviruses detected in bats in close contact with humans in rwanda	Nziza et al.	Ecohealth	2020	1	0	0	Hipposideridae	Hipposideros	Hipposideros caffer	1	genus not specified	NA	NA	single	cross-sectional	PCR	consensus RT-PCR	multiple	RdRp	RdRp	pooled swabs/samples	swab	Rwanda	NA	11	NA	NA	NA	NA	NA	NA	NA	NA	NA	NA	NA	NA	NA	No
coronaviruses detected in bats in close contact with humans in rwanda	Nziza et al.	Ecohealth	2020	1	0	0	Pteropodidae	Rousettus	Rousettus lanosus	1	genus not specified	NA	NA	single	cross-sectional	PCR	consensus RT-PCR	multiple	RdRp	RdRp	pooled swabs/samples	swab	Rwanda	NA	23	NA	NA	NA	NA	NA	NA	NA	NA	NA	NA	NA	NA	NA	No
coronaviruses detected in bats in close contact with humans in rwanda	Nziza et al.	Ecohealth	2020	23	0	0	Pteropodidae	Myonycteris	Myonycteris angolensis	1	genus not specified	NA	NA	single	cross-sectional	PCR	consensus RT-PCR	multiple	RdRp	RdRp	pooled swabs/samples	swab	Rwanda	NA	23	NA	NA	NA	NA	NA	NA	NA	NA	NA	NA	NA	NA	NA	No
coronaviruses detected in bats in close contact with humans in rwanda	Nziza et al.	Ecohealth	2020	6	0	0	Pteropodidae	Epomophorus	Epomophorus labiatus	1	genus not specified	NA	NA	single	cross-sectional	PCR	consensus RT-PCR	multiple	RdRp	RdRp	pooled swabs/samples	swab	Rwanda	NA	10	NA	NA	NA	NA	NA	NA	NA	NA	NA	NA	NA	NA	NA	No
coronaviruses detected in bats in close contact with humans in rwanda	Nziza et al.	Ecohealth	2020	5	0	0	Pteropodidae	Rousettus	Rousettus lanosus	1	genus not specified	NA	NA	single	cross-sectional	PCR	consensus RT-PCR	multiple	RdRp	RdRp	pooled swabs/samples	swab	Rwanda	NA	10	NA	NA	NA	NA	NA	NA	NA	NA	NA	NA	NA	NA	NA	No
coronaviruses detected in bats in close contact with humans in rwanda	Nziza et al.	Ecohealth	2020	5	2	0.4	Pteropodidae	Rousettus	Rousettus aegyptiacus	1	betacoronavirus	NA	Strain of Kenya/bat coronavirus/BtKY56/BtKY55	single	cross-sectional	PCR	consensus RT-PCR	multiple	RdRp	RdRp	pooled swabs/samples	swab	Rwanda	NA	10	NA	NA	NA	NA	NA	2013	NA	NA	NA	0	1	0	0	No
coronaviruses detected in bats in close contact with humans in rwanda	Nziza et al.	Ecohealth	2020	5	1	0.2	Pteropodidae	Eidolon	Eidolon helvum	1	betacoronavirus	NA	Strain of Eidolon bat coronavirus/Kenya/KY24/2006	single	cross-sectional	PCR	consensus RT-PCR	multiple	RdRp	RdRp	pooled swabs/samples	swab	Rwanda	NA	4	NA	NA	NA	NA	NA	2012	NA	NA	NA	0	1	0	0	No
coronaviruses detected in bats in close contact with humans in rwanda	Nziza et al.	Ecohealth	2020	1	0	0	Nycteridae	Nycteris	Nycteris hispida	1	genus not specified	NA	NA	single	cross-sectional	PCR	consensus RT-PCR	multiple	RdRp	RdRp	pooled swabs/samples	swab	Rwanda	NA	22	NA	NA	NA	NA	NA	NA	NA	NA	NA	NA	NA	NA	NA	No
coronaviruses detected in bats in close contact with humans in rwanda	Nziza et al.	Ecohealth	2020	3	0	0	Pteropodidae	Epomophorus	Epomophorus labiatus	1	genus not specified	NA	NA	single	cross-sectional	PCR	consensus RT-PCR	multiple	RdRp	RdRp	pooled swabs/samples	swab	Rwanda	NA	22	NA	NA	NA	NA	NA	NA	NA	NA	NA	NA	NA	NA	NA	No
coronaviruses detected in bats in close contact with humans in rwanda	Nziza et al.	Ecohealth	2020	1	0	0	Megadermatidae	Lavia	Lavia frons	1	genus not specified	NA	NA	single	cross-sectional	PCR	consensus RT-PCR	multiple	RdRp	RdRp	pooled swabs/samples	swab	Rwanda	NA	22	NA	NA	NA	NA	NA	NA	NA	NA	NA	NA	NA	NA	NA	No
coronaviruses detected in bats in close contact with humans in rwanda	Nziza et al.	Ecohealth	2020	1	0	0	Nycteridae	Nycteris	Nycteris hispida	1	genus not specified	NA	NA	single	cross-sectional	PCR	consensus RT-PCR	multiple	RdRp	RdRp	pooled swabs/samples	swab	Rwanda	NA	21	NA	NA	NA	NA	NA	NA	NA	NA	NA	NA	NA	NA	NA	No
coronaviruses detected in bats in close contact with humans in rwanda	Nziza et al.	Ecohealth	2020	2	0	0	Pteropodidae	Epomophorus	Epomophorus labiatus	1	genus not specified	NA	NA	single	cross-sectional	PCR	consensus RT-PCR	multiple	RdRp	RdRp	pooled swabs/samples	swab	Rwanda	NA	21	NA	NA	NA	NA	NA	NA	NA	NA	NA	NA	NA	NA	NA	No
coronaviruses detected in bats in close contact with humans in rwanda	Nziza et al.	Ecohealth	2020	20	0	0	Molossidae	Mops	Mops condylurus	1	genus not specified	NA	NA	single	cross-sectional	PCR	consensus RT-PCR	multiple	RdRp	RdRp	pooled swabs/samples	swab	Rwanda	NA	24	NA	NA	NA	NA	NA	NA	NA	NA	NA	NA	NA	NA	NA	No
coronaviruses detected in bats in close contact with humans in rwanda	Nziza et al.	Ecohealth	2020	8	0	0	Molossidae	Chaerephon	Chaerephon pumilus	1	genus not specified	NA	NA	single	cross-sectional	PCR	consensus RT-PCR	multiple	RdRp	RdRp	pooled swabs/samples	swab	Rwanda	NA	20	NA	NA	NA	NA	NA	NA	NA	NA	NA	NA	NA	NA	NA	No
coronaviruses detected in bats in close contact with humans in rwanda	Nziza et al.	Ecohealth	2020	12	0	0	Molossidae	Mops	Mops condylurus	1	genus not specified	NA	NA	single	cross-sectional	PCR	consensus RT-PCR	multiple	RdRp	RdRp	pooled swabs/samples	swab	Rwanda	NA	20	NA	NA	NA	NA	NA	NA	NA	NA	NA	NA	NA	NA	NA	No
coronaviruses detected in bats in close contact with humans in rwanda	Nziza et al.	Ecohealth	2020	5	0	0	Pteropodidae	Epomophorus	Epomophorus labiatus	1	genus not specified	NA	NA	single	cross-sectional	PCR	consensus RT-PCR	multiple	RdRp	RdRp	pooled swabs/samples	swab	Rwanda	NA	9	NA	NA	NA	NA	NA	NA	NA	NA	NA	NA	NA	NA	NA	No
coronaviruses detected in bats in close contact with humans in rwanda	Nziza et al.	Ecohealth	2020	35	0	0	Pteropodidae	Epomophorus	Epomophorus labiatus	1	genus not specified	NA	NA	single	cross-sectional	PCR	consensus RT-PCR	multiple	RdRp	RdRp	pooled swabs/samples	swab	Rwanda	NA	13	NA	NA	NA	NA	NA	NA	NA	NA	NA	NA	NA	NA	NA	No
coronaviruses detected in bats in close contact with humans in rwanda	Nziza et al.	Ecohealth	2020	1	0	0	Vespertilionidae	Neoromicia	Neoromicia tenuipinnis	1	genus not specified	NA	NA	single	cross-sectional	PCR	consensus RT-PCR	multiple	RdRp	RdRp	pooled swabs/samples	swab	Rwanda	NA	13	NA	NA	NA	NA	NA	NA	NA	NA	NA	NA	NA	NA	NA	No
coronaviruses detected in bats in close contact with humans in rwanda	Nziza et al.	Ecohealth	2020	2	0	0	Vespertilionidae	Neoromicia	Neoromicia zuluensis	1	genus not specified	NA	NA	single	cross-sectional	PCR	consensus RT-PCR	multiple	RdRp	RdRp	pooled swabs/samples	swab	Rwanda	NA	13	NA	NA	NA	NA	NA	NA	NA	NA	NA	NA	NA	NA	NA	No
coronaviruses detected in bats in close contact with humans in rwanda	Nziza et al.	Ecohealth	2020	20	0	0	Pteropodidae	Eidolon	Eidolon helvum	1	genus not specified	NA	NA	single	cross-sectional	PCR	consensus RT-PCR	multiple	RdRp	RdRp	pooled swabs/samples	swab	Rwanda	NA	17	NA	NA	NA	NA	NA	NA	NA	NA	NA	NA	NA	NA	NA	No
coronaviruses detected in bats in close contact with humans in rwanda	Nziza et al.	Ecohealth	2020	4	0	0	Vespertilionidae	Scotophilus	Scotophilus viridis	1	genus not specified	NA	NA	single	cross-sectional	PCR	consensus RT-PCR	multiple	RdRp	RdRp	pooled swabs/samples	swab	Rwanda	NA	19	NA	NA	NA	NA	NA	NA	NA	NA	NA	NA	NA	NA	NA	No
coronaviruses detected in bats in close contact with humans in rwanda	Nziza et al.	Ecohealth	2020	3	1	0.333333	Molossidae	Chaerephon	Chaerephon pumilus	1	alphacoronavirus	NA	Strain of Chaerephon bat coronavirus/Kenya/KY22/2006	single	cross-sectional	PCR	consensus RT-PCR	multiple	RdRp	RdRp	pooled swabs/samples	swab	Rwanda	NA	19	NA	NA	NA	NA	NA	2013	NA	NA	NA	0	1	0	0	No
coronaviruses detected in bats in close contact with humans in rwanda	Nziza et al.	Ecohealth	2020	18	0	0	Pteropodidae	Epomophorus	Epomophorus labiatus	1	genus not specified	NA	NA	single	cross-sectional	PCR	consensus RT-PCR	multiple	RdRp	RdRp	pooled swabs/samples	swab	Rwanda	NA	19	NA	NA	NA	NA	NA	NA	NA	NA	NA	NA	NA	NA	NA	No
coronaviruses detected in bats in close contact with humans in rwanda	Nziza et al.	Ecohealth	2020	2	0	0	Pteropodidae	Epomophorus	Epomophorus labiatus	1	genus not specified	NA	NA	single	cross-sectional	PCR	consensus RT-PCR	multiple	RdRp	RdRp	pooled swabs/samples	swab	Rwanda	NA	15	NA	NA	NA	NA	NA	NA	NA	NA	NA	NA	NA	NA	NA	No
coronaviruses detected in bats in close contact with humans in rwanda	Nziza et al.	Ecohealth	2020	1	0	0	Vespertilionidae	Scotophilus	Scotophilus viridis	1	genus not specified	NA	NA	single	cross-sectional	PCR	consensus RT-PCR	multiple	RdRp	RdRp	pooled swabs/samples	swab	Rwanda	NA	15	NA	NA	NA	NA	NA	NA	NA	NA	NA	NA	NA	NA	NA	No
coronaviruses detected in bats in close contact with humans in rwanda	Nziza et al.	Ecohealth	2020	16	0	0	Pteropodidae	Myonycteris	Myonycteris angolensis	1	genus not specified	NA	NA	single	cross-sectional	PCR	consensus RT-PCR	multiple	RdRp	RdRp	pooled swabs/samples	swab	Rwanda	NA	1	NA	NA	NA	NA	NA	NA	NA	NA	NA	NA	NA	NA	NA	No
coronaviruses detected in bats in close contact with humans in rwanda	Nziza et al.	Ecohealth	2020	9	1	0.111111	Pteropodidae	Epomophorus	Epomophorus labiatus	1	betacoronavirus	NA	Strain of Kenya bat coronavirus/BtKY56/BtKY55	single	cross-sectional	PCR	consensus RT-PCR	multiple	RdRp	RdRp	pooled swabs/samples	swab	Rwanda	NA	1	NA	NA	NA	NA	NA	2013	NA	NA	NA	0	1	0	0	No
coronaviruses detected in bats in close contact with humans in rwanda	Nziza et al.	Ecohealth	2020	1	0	0	Vespertilionidae	Scotophilus	Scotophilus viridis	1	genus not specified	NA	NA	single	cross-sectional	PCR	consensus RT-PCR	multiple	RdRp	RdRp	pooled swabs/samples	swab	Rwanda	NA	1	NA	NA	NA	NA	NA	NA	NA	NA	NA	NA	NA	NA	NA	No
coronaviruses detected in bats in close contact with humans in rwanda	Nziza et al.	Ecohealth	2020	6	0	0	Nycteridae	Nycteris	Nycteris hispida	1	genus not specified	NA	NA	single	cross-sectional	PCR	consensus RT-PCR	multiple	RdRp	RdRp	pooled swabs/samples	swab	Rwanda	NA	14	NA	NA	NA	NA	NA	NA	NA	NA	NA	NA	NA	NA	NA	No
coronavirus testing indicates transmission risk increases along wildlife supply chains for human consumption in viet nam, 2013-2014	Nguyen quynh huong et al.	Plos One	2020	45	3	0.066667	Pteropodidae	Pteropus	NA	NA	betacoronavirus	NA	PREDICT_CoV-17	pooled	cross-sectional	PCR	consensus nested-PCR	multiple	RdRp	RdRp	faecal, rectal, or anal	faeces	Vietnam	Soc Trang	Natural bat roost	NA	NA	NA	NA	NA	2013	January	2014	March	1	1	1	1	No
coronavirus testing indicates transmission risk increases along wildlife supply chains for human consumption in viet nam, 2013-2014	Nguyen quynh huong et al.	Plos One	2020	45	1	0.022222	Pteropodidae	Pteropus	NA	NA	alphacoronavirus	NA	PREDICT_CoV-35	pooled	cross-sectional	PCR	consensus nested-PCR	multiple	RdRp	RdRp	faecal, rectal, or anal	faeces	Vietnam	Soc Trang	Natural bat roost	NA	NA	NA	NA	NA	2013	January	2014	March	1	1	1	1	No
coronavirus testing indicates transmission risk increases along wildlife supply chains for human consumption in viet nam, 2013-2014	Nguyen quynh huong et al.	Plos One	2020	13	0	0	Pteropodidae	Pteropus	NA	NA	genus not specified	NA	NA	pooled	cross-sectional	PCR	consensus nested-PCR	multiple	RdRp	RdRp	oropharyngeal	swab	Vietnam	Soc Trang	Natural bat roost	NA	NA	NA	NA	NA	2013	January	2014	March	1	1	1	1	No
coronavirus testing indicates transmission risk increases along wildlife supply chains for human consumption in viet nam, 2013-2014	Nguyen quynh huong et al.	Plos One	2020	15	0	0	Pteropodidae	Pteropus	NA	NA	genus not specified	NA	NA	pooled	cross-sectional	PCR	consensus nested-PCR	multiple	RdRp	RdRp	faecal, rectal, or anal	swab	Vietnam	Soc Trang	Natural bat roost	NA	NA	NA	NA	NA	2013	January	2014	March	1	1	1	1	No
coronavirus testing indicates transmission risk increases along wildlife supply chains for human consumption in viet nam, 2013-2014	Nguyen quynh huong et al.	Plos One	2020	2	0	0	Pteropodidae	Pteropus	NA	NA	genus not specified	NA	NA	pooled	cross-sectional	PCR	consensus nested-PCR	multiple	RdRp	RdRp	urinary	tissue	Vietnam	Soc Trang	Natural bat roost	NA	NA	NA	NA	NA	2013	January	2014	March	1	1	1	1	No
coronavirus testing indicates transmission risk increases along wildlife supply chains for human consumption in viet nam, 2013-2014	Nguyen quynh huong et al.	Plos One	2020	2	0	0	Pteropodidae	Cynopterus	Cynopterus horsfieldii	1	genus not specified	NA	NA	pooled	cross-sectional	PCR	consensus nested-PCR	multiple	RdRp	RdRp	faecal, rectal, or anal	swab	Vietnam	Soc Trang	Natural bat roost	NA	NA	NA	NA	NA	2013	January	2014	March	1	1	1	1	No
coronavirus testing indicates transmission risk increases along wildlife supply chains for human consumption in viet nam, 2013-2014	Nguyen quynh huong et al.	Plos One	2020	1	0	0	Pteropodidae	Cynopterus	Cynopterus horsfieldii	1	genus not specified	NA	NA	pooled	cross-sectional	PCR	consensus nested-PCR	multiple	RdRp	RdRp	oropharyngeal	swab	Vietnam	Soc Trang	Natural bat roost	NA	NA	NA	NA	NA	2013	January	2014	March	1	1	1	1	No
coronavirus infection and diversity in bats in the australasian region	Smith et al.	Ecohealth	2016	29	0	0	Hipposideridae	Hipposideros	Hipposideros ater	1	genus not specified	NA	NA	pooled	longitudinal	PCR	RT-PCR	single	RdRp	RdRp	pooled swabs/samples	pooled	Australia	far-north Queensland	NA	NA	NA	NA	NA	NA	2006	NA	2009	NA	1	1	1	1	Yes
coronavirus infection and diversity in bats in the australasian region	Smith et al.	Ecohealth	2016	27	0	0	Hipposideridae	Hipposideros	Hipposideros ater	1	genus not specified	NA	NA	pooled	longitudinal	PCR	RT-PCR	single	RdRp	RdRp	pooled swabs/samples	pooled	Australia	Northern Territory	NA	NA	NA	NA	NA	NA	2006	NA	2009	NA	1	1	1	1	Yes
coronavirus infection and diversity in bats in the australasian region	Smith et al.	Ecohealth	2016	2	0	0	Hipposideridae	Hipposideros	Hipposideros armiger	1	genus not specified	NA	NA	single	cross-sectional	PCR	RT-PCR	single	RdRp	RdRp	pooled swabs/samples	pooled	Taiwan	NA	NA	NA	NA	NA	2008	NA	NA	NA	NA	NA	1	1	1	1	Yes
coronavirus infection and diversity in bats in the australasian region	Smith et al.	Ecohealth	2016	126	1	0.007937	Hipposideridae	Rhinonicteris	Rhinonicteris aurantia	1	betacoronavirus	NA	NA	pooled	longitudinal	PCR	RT-PCR	single	RdRp	RdRp	pooled swabs/samples	pooled	Australia	Northern Territory	NA	NA	NA	NA	NA	NA	2006	NA	2009	NA	1	1	1	1	Yes
coronavirus infection and diversity in bats in the australasian region	Smith et al.	Ecohealth	2016	57	0	0	Megadermatidae	Macroderma	Macroderma gigas	1	genus not specified	NA	NA	pooled	longitudinal	PCR	RT-PCR	single	RdRp	RdRp	pooled swabs/samples	pooled	Australia	Northern Territory	NA	NA	NA	NA	NA	NA	2006	NA	2009	NA	1	1	1	1	Yes
coronavirus infection and diversity in bats in the australasian region	Smith et al.	Ecohealth	2016	33	4	0.121212	Pteropodidae	Pteropus	Pteropus alecto	1	betacoronavirus	NA	NA	single	cross-sectional	PCR	RT-PCR	single	RdRp	RdRp	pooled swabs/samples	pooled	Australia	south-east Queensland	NA	NA	NA	NA	2009	NA	NA	NA	NA	NA	1	1	1	1	Yes
coronavirus infection and diversity in bats in the australasian region	Smith et al.	Ecohealth	2016	27	0	0	Pteropodidae	Pteropus	Pteropus poliocephalus	1	genus not specified	NA	NA	single	cross-sectional	PCR	RT-PCR	single	RdRp	RdRp	pooled swabs/samples	pooled	Australia	south-east Queensland	NA	NA	NA	NA	2009	NA	NA	NA	NA	NA	1	1	1	1	Yes
coronavirus infection and diversity in bats in the australasian region	Smith et al.	Ecohealth	2016	6	0	0	Pteropodidae	Rousettus	Rousettus amplexicaudatus	1	genus not specified	NA	NA	pooled	longitudinal	PCR	RT-PCR	single	RdRp	RdRp	pooled swabs/samples	pooled	Indonesia	NA	NA	NA	NA	NA	NA	NA	2000	NA	2006	NA	1	1	1	1	Yes
coronavirus infection and diversity in bats in the australasian region	Smith et al.	Ecohealth	2016	58	1	0.017241	Rhinolophidae	Rhinolophus	Rhinolophus megaphyllus	1	alphacoronavirus	NA	HKU8	pooled	longitudinal	PCR	RT-PCR	single	RdRp	RdRp	pooled swabs/samples	pooled	Australia	far-north Queensland	NA	NA	NA	NA	NA	NA	2006	NA	2009	NA	1	1	1	1	Yes
coronavirus infection and diversity in bats in the australasian region	Smith et al.	Ecohealth	2016	448	0	0	Rhinolophidae	Rhinolophus	Rhinolophus megaphyllus	1	genus not specified	NA	NA	pooled	longitudinal	PCR	RT-PCR	single	RdRp	RdRp	pooled swabs/samples	pooled	Australia	south-east Queensland	NA	NA	NA	NA	NA	NA	2006	NA	2009	NA	1	1	1	1	Yes
coronavirus infection and diversity in bats in the australasian region	Smith et al.	Ecohealth	2016	41	0	0	Rhinolophidae	Rhinolophus	Rhinolophus pusillus	1	genus not specified	NA	NA	single	cross-sectional	PCR	RT-PCR	single	RdRp	RdRp	pooled swabs/samples	pooled	Taiwan	NA	NA	NA	NA	NA	2008	NA	NA	NA	NA	NA	1	1	1	1	Yes
coronavirus infection and diversity in bats in the australasian region	Smith et al.	Ecohealth	2016	20	1	0.05	Miniopteridae	Miniopterus	Miniopterus australis	1	alphacoronavirus	NA	HKU8	single	cross-sectional	PCR	RT-PCR	single	RdRp	RdRp	pooled swabs/samples	pooled	Australia	central Queensland	NA	NA	NA	NA	1996	NA	NA	NA	NA	NA	1	1	1	1	Yes
coronavirus infection and diversity in bats in the australasian region	Smith et al.	Ecohealth	2016	30	14	0.466667	Miniopteridae	Miniopterus	Miniopterus australis	1	alphacoronavirus	NA	HKU8	pooled	longitudinal	PCR	RT-PCR	single	RdRp	RdRp	pooled swabs/samples	pooled	Australia	far-north Queensland	NA	NA	NA	NA	NA	NA	2006	NA	2009	NA	1	1	1	1	Yes
coronavirus infection and diversity in bats in the australasian region	Smith et al.	Ecohealth	2016	154	38	0.246753	Miniopteridae	Miniopterus	Miniopterus australis	1	alphacoronavirus	NA	HKU8	pooled	longitudinal	PCR	RT-PCR	single	RdRp	RdRp	pooled swabs/samples	pooled	Australia	south-east Queensland	NA	NA	NA	NA	NA	NA	2006	NA	2009	NA	1	1	1	1	Yes
coronavirus infection and diversity in bats in the australasian region	Smith et al.	Ecohealth	2016	59	6	0.101695	Miniopteridae	Miniopterus	Miniopterus schreibersii	1	alphacoronavirus	NA	HKU8	pooled	longitudinal	PCR	RT-PCR	single	RdRp	RdRp	pooled swabs/samples	pooled	Australia	Northern Territory	NA	NA	NA	NA	NA	NA	2006	NA	2009	NA	1	1	1	1	Yes
coronavirus infection and diversity in bats in the australasian region	Smith et al.	Ecohealth	2016	238	63	0.264706	Miniopteridae	Miniopterus	Miniopterus schreibersii	1	alphacoronavirus	NA	HKU8	pooled	longitudinal	PCR	RT-PCR	single	RdRp	RdRp	pooled swabs/samples	pooled	Australia	south-east Queensland	NA	NA	NA	NA	NA	NA	2006	NA	2009	NA	1	1	1	1	Yes
coronavirus infection and diversity in bats in the australasian region	Smith et al.	Ecohealth	2016	3	0	0	Molossidae	Mormopterus	Mormopterus beccarii	1	genus not specified	NA	NA	pooled	longitudinal	PCR	RT-PCR	single	RdRp	RdRp	pooled swabs/samples	pooled	Australia	south-east Queensland	NA	NA	NA	NA	NA	NA	2006	NA	2009	NA	1	1	1	1	Yes
coronavirus infection and diversity in bats in the australasian region	Smith et al.	Ecohealth	2016	1	0	0	Molossidae	Mormopterus	Mormopterus norfolkensis	1	genus not specified	NA	NA	pooled	longitudinal	PCR	RT-PCR	single	RdRp	RdRp	pooled swabs/samples	pooled	Australia	south-east Queensland	NA	NA	NA	NA	NA	NA	2006	NA	2009	NA	1	1	1	1	Yes
coronavirus infection and diversity in bats in the australasian region	Smith et al.	Ecohealth	2016	31	0	0	Vespertilionidae	Myotis	Myotis macropus	1	genus not specified	NA	NA	pooled	longitudinal	PCR	RT-PCR	single	RdRp	RdRp	pooled swabs/samples	pooled	Australia	far-north Queensland	NA	NA	NA	NA	NA	NA	2006	NA	2009	NA	1	1	1	1	Yes
coronavirus infection and diversity in bats in the australasian region	Smith et al.	Ecohealth	2016	64	13	0.203125	Vespertilionidae	Myotis	Myotis macropus	1	alphacoronavirus	NA	NA	pooled	longitudinal	PCR	RT-PCR	single	RdRp	RdRp	pooled swabs/samples	pooled	Australia	south-east Queensland	NA	NA	NA	NA	NA	NA	2006	NA	2009	NA	1	1	1	1	Yes
coronavirus infection and diversity in bats in the australasian region	Smith et al.	Ecohealth	2016	6	0	0	Vespertilionidae	Nyctophilus	Nyctophilus bifax	1	genus not specified	NA	NA	pooled	longitudinal	PCR	RT-PCR	single	RdRp	RdRp	pooled swabs/samples	pooled	Australia	south-east Queensland	NA	NA	NA	NA	NA	NA	2006	NA	2009	NA	1	1	1	1	Yes
coronavirus infection and diversity in bats in the australasian region	Smith et al.	Ecohealth	2016	7	0	0	Vespertilionidae	Nyctophilus	Nyctophilus gouldi	1	genus not specified	NA	NA	pooled	longitudinal	PCR	RT-PCR	single	RdRp	RdRp	pooled swabs/samples	pooled	Australia	south-east Queensland	NA	NA	NA	NA	NA	NA	2006	NA	2009	NA	1	1	1	1	Yes
coronavirus infection and diversity in bats in the australasian region	Smith et al.	Ecohealth	2016	1	0	0	Vespertilionidae	Scotorepens	Scotorepens greyii	1	genus not specified	NA	NA	pooled	longitudinal	PCR	RT-PCR	single	RdRp	RdRp	pooled swabs/samples	pooled	Australia	south-east Queensland	NA	NA	NA	NA	NA	NA	2006	NA	2009	NA	1	1	1	1	Yes
coronavirus infection and diversity in bats in the australasian region	Smith et al.	Ecohealth	2016	1	0	0	Vespertilionidae	Scoteanax	Scoteanax rueppellii	1	genus not specified	NA	NA	pooled	longitudinal	PCR	RT-PCR	single	RdRp	RdRp	pooled swabs/samples	pooled	Australia	south-east Queensland	NA	NA	NA	NA	NA	NA	2006	NA	2009	NA	1	1	1	1	Yes
coronavirus infection and diversity in bats in the australasian region	Smith et al.	Ecohealth	2016	4	1	0.25	Vespertilionidae	Vespadelus	Vespadelus pumilus	1	alphacoronavirus	NA	NA	pooled	longitudinal	PCR	RT-PCR	single	RdRp	RdRp	pooled swabs/samples	pooled	Australia	south-east Queensland	NA	NA	NA	NA	NA	NA	2006	NA	2009	NA	1	1	1	1	Yes
coronavirus infection and diversity in bats in the australasian region	Smith et al.	Ecohealth	2016	31	0	0	Vespertilionidae	Vespadelus	Vespadelus troughtoni	1	genus not specified	NA	NA	pooled	longitudinal	PCR	RT-PCR	single	RdRp	RdRp	pooled swabs/samples	pooled	Australia	far-north Queensland	NA	NA	NA	NA	NA	NA	2006	NA	2009	NA	1	1	1	1	Yes
coronaviruses in south african bats	Geldenhuys et al.	Vector Borne Zoonotic Dis	2013	2	0	0	Vespertilionidae	Eptesicus	Eptesicus hottentotus	1	genus not specified	NA	NA	single	cross-sectional	PCR	double heminested RT-PCR	multiple	RdRp	RdRp	faecal, rectal, or anal	pooled	South Africa	North West	Taung	NA	NA	NA	NA	NA	NA	NA	NA	NA	1	1	1	1	Yes
coronaviruses in south african bats	Geldenhuys et al.	Vector Borne Zoonotic Dis	2013	11	0	0	Pteropodidae	Epomophorus	Epomophorus wahlbergi	1	genus not specified	NA	NA	pooled	cross-sectional	PCR	double heminested RT-PCR	multiple	RdRp	RdRp	faecal, rectal, or anal	pooled	South Africa	KwaZulu Natal	Amanzimtoti, Durban, Rocktail Bay (St. Lucia), Woodhurst (Chatsworth)	NA	NA	NA	NA	NA	NA	NA	NA	NA	1	1	1	1	Yes
coronaviruses in south african bats	Geldenhuys et al.	Vector Borne Zoonotic Dis	2013	1	0	0	Pteropodidae	Epomophorus	Epomophorus gambianus	1	genus not specified	NA	NA	single	cross-sectional	PCR	double heminested RT-PCR	multiple	RdRp	RdRp	faecal, rectal, or anal	pooled	South Africa	Limpopo	Pafuri, Kruger National Park	NA	NA	NA	NA	NA	NA	NA	NA	NA	1	1	1	1	Yes
coronaviruses in south african bats	Geldenhuys et al.	Vector Borne Zoonotic Dis	2013	1	0	0	Vespertilionidae	Glauconycteris	Glauconycteris variegata	1	genus not specified	NA	NA	single	cross-sectional	PCR	double heminested RT-PCR	multiple	RdRp	RdRp	faecal, rectal, or anal	pooled	South Africa	KwaZulu Natal	Rocktail Bay, St. Lucia	NA	NA	NA	NA	NA	NA	NA	NA	NA	1	1	1	1	Yes
coronaviruses in south african bats	Geldenhuys et al.	Vector Borne Zoonotic Dis	2013	2	0	0	Hipposideridae	Hipposideros	Hipposideros caffer	1	genus not specified	NA	NA	single	cross-sectional	PCR	double heminested RT-PCR	multiple	RdRp	RdRp	faecal, rectal, or anal	pooled	South Africa	Limpopo	Pafuri, Kruger National Park	NA	NA	NA	NA	NA	NA	NA	NA	NA	1	1	1	1	Yes
coronaviruses in south african bats	Geldenhuys et al.	Vector Borne Zoonotic Dis	2013	14	1	0.071429	Miniopteridae	Miniopterus	Miniopterus natalensis	1	alphacoronavirus	NA	Miniopterus-BtCoV Irene/SA/09	pooled	cross-sectional	PCR	double heminested RT-PCR	multiple	RdRp	RdRp	faecal, rectal, or anal	pooled	South Africa	Gauteng, Limpopo, North West	Irene Caves (Gauteng, site of positive coronavirus), Peppercorn cave in Modimole (Limpopo), Venterskroon in Thabela thabeng (North West)	NA	NA	NA	2009	NA	NA	NA	NA	NA	1	1	1	1	Yes
coronaviruses in south african bats	Geldenhuys et al.	Vector Borne Zoonotic Dis	2013	2	0	0	Molossidae	Mops	Mops condylurus	1	genus not specified	NA	NA	single	cross-sectional	PCR	double heminested RT-PCR	multiple	RdRp	RdRp	faecal, rectal, or anal	pooled	South Africa	Limpopo	Palaborwa	NA	NA	NA	NA	NA	NA	NA	NA	NA	1	1	1	1	Yes
coronaviruses in south african bats	Geldenhuys et al.	Vector Borne Zoonotic Dis	2013	2	1	0.5	Molossidae	Mops	Mops midas	1	alphacoronavirus	NA	Mops-BtCoV1364/SA/11	single	cross-sectional	PCR	double heminested RT-PCR	multiple	RdRp	RdRp	faecal, rectal, or anal	swab	South Africa	Limpopo	Makhado,	NA	NA	NA	2011	NA	NA	NA	NA	NA	1	1	1	1	Yes
coronaviruses in south african bats	Geldenhuys et al.	Vector Borne Zoonotic Dis	2013	1	0	0	Molossidae	Chaerephon	NA	NA	genus not specified	NA	NA	single	cross-sectional	PCR	double heminested RT-PCR	multiple	RdRp	RdRp	faecal, rectal, or anal	pooled	South Africa	Limpopo	Pafuri, Kruger National Park	NA	NA	NA	NA	NA	NA	NA	NA	NA	1	1	1	1	Yes
coronaviruses in south african bats	Geldenhuys et al.	Vector Borne Zoonotic Dis	2013	3	0	0	Molossidae	Chaerephon	Chaerephon pumilus	1	genus not specified	NA	NA	single	cross-sectional	PCR	double heminested RT-PCR	multiple	RdRp	RdRp	faecal, rectal, or anal	pooled	South Africa	KwaZulu Natal	Rocktail Bay, St. Lucia	NA	NA	NA	NA	NA	NA	NA	NA	NA	1	1	1	1	Yes
coronaviruses in south african bats	Geldenhuys et al.	Vector Borne Zoonotic Dis	2013	4	0	0	Molossidae	Tadarida	Tadarida aegyptiaca	1	genus not specified	NA	NA	single	cross-sectional	PCR	double heminested RT-PCR	multiple	RdRp	RdRp	faecal, rectal, or anal	pooled	South Africa	North West	Taung	NA	NA	NA	NA	NA	NA	NA	NA	NA	1	1	1	1	Yes
coronaviruses in south african bats	Geldenhuys et al.	Vector Borne Zoonotic Dis	2013	3	0	0	Mollosidae	NA	NA	NA	genus not specified	NA	NA	pooled	cross-sectional	PCR	double heminested RT-PCR	multiple	RdRp	RdRp	faecal, rectal, or anal	pooled	South Africa	Limpopo, North West	Pafuri, Kruger National Park (Limpopo) and Kgaswane (North West)	NA	NA	NA	NA	NA	NA	NA	NA	NA	1	1	1	1	Yes
coronaviruses in south african bats	Geldenhuys et al.	Vector Borne Zoonotic Dis	2013	10	1	0.1	Vespertilionidae	Neoromicia	Neoromicia capensis	1	alphacoronavirus	NA	Neo-BtCoV167/SA/07	pooled	cross-sectional	PCR	double heminested RT-PCR	multiple	RdRp	RdRp	faecal, rectal, or anal	pooled	South Africa	North West, Limpopo, Gauteng	Taung (North West, site of positive coronavirus), Pafuri, Kruger National Park (Limpopo), Free Me rehab (Gauteng)	NA	NA	NA	2007	NA	NA	NA	NA	NA	1	1	1	1	Yes
coronaviruses in south african bats	Geldenhuys et al.	Vector Borne Zoonotic Dis	2013	7	0	0	Vespertilionidae	Neoromicia	Neoromicia nana	1	genus not specified	NA	NA	single	cross-sectional	PCR	double heminested RT-PCR	multiple	RdRp	RdRp	faecal, rectal, or anal	pooled	South Africa	Limpopo	Pafuri, Kruger National Park	NA	NA	NA	NA	NA	NA	NA	NA	NA	1	1	1	1	Yes
coronaviruses in south african bats	Geldenhuys et al.	Vector Borne Zoonotic Dis	2013	2	0	0	Vespertilionidae	Neoromicia	Neoromicia helios	1	genus not specified	NA	NA	single	cross-sectional	PCR	double heminested RT-PCR	multiple	RdRp	RdRp	faecal, rectal, or anal	pooled	South Africa	Limpopo	Pafuri, Kruger National Park	NA	NA	NA	NA	NA	NA	NA	NA	NA	1	1	1	1	Yes
coronaviruses in south african bats	Geldenhuys et al.	Vector Borne Zoonotic Dis	2013	1	0	0	Vespertilionidae	Neoromicia	Neoromicia zuluensis	1	genus not specified	NA	NA	single	cross-sectional	PCR	double heminested RT-PCR	multiple	RdRp	RdRp	faecal, rectal, or anal	pooled	South Africa	Limpopo	Pafuri, Kruger National Park	NA	NA	NA	NA	NA	NA	NA	NA	NA	1	1	1	1	Yes
coronaviruses in south african bats	Geldenhuys et al.	Vector Borne Zoonotic Dis	2013	2	0	0	Vespertilionidae	Neoromicia	NA	NA	genus not specified	NA	NA	single	cross-sectional	PCR	double heminested RT-PCR	multiple	RdRp	RdRp	faecal, rectal, or anal	pooled	South Africa	Gauteng	Hennopspruit	NA	NA	NA	NA	NA	NA	NA	NA	NA	1	1	1	1	Yes
coronaviruses in south african bats	Geldenhuys et al.	Vector Borne Zoonotic Dis	2013	7	0	0	Vespertilionidae	Nycticeinops	Nycticeinops schlieffeni	1	genus not specified	NA	NA	single	cross-sectional	PCR	double heminested RT-PCR	multiple	RdRp	RdRp	faecal, rectal, or anal	pooled	South Africa	Limpopo	Pafuri, Kruger National Park	NA	NA	NA	NA	NA	NA	NA	NA	NA	1	1	1	1	Yes
coronaviruses in south african bats	Geldenhuys et al.	Vector Borne Zoonotic Dis	2013	2	0	0	Nycteridae	Nycteris	Nycteris thebaica	1	genus not specified	NA	NA	single	cross-sectional	PCR	double heminested RT-PCR	multiple	RdRp	RdRp	faecal, rectal, or anal	pooled	South Africa	KwaZulu Natal	Rocktail Bay, St. Lucia	NA	NA	NA	NA	NA	NA	NA	NA	NA	1	1	1	1	Yes
coronaviruses in south african bats	Geldenhuys et al.	Vector Borne Zoonotic Dis	2013	5	0	0	Rhinolophidae	Rhinolophus	Rhinolophus denti	1	genus not specified	NA	NA	single	cross-sectional	PCR	double heminested RT-PCR	multiple	RdRp	RdRp	faecal, rectal, or anal	pooled	South Africa	North West	Taung	NA	NA	NA	NA	NA	NA	NA	NA	NA	1	1	1	1	Yes
coronaviruses in south african bats	Geldenhuys et al.	Vector Borne Zoonotic Dis	2013	1	0	0	Rhinolophidae	Rhinolophus	Rhinolophus capensis	1	genus not specified	NA	NA	single	cross-sectional	PCR	double heminested RT-PCR	multiple	RdRp	RdRp	faecal, rectal, or anal	pooled	South Africa	Limpopo	Labuschagne farm, Louis Trichard	NA	NA	NA	NA	NA	NA	NA	NA	NA	1	1	1	1	Yes
coronaviruses in south african bats	Geldenhuys et al.	Vector Borne Zoonotic Dis	2013	1	0	0	Rhinolophidae	Rhinolophus	Rhinolophus darlingi	1	genus not specified	NA	NA	single	cross-sectional	PCR	double heminested RT-PCR	multiple	RdRp	RdRp	faecal, rectal, or anal	pooled	South Africa	North West	Taung	NA	NA	NA	NA	NA	NA	NA	NA	NA	1	1	1	1	Yes
coronaviruses in south african bats	Geldenhuys et al.	Vector Borne Zoonotic Dis	2013	1	0	0	Rhinolophidae	Rhinolophus	Rhinolophus landeri	1	genus not specified	NA	NA	single	cross-sectional	PCR	double heminested RT-PCR	multiple	RdRp	RdRp	faecal, rectal, or anal	pooled	South Africa	Limpopo	Pafuri, Kruger National Park	NA	NA	NA	NA	NA	NA	NA	NA	NA	1	1	1	1	Yes
coronaviruses in south african bats	Geldenhuys et al.	Vector Borne Zoonotic Dis	2013	2	0	0	Rhinolophidae	Rhinolophus	NA	NA	genus not specified	NA	NA	single	cross-sectional	PCR	double heminested RT-PCR	multiple	RdRp	RdRp	faecal, rectal, or anal	pooled	South Africa	Limpopo	Makhado	NA	NA	NA	NA	NA	NA	NA	NA	NA	1	1	1	1	Yes
coronaviruses in south african bats	Geldenhuys et al.	Vector Borne Zoonotic Dis	2013	3	0	0	Pteropodidae	Rousettus	Rousettus aegyptiacus	1	genus not specified	NA	NA	single	cross-sectional	PCR	double heminested RT-PCR	multiple	RdRp	RdRp	faecal, rectal, or anal	pooled	South Africa	Limpopo	Pafuri, Kruger National Park	NA	NA	NA	NA	NA	NA	NA	NA	NA	1	1	1	1	Yes
coronaviruses in south african bats	Geldenhuys et al.	Vector Borne Zoonotic Dis	2013	9	0	0	Vespertilionidae	Scotophilus	Scotophilus dinganii	1	genus not specified	NA	NA	pooled	cross-sectional	PCR	double heminested RT-PCR	multiple	RdRp	RdRp	faecal, rectal, or anal	pooled	South Africa	Limpopo, North West	Pafuri, Kruger National Park (Limpopo), Kgaswane (North West)	NA	NA	NA	NA	NA	NA	NA	NA	NA	1	1	1	1	Yes
coronaviruses in south african bats	Geldenhuys et al.	Vector Borne Zoonotic Dis	2013	2	0	0	Vespertilionidae	Scotophilus	Scotophilus leucogaster	1	genus not specified	NA	NA	single	cross-sectional	PCR	double heminested RT-PCR	multiple	RdRp	RdRp	faecal, rectal, or anal	pooled	South Africa	Limpopo	Pafuri, Kruger National Park	NA	NA	NA	NA	NA	NA	NA	NA	NA	1	1	1	1	Yes
coronaviruses in south african bats	Geldenhuys et al.	Vector Borne Zoonotic Dis	2013	1	0	0	Vespertilionidae	Scotophilus	Scotophilus viridis	1	genus not specified	NA	NA	single	cross-sectional	PCR	double heminested RT-PCR	multiple	RdRp	RdRp	faecal, rectal, or anal	pooled	South Africa	Limpopo	Pafuri, Kruger National Park	NA	NA	NA	NA	NA	NA	NA	NA	NA	1	1	1	1	Yes
coronaviruses in south african bats	Geldenhuys et al.	Vector Borne Zoonotic Dis	2013	7	0	0	Vespertilionidae	Scotophilus	NA	NA	genus not specified	NA	NA	pooled	cross-sectional	PCR	double heminested RT-PCR	multiple	RdRp	RdRp	faecal, rectal, or anal	pooled	South Africa	Limpopo, North West, KwaZulu Natal	Pafuri, Kruger National Park (Limpopo), Kgaswane (North West), Rocktail Bay, St. Lucia (KwaZulu Natal)	NA	NA	NA	NA	NA	NA	NA	NA	NA	1	1	1	1	Yes
cross-sectional surveillance of middle east respiratory syndrome coronavirus (mers-cov) in dromedary camels and other mammals in egypt, august 2015 to january 2016	Ali et al.	Eurosurveillance	2017	24	0	0	Pteropodidae	Rousettus	Rousettus aegyptiacus	1	betacoronavirus	Merbecovirus	NA	single	cross-sectional	PCR	rtRT-PCR	single	RdRp_Other	UpE, Orf1a, RdRp, N	oropharyngeal	swab	Egypt	NA	NA	NA	NA	NA	NA	NA	2015	NA	2016	NA	1	1	1	1	No
cross-sectional surveillance of middle east respiratory syndrome coronavirus (mers-cov) in dromedary camels and other mammals in egypt, august 2015 to january 2016	Ali et al.	Eurosurveillance	2017	28	0	0	Vespertilionidae	Pipistrellus	Pipistrellus deserti	1	betacoronavirus	Merbecovirus	NA	single	cross-sectional	PCR	rtRT-PCR	single	RdRp_Other	UpE, Orf1a, RdRp, N	oropharyngeal	swab	Egypt	NA	NA	NA	NA	NA	NA	NA	2015	NA	2016	NA	1	1	1	1	No
cross-sectional surveillance of middle east respiratory syndrome coronavirus (mers-cov) in dromedary camels and other mammals in egypt, august 2015 to january 2016	Ali et al.	Eurosurveillance	2017	30	0	0	Nycteridae	Nycteris	Nycteris thebaica	1	betacoronavirus	Merbecovirus	NA	single	cross-sectional	PCR	rtRT-PCR	single	RdRp_Other	UpE, Orf1a, RdRp, N	oropharyngeal	swab	Egypt	NA	NA	NA	NA	NA	NA	NA	2015	NA	2016	NA	1	1	1	1	No
cross-sectional surveillance of middle east respiratory syndrome coronavirus (mers-cov) in dromedary camels and other mammals in egypt, august 2015 to january 2016	Ali et al.	Eurosurveillance	2017	27	0	0	Emballonuridae	Taphozous	Taphozous perforatus	1	betacoronavirus	Merbecovirus	NA	single	cross-sectional	PCR	rtRT-PCR	single	RdRp_Other	UpE, Orf1a, RdRp, N	oropharyngeal	swab	Egypt	NA	NA	NA	NA	NA	NA	NA	2015	NA	2016	NA	1	1	1	1	No
detection of a virus related to betacoronaviruses in italian greater horseshoe bats	Balboni et al.	Epidemiol Infect	2011	41	2	0.04878	Rhinolophidae	Rhinolophus	Rhinolophus ferrumequinum	1	betacoronavirus	Sarbecovirus	NA	pooled	cross-sectional	PCR	RT-PCR	single	RdRp	RdRp	faecal, rectal, or anal	faeces	Italy	Modena and Foggia	NA	NA	NA	NA	2009	NA	NA	NA	NA	NA	1	1	1	1	No
detection of a virus related to betacoronaviruses in italian greater horseshoe bats	Balboni et al.	Epidemiol Infect	2011	11	0	0	Rhinolophidae	Rhinolophus	Rhinolophus ferrumequinum	1	genus not specified	NA	NA	pooled	cross-sectional	PCR	RT-PCR	single	RdRp	RdRp	faecal, rectal, or anal	swab	Italy	NA	NA	NA	NA	NA	2009	NA	NA	NA	NA	NA	1	1	1	1	No
detection and characterization of distinct alphacoronaviruses in five different bat species in denmark	Lazov et al.	Viruses	2018	2	0	0	Vespertilionidae	Myotis	Myotis daubentonii	1	genus not specified	NA	NA	single	cross-sectional	PCR	rtRT-PCR	single	Other	ORF1b	faecal, rectal, or anal	faeces	Denmark	NA	VeslÃ¸s - 2 individuals	NA	NA	NA	2013	NA	NA	September	NA	NA	0	1	0	0	No
detection and characterization of distinct alphacoronaviruses in five different bat species in denmark	Lazov et al.	Viruses	2018	2	0	0	Vespertilionidae	Myotis	Myotis daubentonii	1	genus not specified	NA	NA	single	cross-sectional	PCR	rtRT-PCR	single	Other	ORF1b	faecal, rectal, or anal	faeces	Denmark	NA	VeslÃ¸s - 2 from nest boxes	NA	NA	NA	2013	NA	NA	September	NA	NA	0	1	0	0	No
detection and characterization of distinct alphacoronaviruses in five different bat species in denmark	Lazov et al.	Viruses	2018	40	8	0.2	Vespertilionidae	Myotis	Myotis daubentonii	1	alphacoronavirus	NA	NA	repeat	longitudinal	PCR	rtRT-PCR	single	Other	ORF1b	faecal, rectal, or anal	faeces	Denmark	NA	MÃ¸nsted	NA	NA	NA	2013	NA	NA	October	NA	NA	0	1	0	0	No
detection and characterization of distinct alphacoronaviruses in five different bat species in denmark	Lazov et al.	Viruses	2018	53	9	0.169811	Vespertilionidae	Myotis	Myotis daubentonii	1	alphacoronavirus	NA	NA	repeat	longitudinal	PCR	rtRT-PCR	single	Other	ORF1b	faecal, rectal, or anal	faeces	Denmark	NA	MÃ¸nsted	NA	NA	NA	2014	NA	NA	October	NA	NA	0	1	0	0	No
detection and characterization of distinct alphacoronaviruses in five different bat species in denmark	Lazov et al.	Viruses	2018	4	1	0.25	Vespertilionidae	Myotis	Myotis daubentonii	1	alphacoronavirus	NA	NA	repeat	longitudinal	PCR	rtRT-PCR	single	Other	ORF1b	faecal, rectal, or anal	faeces	Denmark	NA	MÃ¸nsted	NA	NA	NA	2015	NA	NA	April	NA	NA	0	0	0	1	No
detection and characterization of distinct alphacoronaviruses in five different bat species in denmark	Lazov et al.	Viruses	2018	10	6	0.6	Vespertilionidae	Myotis	Myotis daubentonii	1	alphacoronavirus	NA	NA	repeat	longitudinal	PCR	rtRT-PCR	single	Other	ORF1b	faecal, rectal, or anal	faeces	Denmark	NA	MÃ¸nsted	NA	NA	NA	2015	NA	NA	October	NA	NA	0	1	0	0	No
detection and characterization of distinct alphacoronaviruses in five different bat species in denmark	Lazov et al.	Viruses	2018	11	6	0.545455	Vespertilionidae	Myotis	Myotis daubentonii	1	alphacoronavirus	NA	NA	repeat	longitudinal	PCR	rtRT-PCR	single	Other	ORF1b	faecal, rectal, or anal	faeces	Denmark	NA	MÃ¸nsted	NA	NA	NA	2015	NA	NA	November	NA	NA	0	1	0	0	No
detection and characterization of distinct alphacoronaviruses in five different bat species in denmark	Lazov et al.	Viruses	2018	5	0	0	Vespertilionidae	Myotis	Myotis daubentonii	1	genus not specified	NA	NA	repeat	longitudinal	PCR	rtRT-PCR	single	Other	ORF1b	faecal, rectal, or anal	faeces	Denmark	NA	MÃ¸nsted	NA	NA	NA	2016	NA	NA	May	NA	NA	0	0	0	1	No
detection and characterization of distinct alphacoronaviruses in five different bat species in denmark	Lazov et al.	Viruses	2018	58	13	0.224138	Vespertilionidae	Myotis	Myotis daubentonii	1	alphacoronavirus	NA	NA	repeat	longitudinal	PCR	rtRT-PCR	single	Other	ORF1b	faecal, rectal, or anal	faeces	Denmark	NA	MÃ¸nsted	NA	NA	NA	2016	NA	NA	September	NA	NA	0	1	0	0	No
detection and characterization of distinct alphacoronaviruses in five different bat species in denmark	Lazov et al.	Viruses	2018	2	0	0	Vespertilionidae	Myotis	Myotis daubentonii	1	genus not specified	NA	NA	repeat	longitudinal	PCR	rtRT-PCR	single	Other	ORF1b	faecal, rectal, or anal	faeces	Denmark	NA	MÃ¸nsted	NA	NA	NA	2017	NA	NA	April	NA	NA	0	0	0	1	No
detection and characterization of distinct alphacoronaviruses in five different bat species in denmark	Lazov et al.	Viruses	2018	2	0	0	Vespertilionidae	Myotis	Myotis dasycneme	1	genus not specified	NA	NA	repeat	longitudinal	PCR	rtRT-PCR	single	Other	ORF1b	faecal, rectal, or anal	faeces	Denmark	NA	MÃ¸nsted	NA	NA	NA	2013	NA	NA	October	NA	NA	0	1	0	0	No
detection and characterization of distinct alphacoronaviruses in five different bat species in denmark	Lazov et al.	Viruses	2018	6	0	0	Vespertilionidae	Myotis	Myotis dasycneme	1	genus not specified	NA	NA	repeat	longitudinal	PCR	rtRT-PCR	single	Other	ORF1b	faecal, rectal, or anal	faeces	Denmark	NA	MÃ¸nsted	NA	NA	NA	2014	NA	NA	October	NA	NA	0	1	0	0	No
detection and characterization of distinct alphacoronaviruses in five different bat species in denmark	Lazov et al.	Viruses	2018	2	1	0.5	Vespertilionidae	Myotis	Myotis dasycneme	1	alphacoronavirus	NA	NA	repeat	longitudinal	PCR	rtRT-PCR	single	Other	ORF1b	faecal, rectal, or anal	faeces	Denmark	NA	MÃ¸nsted	NA	NA	NA	2015	NA	NA	April	NA	NA	0	0	0	1	No
detection and characterization of distinct alphacoronaviruses in five different bat species in denmark	Lazov et al.	Viruses	2018	1	1	1	Vespertilionidae	Myotis	Myotis dasycneme	1	alphacoronavirus	NA	NA	repeat	longitudinal	PCR	rtRT-PCR	single	Other	ORF1b	faecal, rectal, or anal	faeces	Denmark	NA	MÃ¸nsted	NA	NA	NA	2015	NA	NA	November	NA	NA	0	1	0	0	No
detection and characterization of distinct alphacoronaviruses in five different bat species in denmark	Lazov et al.	Viruses	2018	6	1	0.166667	Vespertilionidae	Myotis	Myotis dasycneme	1	alphacoronavirus	NA	NA	repeat	longitudinal	PCR	rtRT-PCR	single	Other	ORF1b	faecal, rectal, or anal	faeces	Denmark	NA	MÃ¸nsted	NA	NA	NA	2016	NA	NA	September	NA	NA	0	1	0	0	No
detection and characterization of distinct alphacoronaviruses in five different bat species in denmark	Lazov et al.	Viruses	2018	2	2	1	Vespertilionidae	Myotis	Myotis dasycneme	1	genus not specified	NA	NA	repeat	longitudinal	PCR	rtRT-PCR	single	Other	ORF1b	faecal, rectal, or anal	faeces	Denmark	NA	MÃ¸nsted	NA	NA	NA	2016	NA	NA	November	NA	NA	0	1	0	0	No
detection and characterization of distinct alphacoronaviruses in five different bat species in denmark	Lazov et al.	Viruses	2018	7	0	0	Vespertilionidae	Myotis	Myotis nattereri	1	genus not specified	NA	NA	pooled	longitudinal	PCR	rtRT-PCR	single	Other	ORF1b	faecal, rectal, or anal	faeces	Denmark	NA	Bornholm	NA	NA	NA	2013	NA	NA	August	NA	September	1	1	0	0	No
detection and characterization of distinct alphacoronaviruses in five different bat species in denmark	Lazov et al.	Viruses	2018	1	0	0	Vespertilionidae	Myotis	Myotis nattereri	1	genus not specified	NA	NA	single	cross-sectional	PCR	rtRT-PCR	single	Other	ORF1b	faecal, rectal, or anal	faeces	Denmark	NA	Lolland, Agerup forest	NA	NA	NA	2013	NA	NA	September	NA	NA	0	1	0	0	No
detection and characterization of distinct alphacoronaviruses in five different bat species in denmark	Lazov et al.	Viruses	2018	2	1	0.5	Vespertilionidae	Myotis	Myotis nattereri	1	alphacoronavirus	NA	NA	repeat	longitudinal	PCR	rtRT-PCR	single	Other	ORF1b	faecal, rectal, or anal	faeces	Denmark	NA	MÃ¸nsted	NA	NA	NA	2014	NA	NA	October	NA	NA	0	1	0	0	No
detection and characterization of distinct alphacoronaviruses in five different bat species in denmark	Lazov et al.	Viruses	2018	1	0	0	Vespertilionidae	Myotis	Myotis nattereri	1	genus not specified	NA	NA	repeat	longitudinal	PCR	rtRT-PCR	single	Other	ORF1b	faecal, rectal, or anal	faeces	Denmark	NA	MÃ¸nsted	NA	NA	NA	2016	NA	NA	September	NA	NA	0	1	0	0	No
detection and characterization of distinct alphacoronaviruses in five different bat species in denmark	Lazov et al.	Viruses	2018	4	0	0	Vespertilionidae	Myotis	Myotis bechsteinii	1	genus not specified	NA	NA	repeat	longitudinal	PCR	rtRT-PCR	single	Other	ORF1b	faecal, rectal, or anal	faeces	Denmark	NA	Bornholm	NA	NA	NA	2013	NA	NA	August	NA	NA	1	0	0	0	No
detection and characterization of distinct alphacoronaviruses in five different bat species in denmark	Lazov et al.	Viruses	2018	1	0	0	Vespertilionidae	Myotis	Myotis bechsteinii	1	genus not specified	NA	NA	repeat	longitudinal	PCR	rtRT-PCR	single	Other	ORF1b	faecal, rectal, or anal	faeces	Denmark	NA	Bornholm - 1 individual	NA	NA	NA	2015	NA	NA	August	NA	NA	1	0	0	0	No
detection and characterization of distinct alphacoronaviruses in five different bat species in denmark	Lazov et al.	Viruses	2018	1	0	0	Vespertilionidae	Myotis	Myotis bechsteinii	1	genus not specified	NA	NA	repeat	longitudinal	PCR	rtRT-PCR	single	Other	ORF1b	faecal, rectal, or anal	faeces	Denmark	NA	Bornholm - 1 from nest box	NA	NA	NA	2015	NA	NA	August	NA	NA	1	0	0	0	No
detection and characterization of distinct alphacoronaviruses in five different bat species in denmark	Lazov et al.	Viruses	2018	3	0	0	Vespertilionidae	Myotis	Myotis bechsteinii	1	genus not specified	NA	NA	repeat	longitudinal	PCR	rtRT-PCR	single	Other	ORF1b	faecal, rectal, or anal	faeces	Denmark	NA	Bornholm - 3 from next boxes	NA	NA	NA	2016	NA	NA	August	NA	NA	1	0	0	0	No
detection and characterization of distinct alphacoronaviruses in five different bat species in denmark	Lazov et al.	Viruses	2018	2	0	0	Vespertilionidae	Myotis	Myotis bechsteinii	1	genus not specified	NA	NA	repeat	longitudinal	PCR	rtRT-PCR	single	Other	ORF1b	faecal, rectal, or anal	faeces	Denmark	NA	Bornholm	NA	NA	NA	2017	NA	NA	September	NA	NA	0	1	0	0	No
detection and characterization of distinct alphacoronaviruses in five different bat species in denmark	Lazov et al.	Viruses	2018	1	0	0	Vespertilionidae	Myotis	Myotis mystacinus	1	genus not specified	NA	NA	repeat	longitudinal	PCR	rtRT-PCR	single	Other	ORF1b	faecal, rectal, or anal	faeces	Denmark	NA	Bornholm	NA	NA	NA	2013	NA	NA	August	NA	NA	1	0	0	0	No
detection and characterization of distinct alphacoronaviruses in five different bat species in denmark	Lazov et al.	Viruses	2018	1	0	0	Vespertilionidae	Myotis	Myotis mystacinus	1	genus not specified	NA	NA	repeat	longitudinal	PCR	rtRT-PCR	single	Other	ORF1b	faecal, rectal, or anal	faeces	Denmark	NA	Bornholm	NA	NA	NA	2016	NA	NA	August	NA	NA	1	0	0	0	No
detection and characterization of distinct alphacoronaviruses in five different bat species in denmark	Lazov et al.	Viruses	2018	2	0	0	Vespertilionidae	Myotis	Myotis brandtii	1	genus not specified	NA	NA	single	cross-sectional	PCR	rtRT-PCR	single	Other	ORF1b	faecal, rectal, or anal	faeces	Denmark	NA	Bornholm	NA	NA	NA	2013	NA	NA	August	NA	NA	1	0	0	0	No
detection and characterization of distinct alphacoronaviruses in five different bat species in denmark	Lazov et al.	Viruses	2018	1	0	0	Vespertilionidae	Myotis	Myotis brandtii	1	genus not specified	NA	NA	single	cross-sectional	PCR	rtRT-PCR	single	Other	ORF1b	faecal, rectal, or anal	faeces	Denmark	NA	MÃ¸nsted	NA	NA	NA	2015	NA	NA	April	NA	NA	0	0	0	1	No
detection and characterization of distinct alphacoronaviruses in five different bat species in denmark	Lazov et al.	Viruses	2018	2	0	0	Vespertilionidae	Nyctalus	Nyctalus noctula	1	genus not specified	NA	NA	single	cross-sectional	PCR	rtRT-PCR	single	Other	ORF1b	faecal, rectal, or anal	faeces	Denmark	NA	Bornholm - 2 individual	NA	NA	NA	2013	NA	NA	August	NA	NA	1	0	0	0	No
detection and characterization of distinct alphacoronaviruses in five different bat species in denmark	Lazov et al.	Viruses	2018	2	0	0	Vespertilionidae	Nyctalus	Nyctalus noctula	1	genus not specified	NA	NA	single	cross-sectional	PCR	rtRT-PCR	single	Other	ORF1b	faecal, rectal, or anal	faeces	Denmark	NA	Bornholm - 2 from nest boxes	NA	NA	NA	2013	NA	NA	August	NA	NA	1	0	0	0	No
detection and characterization of distinct alphacoronaviruses in five different bat species in denmark	Lazov et al.	Viruses	2018	6	1	0.166667	Vespertilionidae	Pipistrellus	Pipistrellus pygmaeus	1	alphacoronavirus	NA	NA	single	cross-sectional	PCR	rtRT-PCR	single	Other	ORF1b	faecal, rectal, or anal	faeces	Denmark	NA	Funen, Sollerup forest	NA	NA	NA	2013	NA	NA	August	NA	NA	1	0	0	0	No
detection and characterization of distinct alphacoronaviruses in five different bat species in denmark	Lazov et al.	Viruses	2018	9	1	0.111111	Vespertilionidae	Pipistrellus	Pipistrellus pygmaeus	1	alphacoronavirus	NA	NA	single	cross-sectional	PCR	rtRT-PCR	single	Other	ORF1b	faecal, rectal, or anal	faeces	Denmark	NA	Vadum - mix of individual + floor samples from colony	NA	NA	NA	2014	NA	NA	June	NA	NA	1	0	0	0	No
detection and characterization of distinct alphacoronaviruses in five different bat species in denmark	Lazov et al.	Viruses	2018	1	0	0	Vespertilionidae	Pipistrellus	Pipistrellus pygmaeus	1	genus not specified	NA	NA	single	cross-sectional	PCR	rtRT-PCR	single	Other	ORF1b	faecal, rectal, or anal	faeces	Denmark	NA	SorÃ¸ - from nest boxes	NA	NA	NA	2015	NA	NA	NA	NA	NA	1	0	0	0	No
detection and characterization of distinct alphacoronaviruses in five different bat species in denmark	Lazov et al.	Viruses	2018	8	4	0.5	Vespertilionidae	Pipistrellus	Pipistrellus pygmaeus	1	alphacoronavirus	NA	NA	pooled	cross-sectional	PCR	rtRT-PCR	single	Other	ORF1b	faecal, rectal, or anal	faeces	Denmark	NA	Borup - 5 individual samples, 3 from floor	NA	NA	NA	2015	NA	NA	September	NA	NA	0	1	0	0	No
detection and characterization of distinct alphacoronaviruses in five different bat species in denmark	Lazov et al.	Viruses	2018	1	0	0	Vespertilionidae	Pipistrellus	Pipistrellus pygmaeus	1	genus not specified	NA	NA	pooled	longitudinal	PCR	rtRT-PCR	single	Other	ORF1b	faecal, rectal, or anal	faeces	Denmark	NA	Helsinge - sample from abandoned colony	NA	NA	NA	2015	NA	NA	September	NA	October	1	1	0	0	No
detection and characterization of distinct alphacoronaviruses in five different bat species in denmark	Lazov et al.	Viruses	2018	3	0	0	Vespertilionidae	Pipistrellus	Pipistrellus pygmaeus	1	genus not specified	NA	NA	single	cross-sectional	PCR	rtRT-PCR	single	Other	ORF1b	faecal, rectal, or anal	faeces	Denmark	NA	Tureby - from colony	NA	NA	NA	2016	NA	NA	August	NA	NA	1	0	0	0	No
detection and characterization of distinct alphacoronaviruses in five different bat species in denmark	Lazov et al.	Viruses	2018	1	0	0	Vespertilionidae	Plecotus	Plecotus auritus	1	genus not specified	NA	NA	single	cross-sectional	PCR	rtRT-PCR	single	Other	ORF1b	faecal, rectal, or anal	faeces	Denmark	NA	Bornholm	NA	NA	NA	2013	NA	NA	August	NA	NA	1	0	0	0	No
detection and characterization of distinct alphacoronaviruses in five different bat species in denmark	Lazov et al.	Viruses	2018	1	0	0	Vespertilionidae	Plecotus	Plecotus auritus	1	genus not specified	NA	NA	pooled	longitudinal	PCR	rtRT-PCR	single	Other	ORF1b	faecal, rectal, or anal	faeces	Denmark	NA	Bornholm - from floor	NA	NA	NA	2015	NA	NA	September	NA	October	1	1	0	0	No
detection and characterization of distinct alphacoronaviruses in five different bat species in denmark	Lazov et al.	Viruses	2018	1	1	1	Vespertilionidae	Eptesicus	Eptesicus serotinus	1	alphacoronavirus	NA	NA	single	cross-sectional	PCR	rtRT-PCR	single	Other	ORF1b	faecal, rectal, or anal	faeces	Denmark	NA	Tim - 1 individual	NA	NA	NA	2014	NA	NA	June	NA	NA	1	0	0	0	No
detection and characterization of distinct alphacoronaviruses in five different bat species in denmark	Lazov et al.	Viruses	2018	2	2	1	Vespertilionidae	Eptesicus	Eptesicus serotinus	1	alphacoronavirus	NA	NA	single	cross-sectional	PCR	rtRT-PCR	single	Other	ORF1b	faecal, rectal, or anal	faeces	Denmark	NA	Tim - 2 from floor	NA	NA	NA	2014	NA	NA	June	NA	NA	1	0	0	0	No
detection and characterization of distinct alphacoronaviruses in five different bat species in denmark	Lazov et al.	Viruses	2018	1	0	0	Vespertilionidae	Eptesicus	Eptesicus serotinus	1	genus not specified	NA	NA	single	cross-sectional	PCR	rtRT-PCR	single	Other	ORF1b	faecal, rectal, or anal	faeces	Denmark	NA	SakskÃ¸bing - from floor	NA	NA	NA	2017	NA	NA	June	NA	NA	1	0	0	0	No
detection of polyoma and corona viruses in bats of canada	Misra et al.	J Gen Virol	2009	21	1	0.047619	Vespertilionidae	Myotis	Myotis lucifugus	1	alphacoronavirus	NA	NA	single	cross-sectional	PCR	RT-PCR	single	RdRp	RdRp	pooled tissue	tissue	Canada	Manitoba	St. George Cave	NA	NA	NA	2007	September	NA	NA	NA	NA	0	1	0	0	Yes
detection of polyoma and corona viruses in bats of canada	Misra et al.	J Gen Virol	2009	5	1	0.2	Vespertilionidae	Myotis	Myotis lucifugus	1	alphacoronavirus	NA	NA	single	cross-sectional	PCR	RT-PCR	single	RdRp	RdRp	pooled tissue	tissue	Canada	Manitoba	Dale's Cave	NA	NA	NA	2008	May	NA	NA	NA	NA	0	0	0	1	Yes
detection of polyoma and corona viruses in bats of canada	Misra et al.	J Gen Virol	2009	5	1	0.2	Vespertilionidae	Myotis	Myotis lucifugus	1	alphacoronavirus	NA	NA	single	cross-sectional	PCR	RT-PCR	single	RdRp	RdRp	pooled tissue	tissue	Canada	Manitoba	Abyss Cave	NA	NA	NA	2008	May	NA	NA	NA	NA	0	0	0	1	Yes
detection of severe acute respiratory syndrome-like, middle east respiratory syndrome-like bat coronaviruses and group h rotavirus in faeces of korean bats	Kim et al.	Transbound Emerg Dis	2016	4	0	0	Rhinolophidae	Rhinolophus	Rhinolophus ferrumequinum	1	genus not specified	NA	NA	single	cross-sectional	PCR	RT-PCR	single	RdRp	RdRp	faecal, rectal, or anal	faeces	South Korea	Jeongsun	PG Cave	NA	NA	NA	2015	October	NA	NA	NA	NA	0	1	0	0	No
detection of severe acute respiratory syndrome-like, middle east respiratory syndrome-like bat coronaviruses and group h rotavirus in faeces of korean bats	Kim et al.	Transbound Emerg Dis	2016	6	1	0.166667	Rhinolophidae	Rhinolophus	Rhinolophus ferrumequinum	1	betacoronavirus	Sarbecovirus	NA	single	cross-sectional	PCR	RT-PCR	single	RdRp	RdRp	faecal, rectal, or anal	faeces	South Korea	Inje	BM abandoned mine	NA	NA	NA	2015	October	NA	NA	NA	NA	0	1	0	0	No
detection of severe acute respiratory syndrome-like, middle east respiratory syndrome-like bat coronaviruses and group h rotavirus in faeces of korean bats	Kim et al.	Transbound Emerg Dis	2016	4	2	0.5	Miniopteridae	Miniopterus	Miniopterus schreibersii	1	alphacoronavirus	NA	NA	single	cross-sectional	PCR	RT-PCR	single	RdRp	RdRp	faecal, rectal, or anal	faeces	South Korea	Munkyung	BGS Cave	NA	NA	NA	2015	December	NA	NA	NA	NA	0	0	1	0	No
detection of severe acute respiratory syndrome-like, middle east respiratory syndrome-like bat coronaviruses and group h rotavirus in faeces of korean bats	Kim et al.	Transbound Emerg Dis	2016	4	0	0	Rhinolophidae	Rhinolophus	Rhinolophus ferrumequinum	1	genus not specified	NA	NA	single	cross-sectional	PCR	RT-PCR	single	RdRp	RdRp	faecal, rectal, or anal	faeces	South Korea	Yeongwol	YJ Cave	NA	NA	NA	2015	December	NA	NA	NA	NA	0	0	1	0	No
detection of severe acute respiratory syndrome-like, middle east respiratory syndrome-like bat coronaviruses and group h rotavirus in faeces of korean bats	Kim et al.	Transbound Emerg Dis	2016	4	0	0	Rhinolophidae	Rhinolophus	Rhinolophus ferrumequinum	1	genus not specified	NA	NA	single	cross-sectional	PCR	RT-PCR	single	RdRp	RdRp	faecal, rectal, or anal	faeces	South Korea	Miwon	CS Cave	NA	NA	NA	2015	December	NA	NA	NA	NA	0	0	1	0	No
detection of specific antibodies to the nucleocapsid protein fragments of severe acute respiratory syndrome-coronavirus and scotophilus bat coronavirus-512 in three insectivorous bat species	Chen YiNing et al.	Taiwan Veterinary Journal	2018	21	10	0.47619	Vespertilionidae	Scotophilus	Scotophilus kuhlii	1	alphacoronavirus	NA	Scotophilus bat CoV-512	pooled	longitudinal	PCR	RT-PCR	single	RdRp	RdRp	faecal, rectal, or anal	faeces	Taiwan	Yunlin	palm at Beigang sugar processing factory trees	NA	NA	2	NA	NA	2014	September	2015	August	1	1	0	0	No
detection of specific antibodies to the nucleocapsid protein fragments of severe acute respiratory syndrome-coronavirus and scotophilus bat coronavirus-512 in three insectivorous bat species	Chen YiNing et al.	Taiwan Veterinary Journal	2018	30	2	0.066667	Rhinolophidae	Rhinolophus	Rhinolophus pusillus	1	genus not specified	NA	NA	pooled	longitudinal	PCR	RT-PCR	single	RdRp	RdRp	faecal, rectal, or anal	faeces	Taiwan	Yilan	irrigation culvert at Dongshan	NA	NA	2	NA	NA	2014	October	2015	September	1	1	0	0	No
detection of specific antibodies to the nucleocapsid protein fragments of severe acute respiratory syndrome-coronavirus and scotophilus bat coronavirus-512 in three insectivorous bat species	Chen YiNing et al.	Taiwan Veterinary Journal	2018	18	0	0	Miniopteridae	Miniopterus	Miniopterus fuliginosus	1	genus not specified	NA	NA	pooled	longitudinal	PCR	RT-PCR	single	RdRp	RdRp	faecal, rectal, or anal	faeces	Taiwan	Yilan	irrigation culvert at Dongshan	NA	NA	2	NA	NA	2014	October	2015	September	1	1	0	0	No
detection of the severe acute respiratory syndrome-related coronavirus and alphacoronavirus in the bat population of taiwan	Chen et al.	Zoonoses Public Health	2016	1	0	0	Hipposideridae	Coelops	Coelops frithii	1	genus not specified	NA	NA	single	cross-sectional	PCR	nested RT-PCR	multiple	RdRp	RdRp	faecal, rectal, or anal	faeces	Taiwan	Miaoli	Woods	24.42638889	121.0125	NA	2014	September	NA	NA	NA	NA	0	1	0	0	No
detection of the severe acute respiratory syndrome-related coronavirus and alphacoronavirus in the bat population of taiwan	Chen et al.	Zoonoses Public Health	2016	7	1	0.142857	Hipposideridae	Hipposideros	Hipposideros armiger	1	genus not specified	NA	NA	pooled	cross-sectional	PCR	nested RT-PCR	multiple	RdRp	RdRp	faecal, rectal, or anal	faeces	Taiwan	Miaoli, Dongshan	Woods (Miaoli) and irrigation culvert (Dongshan)	NA	NA	3	NA	NA	2013	November	2014	October	1	1	1	1	No
detection of the severe acute respiratory syndrome-related coronavirus and alphacoronavirus in the bat population of taiwan	Chen et al.	Zoonoses Public Health	2016	50	11	0.22	Rhinolophidae	Rhinolophus	Rhinolophus pusillus	1	genus not specified	NA	NA	pooled	cross-sectional	PCR	nested RT-PCR	multiple	RdRp	RdRp	faecal, rectal, or anal	faeces	Taiwan	Miaoli, Dili, Dongshan	Woods (Miaoli), irrigation culvert (Dili), irrigation culvert (Dongshan)	NA	NA	3	NA	NA	2013	November	2014	October	1	1	1	1	No
detection of the severe acute respiratory syndrome-related coronavirus and alphacoronavirus in the bat population of taiwan	Chen et al.	Zoonoses Public Health	2016	50	1	0.02	Rhinolophidae	Rhinolophus	Rhinolophus pusillus	1	betacoronavirus	Sarbecovirus	NA	pooled	cross-sectional	PCR	nested RT-PCR	multiple	RdRp	RdRp	faecal, rectal, or anal	faeces	Taiwan	Miaoli, Dili, Dongshan	Woods (Miaoli), irrigation culvert (Dili), irrigation culvert (Dongshan)	NA	NA	3	NA	NA	2013	November	2014	October	1	1	1	1	No
detection of the severe acute respiratory syndrome-related coronavirus and alphacoronavirus in the bat population of taiwan	Chen et al.	Zoonoses Public Health	2016	50	3	0.06	Rhinolophidae	Rhinolophus	Rhinolophus pusillus	1	alphacoronavirus	NA	Scotophilus bat CoV 512-related lineage	pooled	cross-sectional	PCR	nested RT-PCR	multiple	RdRp	RdRp	faecal, rectal, or anal	faeces	Taiwan	Miaoli, Dili, Dongshan	Woods (Miaoli), irrigation culvert (Dili), irrigation culvert (Dongshan)	NA	NA	3	NA	NA	2013	November	2014	October	1	1	1	1	No
detection of the severe acute respiratory syndrome-related coronavirus and alphacoronavirus in the bat population of taiwan	Chen et al.	Zoonoses Public Health	2016	54	4	0.074074	Miniopteridae	Miniopterus	Miniopterus fuliginosus	1	genus not specified	NA	NA	pooled	cross-sectional	PCR	nested RT-PCR	multiple	RdRp	RdRp	faecal, rectal, or anal	faeces	Taiwan	Guihou, Miaoli, Dili, Dongshan	Woods (Guihou), Woods (Miaoli), irrigation culvert (Dili), irrigation culvert (Dongshan)	NA	NA	6	NA	NA	2013	August	2014	October	1	1	1	1	No
detection of the severe acute respiratory syndrome-related coronavirus and alphacoronavirus in the bat population of taiwan	Chen et al.	Zoonoses Public Health	2016	54	7	0.12963	Miniopteridae	Miniopterus	Miniopterus fuliginosus	1	alphacoronavirus	NA	Scotophilus bat CoV 512-related lineage, Miniopterus bat CoV1A-related lineage	pooled	cross-sectional	PCR	nested RT-PCR	multiple	RdRp	RdRp	faecal, rectal, or anal	faeces	Taiwan	Guihou, Miaoli, Dili, Dongshan	Woods (Guihou), Woods (Miaoli), irrigation culvert (Dili), irrigation culvert (Dongshan)	NA	NA	6	NA	NA	2013	August	2014	October	1	1	1	1	No
detection of the severe acute respiratory syndrome-related coronavirus and alphacoronavirus in the bat population of taiwan	Chen et al.	Zoonoses Public Health	2016	2	0	0	Vespertilionidae	Barbastella	Barbastella beijingensis	1	genus not specified	NA	NA	pooled	longitudinal	PCR	nested RT-PCR	multiple	RdRp	RdRp	faecal, rectal, or anal	faeces	Taiwan	Miaoli	Woods	24.42638889	121.0125	2	NA	NA	2014	July	2014	August	1	1	1	1	No
detection of the severe acute respiratory syndrome-related coronavirus and alphacoronavirus in the bat population of taiwan	Chen et al.	Zoonoses Public Health	2016	1	0	0	Vespertilionidae	Harpiola	Harpiola isodon	1	genus not specified	NA	NA	single	cross-sectional	PCR	nested RT-PCR	multiple	RdRp	RdRp	faecal, rectal, or anal	faeces	Taiwan	Miaoli	Woods	24.42638889	121.0125	NA	2014	August	NA	NA	NA	NA	1	0	0	0	No
detection of the severe acute respiratory syndrome-related coronavirus and alphacoronavirus in the bat population of taiwan	Chen et al.	Zoonoses Public Health	2016	10	1	0.1	Vespertilionidae	Kerivoula	Kerivoula titania	1	alphacoronavirus	NA	Scotophilus bat CoV 512-related lineage	pooled	cross-sectional	PCR	nested RT-PCR	multiple	RdRp	RdRp	faecal, rectal, or anal	faeces	Taiwan	Dong'ao, Nan'ao, Miaoli	Woods	NA	NA	4	NA	NA	2013	September	2014	October	1	1	1	1	No
detection of the severe acute respiratory syndrome-related coronavirus and alphacoronavirus in the bat population of taiwan	Chen et al.	Zoonoses Public Health	2016	2	0	0	Vespertilionidae	Murina	Murina gracilis	1	genus not specified	NA	NA	pooled	longitudinal	PCR	nested RT-PCR	multiple	RdRp	RdRp	faecal, rectal, or anal	faeces	Taiwan	Miaoli	Woods	24.42638889	121.0125	2	NA	NA	2014	September	2014	October	0	1	0	0	No
detection of the severe acute respiratory syndrome-related coronavirus and alphacoronavirus in the bat population of taiwan	Chen et al.	Zoonoses Public Health	2016	17	0	0	Vespertilionidae	Murina	Murina puta	1	genus not specified	NA	NA	pooled	cross-sectional	PCR	nested RT-PCR	multiple	RdRp	RdRp	faecal, rectal, or anal	faeces	Taiwan	Dong'ao, Nan'ao, Miaoli	Woods	NA	NA	5	NA	NA	2014	April	2014	October	1	1	0	1	No
detection of the severe acute respiratory syndrome-related coronavirus and alphacoronavirus in the bat population of taiwan	Chen et al.	Zoonoses Public Health	2016	4	1	0.25	Vespertilionidae	Murina	Murina recondita	1	genus not specified	NA	NA	pooled	cross-sectional	PCR	nested RT-PCR	multiple	RdRp	RdRp	faecal, rectal, or anal	faeces	Taiwan	Nan'ao, Miaoli	Woods	NA	NA	3	NA	NA	2014	April	2014	October	1	1	0	1	No
detection of the severe acute respiratory syndrome-related coronavirus and alphacoronavirus in the bat population of taiwan	Chen et al.	Zoonoses Public Health	2016	22	5	0.227273	Vespertilionidae	Myotis	Myotis fimbriatus	1	genus not specified	NA	NA	pooled	cross-sectional	PCR	nested RT-PCR	multiple	RdRp	RdRp	faecal, rectal, or anal	faeces	Taiwan	Wulai, Dongshan	Woods (Wulai), irrigation culvert (Dongshan)	NA	NA	2	NA	NA	2014	March	2014	October	1	1	0	1	No
detection of the severe acute respiratory syndrome-related coronavirus and alphacoronavirus in the bat population of taiwan	Chen et al.	Zoonoses Public Health	2016	2	0	0	Vespertilionidae	Myotis	Myotis laniger	1	genus not specified	NA	NA	single	cross-sectional	PCR	nested RT-PCR	multiple	RdRp	RdRp	faecal, rectal, or anal	faeces	Taiwan	Miaoli	Woods	24.42638889	121.0125	NA	2014	August	NA	NA	NA	NA	1	0	0	0	No
detection of the severe acute respiratory syndrome-related coronavirus and alphacoronavirus in the bat population of taiwan	Chen et al.	Zoonoses Public Health	2016	2	0	0	Vespertilionidae	Myotis	Myotis rufoniger	1; not in Upham phylogeny	genus not specified	NA	NA	single	cross-sectional	PCR	nested RT-PCR	multiple	RdRp	RdRp	faecal, rectal, or anal	faeces	Taiwan	Dong'ao	Woods	24.53194444	121.8313889	NA	2014	August	NA	NA	NA	NA	1	0	0	0	No
detection of the severe acute respiratory syndrome-related coronavirus and alphacoronavirus in the bat population of taiwan	Chen et al.	Zoonoses Public Health	2016	9	0	0	Vespertilionidae	Myotis	Myotis secundus	1	genus not specified	NA	NA	pooled	cross-sectional	PCR	nested RT-PCR	multiple	RdRp	RdRp	faecal, rectal, or anal	faeces	Taiwan	Nan'ao, Miaoli	Woods	NA	NA	3	NA	NA	2014	April	2014	July	1	0	0	1	No
detection of the severe acute respiratory syndrome-related coronavirus and alphacoronavirus in the bat population of taiwan	Chen et al.	Zoonoses Public Health	2016	1	0	0	Vespertilionidae	Pipistrellus	Pipistrellus abramus	1	genus not specified	NA	NA	single	cross-sectional	PCR	nested RT-PCR	multiple	RdRp	RdRp	faecal, rectal, or anal	faeces	Taiwan	Jhutang	palm trees in an elementary school	24.42638889	120.3866667	NA	2013	September	NA	NA	NA	NA	0	1	0	0	No
detection of the severe acute respiratory syndrome-related coronavirus and alphacoronavirus in the bat population of taiwan	Chen et al.	Zoonoses Public Health	2016	3	0	0	Vespertilionidae	Pipistrellus	Pipistrellus montanus	1; not in Upham phylogeny	genus not specified	NA	NA	single	cross-sectional	PCR	nested RT-PCR	multiple	RdRp	RdRp	faecal, rectal, or anal	faeces	Taiwan	Miaoli	Woods	24.42638889	121.0125	NA	2014	July	NA	NA	NA	NA	1	0	0	0	No
detection of the severe acute respiratory syndrome-related coronavirus and alphacoronavirus in the bat population of taiwan	Chen et al.	Zoonoses Public Health	2016	3	0	0	Vespertilionidae	Pipistrellus	Pipistrellus taiwanesis	1; not in Upham phylogeny	genus not specified	NA	NA	pooled	longitudinal	PCR	nested RT-PCR	multiple	RdRp	RdRp	faecal, rectal, or anal	faeces	Taiwan	Miaoli	Woods	24.42638889	121.0125	2	NA	NA	2014	August	2014	September	1	1	0	0	No
detection of the severe acute respiratory syndrome-related coronavirus and alphacoronavirus in the bat population of taiwan	Chen et al.	Zoonoses Public Health	2016	7	1	0.142857	Vespertilionidae	Plecotus	Plecotus taivanus	1	genus not specified	NA	NA	pooled	longitudinal	PCR	nested RT-PCR	multiple	RdRp	RdRp	faecal, rectal, or anal	faeces	Taiwan	Miaoli	Woods	24.42638889	121.0125	2	NA	NA	2014	July	2014	September	1	1	0	0	No
detection of the severe acute respiratory syndrome-related coronavirus and alphacoronavirus in the bat population of taiwan	Chen et al.	Zoonoses Public Health	2016	48	10	0.208333	Vespertilionidae	Scotophilus	Scotophilus kuhlii	1	genus not specified	NA	NA	pooled	cross-sectional	PCR	nested RT-PCR	multiple	RdRp	RdRp	faecal, rectal, or anal	faeces	Taiwan	Jhutang, Beigang	palm trees in an elementary school (Jhutang), palm trees in a sugar factory (Beigang)	NA	NA	2	NA	NA	2013	September	2014	September	1	1	1	1	No
detection of the severe acute respiratory syndrome-related coronavirus and alphacoronavirus in the bat population of taiwan	Chen et al.	Zoonoses Public Health	2016	48	11	0.229167	Vespertilionidae	Scotophilus	Scotophilus kuhlii	1	alphacoronavirus	NA	Scotophilus bat CoV 512-related lineage	pooled	cross-sectional	PCR	nested RT-PCR	multiple	RdRp	RdRp	faecal, rectal, or anal	faeces	Taiwan	Jhutang, Beigang	palm trees in an elementary school (Jhutang), palm trees in a sugar factory (Beigang)	NA	NA	2	NA	NA	2013	September	2014	September	1	1	1	1	No
detection of the severe acute respiratory syndrome-related coronavirus and alphacoronavirus in the bat population of taiwan	Chen et al.	Zoonoses Public Health	2016	3	1	0.333333	Vespertilionidae	Submyotodon	Submyotodon latirostris	1	alphacoronavirus	NA	Miniopterus bat CoV1A-related lineage	pooled	cross-sectional	PCR	nested RT-PCR	multiple	RdRp	RdRp	faecal, rectal, or anal	faeces	Taiwan	Nan'ao, Miaoli	Woods	NA	NA	3	NA	NA	2014	June	2014	October	1	1	0	0	No
detection of the severe acute respiratory syndrome-related coronavirus and alphacoronavirus in the bat population of taiwan	Chen et al.	Zoonoses Public Health	2016	30	3	0.1	Vespertilionidae	Myotis	Myotis formosus	1	genus not specified	NA	NA	single	cross-sectional	PCR	nested RT-PCR	multiple	RdRp	RdRp	faecal, rectal, or anal	faeces	Taiwan	Shuilin	Ficus trees in an elementary school	23.62055556	120.2611111	NA	NA	June	2014	NA	NA	NA	1	0	0	0	No
discovery and genetic analysis of novel coronaviruses in least horseshoe bats in southwestern china	Wang et al.	Emerg Microbes Infect	2017	10	0	0	Rhinolophidae	Rhinolophus	Rhinolophus luctus	1	genus not specified	NA	NA	single	cross-sectional	PCR	RT-PCR	single	RdRp	RdRp	urinary	tissue	China	Yunnan	Tengchong	NA	NA	NA	2012	NA	NA	NA	NA	NA	1	1	1	1	No
discovery and genetic analysis of novel coronaviruses in least horseshoe bats in southwestern china	Wang et al.	Emerg Microbes Infect	2017	10	0	0	Rhinolophidae	Rhinolophus	Rhinolophus luctus	1	genus not specified	NA	NA	single	cross-sectional	PCR	RT-PCR	single	RdRp	RdRp	faecal, rectal, or anal	faeces	China	Yunnan	Tengchong	NA	NA	NA	2012	NA	NA	NA	NA	NA	1	1	1	1	No
discovery and genetic analysis of novel coronaviruses in least horseshoe bats in southwestern china	Wang et al.	Emerg Microbes Infect	2017	10	0	0	Rhinolophidae	Rhinolophus	Rhinolophus affinis	1	genus not specified	NA	NA	single	cross-sectional	PCR	RT-PCR	single	RdRp	RdRp	urinary	tissue	China	Yunnan	Tengchong	NA	NA	NA	2012	NA	NA	NA	NA	NA	1	1	1	1	No
discovery and genetic analysis of novel coronaviruses in least horseshoe bats in southwestern china	Wang et al.	Emerg Microbes Infect	2017	10	0	0	Rhinolophidae	Rhinolophus	Rhinolophus affinis	1	genus not specified	NA	NA	single	cross-sectional	PCR	RT-PCR	single	RdRp	RdRp	faecal, rectal, or anal	faeces	China	Yunnan	Tengchong	NA	NA	NA	2012	NA	NA	NA	NA	NA	1	1	1	1	No
discovery and genetic analysis of novel coronaviruses in least horseshoe bats in southwestern china	Wang et al.	Emerg Microbes Infect	2017	10	0	0	Rhinolophidae	Rhinolophus	Rhinolophus pusillus	1	genus not specified	NA	NA	single	cross-sectional	PCR	RT-PCR	single	RdRp	RdRp	urinary	tissue	China	Yunnan	Tengchong	NA	NA	NA	2012	NA	NA	NA	NA	NA	1	1	1	1	No
discovery and genetic analysis of novel coronaviruses in least horseshoe bats in southwestern china	Wang et al.	Emerg Microbes Infect	2017	10	4	0.4	Rhinolophidae	Rhinolophus	Rhinolophus pusillus	1	betacoronavirus	Sarbecovirus	NA	single	cross-sectional	PCR	RT-PCR	single	RdRp	RdRp	faecal, rectal, or anal	faeces	China	Yunnan	Tengchong	NA	NA	NA	2012	NA	NA	NA	NA	NA	1	1	1	1	No
discovery and genetic analysis of novel coronaviruses in least horseshoe bats in southwestern china	Wang et al.	Emerg Microbes Infect	2017	10	1	0.1	Rhinolophidae	Rhinolophus	Rhinolophus pusillus	1	genus not specified	NA	NA	single	cross-sectional	PCR	RT-PCR	single	RdRp	RdRp	faecal, rectal, or anal	faeces	China	Yunnan	Tengchong	NA	NA	NA	2012	NA	NA	NA	NA	NA	1	1	1	1	No
discovery and genetic analysis of novel coronaviruses in least horseshoe bats in southwestern china	Wang et al.	Emerg Microbes Infect	2017	10	0	0	Rhinolophidae	Rhinolophus	Rhinolophus affinis	1	genus not specified	NA	NA	single	cross-sectional	PCR	RT-PCR	single	RdRp	RdRp	urinary	tissue	China	Yunnan	Mangshi	NA	NA	NA	2012	NA	NA	NA	NA	NA	1	1	1	1	No
discovery and genetic analysis of novel coronaviruses in least horseshoe bats in southwestern china	Wang et al.	Emerg Microbes Infect	2017	10	0	0	Rhinolophidae	Rhinolophus	Rhinolophus affinis	1	genus not specified	NA	NA	single	cross-sectional	PCR	RT-PCR	single	RdRp	RdRp	faecal, rectal, or anal	faeces	China	Yunnan	Mangshi	NA	NA	NA	2012	NA	NA	NA	NA	NA	1	1	1	1	No
discovery and genetic analysis of novel coronaviruses in least horseshoe bats in southwestern china	Wang et al.	Emerg Microbes Infect	2017	10	0	0	Rhinolophidae	Rhinolophus	Rhinolophus pusillus	1	genus not specified	NA	NA	single	cross-sectional	PCR	RT-PCR	single	RdRp	RdRp	urinary	tissue	China	Yunnan	Mangshi	NA	NA	NA	2012	NA	NA	NA	NA	NA	1	1	1	1	No
discovery and genetic analysis of novel coronaviruses in least horseshoe bats in southwestern china	Wang et al.	Emerg Microbes Infect	2017	10	1	0.1	Rhinolophidae	Rhinolophus	Rhinolophus pusillus	1	alphacoronavirus	NA	NA	single	cross-sectional	PCR	RT-PCR	single	RdRp	RdRp	faecal, rectal, or anal	faeces	China	Yunnan	Mangshi	NA	NA	NA	2012	NA	NA	NA	NA	NA	1	1	1	1	No
discovery and genetic analysis of novel coronaviruses in least horseshoe bats in southwestern china	Wang et al.	Emerg Microbes Infect	2017	10	1	0.1	Rhinolophidae	Rhinolophus	Rhinolophus pusillus	1	betacoronavirus	Sarbecovirus	NA	single	cross-sectional	PCR	RT-PCR	single	RdRp	RdRp	faecal, rectal, or anal	faeces	China	Yunnan	Mangshi	NA	NA	NA	2012	NA	NA	NA	NA	NA	1	1	1	1	No
discovery and genetic analysis of novel coronaviruses in least horseshoe bats in southwestern china	Wang et al.	Emerg Microbes Infect	2017	10	0	0	Vespertilionidae	Myotis	Myotis daubentonii	1	genus not specified	NA	NA	single	cross-sectional	PCR	RT-PCR	single	RdRp	RdRp	urinary	tissue	China	Yunnan	Mangshi	NA	NA	NA	2012	NA	NA	NA	NA	NA	1	1	1	1	No
discovery and genetic analysis of novel coronaviruses in least horseshoe bats in southwestern china	Wang et al.	Emerg Microbes Infect	2017	10	0	0	Vespertilionidae	Myotis	Myotis daubentonii	1	genus not specified	NA	NA	single	cross-sectional	PCR	RT-PCR	single	RdRp	RdRp	faecal, rectal, or anal	faeces	China	Yunnan	Mangshi	NA	NA	NA	2012	NA	NA	NA	NA	NA	1	1	1	1	No
discovery and genetic analysis of novel coronaviruses in least horseshoe bats in southwestern china	Wang et al.	Emerg Microbes Infect	2017	6	0	0	Pteropodidae	NA	NA	NA	genus not specified	NA	NA	single	cross-sectional	PCR	RT-PCR	single	RdRp	RdRp	urinary	tissue	China	Yunnan	Wanding	NA	NA	NA	2012	NA	NA	NA	NA	NA	1	1	1	1	No
discovery and genetic analysis of novel coronaviruses in least horseshoe bats in southwestern china	Wang et al.	Emerg Microbes Infect	2017	6	0	0	Pteropodidae	NA	NA	NA	genus not specified	NA	NA	single	cross-sectional	PCR	RT-PCR	single	RdRp	RdRp	faecal, rectal, or anal	faeces	China	Yunnan	Wanding	NA	NA	NA	2012	NA	NA	NA	NA	NA	1	1	1	1	No
discovery of a rich gene pool of bat sars-related coronaviruses provides new insights into the origin of sars coronavirus	Hu et al.	Plos Pathog	2017	14	1	0.071429	Rhinolophidae	Rhinolophus	Rhinolophus sinicus	1	betacoronavirus	Sarbecovirus	NA	repeat	longitudinal	PCR	RT-PCR	single	RdRp	RdRp	faecal, rectal, or anal	swab	China	Yunnan	Kunning city cave	NA	NA	8	2011	April	2011	April	2015	October	0	0	0	1	No
discovery of a rich gene pool of bat sars-related coronaviruses provides new insights into the origin of sars coronavirus	Hu et al.	Plos Pathog	2017	8	3	0.375	Rhinolophidae	Rhinolophus	Rhinolophus sinicus	1	betacoronavirus	Sarbecovirus	NA	repeat	longitudinal	PCR	RT-PCR	single	RdRp	RdRp	faecal, rectal, or anal	swab	China	Yunnan	Kunning city cave	NA	NA	8	2011	October	2011	April	2015	October	0	1	0	0	No
discovery of a rich gene pool of bat sars-related coronaviruses provides new insights into the origin of sars coronavirus	Hu et al.	Plos Pathog	2017	54	4	0.074074	Rhinolophidae	Rhinolophus	Rhinolophus sinicus	1	betacoronavirus	Sarbecovirus	NA	repeat	longitudinal	PCR	RT-PCR	single	RdRp	RdRp	faecal, rectal, or anal	pooled	China	Yunnan	Kunning city cave	NA	NA	8	2012	May	2011	April	2015	October	0	0	0	1	No
discovery of a rich gene pool of bat sars-related coronaviruses provides new insights into the origin of sars coronavirus	Hu et al.	Plos Pathog	2017	39	16	0.410256	Rhinolophidae	Rhinolophus	Rhinolophus sinicus	1	betacoronavirus	Sarbecovirus	NA	repeat	longitudinal	PCR	RT-PCR	single	RdRp	RdRp	faecal, rectal, or anal	faeces	China	Yunnan	Kunning city cave	NA	NA	8	2012	September	2011	April	2015	October	0	1	0	0	No
discovery of a rich gene pool of bat sars-related coronaviruses provides new insights into the origin of sars coronavirus	Hu et al.	Plos Pathog	2017	39	3	0.076923	Rhinolophidae	Rhinolophus	Rhinolophus ferrumequinum	1	betacoronavirus	Sarbecovirus	NA	repeat	longitudinal	PCR	RT-PCR	single	RdRp	RdRp	faecal, rectal, or anal	faeces	China	Yunnan	Kunning city cave	NA	NA	8	2012	September	2011	April	2015	October	0	1	0	0	No
discovery of a rich gene pool of bat sars-related coronaviruses provides new insights into the origin of sars coronavirus	Hu et al.	Plos Pathog	2017	52	16	0.307692	Rhinolophidae	Rhinolophus	Rhinolophus sinicus	1	betacoronavirus	Sarbecovirus	NA	repeat	longitudinal	PCR	RT-PCR	single	RdRp	RdRp	faecal, rectal, or anal	faeces	China	Yunnan	Kunning city cave	NA	NA	8	2013	April	2011	April	2015	October	0	0	0	1	No
discovery of a rich gene pool of bat sars-related coronaviruses provides new insights into the origin of sars coronavirus	Hu et al.	Plos Pathog	2017	115	8	0.069565	Rhinolophidae	Rhinolophus	Rhinolophus sinicus	1	betacoronavirus	Sarbecovirus	NA	repeat	longitudinal	PCR	RT-PCR	single	RdRp	RdRp	faecal, rectal, or anal	pooled	China	Yunnan	Kunning city cave	NA	NA	8	2013	July	2011	April	2015	October	1	0	0	0	No
discovery of a rich gene pool of bat sars-related coronaviruses provides new insights into the origin of sars coronavirus	Hu et al.	Plos Pathog	2017	131	3	0.022901	Hipposideridae	Aselliscus stoliczkanus	Asellicus stoliczkamus	1	betacoronavirus	Sarbecovirus	NA	repeat	longitudinal	PCR	RT-PCR	single	RdRp	RdRp	faecal, rectal, or anal	faeces	China	Yunnan	Kunning city cave	NA	NA	8	2014	May	2011	April	2015	October	0	0	0	1	No
discovery of a rich gene pool of bat sars-related coronaviruses provides new insights into the origin of sars coronavirus	Hu et al.	Plos Pathog	2017	131	1	0.007634	Rhinolophidae	Rhinolophus	Rhinolophus affinis	1	betacoronavirus	Sarbecovirus	NA	repeat	longitudinal	PCR	RT-PCR	single	RdRp	RdRp	faecal, rectal, or anal	faeces	China	Yunnan	Kunning city cave	NA	NA	8	2014	May	2011	April	2015	October	0	0	0	1	No
discovery of a rich gene pool of bat sars-related coronaviruses provides new insights into the origin of sars coronavirus	Hu et al.	Plos Pathog	2017	19	4	0.210526	Rhinolophidae	Rhinolophus	Rhinolophus sinicus	1	betacoronavirus	Sarbecovirus	NA	repeat	longitudinal	PCR	RT-PCR	single	RdRp	RdRp	faecal, rectal, or anal	swab	China	Yunnan	Kunning city cave	NA	NA	8	2014	October	2011	April	2015	October	0	1	0	0	No
discovery of a rich gene pool of bat sars-related coronaviruses provides new insights into the origin of sars coronavirus	Hu et al.	Plos Pathog	2017	25	5	0.2	Rhinolophidae	Rhinolophus	Rhinolophus sinicus	1	betacoronavirus	Sarbecovirus	NA	repeat	longitudinal	PCR	RT-PCR	single	RdRp	RdRp	faecal, rectal, or anal	swab	China	Yunnan	Kunning city cave	NA	NA	8	2015	October	2011	April	2015	October	0	1	0	0	No
distant relatives of severe acute respiratory syndrome coronavirus and close relatives of human coronavirus 229e in bats, ghana	Pfefferle et al.	Emerg Infect Dis	2009	212	0	0	Pteropodidae	Eidolon	Eidolon helvum	1	genus not specified	NA	NA	single	cross-sectional	PCR	nested RT-PCR	multiple	RdRp	RdRp	faecal, rectal, or anal	faeces	Ghana	Kumasi	Zoo Kumasi	6.700555556	-1.624972222	NA	2008	February	NA	NA	NA	NA	0	0	1	0	No
distant relatives of severe acute respiratory syndrome coronavirus and close relatives of human coronavirus 229e in bats, ghana	Pfefferle et al.	Emerg Infect Dis	2009	1	0	0	Vespertilionidae	Pipistrellus	Pipistrellus nanulus	1	genus not specified	NA	NA	single	cross-sectional	PCR	nested RT-PCR	multiple	RdRp	RdRp	faecal, rectal, or anal	faeces	Ghana	Kumasi	KNUST Botanical Garden Kumasi	6.685111111	-1.561888889	NA	2008	February	NA	NA	NA	NA	0	0	1	0	No
distant relatives of severe acute respiratory syndrome coronavirus and close relatives of human coronavirus 229e in bats, ghana	Pfefferle et al.	Emerg Infect Dis	2009	1	0	0	Vespertilionidae	Glauconycteris	Glauconycteris beatrix	1	genus not specified	NA	NA	single	cross-sectional	PCR	nested RT-PCR	multiple	RdRp	RdRp	faecal, rectal, or anal	faeces	Ghana	Kumasi	KNUST Botanical Garden Kumasi	6.685111111	-1.561888889	NA	2008	February	NA	NA	NA	NA	0	0	1	0	No
distant relatives of severe acute respiratory syndrome coronavirus and close relatives of human coronavirus 229e in bats, ghana	Pfefferle et al.	Emerg Infect Dis	2009	6	0	0	Molossidae	Chaerephon	NA	NA	genus not specified	NA	NA	single	cross-sectional	PCR	nested RT-PCR	multiple	RdRp	RdRp	faecal, rectal, or anal	faeces	Ghana	Bosumtwi	Lake Bosumtwi	6.539527778	-1.411527778	NA	2008	February	NA	NA	NA	NA	0	0	1	0	No
distant relatives of severe acute respiratory syndrome coronavirus and close relatives of human coronavirus 229e in bats, ghana	Pfefferle et al.	Emerg Infect Dis	2009	1	0	0	Nycteridae	Nycteris	Nycteris hispida	1	genus not specified	NA	NA	single	cross-sectional	PCR	nested RT-PCR	multiple	RdRp	RdRp	faecal, rectal, or anal	faeces	Ghana	Bosumtwi	Lake Bosumtwi	6.539527778	-1.411527778	NA	2008	February	NA	NA	NA	NA	0	0	1	0	No
distant relatives of severe acute respiratory syndrome coronavirus and close relatives of human coronavirus 229e in bats, ghana	Pfefferle et al.	Emerg Infect Dis	2009	5	0	0	Vespertilionidae	Neoromicia	Neoromicia nana	1	genus not specified	NA	NA	single	cross-sectional	PCR	nested RT-PCR	multiple	RdRp	RdRp	faecal, rectal, or anal	faeces	Ghana	Bosumtwi	Lake Bosumtwi	6.539527778	-1.411527778	NA	2008	February	NA	NA	NA	NA	0	0	1	0	No
distant relatives of severe acute respiratory syndrome coronavirus and close relatives of human coronavirus 229e in bats, ghana	Pfefferle et al.	Emerg Infect Dis	2009	1	0	0	Vespertilionidae	Pipistrellus	Pipistrellus deserti	1	genus not specified	NA	NA	single	cross-sectional	PCR	nested RT-PCR	multiple	RdRp	RdRp	faecal, rectal, or anal	faeces	Ghana	Bosumtwi	Lake Bosumtwi	6.539527778	-1.411527778	NA	2008	February	NA	NA	NA	NA	0	0	1	0	No
distant relatives of severe acute respiratory syndrome coronavirus and close relatives of human coronavirus 229e in bats, ghana	Pfefferle et al.	Emerg Infect Dis	2009	40	4	0.1	Hipposideridae	Hipposideros	Hipposideros ruber	1	alphacoronavirus	NA	NA	single	cross-sectional	PCR	nested RT-PCR	multiple	RdRp	RdRp	faecal, rectal, or anal	faeces	Ghana	Kwamang	Cave Kwamang	6.966666667	-1.266666667	NA	2008	February	NA	NA	NA	NA	0	0	1	0	No
distant relatives of severe acute respiratory syndrome coronavirus and close relatives of human coronavirus 229e in bats, ghana	Pfefferle et al.	Emerg Infect Dis	2009	40	6	0.15	Hipposideridae	Hipposideros	Hipposideros ruber	1	betacoronavirus	NA	NA	single	cross-sectional	PCR	nested RT-PCR	multiple	RdRp	RdRp	faecal, rectal, or anal	faeces	Ghana	Kwamang	Cave Kwamang	6.966666667	-1.266666667	NA	2008	February	NA	NA	NA	NA	0	0	1	0	No
distant relatives of severe acute respiratory syndrome coronavirus and close relatives of human coronavirus 229e in bats, ghana	Pfefferle et al.	Emerg Infect Dis	2009	13	0	0	Hipposideridae	Hipposideros	Hipposideros abae	1	genus not specified	NA	NA	single	cross-sectional	PCR	nested RT-PCR	multiple	RdRp	RdRp	faecal, rectal, or anal	faeces	Ghana	Kwamang	Cave Kwamang	6.966666667	-1.266666667	NA	2008	February	NA	NA	NA	NA	0	0	1	0	No
distant relatives of severe acute respiratory syndrome coronavirus and close relatives of human coronavirus 229e in bats, ghana	Pfefferle et al.	Emerg Infect Dis	2009	8	0	0	Hipposideridae	Hipposideros	Hipposideros ruber	1	genus not specified	NA	NA	single	cross-sectional	PCR	nested RT-PCR	multiple	RdRp	RdRp	faecal, rectal, or anal	faeces	Ghana	Booyem, Brong-Ahafo	Cave Booyem A	7.723583333	-1.987916667	NA	2008	February	NA	NA	NA	NA	0	0	1	0	No
distant relatives of severe acute respiratory syndrome coronavirus and close relatives of human coronavirus 229e in bats, ghana	Pfefferle et al.	Emerg Infect Dis	2009	12	0	0	Emballonuridae	Coleura	Coleura afra	1	genus not specified	NA	NA	single	cross-sectional	PCR	nested RT-PCR	multiple	RdRp	RdRp	faecal, rectal, or anal	faeces	Ghana	Booyem, Brong-Ahafo	Cave Booyem A	7.723583333	-1.987916667	NA	2008	February	NA	NA	NA	NA	0	0	1	0	No
distant relatives of severe acute respiratory syndrome coronavirus and close relatives of human coronavirus 229e in bats, ghana	Pfefferle et al.	Emerg Infect Dis	2009	11	1	0.090909	Hipposideridae	Hipposideros	Hipposideros ruber	1	alphacoronavirus	NA	NA	single	cross-sectional	PCR	nested RT-PCR	multiple	RdRp	RdRp	faecal, rectal, or anal	faeces	Ghana	Booyem, Brong-Ahafo	Cave Booyem B	7.723805556	-1.992638889	NA	2008	February	NA	NA	NA	NA	0	0	1	0	No
distant relatives of severe acute respiratory syndrome coronavirus and close relatives of human coronavirus 229e in bats, ghana	Pfefferle et al.	Emerg Infect Dis	2009	11	1	0.090909	Hipposideridae	Hipposideros	Hipposideros ruber	1	betacoronavirus	NA	NA	single	cross-sectional	PCR	nested RT-PCR	multiple	RdRp	RdRp	faecal, rectal, or anal	faeces	Ghana	Booyem, Brong-Ahafo	Cave Booyem B	7.723805556	-1.992638889	NA	2008	February	NA	NA	NA	NA	0	0	1	0	No
distant relatives of severe acute respiratory syndrome coronavirus and close relatives of human coronavirus 229e in bats, ghana	Pfefferle et al.	Emerg Infect Dis	2009	3	0	0	Hipposideridae	Hipposideros	Hipposideros abae	1	genus not specified	NA	NA	single	cross-sectional	PCR	nested RT-PCR	multiple	RdRp	RdRp	faecal, rectal, or anal	faeces	Ghana	Booyem, Brong-Ahafo	Cave Booyem B	7.723805556	-1.992638889	NA	2008	February	NA	NA	NA	NA	0	0	1	0	No
distant relatives of severe acute respiratory syndrome coronavirus and close relatives of human coronavirus 229e in bats, ghana	Pfefferle et al.	Emerg Infect Dis	2009	21	0	0	Emballonuridae	Coleura	Coleura afra	1	genus not specified	NA	NA	single	cross-sectional	PCR	nested RT-PCR	multiple	RdRp	RdRp	faecal, rectal, or anal	faeces	Ghana	Booyem, Brong-Ahafo	Cave Booyem B	7.723805556	-1.992638889	NA	2008	February	NA	NA	NA	NA	0	0	1	0	No
identification of a lineage d betacoronavirus in cave nectar bats (eonycteris spelaea) in singapore and an overview of lineage d reservoir ecology in se asian bats	Mendenhall et al.	Transbound Emerg Dis	2017	1124	0	0	Pteropodidae	Eonycteris	Eonycteris spelaea	1	genus not specified	NA	NA	pooled	longitudinal	PCR	RT-PCR	single	RdRp	RdRp	pooled swabs/samples	pooled	Singapore	NA	single colony	NA	NA	NA	NA	NA	2011	April	2015	June	1	1	1	1	No
identification of a lineage d betacoronavirus in cave nectar bats (eonycteris spelaea) in singapore and an overview of lineage d reservoir ecology in se asian bats	Mendenhall et al.	Transbound Emerg Dis	2017	169	0	0	Pteropodidae	Eonycteris	Eonycteris spelaea	1	genus not specified	NA	NA	pooled	cross-sectional	PCR	RT-PCR	single	RdRp	RdRp	pooled swabs/samples	swab	Singapore	NA	pool of 9 sites in Singapore	NA	NA	NA	NA	NA	2011	April	2014	March	1	1	1	1	No
identification of a lineage d betacoronavirus in cave nectar bats (eonycteris spelaea) in singapore and an overview of lineage d reservoir ecology in se asian bats	Mendenhall et al.	Transbound Emerg Dis	2017	144	0	0	Pteropodidae	Cynopterus	Cynopterus brachyotis	1	genus not specified	NA	NA	pooled	cross-sectional	PCR	RT-PCR	single	RdRp	RdRp	pooled swabs/samples	swab	Singapore	NA	pool of 9 sites in Singapore	NA	NA	NA	NA	NA	2011	April	2014	March	1	1	1	1	No
identification of a lineage d betacoronavirus in cave nectar bats (eonycteris spelaea) in singapore and an overview of lineage d reservoir ecology in se asian bats	Mendenhall et al.	Transbound Emerg Dis	2017	79	0	0	Pteropodidae	Penthetor	Penthetor lucasi	1	genus not specified	NA	NA	pooled	cross-sectional	PCR	RT-PCR	single	RdRp	RdRp	pooled swabs/samples	swab	Singapore	NA	pool of 9 sites in Singapore	NA	NA	NA	NA	NA	2011	April	2014	March	1	1	1	1	No
identification of a lineage d betacoronavirus in cave nectar bats (eonycteris spelaea) in singapore and an overview of lineage d reservoir ecology in se asian bats	Mendenhall et al.	Transbound Emerg Dis	2017	2	0	0	Pteropodidae	Macroglossus	Macroglossus minimus	1	genus not specified	NA	NA	pooled	cross-sectional	PCR	RT-PCR	single	RdRp	RdRp	pooled swabs/samples	swab	Singapore	NA	pool of 9 sites in Singapore	NA	NA	NA	NA	NA	2011	April	2014	March	1	1	1	1	No
identification of a lineage d betacoronavirus in cave nectar bats (eonycteris spelaea) in singapore and an overview of lineage d reservoir ecology in se asian bats	Mendenhall et al.	Transbound Emerg Dis	2017	36	0	0	Rhinolophidae	Rhinolophus	Rhinolophus lepidus	1	genus not specified	NA	NA	pooled	cross-sectional	PCR	RT-PCR	single	RdRp	RdRp	pooled swabs/samples	swab	Singapore	NA	pool of 9 sites in Singapore	NA	NA	NA	NA	NA	2011	April	2014	March	1	1	1	1	No
identification of a lineage d betacoronavirus in cave nectar bats (eonycteris spelaea) in singapore and an overview of lineage d reservoir ecology in se asian bats	Mendenhall et al.	Transbound Emerg Dis	2017	1	0	0	Vespertilionidae	Myotis	NA	NA	genus not specified	NA	NA	pooled	cross-sectional	PCR	RT-PCR	single	RdRp	RdRp	pooled swabs/samples	swab	Singapore	NA	pool of 9 sites in Singapore	NA	NA	NA	NA	NA	2011	April	2014	March	1	1	1	1	No
identification of a novel coronavirus in bats	Poon et al.	Journal of Virology	2005	15	0	0	Pteropodidae	Cynopterus	Cynopterus sphinx	1	genus not specified	NA	NA	pooled	cross-sectional	PCR	RT-PCR	single	RdRp	RdRp	lung or respiratory	swab	China	Hong Kong	three different geographic locations	NA	NA	NA	NA	NA	2003	NA	2004	NA	1	0	0	0	No
identification of a novel coronavirus in bats	Poon et al.	Journal of Virology	2005	15	0	0	Pteropodidae	Cynopterus	Cynopterus sphinx	1	genus not specified	NA	NA	pooled	cross-sectional	PCR	RT-PCR	single	RdRp	RdRp	faecal, rectal, or anal	swab	China	Hong Kong	three different geographic locations	NA	NA	NA	NA	NA	2003	NA	2004	NA	1	0	0	0	No
identification of a novel coronavirus in bats	Poon et al.	Journal of Virology	2005	4	0	0	Hipposideridae	Hipposideros	Hipposideros armiger	1	genus not specified	NA	NA	pooled	cross-sectional	PCR	RT-PCR	single	RdRp	RdRp	lung or respiratory	swab	China	Hong Kong	three different geographic locations	NA	NA	NA	NA	NA	2003	NA	2004	NA	1	0	0	0	No
identification of a novel coronavirus in bats	Poon et al.	Journal of Virology	2005	4	0	0	Hipposideridae	Hipposideros	Hipposideros armiger	1	genus not specified	NA	NA	pooled	cross-sectional	PCR	RT-PCR	single	RdRp	RdRp	faecal, rectal, or anal	swab	China	Hong Kong	three different geographic locations	NA	NA	NA	NA	NA	2003	NA	2004	NA	1	0	0	0	No
identification of a novel coronavirus in bats	Poon et al.	Journal of Virology	2005	3	0	0	Hipposideridae	Hipposideros	Hipposideros pomona	1	genus not specified	NA	NA	pooled	cross-sectional	PCR	RT-PCR	single	RdRp	RdRp	lung or respiratory	swab	China	Hong Kong	three different geographic locations	NA	NA	NA	NA	NA	2003	NA	2004	NA	1	0	0	0	No
identification of a novel coronavirus in bats	Poon et al.	Journal of Virology	2005	3	0	0	Hipposideridae	Hipposideros	Hipposideros pomona	1	genus not specified	NA	NA	pooled	cross-sectional	PCR	RT-PCR	single	RdRp	RdRp	faecal, rectal, or anal	swab	China	Hong Kong	three different geographic locations	NA	NA	NA	NA	NA	2003	NA	2004	NA	1	0	0	0	No
identification of a novel coronavirus in bats	Poon et al.	Journal of Virology	2005	16	1	0.0625	Miniopteridae	Miniopterus	Miniopterus magnater	1	alphacoronavirus	NA	NA	pooled	cross-sectional	PCR	RT-PCR	single	RdRp	RdRp	lung or respiratory	swab	China	Hong Kong	three different geographic locations	NA	NA	NA	NA	NA	2003	NA	2004	NA	1	0	0	0	No
identification of a novel coronavirus in bats	Poon et al.	Journal of Virology	2005	16	2	0.125	Miniopteridae	Miniopterus	Miniopterus magnater	1	alphacoronavirus	NA	NA	pooled	cross-sectional	PCR	RT-PCR	single	RdRp	RdRp	faecal, rectal, or anal	swab	China	Hong Kong	three different geographic locations	NA	NA	NA	NA	NA	2003	NA	2004	NA	1	0	0	0	No
identification of a novel coronavirus in bats	Poon et al.	Journal of Virology	2005	19	5	0.263158	Miniopteridae	Miniopterus	Miniopterus pusillus	1	alphacoronavirus	NA	NA	pooled	cross-sectional	PCR	RT-PCR	single	RdRp	RdRp	lung or respiratory	swab	China	Hong Kong	three different geographic locations	NA	NA	NA	NA	NA	2003	NA	2004	NA	1	0	0	0	No
identification of a novel coronavirus in bats	Poon et al.	Journal of Virology	2005	19	12	0.631579	Miniopteridae	Miniopterus	Miniopterus pusillus	1	alphacoronavirus	NA	NA	pooled	cross-sectional	PCR	RT-PCR	single	RdRp	RdRp	faecal, rectal, or anal	swab	China	Hong Kong	three different geographic locations	NA	NA	NA	NA	NA	2003	NA	2004	NA	1	0	0	0	No
identification of a novel coronavirus in bats	Poon et al.	Journal of Virology	2005	4	1	0.25	Miniopteridae	Miniopterus	Miniopterus schreibersii	1	alphacoronavirus	NA	NA	pooled	cross-sectional	PCR	RT-PCR	single	RdRp	RdRp	lung or respiratory	swab	China	Hong Kong	three different geographic locations	NA	NA	NA	NA	NA	2003	NA	2004	NA	1	0	0	0	No
identification of a novel coronavirus in bats	Poon et al.	Journal of Virology	2005	4	1	0.25	Miniopteridae	Miniopterus	Miniopterus schreibersii	1	alphacoronavirus	NA	NA	pooled	cross-sectional	PCR	RT-PCR	single	RdRp	RdRp	faecal, rectal, or anal	swab	China	Hong Kong	three different geographic locations	NA	NA	NA	NA	NA	2003	NA	2004	NA	1	0	0	0	No
identification of a novel coronavirus in bats	Poon et al.	Journal of Virology	2005	3	0	0	Vespertilionidae	Myotis	Myotis myotis	1	genus not specified	NA	NA	pooled	cross-sectional	PCR	RT-PCR	single	RdRp	RdRp	lung or respiratory	swab	China	Hong Kong	three different geographic locations	NA	NA	NA	NA	NA	2003	NA	2004	NA	1	0	0	0	No
identification of a novel coronavirus in bats	Poon et al.	Journal of Virology	2005	3	0	0	Vespertilionidae	Myotis	Myotis myotis	1	genus not specified	NA	NA	pooled	cross-sectional	PCR	RT-PCR	single	RdRp	RdRp	faecal, rectal, or anal	swab	China	Hong Kong	three different geographic locations	NA	NA	NA	NA	NA	2003	NA	2004	NA	1	0	0	0	No
identification of a novel coronavirus in bats	Poon et al.	Journal of Virology	2005	5	0	0	Vespertilionidae	Myotis	Myotis pilosus	1	genus not specified	NA	NA	pooled	cross-sectional	PCR	RT-PCR	single	RdRp	RdRp	lung or respiratory	swab	China	Hong Kong	three different geographic locations	NA	NA	NA	NA	NA	2003	NA	2004	NA	1	0	0	0	No
identification of a novel coronavirus in bats	Poon et al.	Journal of Virology	2005	5	0	0	Vespertilionidae	Myotis	Myotis pilosus	1	genus not specified	NA	NA	pooled	cross-sectional	PCR	RT-PCR	single	RdRp	RdRp	faecal, rectal, or anal	swab	China	Hong Kong	three different geographic locations	NA	NA	NA	NA	NA	2003	NA	2004	NA	1	0	0	0	No
identification of a novel coronavirus in bats	Poon et al.	Journal of Virology	2005	3	0	0	Vespertilionidae	Pipistrellus	Pipistrellus abramus	1	genus not specified	NA	NA	pooled	cross-sectional	PCR	RT-PCR	single	RdRp	RdRp	lung or respiratory	swab	China	Hong Kong	three different geographic locations	NA	NA	NA	NA	NA	2003	NA	2004	NA	1	0	0	0	No
identification of a novel coronavirus in bats	Poon et al.	Journal of Virology	2005	3	0	0	Vespertilionidae	Pipistrellus	Pipistrellus abramus	1	genus not specified	NA	NA	pooled	cross-sectional	PCR	RT-PCR	single	RdRp	RdRp	faecal, rectal, or anal	swab	China	Hong Kong	three different geographic locations	NA	NA	NA	NA	NA	2003	NA	2004	NA	1	0	0	0	No
identification of a novel coronavirus in bats	Poon et al.	Journal of Virology	2005	2	0	0	Rhinolophidae	Rhinolophus	Rhinolophus affinis	1	genus not specified	NA	NA	pooled	cross-sectional	PCR	RT-PCR	single	RdRp	RdRp	lung or respiratory	swab	China	Hong Kong	three different geographic locations	NA	NA	NA	NA	NA	2003	NA	2004	NA	1	0	0	0	No
identification of a novel coronavirus in bats	Poon et al.	Journal of Virology	2005	2	0	0	Rhinolophidae	Rhinolophus	Rhinolophus affinis	1	genus not specified	NA	NA	pooled	cross-sectional	PCR	RT-PCR	single	RdRp	RdRp	faecal, rectal, or anal	swab	China	Hong Kong	three different geographic lcoations	NA	NA	NA	NA	NA	2003	NA	2004	NA	1	0	0	0	No
identification of a novel coronavirus in bats	Poon et al.	Journal of Virology	2005	1	0	0	Rhinolophidae	Rhinolophus	Rhinolophus pusillus	1	genus not specified	NA	NA	pooled	cross-sectional	PCR	RT-PCR	single	RdRp	RdRp	lung or respiratory	swab	China	Hong Kong	three different geographic lcoations	NA	NA	NA	NA	NA	2003	NA	2004	NA	1	0	0	0	No
identification of a novel coronavirus in bats	Poon et al.	Journal of Virology	2005	1	0	0	Rhinolophidae	Rhinolophus	Rhinolophus pusillus	1	genus not specified	NA	NA	pooled	cross-sectional	PCR	RT-PCR	single	RdRp	RdRp	faecal, rectal, or anal	swab	China	Hong Kong	three different geographic lcoations	NA	NA	NA	NA	NA	2003	NA	2004	NA	1	0	0	0	No
identification of a novel coronavirus in bats	Poon et al.	Journal of Virology	2005	6	0	0	Rhinolophidae	Rhinolophus	Rhinolophus rouxii	1	genus not specified	NA	NA	pooled	cross-sectional	PCR	RT-PCR	single	RdRp	RdRp	lung or respiratory	swab	China	Hong Kong	three different geographic lcoations	NA	NA	NA	NA	NA	2003	NA	2004	NA	1	0	0	0	No
identification of a novel coronavirus in bats	Poon et al.	Journal of Virology	2005	6	0	0	Rhinolophidae	Rhinolophus	Rhinolophus rouxii	1	genus not specified	NA	NA	pooled	cross-sectional	PCR	RT-PCR	single	RdRp	RdRp	faecal, rectal, or anal	swab	China	Hong Kong	three different geographic lcoations	NA	NA	NA	NA	NA	2003	NA	2004	NA	1	0	0	0	No
identification of alpha and beta coronavirus in wildlife species in france: bats, rodents, rabbits, and hedgehogs	Monchatre-leroy et al.	Viruses-basel	2017	4	0	0	Rhinolophidae	Rhinolophus	Rhinolophus hipposideros	1	genus not specified	NA	NA	pooled	cross-sectional	PCR	RT-PCR	single	RdRp	RdRp	intestine	tissue	France	NA	74 of the 100 French administrative departments	NA	NA	NA	2013	NA	NA	NA	NA	NA	1	1	1	1	Yes
identification of alpha and beta coronavirus in wildlife species in france: bats, rodents, rabbits, and hedgehogs	Monchatre-leroy et al.	Viruses-basel	2017	2	0	0	Rhinolophidae	Rhinolophus	Rhinolophus hipposideros	1	genus not specified	NA	NA	pooled	cross-sectional	PCR	RT-PCR	single	RdRp	RdRp	intestine	tissue	France	NA	74 of the 100 French administrative departments	NA	NA	NA	2014	NA	NA	NA	NA	NA	1	1	1	1	Yes
identification of alpha and beta coronavirus in wildlife species in france: bats, rodents, rabbits, and hedgehogs	Monchatre-leroy et al.	Viruses-basel	2017	2	0	0	Rhinolophidae	Rhinolophus	Rhinolophus hipposideros	1	genus not specified	NA	NA	pooled	cross-sectional	PCR	RT-PCR	single	RdRp	RdRp	intestine	tissue	France	NA	74 of the 100 French administrative departments	NA	NA	NA	2015	NA	NA	NA	NA	NA	1	1	1	1	Yes
identification of alpha and beta coronavirus in wildlife species in france: bats, rodents, rabbits, and hedgehogs	Monchatre-leroy et al.	Viruses-basel	2017	1	0	0	Rhinolophidae	Rhinolophus	Rhinolophus ferrumequinum	1	genus not specified	NA	NA	pooled	cross-sectional	PCR	RT-PCR	single	RdRp	RdRp	intestine	tissue	France	NA	74 of the 100 French administrative departments	NA	NA	NA	2013	NA	NA	NA	NA	NA	1	1	1	1	Yes
identification of alpha and beta coronavirus in wildlife species in france: bats, rodents, rabbits, and hedgehogs	Monchatre-leroy et al.	Viruses-basel	2017	1	0	0	Rhinolophidae	Rhinolophus	Rhinolophus ferrumequinum	1	genus not specified	NA	NA	pooled	cross-sectional	PCR	RT-PCR	single	RdRp	RdRp	intestine	tissue	France	NA	74 of the 100 French administrative departments	NA	NA	NA	2015	NA	NA	NA	NA	NA	1	1	1	1	Yes
identification of alpha and beta coronavirus in wildlife species in france: bats, rodents, rabbits, and hedgehogs	Monchatre-leroy et al.	Viruses-basel	2017	3	0	0	Rhinolophidae	Rhinolophus	Rhinolophus euryale	1	genus not specified	NA	NA	pooled	cross-sectional	PCR	RT-PCR	single	RdRp	RdRp	intestine	tissue	France	NA	74 of the 100 French administrative departments	NA	NA	NA	2015	NA	NA	NA	NA	NA	1	1	1	1	Yes
identification of alpha and beta coronavirus in wildlife species in france: bats, rodents, rabbits, and hedgehogs	Monchatre-leroy et al.	Viruses-basel	2017	1	0	0	Vespertilionidae	Barbastella	Barbastella barbastellus	1	genus not specified	NA	NA	pooled	cross-sectional	PCR	RT-PCR	single	RdRp	RdRp	intestine	tissue	France	NA	74 of the 100 French administrative departments	NA	NA	NA	2013	NA	NA	NA	NA	NA	1	1	1	1	Yes
identification of alpha and beta coronavirus in wildlife species in france: bats, rodents, rabbits, and hedgehogs	Monchatre-leroy et al.	Viruses-basel	2017	3	0	0	Vespertilionidae	Barbastella	Barbastella barbastellus	1	genus not specified	NA	NA	pooled	cross-sectional	PCR	RT-PCR	single	RdRp	RdRp	intestine	tissue	France	NA	74 of the 100 French administrative departments	NA	NA	NA	2014	NA	NA	NA	NA	NA	1	1	1	1	Yes
identification of alpha and beta coronavirus in wildlife species in france: bats, rodents, rabbits, and hedgehogs	Monchatre-leroy et al.	Viruses-basel	2017	1	0	0	Vespertilionidae	Myotis	Myotis myotis	1	genus not specified	NA	NA	pooled	cross-sectional	PCR	RT-PCR	single	RdRp	RdRp	intestine	tissue	France	NA	74 of the 100 French administrative departments	NA	NA	NA	2014	NA	NA	NA	NA	NA	1	1	1	1	Yes
identification of alpha and beta coronavirus in wildlife species in france: bats, rodents, rabbits, and hedgehogs	Monchatre-leroy et al.	Viruses-basel	2017	1	0	0	Vespertilionidae	Myotis	Myotis blythii	1	genus not specified	NA	NA	pooled	cross-sectional	PCR	RT-PCR	single	RdRp	RdRp	intestine	tissue	France	NA	74 of the 100 French administrative departments	NA	NA	NA	2015	NA	NA	NA	NA	NA	1	1	1	1	Yes
identification of alpha and beta coronavirus in wildlife species in france: bats, rodents, rabbits, and hedgehogs	Monchatre-leroy et al.	Viruses-basel	2017	1	0	0	Vespertilionidae	Myotis	Myotis mystacinus	1	genus not specified	NA	NA	pooled	cross-sectional	PCR	RT-PCR	single	RdRp	RdRp	intestine	tissue	France	NA	74 of the 100 French administrative departments	NA	NA	NA	2013	NA	NA	NA	NA	NA	1	1	1	1	Yes
identification of alpha and beta coronavirus in wildlife species in france: bats, rodents, rabbits, and hedgehogs	Monchatre-leroy et al.	Viruses-basel	2017	4	0	0	Vespertilionidae	Myotis	Myotis mystacinus	1	genus not specified	NA	NA	pooled	cross-sectional	PCR	RT-PCR	single	RdRp	RdRp	intestine	tissue	France	NA	74 of the 100 French administrative departments	NA	NA	NA	2015	NA	NA	NA	NA	NA	1	1	1	1	Yes
identification of alpha and beta coronavirus in wildlife species in france: bats, rodents, rabbits, and hedgehogs	Monchatre-leroy et al.	Viruses-basel	2017	1	0	0	Vespertilionidae	Myotis	Myotis emarginatus	1	genus not specified	NA	NA	pooled	cross-sectional	PCR	RT-PCR	single	RdRp	RdRp	intestine	tissue	France	NA	74 of the 100 French administrative departments (positive in East of France)	NA	NA	NA	2013	NA	NA	NA	NA	NA	1	1	1	1	Yes
identification of alpha and beta coronavirus in wildlife species in france: bats, rodents, rabbits, and hedgehogs	Monchatre-leroy et al.	Viruses-basel	2017	11	2	0.181818	Vespertilionidae	Myotis	Myotis emarginatus	1	alphacoronavirus	NA	NA	pooled	cross-sectional	PCR	RT-PCR	single	RdRp	RdRp	intestine	tissue	France	NA	74 of the 100 French administrative departments (positive in East of France)	NA	NA	NA	2014	NA	NA	NA	NA	NA	1	1	1	1	Yes
identification of alpha and beta coronavirus in wildlife species in france: bats, rodents, rabbits, and hedgehogs	Monchatre-leroy et al.	Viruses-basel	2017	1	0	0	Vespertilionidae	Myotis	Myotis emarginatus	1	genus not specified	NA	NA	pooled	cross-sectional	PCR	RT-PCR	single	RdRp	RdRp	intestine	tissue	France	NA	74 of the 100 French administrative departments (positive in East of France)	NA	NA	NA	2015	NA	NA	NA	NA	NA	1	1	1	1	Yes
identification of alpha and beta coronavirus in wildlife species in france: bats, rodents, rabbits, and hedgehogs	Monchatre-leroy et al.	Viruses-basel	2017	3	0	0	Vespertilionidae	Myotis	Myotis bechsteinii	1	genus not specified	NA	NA	pooled	cross-sectional	PCR	RT-PCR	single	RdRp	RdRp	intestine	tissue	France	NA	74 of the 100 French administrative departments	NA	NA	NA	2013	NA	NA	NA	NA	NA	1	1	1	1	Yes
identification of alpha and beta coronavirus in wildlife species in france: bats, rodents, rabbits, and hedgehogs	Monchatre-leroy et al.	Viruses-basel	2017	1	0	0	Vespertilionidae	Myotis	Myotis daubentonii	1	genus not specified	NA	NA	pooled	cross-sectional	PCR	RT-PCR	single	RdRp	RdRp	intestine	tissue	France	NA	74 of the 100 French administrative departments	NA	NA	NA	2013	NA	NA	NA	NA	NA	1	1	1	1	Yes
identification of alpha and beta coronavirus in wildlife species in france: bats, rodents, rabbits, and hedgehogs	Monchatre-leroy et al.	Viruses-basel	2017	1	0	0	Vespertilionidae	Myotis	Myotis daubentonii	1	genus not specified	NA	NA	pooled	cross-sectional	PCR	RT-PCR	single	RdRp	RdRp	intestine	tissue	France	NA	74 of the 100 French administrative departments	NA	NA	NA	2014	NA	NA	NA	NA	NA	1	1	1	1	Yes
identification of alpha and beta coronavirus in wildlife species in france: bats, rodents, rabbits, and hedgehogs	Monchatre-leroy et al.	Viruses-basel	2017	1	1	1	Vespertilionidae	Myotis	Myotis nattereri	1	alphacoronavirus	NA	NA	pooled	cross-sectional	PCR	RT-PCR	single	RdRp	RdRp	intestine	tissue	France	NA	74 of the 100 French administrative departments (positive in North of France)	NA	NA	NA	2015	NA	NA	NA	NA	NA	1	1	1	1	Yes
identification of alpha and beta coronavirus in wildlife species in france: bats, rodents, rabbits, and hedgehogs	Monchatre-leroy et al.	Viruses-basel	2017	1	0	0	Vespertilionidae	Myotis	NA	NA	genus not specified	NA	NA	pooled	cross-sectional	PCR	RT-PCR	single	RdRp	RdRp	intestine	tissue	France	NA	74 of the 100 French administrative departments	NA	NA	NA	2015	NA	NA	NA	NA	NA	1	1	1	1	Yes
identification of alpha and beta coronavirus in wildlife species in france: bats, rodents, rabbits, and hedgehogs	Monchatre-leroy et al.	Viruses-basel	2017	2	0	0	Vespertilionidae	Nyctalus	Nyctalus noctula	1	genus not specified	NA	NA	pooled	cross-sectional	PCR	RT-PCR	single	RdRp	RdRp	intestine	tissue	France	NA	74 of the 100 French administrative departments	NA	NA	NA	2013	NA	NA	NA	NA	NA	1	1	1	1	Yes
identification of alpha and beta coronavirus in wildlife species in france: bats, rodents, rabbits, and hedgehogs	Monchatre-leroy et al.	Viruses-basel	2017	2	0	0	Vespertilionidae	Nyctalus	Nyctalus leisleri	1	genus not specified	NA	NA	pooled	cross-sectional	PCR	RT-PCR	single	RdRp	RdRp	intestine	tissue	France	NA	74 of the 100 French administrative departments	NA	NA	NA	2013	NA	NA	NA	NA	NA	1	1	1	1	Yes
identification of alpha and beta coronavirus in wildlife species in france: bats, rodents, rabbits, and hedgehogs	Monchatre-leroy et al.	Viruses-basel	2017	9	0	0	Vespertilionidae	Nyctalus	Nyctalus leisleri	1	genus not specified	NA	NA	pooled	cross-sectional	PCR	RT-PCR	single	RdRp	RdRp	intestine	tissue	France	NA	74 of the 100 French administrative departments	NA	NA	NA	2014	NA	NA	NA	NA	NA	1	1	1	1	Yes
identification of alpha and beta coronavirus in wildlife species in france: bats, rodents, rabbits, and hedgehogs	Monchatre-leroy et al.	Viruses-basel	2017	4	0	0	Vespertilionidae	Nyctalus	Nyctalus leisleri	1	genus not specified	NA	NA	pooled	cross-sectional	PCR	RT-PCR	single	RdRp	RdRp	intestine	tissue	France	NA	74 of the 100 French administrative departments	NA	NA	NA	2015	NA	NA	NA	NA	NA	1	1	1	1	Yes
identification of alpha and beta coronavirus in wildlife species in france: bats, rodents, rabbits, and hedgehogs	Monchatre-leroy et al.	Viruses-basel	2017	4	0	0	Vespertilionidae	Plecotus	Plecotus austriacus	1	genus not specified	NA	NA	pooled	cross-sectional	PCR	RT-PCR	single	RdRp	RdRp	intestine	tissue	France	NA	74 of the 100 French administrative departments	NA	NA	NA	2013	NA	NA	NA	NA	NA	1	1	1	1	Yes
identification of alpha and beta coronavirus in wildlife species in france: bats, rodents, rabbits, and hedgehogs	Monchatre-leroy et al.	Viruses-basel	2017	4	0	0	Vespertilionidae	Plecotus	Plecotus austriacus	1	genus not specified	NA	NA	pooled	cross-sectional	PCR	RT-PCR	single	RdRp	RdRp	intestine	tissue	France	NA	74 of the 100 French administrative departments	NA	NA	NA	2014	NA	NA	NA	NA	NA	1	1	1	1	Yes
identification of alpha and beta coronavirus in wildlife species in france: bats, rodents, rabbits, and hedgehogs	Monchatre-leroy et al.	Viruses-basel	2017	2	0	0	Vespertilionidae	Plecotus	Plecotus austriacus	1	genus not specified	NA	NA	pooled	cross-sectional	PCR	RT-PCR	single	RdRp	RdRp	intestine	tissue	France	NA	74 of the 100 French administrative departments	NA	NA	NA	2015	NA	NA	NA	NA	NA	1	1	1	1	Yes
identification of alpha and beta coronavirus in wildlife species in france: bats, rodents, rabbits, and hedgehogs	Monchatre-leroy et al.	Viruses-basel	2017	3	0	0	Vespertilionidae	Plecotus	Plecotus auritus	1	genus not specified	NA	NA	pooled	cross-sectional	PCR	RT-PCR	single	RdRp	RdRp	intestine	tissue	France	NA	74 of the 100 French administrative departments	NA	NA	NA	2013	NA	NA	NA	NA	NA	1	1	1	1	Yes
identification of alpha and beta coronavirus in wildlife species in france: bats, rodents, rabbits, and hedgehogs	Monchatre-leroy et al.	Viruses-basel	2017	4	0	0	Vespertilionidae	Plecotus	Plecotus auritus	1	genus not specified	NA	NA	pooled	cross-sectional	PCR	RT-PCR	single	RdRp	RdRp	intestine	tissue	France	NA	74 of the 100 French administrative departments	NA	NA	NA	2014	NA	NA	NA	NA	NA	1	1	1	1	Yes
identification of alpha and beta coronavirus in wildlife species in france: bats, rodents, rabbits, and hedgehogs	Monchatre-leroy et al.	Viruses-basel	2017	8	0	0	Vespertilionidae	Plecotus	Plecotus auritus	1	genus not specified	NA	NA	pooled	cross-sectional	PCR	RT-PCR	single	RdRp	RdRp	intestine	tissue	France	NA	74 of the 100 French administrative departments	NA	NA	NA	2015	NA	NA	NA	NA	NA	1	1	1	1	Yes
identification of alpha and beta coronavirus in wildlife species in france: bats, rodents, rabbits, and hedgehogs	Monchatre-leroy et al.	Viruses-basel	2017	42	0	0	Vespertilionidae	Pipistrellus	Pipistrellus pipistrellus	1	genus not specified	NA	NA	pooled	cross-sectional	PCR	RT-PCR	single	RdRp	RdRp	intestine	tissue	France	NA	74 of the 100 French administrative departments	NA	NA	NA	2013	NA	NA	NA	NA	NA	1	1	1	1	Yes
identification of alpha and beta coronavirus in wildlife species in france: bats, rodents, rabbits, and hedgehogs	Monchatre-leroy et al.	Viruses-basel	2017	127	4	0.031496	Vespertilionidae	Pipistrellus	Pipistrellus pipistrellus	1	alphacoronavirus	NA	NA	pooled	cross-sectional	PCR	RT-PCR	single	RdRp	RdRp	intestine	tissue	France	NA	74 of the 100 French administrative departments	NA	NA	NA	2014	NA	NA	NA	NA	NA	1	1	1	1	Yes
identification of alpha and beta coronavirus in wildlife species in france: bats, rodents, rabbits, and hedgehogs	Monchatre-leroy et al.	Viruses-basel	2017	78	1	0.012821	Vespertilionidae	Pipistrellus	Pipistrellus pipistrellus	1	alphacoronavirus	NA	NA	pooled	cross-sectional	PCR	RT-PCR	single	RdRp	RdRp	intestine	tissue	France	NA	74 of the 100 French administrative departments	NA	NA	NA	2015	NA	NA	NA	NA	NA	1	1	1	1	Yes
identification of alpha and beta coronavirus in wildlife species in france: bats, rodents, rabbits, and hedgehogs	Monchatre-leroy et al.	Viruses-basel	2017	9	0	0	Vespertilionidae	Pipistrellus	Pipistrellus kuhlii	1	genus not specified	NA	NA	pooled	cross-sectional	PCR	RT-PCR	single	RdRp	RdRp	intestine	tissue	France	NA	74 of the 100 French administrative departments (positive in East, West and North of France)	NA	NA	NA	2013	NA	NA	NA	NA	NA	1	1	1	1	Yes
identification of alpha and beta coronavirus in wildlife species in france: bats, rodents, rabbits, and hedgehogs	Monchatre-leroy et al.	Viruses-basel	2017	20	0	0	Vespertilionidae	Pipistrellus	Pipistrellus kuhlii	1	genus not specified	NA	NA	pooled	cross-sectional	PCR	RT-PCR	single	RdRp	RdRp	intestine	tissue	France	NA	74 of the 100 French administrative departments (positive in East, West and North of France)	NA	NA	NA	2014	NA	NA	NA	NA	NA	1	1	1	1	Yes
identification of alpha and beta coronavirus in wildlife species in france: bats, rodents, rabbits, and hedgehogs	Monchatre-leroy et al.	Viruses-basel	2017	11	0	0	Vespertilionidae	Pipistrellus	Pipistrellus kuhlii	1	genus not specified	NA	NA	pooled	cross-sectional	PCR	RT-PCR	single	RdRp	RdRp	intestine	tissue	France	NA	74 of the 100 French administrative departments (positive in East, West and North of France)	NA	NA	NA	2015	NA	NA	NA	NA	NA	1	1	1	1	Yes
identification of alpha and beta coronavirus in wildlife species in france: bats, rodents, rabbits, and hedgehogs	Monchatre-leroy et al.	Viruses-basel	2017	2	0	0	Vespertilionidae	Pipistrellus	Pipistrellus nathusii	1	genus not specified	NA	NA	pooled	cross-sectional	PCR	RT-PCR	single	RdRp	RdRp	intestine	tissue	France	NA	74 of the 100 French administrative departments	NA	NA	NA	2013	NA	NA	NA	NA	NA	1	1	1	1	Yes
identification of alpha and beta coronavirus in wildlife species in france: bats, rodents, rabbits, and hedgehogs	Monchatre-leroy et al.	Viruses-basel	2017	20	0	0	Vespertilionidae	Pipistrellus	Pipistrellus nathusii	1	genus not specified	NA	NA	pooled	cross-sectional	PCR	RT-PCR	single	RdRp	RdRp	intestine	tissue	France	NA	74 of the 100 French administrative departments	NA	NA	NA	2014	NA	NA	NA	NA	NA	1	1	1	1	Yes
identification of alpha and beta coronavirus in wildlife species in france: bats, rodents, rabbits, and hedgehogs	Monchatre-leroy et al.	Viruses-basel	2017	5	0	0	Vespertilionidae	Pipistrellus	Pipistrellus nathusii	1	genus not specified	NA	NA	pooled	cross-sectional	PCR	RT-PCR	single	RdRp	RdRp	intestine	tissue	France	NA	74 of the 100 French administrative departments	NA	NA	NA	2015	NA	NA	NA	NA	NA	1	1	1	1	Yes
identification of alpha and beta coronavirus in wildlife species in france: bats, rodents, rabbits, and hedgehogs	Monchatre-leroy et al.	Viruses-basel	2017	17	0	0	Vespertilionidae	Pipistrellus	Pipistrellus pygmaeus	1	genus not specified	NA	NA	pooled	cross-sectional	PCR	RT-PCR	single	RdRp	RdRp	intestine	tissue	France	NA	74 of the 100 French administrative departments	NA	NA	NA	2013	NA	NA	NA	NA	NA	1	1	1	1	Yes
identification of alpha and beta coronavirus in wildlife species in france: bats, rodents, rabbits, and hedgehogs	Monchatre-leroy et al.	Viruses-basel	2017	3	0	0	Vespertilionidae	Pipistrellus	Pipistrellus pygmaeus	1	genus not specified	NA	NA	pooled	cross-sectional	PCR	RT-PCR	single	RdRp	RdRp	intestine	tissue	France	NA	74 of the 100 French administrative departments	NA	NA	NA	2014	NA	NA	NA	NA	NA	1	1	1	1	Yes
identification of alpha and beta coronavirus in wildlife species in france: bats, rodents, rabbits, and hedgehogs	Monchatre-leroy et al.	Viruses-basel	2017	3	0	0	Vespertilionidae	Pipistrellus	Pipistrellus pygmaeus	1	genus not specified	NA	NA	pooled	cross-sectional	PCR	RT-PCR	single	RdRp	RdRp	intestine	tissue	France	NA	74 of the 100 French administrative departments	NA	NA	NA	2015	NA	NA	NA	NA	NA	1	1	1	1	Yes
identification of alpha and beta coronavirus in wildlife species in france: bats, rodents, rabbits, and hedgehogs	Monchatre-leroy et al.	Viruses-basel	2017	11	0	0	Vespertilionidae	Pipistrellus	NA	NA	genus not specified	NA	NA	pooled	cross-sectional	PCR	RT-PCR	single	RdRp	RdRp	intestine	tissue	France	NA	74 of the 100 French administrative departments (positive in East, West and North of France)	NA	NA	NA	2013	NA	NA	NA	NA	NA	1	1	1	1	Yes
identification of alpha and beta coronavirus in wildlife species in france: bats, rodents, rabbits, and hedgehogs	Monchatre-leroy et al.	Viruses-basel	2017	20	2	0.1	Vespertilionidae	Pipistrellus	NA	NA	alphacoronavirus	NA	NA	pooled	cross-sectional	PCR	RT-PCR	single	RdRp	RdRp	intestine	tissue	France	NA	74 of the 100 French administrative departments (positive in East, West and North of France)	NA	NA	NA	2014	NA	NA	NA	NA	NA	1	1	1	1	Yes
identification of alpha and beta coronavirus in wildlife species in france: bats, rodents, rabbits, and hedgehogs	Monchatre-leroy et al.	Viruses-basel	2017	7	0	0	Vespertilionidae	Pipistrellus	NA	NA	genus not specified	NA	NA	pooled	cross-sectional	PCR	RT-PCR	single	RdRp	RdRp	intestine	tissue	France	NA	74 of the 100 French administrative departments (positive in East, West and North of France)	NA	NA	NA	2015	NA	NA	NA	NA	NA	1	1	1	1	Yes
identification of alpha and beta coronavirus in wildlife species in france: bats, rodents, rabbits, and hedgehogs	Monchatre-leroy et al.	Viruses-basel	2017	1	0	0	Vespertilionidae	Vespertilio	Vespertilio murinus	1	genus not specified	NA	NA	pooled	cross-sectional	PCR	RT-PCR	single	RdRp	RdRp	intestine	tissue	France	NA	74 of the 100 French administrative departments	NA	NA	NA	2014	NA	NA	NA	NA	NA	1	1	1	1	Yes
identification of alpha and beta coronavirus in wildlife species in france: bats, rodents, rabbits, and hedgehogs	Monchatre-leroy et al.	Viruses-basel	2017	1	0	0	Vespertilionidae	Vespertilio	Vespertilio murinus	1	genus not specified	NA	NA	pooled	cross-sectional	PCR	RT-PCR	single	RdRp	RdRp	intestine	tissue	France	NA	74 of the 100 French administrative departments	NA	NA	NA	2015	NA	NA	NA	NA	NA	1	1	1	1	Yes
identification of alpha and beta coronavirus in wildlife species in france: bats, rodents, rabbits, and hedgehogs	Monchatre-leroy et al.	Viruses-basel	2017	7	0	0	Vespertilionidae	Eptesicus	Eptesicus serotinus	1	genus not specified	NA	NA	pooled	cross-sectional	PCR	RT-PCR	single	RdRp	RdRp	intestine	tissue	France	NA	74 of the 100 French administrative departments	NA	NA	NA	2013	NA	NA	NA	NA	NA	1	1	1	1	Yes
identification of alpha and beta coronavirus in wildlife species in france: bats, rodents, rabbits, and hedgehogs	Monchatre-leroy et al.	Viruses-basel	2017	11	0	0	Vespertilionidae	Eptesicus	Eptesicus serotinus	1	genus not specified	NA	NA	pooled	cross-sectional	PCR	RT-PCR	single	RdRp	RdRp	intestine	tissue	France	NA	74 of the 100 French administrative departments	NA	NA	NA	2014	NA	NA	NA	NA	NA	1	1	1	1	Yes
identification of alpha and beta coronavirus in wildlife species in france: bats, rodents, rabbits, and hedgehogs	Monchatre-leroy et al.	Viruses-basel	2017	8	0	0	Vespertilionidae	Eptesicus	Eptesicus serotinus	1	genus not specified	NA	NA	pooled	cross-sectional	PCR	RT-PCR	single	RdRp	RdRp	intestine	tissue	France	NA	74 of the 100 French administrative departments	NA	NA	NA	2015	NA	NA	NA	NA	NA	1	1	1	1	Yes
identification of alpha and beta coronavirus in wildlife species in france: bats, rodents, rabbits, and hedgehogs	Monchatre-leroy et al.	Viruses-basel	2017	1	0	0	Vespertilionidae	Eptesicus	Eptesicus nilssonii	1	genus not specified	NA	NA	pooled	cross-sectional	PCR	RT-PCR	single	RdRp	RdRp	intestine	tissue	France	NA	74 of the 100 French administrative departments	NA	NA	NA	2013	NA	NA	NA	NA	NA	1	1	1	1	Yes
identification of alpha and beta coronavirus in wildlife species in france: bats, rodents, rabbits, and hedgehogs	Monchatre-leroy et al.	Viruses-basel	2017	1	1	1	Miniopteridae	Miniopterus	Miniopterus schreibersii	1	alphacoronavirus	NA	NA	pooled	cross-sectional	PCR	RT-PCR	single	RdRp	RdRp	intestine	tissue	France	NA	74 of the 100 French administrative departments (2 areas in the South and East of France)	NA	NA	NA	2014	NA	NA	NA	NA	NA	1	1	1	1	Yes
identification of alpha and beta coronavirus in wildlife species in france: bats, rodents, rabbits, and hedgehogs	Monchatre-leroy et al.	Viruses-basel	2017	4	1	0.25	Miniopteridae	Miniopterus	Miniopterus schreibersii	1	alphacoronavirus	NA	NA	pooled	cross-sectional	PCR	RT-PCR	single	RdRp	RdRp	intestine	tissue	France	NA	74 of the 100 French administrative departments (2 areas in the South and East of France)	NA	NA	NA	2015	NA	NA	NA	NA	NA	1	1	1	1	Yes
identification of diverse alphacoronaviruses and genomic characterization of a novel severe acute respiratory syndrome-like coronavirus from bats in china	He et al.	J Virol	2014	15	0	0	Rhinolophidae	Rhinolophus	Rhinolophus ferrumequinum	1	genus not specified	NA	NA	single	cross-sectional	PCR	nested RT-PCR	multiple	RdRp	RdRp	faecal, rectal, or anal	swab	China	Yunnan	Xiangyun	NA	NA	NA	2011	NA	NA	NA	NA	NA	1	1	1	1	No
identification of diverse alphacoronaviruses and genomic characterization of a novel severe acute respiratory syndrome-like coronavirus from bats in china	He et al.	J Virol	2014	32	2	0.0625	Rhinolophidae	Rhinolophus	Rhinolophus ferrumequinum	1	alphacoronavirus	NA	hipposideros bat coronavirus	single	cross-sectional	PCR	nested RT-PCR	multiple	RdRp	RdRp	faecal, rectal, or anal	swab	China	Yunnan	Bingchuan	NA	NA	NA	2011	NA	NA	NA	NA	NA	1	1	1	1	No
identification of diverse alphacoronaviruses and genomic characterization of a novel severe acute respiratory syndrome-like coronavirus from bats in china	He et al.	J Virol	2014	30	1	0.033333	Rhinolophidae	Rhinolophus	Rhinolophus ferrumequinum	1	alphacoronavirus	NA	hipposideros bat coronavirus	single	cross-sectional	PCR	nested RT-PCR	multiple	RdRp	RdRp	faecal, rectal, or anal	swab	China	Yunnan	Jinghong	NA	NA	NA	2011	NA	NA	NA	NA	NA	1	1	1	1	No
identification of diverse alphacoronaviruses and genomic characterization of a novel severe acute respiratory syndrome-like coronavirus from bats in china	He et al.	J Virol	2014	11	2	0.181818	Rhinolophidae	Rhinolophus	Rhinolophus affinis	1	betacoronavirus	NA	NA	single	cross-sectional	PCR	nested RT-PCR	multiple	RdRp	RdRp	faecal, rectal, or anal	swab	China	Yunnan	Baoshan	NA	NA	NA	2011	NA	NA	NA	NA	NA	1	1	1	1	No
identification of diverse alphacoronaviruses and genomic characterization of a novel severe acute respiratory syndrome-like coronavirus from bats in china	He et al.	J Virol	2014	4	0	0	Rhinolophidae	Rhinolophus	Rhinolophus hipposideros	1	genus not specified	NA	NA	single	cross-sectional	PCR	nested RT-PCR	multiple	RdRp	RdRp	faecal, rectal, or anal	swab	China	Yunnan	Bingchuan	NA	NA	NA	2011	NA	NA	NA	NA	NA	1	1	1	1	No
identification of diverse alphacoronaviruses and genomic characterization of a novel severe acute respiratory syndrome-like coronavirus from bats in china	He et al.	J Virol	2014	4	1	0.25	Rhinolophidae	Rhinolophus	Rhinolophus hipposideros	1	alphacoronavirus	NA	hipposideros bat coronavirus	single	cross-sectional	PCR	nested RT-PCR	multiple	RdRp	RdRp	faecal, rectal, or anal	swab	China	Yunnan	Jinghong	NA	NA	NA	2011	NA	NA	NA	NA	NA	1	1	1	1	No
identification of diverse alphacoronaviruses and genomic characterization of a novel severe acute respiratory syndrome-like coronavirus from bats in china	He et al.	J Virol	2014	3	0	0	Rhinolophidae	Rhinolophus	Rhinolophus hipposideros	1	genus not specified	NA	NA	single	cross-sectional	PCR	nested RT-PCR	multiple	RdRp	RdRp	faecal, rectal, or anal	swab	China	Yunnan	Baoshan	NA	NA	NA	2011	NA	NA	NA	NA	NA	1	1	1	1	No
identification of diverse alphacoronaviruses and genomic characterization of a novel severe acute respiratory syndrome-like coronavirus from bats in china	He et al.	J Virol	2014	83	11	0.13253	Vespertilionidae	Myotis	Myotis davidii	1	alphacoronavirus	NA	myotis 5/miniopterus 1/myotis HKU6-like, myotis 4	single	cross-sectional	PCR	nested RT-PCR	multiple	RdRp	RdRp	faecal, rectal, or anal	swab	China	Yunnan	Xiangyun	NA	NA	NA	2011	NA	NA	NA	NA	NA	1	1	1	1	No
identification of diverse alphacoronaviruses and genomic characterization of a novel severe acute respiratory syndrome-like coronavirus from bats in china	He et al.	J Virol	2014	22	2	0.090909	Vespertilionidae	Myotis	Myotis daubentonii	1	alphacoronavirus	NA	myotis 5/myotis 4	single	cross-sectional	PCR	nested RT-PCR	multiple	RdRp	RdRp	faecal, rectal, or anal	swab	China	Yunnan	Xiangyun	NA	NA	NA	2011	NA	NA	NA	NA	NA	1	1	1	1	No
identification of diverse alphacoronaviruses and genomic characterization of a novel severe acute respiratory syndrome-like coronavirus from bats in china	He et al.	J Virol	2014	64	5	0.078125	Vespertilionidae	Myotis	Myotis daubentonii	1	alphacoronavirus	NA	myotis 5/myotis HKU-6 like/myotis 4	single	cross-sectional	PCR	nested RT-PCR	multiple	RdRp	RdRp	faecal, rectal, or anal	swab	China	Yunnan	Bingchuan	NA	NA	NA	2011	NA	NA	NA	NA	NA	1	1	1	1	No
identification of sars-like coronaviruses in horseshoe bats (rhinolophus hipposideros) in slovenia	Rihtaric et al.	Arch Virol	2010	36	14	0.388889	Rhinolophidae	Rhinolophus	Rhinolophus hipposideros	1	betacoronavirus	NA	NA	pooled	cross-sectional	PCR	RT-PCR	single	RdRp	RdRp	faecal, rectal, or anal	faeces	Slovenia	NA	27 different locations in Slovenia	NA	NA	NA	2008	NA	NA	May	NA	October	1	1	0	1	No
identification of sars-like coronaviruses in horseshoe bats (rhinolophus hipposideros) in slovenia	Rihtaric et al.	Arch Virol	2010	26	0	0	Vespertilionidae	Myotis	Myotis daubentonii	1	genus not specified	NA	NA	pooled	cross-sectional	PCR	RT-PCR	single	RdRp	RdRp	faecal, rectal, or anal	faeces	Slovenia	NA	27 different locations in Slovenia	NA	NA	NA	2008	NA	NA	May	NA	October	1	1	0	1	No
identification of sars-like coronaviruses in horseshoe bats (rhinolophus hipposideros) in slovenia	Rihtaric et al.	Arch Virol	2010	4	0	0	Vespertilionidae	Myotis	Myotis mystacinus	1	genus not specified	NA	NA	pooled	cross-sectional	PCR	RT-PCR	single	RdRp	RdRp	faecal, rectal, or anal	faeces	Slovenia	NA	27 different locations in Slovenia	NA	NA	NA	2008	NA	NA	May	NA	October	1	1	0	1	No
identification of sars-like coronaviruses in horseshoe bats (rhinolophus hipposideros) in slovenia	Rihtaric et al.	Arch Virol	2010	31	0	0	Vespertilionidae	Myotis	Myotis myotis	1	genus not specified	NA	NA	pooled	cross-sectional	PCR	RT-PCR	single	RdRp	RdRp	faecal, rectal, or anal	faeces	Slovenia	NA	27 different locations in Slovenia	NA	NA	NA	2008	NA	NA	May	NA	October	1	1	0	1	No
identification of sars-like coronaviruses in horseshoe bats (rhinolophus hipposideros) in slovenia	Rihtaric et al.	Arch Virol	2010	3	0	0	Vespertilionidae	Pipistrellus	Pipistrellus kuhlii	1	genus not specified	NA	NA	pooled	cross-sectional	PCR	RT-PCR	single	RdRp	RdRp	faecal, rectal, or anal	faeces	Slovenia	NA	27 different locations in Slovenia	NA	NA	NA	2008	NA	NA	May	NA	October	1	1	0	1	No
identification of sars-like coronaviruses in horseshoe bats (rhinolophus hipposideros) in slovenia	Rihtaric et al.	Arch Virol	2010	2	0	0	Vespertilionidae	Pipistrellus	Pipistrellus nathusii	1	genus not specified	NA	NA	pooled	cross-sectional	PCR	RT-PCR	single	RdRp	RdRp	faecal, rectal, or anal	faeces	Slovenia	NA	27 different locations in Slovenia	NA	NA	NA	2008	NA	NA	May	NA	October	1	1	0	1	No
identification of sars-like coronaviruses in horseshoe bats (rhinolophus hipposideros) in slovenia	Rihtaric et al.	Arch Virol	2010	4	0	0	Vespertilionidae	Eptesicus	Eptesicus serotinus	1	genus not specified	NA	NA	pooled	cross-sectional	PCR	RT-PCR	single	RdRp	RdRp	faecal, rectal, or anal	faeces	Slovenia	NA	27 different locations in Slovenia	NA	NA	NA	2008	NA	NA	May	NA	October	1	1	0	1	No
insectivorous bats carry host specific astroviruses and coronaviruses across different regions in germany	Fischer et al.	Infect Genet Evol	2016	321	1	0.003115	Vespertilionidae	Myotis	Myotis bechsteinii	1	alphacoronavirus	NA	NA	pooled	longitudinal	PCR	hemi-nested RT-PCR	multiple	RdRp	RdRp	pooled swabs/samples	pooled	Germany	Bavaria	NA	NA	NA	NA	NA	NA	2011	May	2014	May	1	1	1	1	No
insectivorous bats carry host specific astroviruses and coronaviruses across different regions in germany	Fischer et al.	Infect Genet Evol	2016	152	0	0	Vespertilionidae	Myotis	Myotis nattereri	1	genus not specified	NA	NA	pooled	longitudinal	PCR	hemi-nested RT-PCR	multiple	RdRp	RdRp	pooled swabs/samples	pooled	Germany	Bavaria	NA	NA	NA	NA	NA	NA	2011	May	2014	May	1	1	1	1	No
insectivorous bats carry host specific astroviruses and coronaviruses across different regions in germany	Fischer et al.	Infect Genet Evol	2016	118	0	0	Vespertilionidae	Plecotus	Plecotus auritus	1	genus not specified	NA	NA	pooled	longitudinal	PCR	hemi-nested RT-PCR	multiple	RdRp	RdRp	pooled swabs/samples	pooled	Germany	Bavaria	NA	NA	NA	NA	NA	NA	2011	May	2014	May	1	1	1	1	No
insectivorous bats carry host specific astroviruses and coronaviruses across different regions in germany	Fischer et al.	Infect Genet Evol	2016	13	0	0	Vespertilionidae	Myotis	Myotis daubentonii	1	genus not specified	NA	NA	pooled	longitudinal	PCR	hemi-nested RT-PCR	multiple	RdRp	RdRp	pooled swabs/samples	pooled	Germany	Mecklenburg Western Pomerania	NA	NA	NA	NA	NA	NA	2012	July	2013	July	1	1	1	1	No
insectivorous bats carry host specific astroviruses and coronaviruses across different regions in germany	Fischer et al.	Infect Genet Evol	2016	22	0	0	Vespertilionidae	Myotis	Myotis nattereri	1	genus not specified	NA	NA	pooled	longitudinal	PCR	hemi-nested RT-PCR	multiple	RdRp	RdRp	pooled swabs/samples	pooled	Germany	Mecklenburg Western Pomerania	NA	NA	NA	NA	NA	NA	2012	July	2013	July	1	1	1	1	No
insectivorous bats carry host specific astroviruses and coronaviruses across different regions in germany	Fischer et al.	Infect Genet Evol	2016	22	2	0.090909	Vespertilionidae	Pipistrellus	Pipistrellus nathusii	1	alphacoronavirus	NA	NA	pooled	longitudinal	PCR	hemi-nested RT-PCR	multiple	RdRp	RdRp	pooled swabs/samples	pooled	Germany	Mecklenburg Western Pomerania	NA	NA	NA	NA	NA	NA	2012	July	2013	July	1	1	1	1	No
insectivorous bats carry host specific astroviruses and coronaviruses across different regions in germany	Fischer et al.	Infect Genet Evol	2016	7	0	0	Vespertilionidae	Pipistrellus	Pipistrellus pipistrellus	1	genus not specified	NA	NA	pooled	longitudinal	PCR	hemi-nested RT-PCR	multiple	RdRp	RdRp	pooled swabs/samples	pooled	Germany	Mecklenburg Western Pomerania	NA	NA	NA	NA	NA	NA	2012	July	2013	July	1	1	1	1	No
insectivorous bats carry host specific astroviruses and coronaviruses across different regions in germany	Fischer et al.	Infect Genet Evol	2016	12	2	0.166667	Vespertilionidae	Pipistrellus	Pipistrellus pygmaeus	1	alphacoronavirus	NA	NA	pooled	longitudinal	PCR	hemi-nested RT-PCR	multiple	RdRp	RdRp	pooled swabs/samples	pooled	Germany	Mecklenburg Western Pomerania	NA	NA	NA	NA	NA	NA	2012	July	2013	July	1	1	1	1	No
insectivorous bats carry host specific astroviruses and coronaviruses across different regions in germany	Fischer et al.	Infect Genet Evol	2016	74	6	0.081081	Vespertilionidae	Myotis	Myotis nattereri	1	alphacoronavirus	NA	NA	pooled	longitudinal	PCR	hemi-nested RT-PCR	multiple	RdRp	RdRp	pooled swabs/samples	pooled	Germany	North Rhine Westphalia	NA	NA	NA	NA	2014	NA	NA	July	NA	September	1	1	0	0	No
insectivorous bats carry host specific astroviruses and coronaviruses across different regions in germany	Fischer et al.	Infect Genet Evol	2016	34	0	0	Vespertilionidae	Myotis	Myotis daubentonii	1	genus not specified	NA	NA	pooled	longitudinal	PCR	hemi-nested RT-PCR	multiple	RdRp	RdRp	pooled swabs/samples	pooled	Germany	North Rhine Westphalia	NA	NA	NA	NA	2014	NA	NA	July	NA	September	1	1	0	0	No
isolation and characterization of a bat sars-like coronavirus that uses the ace2 receptor	Ge et al.	Nature	2013	14	1	0.071429	Rhinolophidae	Rhinolophus	Rhinolophus sinicus	1	betacoronavirus	NA	SL-CoV RsSHC014 and Rs3367	repeat	longitudinal	PCR	nested RT-PCR	multiple	RdRp	RdRp	faecal, rectal, or anal	pooled	China	Yunnan	Kunming	NA	NA	NA	2011	NA	NA	April	NA	April	0	0	0	1	No
isolation and characterization of a bat sars-like coronavirus that uses the ace2 receptor	Ge et al.	Nature	2013	10	3	0.3	Rhinolophidae	Rhinolophus	Rhinolophus sinicus	1	betacoronavirus	NA	SL-CoV RsSHC014 and Rs3367	repeat	longitudinal	PCR	nested RT-PCR	multiple	RdRp	RdRp	faecal, rectal, or anal	pooled	China	Yunnan	Kunming	NA	NA	NA	2011	NA	NA	October	NA	October	0	1	0	0	No
isolation and characterization of a bat sars-like coronavirus that uses the ace2 receptor	Ge et al.	Nature	2013	54	4	0.074074	Rhinolophidae	Rhinolophus	Rhinolophus sinicus	1	betacoronavirus	NA	SL-CoV RsSHC014 and Rs3367	repeat	longitudinal	PCR	nested RT-PCR	multiple	RdRp	RdRp	faecal, rectal, or anal	pooled	China	Yunnan	Kunming	NA	NA	NA	2012	NA	NA	May	NA	May	0	0	0	1	No
isolation and characterization of a bat sars-like coronavirus that uses the ace2 receptor	Ge et al.	Nature	2013	39	19	0.487179	Rhinolophidae	Rhinolophus	Rhinolophus sinicus	1	betacoronavirus	NA	SL-CoV RsSHC014 and Rs3367	repeat	longitudinal	PCR	nested RT-PCR	multiple	RdRp	RdRp	faecal, rectal, or anal	pooled	China	Yunnan	Kunming	NA	NA	NA	2012	NA	NA	September	NA	September	0	1	0	0	No
intraspecies diversity of sars-like coronaviruses in rhinolophus sinicus and its implications for the origin of sars coronaviruses in humans	Yuan et al.	J Gen Virol	2010	24	1	0.041667	Rhinolophidae	Rhinolophus	Rhinolophus sinicus	1	betacoronavirus	NA	Bt-SLCoV Rs672	single	cross-sectional	PCR	RT-PCR	single	RdRp	RdRp	faecal, rectal, or anal	faeces	China	Guizhou	NA	NA	NA	NA	2006	NA	NA	September	NA	September	0	1	0	0	No
intraspecies diversity of sars-like coronaviruses in rhinolophus sinicus and its implications for the origin of sars coronaviruses in humans	Yuan et al.	J Gen Virol	2010	24	1	0.041667	Rhinolophidae	Rhinolophus	Rhinolophus sinicus	1	betacoronavirus	NA	Bt-SLCoV Rs806	single	cross-sectional	PCR	RT-PCR	single	RdRp	RdRp	faecal, rectal, or anal	faeces	China	Hubei	NA	NA	NA	NA	2006	NA	NA	September	NA	September	0	1	0	0	No
longitudinal surveillance of betacoronaviruses in fruit bats in yunnan province, china during 2009-2016	Luo et al.	Virol Sin	2018	114	7	0.061404	Pteropodidae	Rousettus	NA	NA	betacoronavirus	NA	BatCoV HKU9	single	cross-sectional	PCR	RT-PCR	single	RdRp	RdRp	faecal, rectal, or anal	pooled	China	Yunnan	Jinghong	NA	NA	NA	2009	NA	NA	NA	NA	NA	1	1	1	1	Yes
longitudinal surveillance of betacoronaviruses in fruit bats in yunnan province, china during 2009-2016	Luo et al.	Virol Sin	2018	42	28	0.666667	Pteropodidae	Rousettus	Rousettus leschenaultii	1	betacoronavirus	NA	BatCoV HKU9	repeat	longitudinal	PCR	RT-PCR	single	RdRp	RdRp	faecal, rectal, or anal	pooled	China	Yunnan	Chuxiong	NA	NA	NA	2013	NA	NA	NA	NA	NA	1	1	1	1	Yes
longitudinal surveillance of betacoronaviruses in fruit bats in yunnan province, china during 2009-2016	Luo et al.	Virol Sin	2018	50	4	0.08	Pteropodidae	Rousettus	Rousettus leschenaultii	1	betacoronavirus	NA	BatCoV HKU9	repeat	longitudinal	PCR	RT-PCR	single	RdRp	RdRp	faecal, rectal, or anal	pooled	China	Yunnan	Mengla	NA	NA	NA	2014	NA	NA	NA	NA	NA	1	1	1	1	Yes
longitudinal surveillance of betacoronaviruses in fruit bats in yunnan province, china during 2009-2016	Luo et al.	Virol Sin	2018	114	1	0.008772	Pteropodidae	Rousettus	Rousettus leschenaultii	1	betacoronavirus	NA	BatCoV HKU9	repeat	longitudinal	PCR	RT-PCR	single	RdRp	RdRp	faecal, rectal, or anal	pooled	China	Yunnan	Chuxiong	NA	NA	NA	2014	NA	NA	NA	NA	NA	1	1	1	1	Yes
longitudinal surveillance of betacoronaviruses in fruit bats in yunnan province, china during 2009-2016	Luo et al.	Virol Sin	2018	57	5	0.087719	Pteropodidae	Rousettus	NA	NA	betacoronavirus	NA	BatCoV HKU9	repeat	longitudinal	PCR	RT-PCR	single	RdRp	RdRp	faecal, rectal, or anal	pooled	China	Yunnan	Mengla	NA	NA	NA	2015	NA	NA	NA	NA	NA	1	1	1	1	Yes
longitudinal surveillance of betacoronaviruses in fruit bats in yunnan province, china during 2009-2016	Luo et al.	Virol Sin	2018	57	3	0.052632	Pteropodidae	Eonycteris	Eonycteris spelaea	1	betacoronavirus	NA	BatCoV GCCDC1	repeat	longitudinal	PCR	RT-PCR	single	RdRp	RdRp	faecal, rectal, or anal	pooled	China	Yunnan	Mengla	NA	NA	NA	2015	NA	NA	NA	NA	NA	1	1	1	1	Yes
longitudinal surveillance of betacoronaviruses in fruit bats in yunnan province, china during 2009-2016	Luo et al.	Virol Sin	2018	53	1	0.018868	Pteropodidae	Rousettus	NA	NA	betacoronavirus	NA	BatCoV HKU9	repeat	longitudinal	PCR	RT-PCR	single	RdRp	RdRp	faecal, rectal, or anal	pooled	China	Yunnan	Mengla	NA	NA	NA	2016	NA	NA	NA	NA	NA	1	1	1	1	Yes
longitudinal surveillance of betacoronaviruses in fruit bats in yunnan province, china during 2009-2016	Luo et al.	Virol Sin	2018	53	10	0.188679	Pteropodidae	Eonycteris	Eonycteris spelaea	1	betacoronavirus	NA	BatCoV GCCDC1	repeat	longitudinal	PCR	RT-PCR	single	RdRp	RdRp	faecal, rectal, or anal	pooled	China	Yunnan	Mengla	NA	NA	NA	2016	NA	NA	NA	NA	NA	1	1	1	1	Yes
mers-related betacoronavirus in vespertilio superans bats, china	Yang Li et al.	Emerg Infect Dis	2014	32	5	0.15625	Vespertilionidae	Vespertilio	Vespertilio sinensis	1	betacoronavirus	Merbecovirus	Bat SL-CoV WIV16	single	cross-sectional	PCR	RT-PCR	single	RdRp	RdRp	faecal, rectal, or anal	swab	China	NA	Southwest China	NA	NA	NA	2013	NA	NA	June	NA	June	1	0	0	0	No
middle east respiratory syndrome coronavirus in bats, saudi arabia	Memish et al.	Emerg Infect Dis	2013	29	0	0	Emballonuridae	Taphozous	Taphozous perforatus	1	genus not specified	NA	NA	single	cross-sectional	PCR	PCR	single	RdRp	RdRp	oropharyngeal	swab	Saudi Arabia	Bisha	Bisha ruins	NA	NA	NA	2012	October	NA	NA	NA	NA	0	1	0	0	No
middle east respiratory syndrome coronavirus in bats, saudi arabia	Memish et al.	Emerg Infect Dis	2013	25	1	0.04	Emballonuridae	Taphozous	Taphozous perforatus	1	betacoronavirus	Merbecovirus	MERS EMC/2012	single	cross-sectional	PCR	PCR	single	RdRp	RdRp	faecal, rectal, or anal	faeces	Saudi Arabia	Bisha	Bisha ruins	NA	NA	NA	2012	October	NA	NA	NA	NA	0	1	0	0	No
middle east respiratory syndrome coronavirus in bats, saudi arabia	Memish et al.	Emerg Infect Dis	2013	25	1	0.04	Emballonuridae	Taphozous	Taphozous perforatus	1	alphacoronavirus	NA	bovine respiratory CoV or Kenya bat CoV BtKY86	single	cross-sectional	PCR	PCR	single	RdRp	RdRp	faecal, rectal, or anal	faeces	Saudi Arabia	Bisha	Bisha ruins	NA	NA	NA	2012	October	NA	NA	NA	NA	0	1	0	0	No
middle east respiratory syndrome coronavirus in bats, saudi arabia	Memish et al.	Emerg Infect Dis	2013	8	0	0	Emballonuridae	Taphozous	Taphozous perforatus	1	genus not specified	NA	NA	single	cross-sectional	PCR	PCR	single	RdRp	RdRp	urinary	tissue	Saudi Arabia	Bisha	Bisha ruins	NA	NA	NA	2012	October	NA	NA	NA	NA	0	1	0	0	No
middle east respiratory syndrome coronavirus in bats, saudi arabia	Memish et al.	Emerg Infect Dis	2013	22	0	0	Emballonuridae	Taphozous	Taphozous perforatus	1	genus not specified	NA	NA	single	cross-sectional	PCR	PCR	single	RdRp	RdRp	blood or serum	sera	Saudi Arabia	Bisha	Bisha ruins	NA	NA	NA	2012	October	NA	NA	NA	NA	0	1	0	0	No
middle east respiratory syndrome coronavirus in bats, saudi arabia	Memish et al.	Emerg Infect Dis	2013	10	1	0.1	Emballonuridae	Taphozous	Taphozous perforatus	1	alphacoronavirus	NA	bovine respiratory CoV or Kenya bat CoV BtKY86	single	cross-sectional	PCR	PCR	single	RdRp	RdRp	faecal, rectal, or anal	faeces	Saudi Arabia	Bisha	Bisha ruins	NA	NA	NA	2012	October	NA	NA	NA	NA	0	1	0	0	No
middle east respiratory syndrome coronavirus in bats, saudi arabia	Memish et al.	Emerg Infect Dis	2013	25	0	0	Pteropodidae	Eidolon	Eidolon helvum	1	genus not specified	NA	NA	single	cross-sectional	PCR	PCR	single	RdRp	RdRp	oropharyngeal	swab	Saudi Arabia	Bisha	Bisha town center	NA	NA	NA	2012	October	NA	NA	NA	NA	0	1	0	0	No
middle east respiratory syndrome coronavirus in bats, saudi arabia	Memish et al.	Emerg Infect Dis	2013	25	1	0.04	Pteropodidae	Eidolon	Eidolon helvum	1	betacoronavirus	NA	Eidolon bat CoV HKU1	single	cross-sectional	PCR	PCR	single	RdRp	RdRp	faecal, rectal, or anal	faeces	Saudi Arabia	Bisha	Bisha town center	NA	NA	NA	2012	October	NA	NA	NA	NA	0	1	0	0	No
middle east respiratory syndrome coronavirus in bats, saudi arabia	Memish et al.	Emerg Infect Dis	2013	25	4	0.16	Pteropodidae	Eidolon	Eidolon helvum	1	alphacoronavirus	NA	Kenya bat CoV BtKY86	single	cross-sectional	PCR	PCR	single	RdRp	RdRp	faecal, rectal, or anal	faeces	Saudi Arabia	Bisha	Bisha town center	NA	NA	NA	2012	October	NA	NA	NA	NA	0	1	0	0	No
middle east respiratory syndrome coronavirus in bats, saudi arabia	Memish et al.	Emerg Infect Dis	2013	13	0	0	Pteropodidae	Eidolon	Eidolon helvum	1	genus not specified	NA	NA	single	cross-sectional	PCR	PCR	single	RdRp	RdRp	urinary	tissue	Saudi Arabia	Bisha	Bisha town center	NA	NA	NA	2012	October	NA	NA	NA	NA	0	1	0	0	No
middle east respiratory syndrome coronavirus in bats, saudi arabia	Memish et al.	Emerg Infect Dis	2013	19	0	0	Pteropodidae	Eidolon	Eidolon helvum	1	genus not specified	NA	NA	single	cross-sectional	PCR	PCR	single	RdRp	RdRp	blood or serum	sera	Saudi Arabia	Bisha	Bisha town center	NA	NA	NA	2012	October	NA	NA	NA	NA	0	1	0	0	No
middle east respiratory syndrome coronavirus in bats, saudi arabia	Memish et al.	Emerg Infect Dis	2013	3	0	0	Pteropodidae	Rousettus	Rousettus aegyptiacus	1	genus not specified	NA	NA	single	cross-sectional	PCR	PCR	single	RdRp	RdRp	oropharyngeal	swab	Saudi Arabia	Bisha	Bisha town center	NA	NA	NA	2012	October	NA	NA	NA	NA	0	1	0	0	No
middle east respiratory syndrome coronavirus in bats, saudi arabia	Memish et al.	Emerg Infect Dis	2013	3	0	0	Pteropodidae	Rousettus	Rousettus aegyptiacus	1	genus not specified	NA	NA	single	cross-sectional	PCR	PCR	single	RdRp	RdRp	faecal, rectal, or anal	faeces	Saudi Arabia	Bisha	Bisha town center	NA	NA	NA	2012	October	NA	NA	NA	NA	0	1	0	0	No
middle east respiratory syndrome coronavirus in bats, saudi arabia	Memish et al.	Emerg Infect Dis	2013	1	0	0	Pteropodidae	Rousettus	Rousettus aegyptiacus	1	genus not specified	NA	NA	single	cross-sectional	PCR	PCR	single	RdRp	RdRp	urinary	tissue	Saudi Arabia	Bisha	Bisha town center	NA	NA	NA	2012	October	NA	NA	NA	NA	0	1	0	0	No
middle east respiratory syndrome coronavirus in bats, saudi arabia	Memish et al.	Emerg Infect Dis	2013	2	0	0	Pteropodidae	Rousettus	Rousettus aegyptiacus	1	genus not specified	NA	NA	single	cross-sectional	PCR	PCR	single	RdRp	RdRp	blood or serum	sera	Saudi Arabia	Bisha	Bisha town center	NA	NA	NA	2012	October	NA	NA	NA	NA	0	1	0	0	No
middle east respiratory syndrome coronavirus in bats, saudi arabia	Memish et al.	Emerg Infect Dis	2013	36	0	0	Rhinopomatidae	Rhinopoma	Rhinopoma hardwickii	1	genus not specified	NA	NA	single	cross-sectional	PCR	PCR	single	RdRp	RdRp	oropharyngeal	swab	Saudi Arabia	Bisha	Naqi and Old Naqi	NA	NA	NA	2012	October	NA	NA	NA	NA	0	1	0	0	No
middle east respiratory syndrome coronavirus in bats, saudi arabia	Memish et al.	Emerg Infect Dis	2013	35	0	0	Rhinopomatidae	Rhinopoma	Rhinopoma hardwickii	1	genus not specified	NA	NA	single	cross-sectional	PCR	PCR	single	RdRp	RdRp	faecal, rectal, or anal	faeces	Saudi Arabia	Bisha	Naqi and Old Naqi	NA	NA	NA	2012	October	NA	NA	NA	NA	0	1	0	0	No
middle east respiratory syndrome coronavirus in bats, saudi arabia	Memish et al.	Emerg Infect Dis	2013	4	0	0	Rhinopomatidae	Rhinopoma	Rhinopoma hardwickii	1	genus not specified	NA	NA	single	cross-sectional	PCR	PCR	single	RdRp	RdRp	urinary	tissue	Saudi Arabia	Bisha	Naqi and Old Naqi	NA	NA	NA	2012	October	NA	NA	NA	NA	0	1	0	0	No
middle east respiratory syndrome coronavirus in bats, saudi arabia	Memish et al.	Emerg Infect Dis	2013	15	0	0	Rhinopomatidae	Rhinopoma	Rhinopoma hardwickii	1	genus not specified	NA	NA	single	cross-sectional	PCR	PCR	single	RdRp	RdRp	faecal, rectal, or anal	faeces	Saudi Arabia	Bisha	Naqi and Old Naqi	NA	NA	NA	2012	October	NA	NA	NA	NA	0	1	0	0	No
middle east respiratory syndrome coronavirus in bats, saudi arabia	Memish et al.	Emerg Infect Dis	2013	1	0	0	Rhinopomatidae	Rhinopoma	Rhinopoma microphyllum	1	genus not specified	NA	NA	single	cross-sectional	PCR	PCR	single	RdRp	RdRp	oropharyngeal	swab	Saudi Arabia	Bisha	Old Naqi	NA	NA	NA	2012	October	NA	NA	NA	NA	0	1	0	0	No
middle east respiratory syndrome coronavirus in bats, saudi arabia	Memish et al.	Emerg Infect Dis	2013	1	0	0	Rhinopomatidae	Rhinopoma	Rhinopoma microphyllum	1	genus not specified	NA	NA	single	cross-sectional	PCR	PCR	single	RdRp	RdRp	faecal, rectal, or anal	faeces	Saudi Arabia	Bisha	Old Naqi	NA	NA	NA	2012	October	NA	NA	NA	NA	0	1	0	0	No
middle east respiratory syndrome coronavirus in bats, saudi arabia	Memish et al.	Emerg Infect Dis	2013	1	0	0	Vespertilionidae	Eptesicus	Eptesicus bottae	1	genus not specified	NA	NA	single	cross-sectional	PCR	PCR	single	RdRp	RdRp	oropharyngeal	swab	Saudi Arabia	Bisha	Bisha Ruins	NA	NA	NA	2012	October	NA	NA	NA	NA	0	1	0	0	No
middle east respiratory syndrome coronavirus in bats, saudi arabia	Memish et al.	Emerg Infect Dis	2013	1	0	0	Vespertilionidae	Eptesicus	Eptesicus bottae	1	genus not specified	NA	NA	single	cross-sectional	PCR	PCR	single	RdRp	RdRp	faecal, rectal, or anal	faeces	Saudi Arabia	Bisha	Bisha Ruins	NA	NA	NA	2012	October	NA	NA	NA	NA	0	1	0	0	No
middle east respiratory syndrome coronavirus in bats, saudi arabia	Memish et al.	Emerg Infect Dis	2013	1	0	0	Vespertilionidae	Eptesicus	Eptesicus bottae	1	genus not specified	NA	NA	single	cross-sectional	PCR	PCR	single	RdRp	RdRp	urinary	tissue	Saudi Arabia	Bisha	Bisha Ruins	NA	NA	NA	2012	October	NA	NA	NA	NA	0	1	0	0	No
middle east respiratory syndrome coronavirus in bats, saudi arabia	Memish et al.	Emerg Infect Dis	2013	32	0	0	Vespertilionidae	Eptesicus	Eptesicus bottae	1	genus not specified	NA	NA	single	cross-sectional	PCR	PCR	single	RdRp	RdRp	faecal, rectal, or anal	faeces	Saudi Arabia	Bisha	Bisha Ruins	NA	NA	NA	2012	October	NA	NA	NA	NA	0	1	0	0	No
middle east respiratory syndrome coronavirus in bats, saudi arabia	Memish et al.	Emerg Infect Dis	2013	1	0	0	Vespertilionidae	Pipistrellus	Pipistrellus kuhlii	1	genus not specified	NA	NA	single	cross-sectional	PCR	PCR	single	RdRp	RdRp	oropharyngeal	swab	Saudi Arabia	Bisha	Bisha Ruins	NA	NA	NA	2012	October	NA	NA	NA	NA	0	1	0	0	No
middle east respiratory syndrome coronavirus in bats, saudi arabia	Memish et al.	Emerg Infect Dis	2013	1	0	0	Vespertilionidae	Pipistrellus	Pipistrellus kuhlii	1	genus not specified	NA	NA	single	cross-sectional	PCR	PCR	single	RdRp	RdRp	faecal, rectal, or anal	faeces	Saudi Arabia	Bisha	Bisha Ruins	NA	NA	NA	2012	October	NA	NA	NA	NA	0	1	0	0	No
middle east respiratory syndrome coronavirus in bats, saudi arabia	Memish et al.	Emerg Infect Dis	2013	209	2	0.009569	Rhinopomatidae	Rhinopoma	Rhinopoma hardwickii	1	betacoronavirus	NA	canine respiratory CoV	single	cross-sectional	PCR	PCR	single	RdRp	RdRp	faecal, rectal, or anal	faeces	Saudi Arabia	Bisha	Greater Bisha area	NA	NA	NA	2013	April	NA	NA	NA	NA	0	0	0	1	No
middle east respiratory syndrome coronavirus in bats, saudi arabia	Memish et al.	Emerg Infect Dis	2013	209	90	0.430622	Rhinopomatidae	Rhinopoma	Rhinopoma hardwickii	1	alphacoronavirus	NA	canine coronavirus (5), miniopterus bat coronavirus (2), chaerephron bat coronavirus (84)	single	cross-sectional	PCR	PCR	single	RdRp	RdRp	faecal, rectal, or anal	faeces	Saudi Arabia	Bisha	Greater Bisha area	NA	NA	NA	2013	April	NA	NA	NA	NA	0	0	0	1	No
middle east respiratory syndrome coronavirus in bats, saudi arabia	Memish et al.	Emerg Infect Dis	2013	203	0	0	Emballonuridae	Taphozous	Taphozous perforatus	1	genus not specified	NA	NA	single	cross-sectional	PCR	PCR	single	RdRp	RdRp	faecal, rectal, or anal	faeces	Saudi Arabia	Bisha	Bisha Ruins	NA	NA	NA	2013	April	NA	NA	NA	NA	0	0	0	1	No
middle east respiratory syndrome coronavirus in bats, saudi arabia	Memish et al.	Emerg Infect Dis	2013	9	0	0	Vespertilionidae	Pipistrellus	Pipistrellus kuhlii	1	genus not specified	NA	NA	single	cross-sectional	PCR	PCR	single	RdRp	RdRp	oropharyngeal	swab	Saudi Arabia	Unaizah	Greater Unaizah area	NA	NA	NA	2013	April	NA	NA	NA	NA	0	0	0	1	No
middle east respiratory syndrome coronavirus in bats, saudi arabia	Memish et al.	Emerg Infect Dis	2013	263	126	0.479087	Vespertilionidae	Pipistrellus	Pipistrellus kuhlii	1	alphacoronavirus	NA	P.kuh-Spain (69), canine coronavirus (3), P.pyg/Germany (37), HCoV NL63 (1), Rousettus CoV HKU10 (2), porcine epidemic diarrhea virus (11), Cardioderma CoV (2), Hipposideros CoV HKU10 (1)	single	cross-sectional	PCR	PCR	single	RdRp	RdRp	faecal, rectal, or anal	faeces	Saudi Arabia	Unaizah	Greater Unaizah area	NA	NA	NA	2013	April	NA	NA	NA	NA	0	0	0	1	No
middle east respiratory syndrome coronavirus in bats, saudi arabia	Memish et al.	Emerg Infect Dis	2013	5	0	0	Vespertilionidae	Pipistrellus	Pipistrellus kuhlii	1	genus not specified	NA	NA	single	cross-sectional	PCR	PCR	single	RdRp	RdRp	oropharyngeal	swab	Saudi Arabia	Riyadh	Greater Riyadh area	NA	NA	NA	2013	April	NA	NA	NA	NA	0	0	0	1	No
molecular detection of viruses in kenyan bats and discovery of novel astroviruses, caliciviruses and rotaviruses	Waruhiu et al.	Virol Sin	2017	14	1	0.071429	Pteropodidae	Eidolon	Eidolon helvum	1	genus not specified	NA	NA	pooled	cross-sectional	PCR	RT-PCR	single	RdRp	RdRp	faecal, rectal, or anal	faeces	Kenya	Monbasa	NA	NA	NA	NA	NA	NA	2012	November	2015	November	1	1	1	1	No
molecular detection of viruses in kenyan bats and discovery of novel astroviruses, caliciviruses and rotaviruses	Waruhiu et al.	Virol Sin	2017	33	2	0.060606	Hipposideridae	Hipposideros	Hipposideros caffer	1	alphacoronavirus	NA	NA	pooled	cross-sectional	PCR	RT-PCR	single	RdRp	RdRp	faecal, rectal, or anal	faeces	Kenya	Taita	NA	NA	NA	NA	NA	NA	2012	November	2015	November	1	1	1	1	No
molecular detection of viruses in kenyan bats and discovery of novel astroviruses, caliciviruses and rotaviruses	Waruhiu et al.	Virol Sin	2017	150	22	0.146667	Molossidae	Otomops	Otomops martiensseni	1	alphacoronavirus	NA	NA	pooled	cross-sectional	PCR	RT-PCR	single	RdRp	RdRp	faecal, rectal, or anal	faeces	Kenya	Kajiado	NA	NA	NA	NA	NA	NA	2012	November	2015	November	1	1	1	1	No
molecular detection of viruses in kenyan bats and discovery of novel astroviruses, caliciviruses and rotaviruses	Waruhiu et al.	Virol Sin	2017	185	4	0.021622	Pteropodidae	Eidolon	Eidolon helvum	1	genus not specified	NA	NA	pooled	cross-sectional	PCR	RT-PCR	single	RdRp	RdRp	faecal, rectal, or anal	faeces	Kenya	Kisii	NA	NA	NA	NA	NA	NA	2012	November	2015	November	1	1	1	1	No
molecular detection of viruses in kenyan bats and discovery of novel astroviruses, caliciviruses and rotaviruses	Waruhiu et al.	Virol Sin	2017	185	16	0.086486	Pteropodidae	Eidolon	Eidolon helvum	1	betacoronavirus	NA	HKU9-related	pooled	cross-sectional	PCR	RT-PCR	single	RdRp	RdRp	faecal, rectal, or anal	faeces	Kenya	Kisii	NA	NA	NA	NA	NA	NA	2012	November	2015	November	1	1	1	1	No
molecular detection of viruses in kenyan bats and discovery of novel astroviruses, caliciviruses and rotaviruses	Waruhiu et al.	Virol Sin	2017	25	1	0.04	Pteropodidae	Eidolon	Eidolon helvum	1	betacoronavirus	NA	HKU9-related	pooled	cross-sectional	PCR	RT-PCR	single	RdRp	RdRp	faecal, rectal, or anal	faeces	Kenya	Vihiga	NA	NA	NA	NA	NA	NA	2012	November	2015	November	1	1	1	1	No
molecular detection of viruses in kenyan bats and discovery of novel astroviruses, caliciviruses and rotaviruses	Waruhiu et al.	Virol Sin	2017	45	0	0	Pteropodidae	Eidolon	Eidolon helvum	1	genus not specified	NA	NA	pooled	cross-sectional	PCR	RT-PCR	single	RdRp	RdRp	faecal, rectal, or anal	faeces	Kenya	Kisumu	NA	NA	NA	NA	NA	NA	2012	November	2015	November	1	1	1	1	No
molecular detection of viruses in kenyan bats and discovery of novel astroviruses, caliciviruses and rotaviruses	Waruhiu et al.	Virol Sin	2017	75	0	0	Pteropodidae	Rousettus	Rousettus aegyptiacus	1	genus not specified	NA	NA	pooled	cross-sectional	PCR	RT-PCR	single	RdRp	RdRp	faecal, rectal, or anal	faeces	Kenya	Trans-Nzoia	NA	NA	NA	NA	NA	NA	2012	November	2015	November	1	1	1	1	No
molecular diversity of coronaviruses in bats	Woo et al.	Virology	2006	2	0	0	Pteropodidae	Cynopterus	Cynopterus sphinx	1	genus not specified	NA	NA	pooled	cross-sectional	PCR	RT-PCR	single	RdRp	RdRp	pooled swabs/samples	swab	China	Hong Kong	NA	NA	NA	NA	NA	NA	2004	April	2005	July	1	1	1	1	No
molecular diversity of coronaviruses in bats	Woo et al.	Virology	2006	13	0	0	Hipposideridae	Hipposideros	Hipposideros armiger	1	genus not specified	NA	NA	pooled	cross-sectional	PCR	RT-PCR	single	RdRp	RdRp	pooled swabs/samples	swab	China	Hong Kong	NA	NA	NA	NA	NA	NA	2004	April	2005	July	1	1	1	1	No
molecular diversity of coronaviruses in bats	Woo et al.	Virology	2006	18	0	0	Hipposideridae	Hipposideros	Hipposideros pomona	1	genus not specified	NA	NA	pooled	cross-sectional	PCR	RT-PCR	single	RdRp	RdRp	pooled swabs/samples	swab	China	Hong Kong	NA	NA	NA	NA	NA	NA	2004	April	2005	July	1	1	1	1	No
molecular diversity of coronaviruses in bats	Woo et al.	Virology	2006	51	1	0.019608	Miniopteridae	Miniopterus	Miniopterus magnater	1	alphacoronavirus	NA	Bat-CoV HKU7	pooled	cross-sectional	PCR	RT-PCR	single	RdRp	RdRp	pooled swabs/samples	swab	China	Hong Kong	New territories	NA	NA	NA	NA	NA	2004	April	2005	July	1	1	1	1	No
molecular diversity of coronaviruses in bats	Woo et al.	Virology	2006	25	4	0.16	Miniopteridae	Miniopterus	Miniopterus pusillus	1	alphacoronavirus	NA	Bat-CoV HKU8 (n=1) and previously reported virus (n=3)	pooled	cross-sectional	PCR	RT-PCR	single	RdRp	RdRp	pooled swabs/samples	swab	China	Hong Kong	New territories	NA	NA	NA	NA	NA	2004	April	2005	July	1	1	1	1	No
molecular diversity of coronaviruses in bats	Woo et al.	Virology	2006	8	0	0	Vespertilionidae	Myotis	Myotis chinensis	1	genus not specified	NA	NA	pooled	cross-sectional	PCR	RT-PCR	single	RdRp	RdRp	pooled swabs/samples	swab	China	Hong Kong	New territories	NA	NA	NA	NA	NA	2004	April	2005	July	1	1	1	1	No
molecular diversity of coronaviruses in bats	Woo et al.	Virology	2006	23	1	0.043478	Vespertilionidae	Myotis	Myotis pilosus	1	alphacoronavirus	NA	Bat-Cov HKU6	pooled	cross-sectional	PCR	RT-PCR	single	RdRp	RdRp	pooled swabs/samples	swab	China	Hong Kong	NA	NA	NA	NA	NA	NA	2004	April	2005	July	1	1	1	1	No
molecular diversity of coronaviruses in bats	Woo et al.	Virology	2006	7	0	0	Vespertilionidae	Nyctalus	Nyctalus noctula	1	genus not specified	NA	NA	pooled	cross-sectional	PCR	RT-PCR	single	RdRp	RdRp	pooled swabs/samples	swab	China	Hong Kong	New territories	NA	NA	NA	NA	NA	2004	April	2005	July	1	1	1	1	No
molecular diversity of coronaviruses in bats	Woo et al.	Virology	2006	14	4	0.285714	Vespertilionidae	Pipistrellus	Pipistrellus abramus	1	betacoronavirus	NA	Bat-Cov HKU5	pooled	cross-sectional	PCR	RT-PCR	single	RdRp	RdRp	pooled swabs/samples	swab	China	Hong Kong	NA	NA	NA	NA	NA	NA	2004	April	2005	July	1	1	1	1	No
molecular diversity of coronaviruses in bats	Woo et al.	Virology	2006	7	0	0	Rhinolophidae	Rhinolophus	Rhinolophus affinis	1	genus not specified	NA	NA	pooled	cross-sectional	PCR	RT-PCR	single	RdRp	RdRp	pooled swabs/samples	swab	China	Hong Kong	New territories	NA	NA	NA	NA	NA	2004	April	2005	July	1	1	1	1	No
molecular diversity of coronaviruses in bats	Woo et al.	Virology	2006	118	2	0.016949	Rhinolophidae	Rhinolophus	Rhinolophus sinicus	1	alphacoronavirus	NA	Bat-CoV HKU2	pooled	cross-sectional	PCR	RT-PCR	single	RdRp	RdRp	pooled swabs/samples	swab	China	Hong Kong	New territories, Hong Kong Island	NA	NA	NA	NA	NA	2004	April	2005	July	1	1	1	1	No
molecular diversity of coronaviruses in bats	Woo et al.	Virology	2006	118	21	0.177966	Rhinolophidae	Rhinolophus	Rhinolophus sinicus	1	betacoronavirus	NA	Bat-SARS-CoV	pooled	cross-sectional	PCR	RT-PCR	single	RdRp	RdRp	pooled swabs/samples	swab	China	Hong Kong	New territories	NA	NA	NA	NA	NA	2004	April	2005	July	1	1	1	1	No
molecular diversity of coronaviruses in bats	Woo et al.	Virology	2006	2	0	0	Pteropodidae	Rousettus	Rousettus leschenaultii	1	genus not specified	NA	NA	pooled	cross-sectional	PCR	RT-PCR	single	RdRp	RdRp	pooled swabs/samples	swab	China	Hong Kong	NA	NA	NA	NA	NA	NA	2004	April	2005	July	1	1	1	1	No
molecular diversity of coronaviruses in bats	Woo et al.	Virology	2006	21	4	0.190476	Vespertilionidae	Tylonycteris	Tylonycteris pachypus	1	betacoronavirus	NA	Bat-CoV HKU4	pooled	cross-sectional	PCR	RT-PCR	single	RdRp	RdRp	pooled swabs/samples	swab	China	Hong Kong	New territories	NA	NA	NA	NA	NA	2004	April	2005	July	1	1	1	1	No
molecular identification of betacoronavirus in bats from sardinia (italy): first detection and phylogeny	Lecis et al.	Virus Genes	2019	2	0	0	Rhinolophidae	Rhinolophus	Rhinolophus mehelyi	1	genus not specified	NA	NA	single	cross-sectional	PCR	RT-PCR	single	RdRp	RdRp	skin swab	swab	Italy	Sardinia	Grotta sa Rocca Ulari (Borutta)	NA	NA	NA	NA	NA	2015	November	2016	November	1	1	1	1	No
molecular identification of betacoronavirus in bats from sardinia (italy): first detection and phylogeny	Lecis et al.	Virus Genes	2019	2	0	0	Rhinolophidae	Rhinolophus	Rhinolophus mehelyi	1	genus not specified	NA	NA	single	cross-sectional	PCR	RT-PCR	single	RdRp	RdRp	faecal, rectal, or anal	faeces	Italy	Sardinia	Grotta sa Rocca Ulari (Borutta)	NA	NA	NA	NA	NA	2015	November	2016	November	1	1	1	1	No
molecular identification of betacoronavirus in bats from sardinia (italy): first detection and phylogeny	Lecis et al.	Virus Genes	2019	3	0	0	Rhinolophidae	Rhinolophus	Rhinolophus ferrumequinum	1	genus not specified	NA	NA	pooled	cross-sectional	PCR	RT-PCR	single	RdRp	RdRp	skin swab	swab	Italy	Sardinia	Grotta sa Rocca Ulari (Borutta), Galleria Casteldoria (S.M Coghinas), Diga S. Chiara (Ula-Tirso)	NA	NA	NA	NA	NA	2015	November	2016	November	1	1	1	1	No
molecular identification of betacoronavirus in bats from sardinia (italy): first detection and phylogeny	Lecis et al.	Virus Genes	2019	3	0	0	Rhinolophidae	Rhinolophus	Rhinolophus ferrumequinum	1	genus not specified	NA	NA	pooled	cross-sectional	PCR	RT-PCR	single	RdRp	RdRp	oropharyngeal	swab	Italy	Sardinia	Grotta sa Rocca Ulari (Borutta), Galleria Casteldoria (S.M Coghinas), Diga S. Chiara (Ula-Tirso)	NA	NA	NA	NA	NA	2015	November	2016	November	1	1	1	1	No
molecular identification of betacoronavirus in bats from sardinia (italy): first detection and phylogeny	Lecis et al.	Virus Genes	2019	3	1	0.333333	Rhinolophidae	Rhinolophus	Rhinolophus ferrumequinum	1	betacoronavirus	Sarbecovirus	SarBatCov1	pooled	cross-sectional	PCR	RT-PCR	single	RdRp	RdRp	faecal, rectal, or anal	faeces	Italy	Sardinia	Grotta sa Rocca Ulari (Borutta), Galleria Casteldoria (S.M Coghinas), Diga S. Chiara (Ula-Tirso)	NA	NA	NA	NA	NA	2015	November	2016	November	1	1	1	1	No
molecular identification of betacoronavirus in bats from sardinia (italy): first detection and phylogeny	Lecis et al.	Virus Genes	2019	9	0	0	Miniopteridae	Miniopterus	Miniopterus schreibersii	1	genus not specified	NA	NA	single	cross-sectional	PCR	RT-PCR	single	RdRp	RdRp	skin swab	swab	Italy	Sardinia	Grotta sa Rocca Ulari (Borutta)	NA	NA	NA	NA	NA	2015	November	2016	November	1	1	1	1	No
molecular identification of betacoronavirus in bats from sardinia (italy): first detection and phylogeny	Lecis et al.	Virus Genes	2019	7	0	0	Miniopteridae	Miniopterus	Miniopterus schreibersii	1	genus not specified	NA	NA	single	cross-sectional	PCR	RT-PCR	single	RdRp	RdRp	faecal, rectal, or anal	faeces	Italy	Sardinia	Grotta sa Rocca Ulari (Borutta)	NA	NA	NA	NA	NA	2015	November	2016	November	1	1	1	1	No
molecular identification of betacoronavirus in bats from sardinia (italy): first detection and phylogeny	Lecis et al.	Virus Genes	2019	8	0	0	Vespertilionidae	Myotis	Myotis punicus	1	genus not specified	NA	NA	pooled	cross-sectional	PCR	RT-PCR	single	RdRp	RdRp	skin swab	swab	Italy	Sardinia	Grotta sa Rocca Ulari (Borutta), Galleria Casteldoria (S.M Coghinas), Tilipera (Bonorva)	NA	NA	NA	NA	NA	2015	November	2016	November	1	1	1	1	No
molecular identification of betacoronavirus in bats from sardinia (italy): first detection and phylogeny	Lecis et al.	Virus Genes	2019	8	0	0	Vespertilionidae	Myotis	Myotis punicus	1	genus not specified	NA	NA	pooled	cross-sectional	PCR	RT-PCR	single	RdRp	RdRp	oropharyngeal	swab	Italy	Sardinia	Grotta sa Rocca Ulari (Borutta), Galleria Casteldoria (S.M Coghinas), Tilipera (Bonorva)	NA	NA	NA	NA	NA	2015	November	2016	November	1	1	1	1	No
molecular identification of betacoronavirus in bats from sardinia (italy): first detection and phylogeny	Lecis et al.	Virus Genes	2019	6	0	0	Vespertilionidae	Myotis	Myotis punicus	1	genus not specified	NA	NA	pooled	cross-sectional	PCR	RT-PCR	single	RdRp	RdRp	faecal, rectal, or anal	faeces	Italy	Sardinia	Grotta sa Rocca Ulari (Borutta), Galleria Casteldoria (S.M Coghinas), Tilipera (Bonorva)	NA	NA	NA	NA	NA	2015	November	2016	November	1	1	1	1	No
molecular identification of betacoronavirus in bats from sardinia (italy): first detection and phylogeny	Lecis et al.	Virus Genes	2019	3	0	0	Vespertilionidae	Myotis	Myotis capaccinii	1	genus not specified	NA	NA	pooled	cross-sectional	PCR	RT-PCR	single	RdRp	RdRp	skin swab	swab	Italy	Sardinia	Galleria Casteldoria (S.M Coghinas), Grotta Verde (Alghero)	NA	NA	NA	NA	NA	2015	November	2016	November	1	1	1	1	No
molecular identification of betacoronavirus in bats from sardinia (italy): first detection and phylogeny	Lecis et al.	Virus Genes	2019	4	0	0	Vespertilionidae	Myotis	Myotis capaccinii	1	genus not specified	NA	NA	pooled	cross-sectional	PCR	RT-PCR	single	RdRp	RdRp	oropharyngeal	swab	Italy	Sardinia	Galleria Casteldoria (S.M Coghinas), Grotta Verde (Alghero)	NA	NA	NA	NA	NA	2015	November	2016	November	1	1	1	1	No
molecular identification of betacoronavirus in bats from sardinia (italy): first detection and phylogeny	Lecis et al.	Virus Genes	2019	3	0	0	Vespertilionidae	Myotis	Myotis capaccinii	1	genus not specified	NA	NA	pooled	cross-sectional	PCR	RT-PCR	single	RdRp	RdRp	faecal, rectal, or anal	faeces	Italy	Sardinia	Galleria Casteldoria (S.M Coghinas), Grotta Verde (Alghero)	NA	NA	NA	NA	NA	2015	November	2016	November	1	1	1	1	No
molecular identification of betacoronavirus in bats from sardinia (italy): first detection and phylogeny	Lecis et al.	Virus Genes	2019	3	0	0	Vespertilionidae	Myotis	Myotis emarginatus	1	genus not specified	NA	NA	pooled	cross-sectional	PCR	RT-PCR	single	RdRp	RdRp	skin swab	swab	Italy	Sardinia	Galleria Casteldoria (S.M Coghinas), Mularza Noa (Bolotana)	NA	NA	NA	NA	NA	2015	November	2016	November	1	1	1	1	No
molecular identification of betacoronavirus in bats from sardinia (italy): first detection and phylogeny	Lecis et al.	Virus Genes	2019	2	0	0	Vespertilionidae	Myotis	Myotis emarginatus	1	genus not specified	NA	NA	pooled	cross-sectional	PCR	RT-PCR	single	RdRp	RdRp	oropharyngeal	swab	Italy	Sardinia	Galleria Casteldoria (S.M Coghinas), Mularza Noa (Bolotana)	NA	NA	NA	NA	NA	2015	November	2016	November	1	1	1	1	No
molecular identification of betacoronavirus in bats from sardinia (italy): first detection and phylogeny	Lecis et al.	Virus Genes	2019	2	0	0	Vespertilionidae	Myotis	Myotis emarginatus	1	genus not specified	NA	NA	pooled	cross-sectional	PCR	RT-PCR	single	RdRp	RdRp	faecal, rectal, or anal	faeces	Italy	Sardinia	Galleria Casteldoria (S.M Coghinas), Mularza Noa (Bolotana)	NA	NA	NA	NA	NA	2015	November	2016	November	1	1	1	1	No
molecular identification of betacoronavirus in bats from sardinia (italy): first detection and phylogeny	Lecis et al.	Virus Genes	2019	1	0	0	Vespertilionidae	Plecotus	Plecotus sardus	1	genus not specified	NA	NA	single	cross-sectional	PCR	RT-PCR	single	RdRp	RdRp	oropharyngeal	swab	Italy	Sardinia	Diga S. Chiara (Ula-Tirso)	NA	NA	NA	NA	NA	2015	November	2016	November	1	1	1	1	No
molecular identification of betacoronavirus in bats from sardinia (italy): first detection and phylogeny	Lecis et al.	Virus Genes	2019	1	0	0	Vespertilionidae	Pipistrellus	Pipistrellus savii	1	genus not specified	NA	NA	pooled	cross-sectional	PCR	RT-PCR	single	RdRp	RdRp	skin swab	swab	Italy	Sardinia	Monte Corallinu (Doragali),Mularza Noa (Bolotana)	NA	NA	NA	NA	NA	2015	November	2016	November	1	1	1	1	No
molecular identification of betacoronavirus in bats from sardinia (italy): first detection and phylogeny	Lecis et al.	Virus Genes	2019	1	0	0	Vespertilionidae	Pipistrellus	Pipistrellus savii	1	genus not specified	NA	NA	pooled	cross-sectional	PCR	RT-PCR	single	RdRp	RdRp	oropharyngeal	swab	Italy	Sardinia	Monte Corallinu (Doragali),Mularza Noa (Bolotana)	NA	NA	NA	NA	NA	2015	November	2016	November	1	1	1	1	No
molecular identification of betacoronavirus in bats from sardinia (italy): first detection and phylogeny	Lecis et al.	Virus Genes	2019	2	0	0	Vespertilionidae	Pipistrellus	Pipistrellus pipistrellus	1	genus not specified	NA	NA	single	cross-sectional	PCR	RT-PCR	single	RdRp	RdRp	skin swab	swab	Italy	Sardinia	Tilipera (Bonorva)	NA	NA	NA	NA	NA	2015	November	2016	November	1	1	1	1	No
molecular identification of betacoronavirus in bats from sardinia (italy): first detection and phylogeny	Lecis et al.	Virus Genes	2019	1	0	0	Vespertilionidae	Pipistrellus	Pipistrellus kuhlii	1	genus not specified	NA	NA	single	cross-sectional	PCR	RT-PCR	single	RdRp	RdRp	faecal, rectal, or anal	faeces	Italy	Sardinia	Mularza Noa (Bolotana)	NA	NA	NA	NA	NA	2015	November	2016	November	1	1	1	1	No
molecular identification of betacoronavirus in bats from sardinia (italy): first detection and phylogeny	Lecis et al.	Virus Genes	2019	1	0	0	Vespertilionidae	Plecotus	Plecotus auritus	1	genus not specified	NA	NA	single	cross-sectional	PCR	RT-PCR	single	RdRp	RdRp	skin swab	swab	Italy	Sardinia	Belvi	NA	NA	NA	NA	NA	2015	November	2016	November	1	1	1	1	No
molecular identification of betacoronavirus in bats from sardinia (italy): first detection and phylogeny	Lecis et al.	Virus Genes	2019	1	0	0	Vespertilionidae	Plecotus	Plecotus auritus	1	genus not specified	NA	NA	single	cross-sectional	PCR	RT-PCR	single	RdRp	RdRp	oropharyngeal	swab	Italy	Sardinia	Belvi	NA	NA	NA	NA	NA	2015	November	2016	November	1	1	1	1	No
molecular identification of betacoronavirus in bats from sardinia (italy): first detection and phylogeny	Lecis et al.	Virus Genes	2019	1	1	1	Vespertilionidae	Plecotus	Plecotus auritus	1	betacoronavirus	Sarbecovirus	SarBatCov1	single	cross-sectional	PCR	RT-PCR	single	RdRp	RdRp	faecal, rectal, or anal	faeces	Italy	Sardinia	Belvi	NA	NA	NA	NA	NA	2015	November	2016	November	1	1	1	1	No
molecular identification of betacoronavirus in bats from sardinia (italy): first detection and phylogeny	Lecis et al.	Virus Genes	2019	1	0	0	Vespertilionidae	Plecotus	Plecotus austriacus	1	genus not specified	NA	NA	single	cross-sectional	PCR	RT-PCR	single	RdRp	RdRp	oropharyngeal	swab	Italy	Sardinia	Grotta Verde (Alghero)	NA	NA	NA	NA	NA	2015	November	2016	November	1	1	1	1	No
molecular identification of betacoronavirus in bats from sardinia (italy): first detection and phylogeny	Lecis et al.	Virus Genes	2019	1	0	0	Vespertilionidae	Nyctalus	Nyctalus leisleri	1	genus not specified	NA	NA	single	cross-sectional	PCR	RT-PCR	single	RdRp	RdRp	skin swab	swab	Italy	Sardinia	Mularza Noa (Bolotana)	NA	NA	NA	NA	NA	2015	November	2016	November	1	1	1	1	No
molecular identification of betacoronavirus in bats from sardinia (italy): first detection and phylogeny	Lecis et al.	Virus Genes	2019	1	0	0	Vespertilionidae	Nyctalus	Nyctalus leisleri	1	genus not specified	NA	NA	single	cross-sectional	PCR	RT-PCR	single	RdRp	RdRp	oropharyngeal	swab	Italy	Sardinia	Mularza Noa (Bolotana)	NA	NA	NA	NA	NA	2015	November	2016	November	1	1	1	1	No
molecular identification of betacoronavirus in bats from sardinia (italy): first detection and phylogeny	Lecis et al.	Virus Genes	2019	1	0	0	Vespertilionidae	Eptesicus	Eptesicus serotinus	1	genus not specified	NA	NA	single	cross-sectional	PCR	RT-PCR	single	RdRp	RdRp	faecal, rectal, or anal	faeces	Italy	Sardinia	Grotta Verde (Alghero)	NA	NA	NA	NA	NA	2015	November	2016	November	1	1	1	1	No
molecular identification of betacoronavirus in bats from sardinia (italy): first detection and phylogeny	Lecis et al.	Virus Genes	2019	1	0	0	Molossidae	Tadarida	Tadarida teniotis	1	genus not specified	NA	NA	single	cross-sectional	PCR	RT-PCR	single	RdRp	RdRp	skin swab	swab	Italy	Sardinia	Grotta Verde (Alghero)	NA	NA	NA	NA	NA	2015	November	2016	November	1	1	1	1	No
molecular identification of betacoronavirus in bats from sardinia (italy): first detection and phylogeny	Lecis et al.	Virus Genes	2019	1	0	0	Molossidae	Tadarida	Tadarida teniotis	1	genus not specified	NA	NA	single	cross-sectional	PCR	RT-PCR	single	RdRp	RdRp	oropharyngeal	swab	Italy	Sardinia	Grotta Verde (Alghero)	NA	NA	NA	NA	NA	2015	November	2016	November	1	1	1	1	No
molecular identification of betacoronavirus in bats from sardinia (italy): first detection and phylogeny	Lecis et al.	Virus Genes	2019	1	1	1	Molossidae	Tadarida	Tadarida teniotis	1	betacoronavirus	Sarbecovirus	SarBatCov1	single	cross-sectional	PCR	RT-PCR	single	RdRp	RdRp	faecal, rectal, or anal	faeces	Italy	Sardinia	Grotta Verde (Alghero)	NA	NA	NA	NA	NA	2015	November	2016	November	1	1	1	1	No
molecular survey of rna viruses in hungarian bats: discovering novel astroviruses, coronaviruses, and caliciviruses	Kemenesi et al.	Vector Borne Zoonotic Dis	2014	3	1	0.333333	Rhinolophidae	Rhinolophus	Rhinolophus euryale	1	betacoronavirus	Sarbecovirus	NA	pooled	cross-sectional	PCR	RT-PCR,semi-nested RT-PCR,nested RT-PCR	multiple	RdRp	RdRp	faecal, rectal, or anal	faeces	Hungary	NA	31 (positive), 32	NA	NA	NA	NA	NA	2012	NA	2013	NA	1	1	1	1	No
molecular survey of rna viruses in hungarian bats: discovering novel astroviruses, coronaviruses, and caliciviruses	Kemenesi et al.	Vector Borne Zoonotic Dis	2014	12	1	0.083333	Rhinolophidae	Rhinolophus	Rhinolophus ferrumequinum	1	alphacoronavirus	NA	NA	pooled	cross-sectional	PCR	RT-PCR,semi-nested RT-PCR,nested RT-PCR	multiple	RdRp	RdRp	faecal, rectal, or anal	faeces	Hungary	NA	1, 2 (positive), 4, 26, 40	NA	NA	NA	NA	NA	2012	NA	2013	NA	1	1	1	1	No
molecular survey of rna viruses in hungarian bats: discovering novel astroviruses, coronaviruses, and caliciviruses	Kemenesi et al.	Vector Borne Zoonotic Dis	2014	3	1	0.333333	Rhinolophidae	Rhinolophus	Rhinolophus hipposideros	1	alphacoronavirus	NA	NA	pooled	cross-sectional	PCR	RT-PCR,semi-nested RT-PCR,nested RT-PCR	multiple	RdRp	RdRp	faecal, rectal, or anal	faeces	Hungary	NA	2 (positive)	NA	NA	NA	NA	NA	2012	NA	2013	NA	1	1	1	1	No
molecular survey of rna viruses in hungarian bats: discovering novel astroviruses, coronaviruses, and caliciviruses	Kemenesi et al.	Vector Borne Zoonotic Dis	2014	13	0	0	Vespertilionidae	Barbastella	Barbastella barbastellus	1	genus not specified	NA	NA	pooled	cross-sectional	PCR	RT-PCR,semi-nested RT-PCR,nested RT-PCR	multiple	RdRp	RdRp	faecal, rectal, or anal	faeces	Hungary	NA	3, 12, 21, 30, 34, 40, 42	NA	NA	NA	NA	NA	2012	NA	2013	NA	1	1	1	1	No
molecular survey of rna viruses in hungarian bats: discovering novel astroviruses, coronaviruses, and caliciviruses	Kemenesi et al.	Vector Borne Zoonotic Dis	2014	7	0	0	Vespertilionidae	Eptesicus	Eptesicus serotinus	1	genus not specified	NA	NA	pooled	cross-sectional	PCR	RT-PCR,semi-nested RT-PCR,nested RT-PCR	multiple	RdRp	RdRp	faecal, rectal, or anal	faeces	Hungary	NA	3, 11, 21, 42	NA	NA	NA	NA	NA	2012	NA	2013	NA	1	1	1	1	No
molecular survey of rna viruses in hungarian bats: discovering novel astroviruses, coronaviruses, and caliciviruses	Kemenesi et al.	Vector Borne Zoonotic Dis	2014	15	0	0	Miniopteridae	Miniopterus	Miniopterus schreibersii	1	genus not specified	NA	NA	pooled	cross-sectional	PCR	RT-PCR,semi-nested RT-PCR,nested RT-PCR	multiple	RdRp	RdRp	faecal, rectal, or anal	faeces	Hungary	NA	1, 3, 19	NA	NA	NA	NA	NA	2012	NA	2013	NA	1	1	1	1	No
molecular survey of rna viruses in hungarian bats: discovering novel astroviruses, coronaviruses, and caliciviruses	Kemenesi et al.	Vector Borne Zoonotic Dis	2014	16	0	0	Vespertilionidae	Myotis	Myotis alcathoe	1	genus not specified	NA	NA	pooled	cross-sectional	PCR	RT-PCR,semi-nested RT-PCR,nested RT-PCR	multiple	RdRp	RdRp	faecal, rectal, or anal	faeces	Hungary	NA	16, 18, 19, 21, 27, 28, 29, 30, 35, 36, 40	NA	NA	NA	NA	NA	2012	NA	2013	NA	1	1	1	1	No
molecular survey of rna viruses in hungarian bats: discovering novel astroviruses, coronaviruses, and caliciviruses	Kemenesi et al.	Vector Borne Zoonotic Dis	2014	125	0	0	Vespertilionidae	Myotis	Myotis bechsteinii	1	genus not specified	NA	NA	pooled	cross-sectional	PCR	RT-PCR,semi-nested RT-PCR,nested RT-PCR	multiple	RdRp	RdRp	faecal, rectal, or anal	faeces	Hungary	NA	2, 3, 4, 8, 13, 12, 14, 15, 17, 19, 22, 29, 30, 21, 35, 36, 43	NA	NA	NA	NA	NA	2012	NA	2013	NA	1	1	1	1	No
molecular survey of rna viruses in hungarian bats: discovering novel astroviruses, coronaviruses, and caliciviruses	Kemenesi et al.	Vector Borne Zoonotic Dis	2014	3	0	0	Vespertilionidae	Myotis	Myotis brandtii	1	genus not specified	NA	NA	pooled	cross-sectional	PCR	RT-PCR,semi-nested RT-PCR,nested RT-PCR	multiple	RdRp	RdRp	faecal, rectal, or anal	faeces	Hungary	NA	7, 8, 45	NA	NA	NA	NA	NA	2012	NA	2013	NA	1	1	1	1	No
molecular survey of rna viruses in hungarian bats: discovering novel astroviruses, coronaviruses, and caliciviruses	Kemenesi et al.	Vector Borne Zoonotic Dis	2014	11	0	0	Vespertilionidae	Myotis	Myotis dasycneme	1	genus not specified	NA	NA	pooled	cross-sectional	PCR	RT-PCR,semi-nested RT-PCR,nested RT-PCR	multiple	RdRp	RdRp	faecal, rectal, or anal	faeces	Hungary	NA	2, 3, 37	NA	NA	NA	NA	NA	2012	NA	2013	NA	1	1	1	1	No
molecular survey of rna viruses in hungarian bats: discovering novel astroviruses, coronaviruses, and caliciviruses	Kemenesi et al.	Vector Borne Zoonotic Dis	2014	81	1	0.012346	Vespertilionidae	Myotis	Myotis daubentonii	1	alphacoronavirus	NA	NA	pooled	cross-sectional	PCR	RT-PCR,semi-nested RT-PCR,nested RT-PCR	multiple	RdRp	RdRp	faecal, rectal, or anal	faeces	Hungary	NA	1 (positive), 2, 3, 4, 12, 13, 14, 15, 17, 18, 21, 22, 25, 27, 31, 33, 34, 37, 38, 40, 41, 43, 44	NA	NA	NA	NA	NA	2012	NA	2013	NA	1	1	1	1	No
molecular survey of rna viruses in hungarian bats: discovering novel astroviruses, coronaviruses, and caliciviruses	Kemenesi et al.	Vector Borne Zoonotic Dis	2014	5	0	0	Vespertilionidae	Myotis	Myotis emarginatus	1	genus not specified	NA	NA	pooled	cross-sectional	PCR	RT-PCR,semi-nested RT-PCR,nested RT-PCR	multiple	RdRp	RdRp	faecal, rectal, or anal	faeces	Hungary	NA	14, 22, 35, 38	NA	NA	NA	NA	NA	2012	NA	2013	NA	1	1	1	1	No
molecular survey of rna viruses in hungarian bats: discovering novel astroviruses, coronaviruses, and caliciviruses	Kemenesi et al.	Vector Borne Zoonotic Dis	2014	29	1	0.034483	Vespertilionidae	Myotis	Myotis myotis	1	alphacoronavirus	NA	NA	pooled	cross-sectional	PCR	RT-PCR,semi-nested RT-PCR,nested RT-PCR	multiple	RdRp	RdRp	faecal, rectal, or anal	faeces	Hungary	NA	1, 3, 4, 6, 10, 12, 13, 14 (positive), 24, 42, 45	NA	NA	NA	NA	NA	2012	NA	2013	NA	1	1	1	1	No
molecular survey of rna viruses in hungarian bats: discovering novel astroviruses, coronaviruses, and caliciviruses	Kemenesi et al.	Vector Borne Zoonotic Dis	2014	1	0	0	Vespertilionidae	Myotis	Myotis mystacinus	1	genus not specified	NA	NA	pooled	cross-sectional	PCR	RT-PCR,semi-nested RT-PCR,nested RT-PCR	multiple	RdRp	RdRp	faecal, rectal, or anal	faeces	Hungary	NA	9	NA	NA	NA	NA	NA	2012	NA	2013	NA	1	1	1	1	No
molecular survey of rna viruses in hungarian bats: discovering novel astroviruses, coronaviruses, and caliciviruses	Kemenesi et al.	Vector Borne Zoonotic Dis	2014	37	1	0.027027	Vespertilionidae	Myotis	Myotis nattereri	1	alphacoronavirus	NA	NA	pooled	cross-sectional	PCR	RT-PCR,semi-nested RT-PCR,nested RT-PCR	multiple	RdRp	RdRp	faecal, rectal, or anal	faeces	Hungary	NA	3, 4 (positive), 10, 12, 13, 14, 15, 21, 31, 35	NA	NA	NA	NA	NA	2012	NA	2013	NA	1	1	1	1	No
molecular survey of rna viruses in hungarian bats: discovering novel astroviruses, coronaviruses, and caliciviruses	Kemenesi et al.	Vector Borne Zoonotic Dis	2014	10	0	0	Vespertilionidae	Myotis	Myotis blythii	1	genus not specified	NA	NA	pooled	cross-sectional	PCR	RT-PCR,semi-nested RT-PCR,nested RT-PCR	multiple	RdRp	RdRp	faecal, rectal, or anal	faeces	Hungary	NA	3, 4, 12, 13, 14, 23	NA	NA	NA	NA	NA	2012	NA	2013	NA	1	1	1	1	No
molecular survey of rna viruses in hungarian bats: discovering novel astroviruses, coronaviruses, and caliciviruses	Kemenesi et al.	Vector Borne Zoonotic Dis	2014	6	0	0	Vespertilionidae	Nyctalus	Nyctalus leisleri	1	genus not specified	NA	NA	pooled	cross-sectional	PCR	RT-PCR,semi-nested RT-PCR,nested RT-PCR	multiple	RdRp	RdRp	faecal, rectal, or anal	faeces	Hungary	NA	19, 20, 21, 28	NA	NA	NA	NA	NA	2012	NA	2013	NA	1	1	1	1	No
molecular survey of rna viruses in hungarian bats: discovering novel astroviruses, coronaviruses, and caliciviruses	Kemenesi et al.	Vector Borne Zoonotic Dis	2014	14	0	0	Vespertilionidae	Nyctalus	Nyctalus noctula	1	genus not specified	NA	NA	pooled	cross-sectional	PCR	RT-PCR,semi-nested RT-PCR,nested RT-PCR	multiple	RdRp	RdRp	faecal, rectal, or anal	faeces	Hungary	NA	3, 13, 19, 21, 22, 28, 39	NA	NA	NA	NA	NA	2012	NA	2013	NA	1	1	1	1	No
molecular survey of rna viruses in hungarian bats: discovering novel astroviruses, coronaviruses, and caliciviruses	Kemenesi et al.	Vector Borne Zoonotic Dis	2014	3	0	0	Vespertilionidae	Pipistrellus	Pipistrellus nathusii	1	genus not specified	NA	NA	pooled	cross-sectional	PCR	RT-PCR,semi-nested RT-PCR,nested RT-PCR	multiple	RdRp	RdRp	faecal, rectal, or anal	faeces	Hungary	NA	7, 20	NA	NA	NA	NA	NA	2012	NA	2013	NA	1	1	1	1	No
molecular survey of rna viruses in hungarian bats: discovering novel astroviruses, coronaviruses, and caliciviruses	Kemenesi et al.	Vector Borne Zoonotic Dis	2014	12	0	0	Vespertilionidae	Pipistrellus	Pipistrellus pipistrellus	1	genus not specified	NA	NA	pooled	cross-sectional	PCR	RT-PCR,semi-nested RT-PCR,nested RT-PCR	multiple	RdRp	RdRp	faecal, rectal, or anal	faeces	Hungary	NA	3, 19, 27, 28, 36, 42	NA	NA	NA	NA	NA	2012	NA	2013	NA	1	1	1	1	No
molecular survey of rna viruses in hungarian bats: discovering novel astroviruses, coronaviruses, and caliciviruses	Kemenesi et al.	Vector Borne Zoonotic Dis	2014	6	2	0.333333	Vespertilionidae	Pipistrellus	Pipistrellus pygmaeus	1	alphacoronavirus	NA	NA	pooled	cross-sectional	PCR	RT-PCR,semi-nested RT-PCR,nested RT-PCR	multiple	RdRp	RdRp	faecal, rectal, or anal	faeces	Hungary	NA	6, 19, 44 (positive)	NA	NA	NA	NA	NA	2012	NA	2013	NA	1	1	1	1	No
molecular survey of rna viruses in hungarian bats: discovering novel astroviruses, coronaviruses, and caliciviruses	Kemenesi et al.	Vector Borne Zoonotic Dis	2014	29	0	0	Vespertilionidae	Plecotus	Plecotus auritus	1	genus not specified	NA	NA	pooled	cross-sectional	PCR	RT-PCR,semi-nested RT-PCR,nested RT-PCR	multiple	RdRp	RdRp	faecal, rectal, or anal	faeces	Hungary	NA	3, 4, 5, 10, 11, 12, 13, 14, 15, 22, 28, 42	NA	NA	NA	NA	NA	2012	NA	2013	NA	1	1	1	1	No
molecular survey of rna viruses in hungarian bats: discovering novel astroviruses, coronaviruses, and caliciviruses	Kemenesi et al.	Vector Borne Zoonotic Dis	2014	3	0	0	Vespertilionidae	Plecotus	Plecotus austriacus	1	genus not specified	NA	NA	pooled	cross-sectional	PCR	RT-PCR,semi-nested RT-PCR,nested RT-PCR	multiple	RdRp	RdRp	faecal, rectal, or anal	faeces	Hungary	NA	9, 10, 42	NA	NA	NA	NA	NA	2012	NA	2013	NA	1	1	1	1	No
molecular survey of rna viruses in hungarian bats: discovering novel astroviruses, coronaviruses, and caliciviruses	Kemenesi et al.	Vector Borne Zoonotic Dis	2014	3	0	0	Vespertilionidae	Vespertilio	Vespertilio murinus	1	genus not specified	NA	NA	pooled	cross-sectional	PCR	RT-PCR,semi-nested RT-PCR,nested RT-PCR	multiple	RdRp	RdRp	faecal, rectal, or anal	faeces	Hungary	NA	28	NA	NA	NA	NA	NA	2012	NA	2013	NA	1	1	1	1	No
new alphacoronavirus in mystacina tuberculata bats, new zealand	Hall et al.	Emerg Infect Dis	2014	4	4	1	Mystacinidae	Mystacina	Mystacina tuberculata	1	alphacoronavirus	NA	Mystacina bat CoV/New Zealand/2013	pooled	cross-sectional	PCR	RT-PCR	single	RdRp	RdRp	faecal, rectal, or anal	faeces	New Zealand	Whenua hou	NA	-46.78333333	167.6333333	NA	NA	NA	2008	NA	2013	NA	1	1	1	1	No
no evidence of coronavirus infection by reverse transcriptase-pcr in bats in belgium	Van Gucht et al.	J Wildl Dis	2014	57	0	0	Vespertilionidae	Pipistrellus	Pipistrellus pipistrellus	1	genus not specified	NA	NA	pooled	cross-sectional	PCR	RT-PCR	single	RdRp_Other	E, RdRp	lung or respiratory	tissue	Belgium	NA	80% dead near homes, 20% dead in animal rescue centers	NA	NA	NA	NA	NA	2008	NA	2013	NA	1	1	1	1	Yes
no evidence of coronavirus infection by reverse transcriptase-pcr in bats in belgium	Van Gucht et al.	J Wildl Dis	2014	40	0	0	Vespertilionidae	Pipistrellus	Pipistrellus pipistrellus	1	genus not specified	NA	NA	pooled	cross-sectional	PCR	RT-PCR	single	RdRp_Other	E, RdRp	intestine	tissue	Belgium	NA	80% dead near homes, 20% dead in animal rescue centers	NA	NA	NA	NA	NA	2008	NA	2013	NA	1	1	1	1	Yes
no evidence of coronavirus infection by reverse transcriptase-pcr in bats in belgium	Van Gucht et al.	J Wildl Dis	2014	19	0	0	Vespertilionidae	Pipistrellus	Pipistrellus nathusii	1	genus not specified	NA	NA	pooled	cross-sectional	PCR	RT-PCR	single	RdRp_Other	E, RdRp	lung or respiratory	tissue	Belgium	NA	80% dead near homes, 20% dead in animal rescue centers	NA	NA	NA	NA	NA	2008	NA	2013	NA	1	1	1	1	Yes
no evidence of coronavirus infection by reverse transcriptase-pcr in bats in belgium	Van Gucht et al.	J Wildl Dis	2014	13	0	0	Vespertilionidae	Pipistrellus	Pipistrellus nathusii	1	genus not specified	NA	NA	pooled	cross-sectional	PCR	RT-PCR	single	RdRp_Other	E, RdRp	intestine	tissue	Belgium	NA	80% dead near homes, 20% dead in animal rescue centers	NA	NA	NA	NA	NA	2008	NA	2013	NA	1	1	1	1	Yes
no evidence of coronavirus infection by reverse transcriptase-pcr in bats in belgium	Van Gucht et al.	J Wildl Dis	2014	3	0	0	Vespertilionidae	Myotis	Myotis daubentonii	1	genus not specified	NA	NA	pooled	cross-sectional	PCR	RT-PCR	single	RdRp_Other	E, RdRp	lung or respiratory	tissue	Belgium	NA	80% dead near homes, 20% dead in animal rescue centers	NA	NA	NA	NA	NA	2008	NA	2013	NA	1	1	1	1	Yes
no evidence of coronavirus infection by reverse transcriptase-pcr in bats in belgium	Van Gucht et al.	J Wildl Dis	2014	5	0	0	Vespertilionidae	Plecotus	Plecotus auritus	1	genus not specified	NA	NA	pooled	cross-sectional	PCR	RT-PCR	single	RdRp_Other	E, RdRp	lung or respiratory	tissue	Belgium	NA	80% dead near homes, 20% dead in animal rescue centers	NA	NA	NA	NA	NA	2008	NA	2013	NA	1	1	1	1	Yes
no evidence of coronavirus infection by reverse transcriptase-pcr in bats in belgium	Van Gucht et al.	J Wildl Dis	2014	3	0	0	Vespertilionidae	Plecotus	Plecotus auritus	1	genus not specified	NA	NA	pooled	cross-sectional	PCR	RT-PCR	single	RdRp_Other	E, RdRp	intestine	tissue	Belgium	NA	80% dead near homes, 20% dead in animal rescue centers	NA	NA	NA	NA	NA	2008	NA	2013	NA	1	1	1	1	Yes
no evidence of coronavirus infection by reverse transcriptase-pcr in bats in belgium	Van Gucht et al.	J Wildl Dis	2014	1	0	0	Vespertilionidae	Nyctalus	Nyctalus noctula	1	genus not specified	NA	NA	pooled	cross-sectional	PCR	RT-PCR	single	RdRp_Other	E, RdRp	lung or respiratory	tissue	Belgium	NA	80% dead near homes, 20% dead in animal rescue centers	NA	NA	NA	NA	NA	2008	NA	2013	NA	1	1	1	1	Yes
no evidence of coronavirus infection by reverse transcriptase-pcr in bats in belgium	Van Gucht et al.	J Wildl Dis	2014	1	0	0	Vespertilionidae	Eptesicus	Eptesicus serotinus	1	genus not specified	NA	NA	pooled	cross-sectional	PCR	RT-PCR	single	RdRp_Other	E, RdRp	lung or respiratory	tissue	Belgium	NA	80% dead near homes, 20% dead in animal rescue centers	NA	NA	NA	NA	NA	2008	NA	2013	NA	1	1	1	1	Yes
novel alphacoronaviruses and paramyxoviruses cocirculate with type 1 and severe acute respiratory system (sars)-related betacoronaviruses in synanthropic bats of luxembourg	Pauly et al.	Appl Environ Microbiol	2017	44	8	0.181818	Vespertilionidae	Myotis	Myotis emarginatus	1	alphacoronavirus	NA	NA	single	cross-sectional	PCR	nested RT-PCR	multiple	RdRp	RdRp	faecal, rectal, or anal	faeces	Luxembourg	Lintgen	NA	NA	NA	NA	2016	June	NA	NA	NA	NA	1	0	0	0	No
novel alphacoronaviruses and paramyxoviruses cocirculate with type 1 and severe acute respiratory system (sars)-related betacoronaviruses in synanthropic bats of luxembourg	Pauly et al.	Appl Environ Microbiol	2017	44	1	0.022727	Vespertilionidae	Myotis	Myotis emarginatus	1	alphacoronavirus	NA	NA	single	cross-sectional	PCR	nested RT-PCR	multiple	RdRp	RdRp	faecal, rectal, or anal	faeces	Luxembourg	Ettelbruck	NA	NA	NA	NA	2016	June	NA	NA	NA	NA	1	0	0	0	No
novel alphacoronaviruses and paramyxoviruses cocirculate with type 1 and severe acute respiratory system (sars)-related betacoronaviruses in synanthropic bats of luxembourg	Pauly et al.	Appl Environ Microbiol	2017	45	0	0	Vespertilionidae	Myotis	Myotis emarginatus	1	genus not specified	NA	NA	single	cross-sectional	PCR	nested RT-PCR	multiple	RdRp	RdRp	faecal, rectal, or anal	faeces	Luxembourg	Marienthal	NA	NA	NA	NA	2016	June	NA	NA	NA	NA	1	0	0	0	No
novel alphacoronaviruses and paramyxoviruses cocirculate with type 1 and severe acute respiratory system (sars)-related betacoronaviruses in synanthropic bats of luxembourg	Pauly et al.	Appl Environ Microbiol	2017	33	1	0.030303	Vespertilionidae	Myotis	Myotis emarginatus	1	betacoronavirus	Embecovirus	BetaCov1	single	cross-sectional	PCR	nested RT-PCR	multiple	RdRp	RdRp	faecal, rectal, or anal	faeces	Luxembourg	Bissen	NA	NA	NA	NA	2016	June	NA	NA	NA	NA	1	0	0	0	No
novel alphacoronaviruses and paramyxoviruses cocirculate with type 1 and severe acute respiratory system (sars)-related betacoronaviruses in synanthropic bats of luxembourg	Pauly et al.	Appl Environ Microbiol	2017	44	0	0	Vespertilionidae	Myotis	Myotis emarginatus	1	genus not specified	NA	NA	single	cross-sectional	PCR	nested RT-PCR	multiple	RdRp	RdRp	faecal, rectal, or anal	faeces	Luxembourg	Colpach	NA	NA	NA	NA	2016	June	NA	NA	NA	NA	1	0	0	0	No
novel alphacoronaviruses and paramyxoviruses cocirculate with type 1 and severe acute respiratory system (sars)-related betacoronaviruses in synanthropic bats of luxembourg	Pauly et al.	Appl Environ Microbiol	2017	44	2	0.045455	Vespertilionidae	Myotis	Myotis emarginatus	1	betacoronavirus	Embecovirus	BetaCov1	single	cross-sectional	PCR	nested RT-PCR	multiple	RdRp	RdRp	faecal, rectal, or anal	faeces	Luxembourg	Platen	NA	NA	NA	NA	2016	June	NA	NA	NA	NA	1	0	0	0	No
novel bat alphacoronaviruses in southern china support chinese horseshoe bats as an important reservoir for potential novel coronaviruses	Lau et al.	Viruses	2019	3	0	0	Pteropodidae	Cynopterus	Cynopterus sphinx	1	genus not specified	NA	NA	single	cross-sectional	PCR	RT-PCR	single	RdRp	RdRp	pooled swabs/samples	pooled	China	Hong Kong	Sheung Wo Hang	NA	NA	NA	NA	NA	2013	NA	2015	NA	1	1	1	1	Yes
novel bat alphacoronaviruses in southern china support chinese horseshoe bats as an important reservoir for potential novel coronaviruses	Lau et al.	Viruses	2019	3	0	0	Hipposideridae	Hipposideros	Hipposideros armiger	1	genus not specified	NA	NA	single	cross-sectional	PCR	RT-PCR	single	RdRp	RdRp	pooled swabs/samples	pooled	China	Guizhou	NA	NA	NA	NA	NA	NA	2013	NA	2015	NA	1	1	1	1	Yes
novel bat alphacoronaviruses in southern china support chinese horseshoe bats as an important reservoir for potential novel coronaviruses	Lau et al.	Viruses	2019	21	0	0	Hipposideridae	Hipposideros	Hipposideros larvatus	1	genus not specified	NA	NA	single	cross-sectional	PCR	RT-PCR	single	RdRp	RdRp	pooled swabs/samples	pooled	China	Guizhou	NA	NA	NA	NA	NA	NA	2013	NA	2015	NA	1	1	1	1	Yes
novel bat alphacoronaviruses in southern china support chinese horseshoe bats as an important reservoir for potential novel coronaviruses	Lau et al.	Viruses	2019	182	2	0.010989	Hipposideridae	Hipposideros	Hipposideros pomona	1	alphacoronavirus	NA	Hi-BatCoV HKU10	pooled	cross-sectional	PCR	RT-PCR	single	RdRp	RdRp	pooled swabs/samples	pooled	China	Hong Kong, Guangdong	Tai Lam-Shek Kong (HK)	NA	NA	NA	NA	NA	2013	NA	2015	NA	1	1	1	1	Yes
novel bat alphacoronaviruses in southern china support chinese horseshoe bats as an important reservoir for potential novel coronaviruses	Lau et al.	Viruses	2019	2	0	0	Vespertilionidae	Pipistrellus	Pipistrellus pulveratus	1	genus not specified	NA	NA	single	cross-sectional	PCR	RT-PCR	single	RdRp	RdRp	pooled swabs/samples	pooled	China	Hong Kong	Lin Ma Hang Pool	NA	NA	NA	NA	NA	2013	NA	2015	NA	1	1	1	1	Yes
novel bat alphacoronaviruses in southern china support chinese horseshoe bats as an important reservoir for potential novel coronaviruses	Lau et al.	Viruses	2019	1	0	0	Miniopteridae	Miniopterus	Miniopterus magnater	1	genus not specified	NA	NA	single	cross-sectional	PCR	RT-PCR	single	RdRp	RdRp	pooled swabs/samples	pooled	China	Hong Kong	Sai Kung	NA	NA	NA	NA	NA	2013	NA	2015	NA	1	1	1	1	Yes
novel bat alphacoronaviruses in southern china support chinese horseshoe bats as an important reservoir for potential novel coronaviruses	Lau et al.	Viruses	2019	56	0	0	Miniopteridae	Miniopterus	Miniopterus pusillus	1	genus not specified	NA	NA	pooled	cross-sectional	PCR	RT-PCR	single	RdRp	RdRp	pooled swabs/samples	pooled	China	Hong Kong	Lin Ma Hang Lead Mine, Sheung Wo Hang, Sai Kung	NA	NA	NA	NA	NA	2013	NA	2015	NA	1	1	1	1	Yes
novel bat alphacoronaviruses in southern china support chinese horseshoe bats as an important reservoir for potential novel coronaviruses	Lau et al.	Viruses	2019	23	0	0	Miniopteridae	Miniopterus	Miniopterus schreibersii	1	genus not specified	NA	NA	single	cross-sectional	PCR	RT-PCR	single	RdRp	RdRp	pooled swabs/samples	pooled	China	Hong Kong	Sai Kung	NA	NA	NA	NA	NA	2013	NA	2015	NA	1	1	1	1	Yes
novel bat alphacoronaviruses in southern china support chinese horseshoe bats as an important reservoir for potential novel coronaviruses	Lau et al.	Viruses	2019	1	0	0	Miniopteridae	Miniopterus	Miniopterus fuliginosus	1	genus not specified	NA	NA	single	cross-sectional	PCR	RT-PCR	single	RdRp	RdRp	pooled swabs/samples	pooled	China	Hong Kong	Lin Ma Hang Pool	NA	NA	NA	NA	NA	2013	NA	2015	NA	1	1	1	1	Yes
novel bat alphacoronaviruses in southern china support chinese horseshoe bats as an important reservoir for potential novel coronaviruses	Lau et al.	Viruses	2019	10	0	0	Vespertilionidae	Myotis	Myotis chinensis	1	genus not specified	NA	NA	pooled	cross-sectional	PCR	RT-PCR	single	RdRp	RdRp	pooled swabs/samples	pooled	China	Hong Kong, Guizhou	Sai Kung (HK)	NA	NA	NA	NA	NA	2013	NA	2015	NA	1	1	1	1	Yes
novel bat alphacoronaviruses in southern china support chinese horseshoe bats as an important reservoir for potential novel coronaviruses	Lau et al.	Viruses	2019	93	1	0.010753	Vespertilionidae	Myotis	Myotis pilosus	1	alphacoronavirus	NA	CoV-37	pooled	cross-sectional	PCR	RT-PCR	single	RdRp	RdRp	pooled swabs/samples	pooled	China	Hong Kong	Lin Ma Hang Lead Mine, Sai Kung	NA	NA	NA	NA	NA	2013	NA	2015	NA	1	1	1	1	Yes
novel bat alphacoronaviruses in southern china support chinese horseshoe bats as an important reservoir for potential novel coronaviruses	Lau et al.	Viruses	2019	1	0	0	Vespertilionidae	Nyctalus	Nyctalus noctula	1	genus not specified	NA	NA	single	cross-sectional	PCR	RT-PCR	single	RdRp	RdRp	pooled swabs/samples	pooled	China	Hong Kong	Yung Shung O Stream	NA	NA	NA	NA	NA	2013	NA	2015	NA	1	1	1	1	Yes
novel bat alphacoronaviruses in southern china support chinese horseshoe bats as an important reservoir for potential novel coronaviruses	Lau et al.	Viruses	2019	6	0	0	Vespertilionidae	Pipistrellus	Pipistrellus abramus	1	genus not specified	NA	NA	pooled	cross-sectional	PCR	RT-PCR	single	RdRp	RdRp	pooled swabs/samples	pooled	China	Hong Kong	Mai Po Nature Reserve, Yung Shung O Stream, Kai Kuk Shue Ha	NA	NA	NA	NA	NA	2013	NA	2015	NA	1	1	1	1	Yes
novel bat alphacoronaviruses in southern china support chinese horseshoe bats as an important reservoir for potential novel coronaviruses	Lau et al.	Viruses	2019	4	0	0	Vespertilionidae	Pipistrellus	Pipistrellus tenuis	1	genus not specified	NA	NA	pooled	cross-sectional	PCR	RT-PCR	single	RdRp	RdRp	pooled swabs/samples	pooled	China	Hong Kong	Kai Kuk Shue Ha, Yung Shung O Stream, Sheung Wo Hang, Lin Ma Hang Pool	NA	NA	NA	NA	NA	2013	NA	2015	NA	1	1	1	1	Yes
novel bat alphacoronaviruses in southern china support chinese horseshoe bats as an important reservoir for potential novel coronaviruses	Lau et al.	Viruses	2019	76	0	0	Rhinolophidae	Rhinolophus	Rhinolophus affinis	1	genus not specified	NA	NA	pooled	cross-sectional	PCR	RT-PCR	single	RdRp	RdRp	pooled swabs/samples	pooled	China	Hong Kong	Tai Lam-Shek Kong, Tai-Lam-Shek Kong, Sai Kung	NA	NA	NA	NA	NA	2013	NA	2015	NA	1	1	1	1	Yes
novel bat alphacoronaviruses in southern china support chinese horseshoe bats as an important reservoir for potential novel coronaviruses	Lau et al.	Viruses	2019	2	0	0	Rhinolophidae	Rhinolophus	Rhinolophus pearsonii	1	genus not specified	NA	NA	single	cross-sectional	PCR	RT-PCR	single	RdRp	RdRp	pooled swabs/samples	pooled	China	Guangdong	NA	NA	NA	NA	NA	NA	2013	NA	2015	NA	1	1	1	1	Yes
novel bat alphacoronaviruses in southern china support chinese horseshoe bats as an important reservoir for potential novel coronaviruses	Lau et al.	Viruses	2019	17	0	0	Rhinolophidae	Rhinolophus	Rhinolophus pusillus	1	genus not specified	NA	NA	single	cross-sectional	PCR	RT-PCR	single	RdRp	RdRp	pooled swabs/samples	pooled	China	Hong Kong	Tai Lam-Shek Kong	NA	NA	NA	NA	NA	2013	NA	2015	NA	1	1	1	1	Yes
novel bat alphacoronaviruses in southern china support chinese horseshoe bats as an important reservoir for potential novel coronaviruses	Lau et al.	Viruses	2019	272	7	0.025735	Rhinolophidae	Rhinolophus	Rhinolophus sinicus	1	alphacoronavirus	NA	Rs-BatCoV HKU32	pooled	cross-sectional	PCR	RT-PCR	single	RdRp	RdRp	pooled swabs/samples	pooled	China	Hong Kong, Guizhou	Tai Lam-Shek Kong (HK)	NA	NA	NA	NA	NA	2013	NA	2015	NA	1	1	1	1	Yes
novel bat alphacoronaviruses in southern china support chinese horseshoe bats as an important reservoir for potential novel coronaviruses	Lau et al.	Viruses	2019	272	3	0.011029	Rhinolophidae	Rhinolophus	Rhinolophus sinicus	1	betacoronavirus	Sarbecovirus	SARSr BatCoV	pooled	cross-sectional	PCR	RT-PCR	single	RdRp	RdRp	pooled swabs/samples	pooled	China	Hong Kong, Guizhou	Tai Lam-Shek Kong (HK)	NA	NA	NA	NA	NA	2013	NA	2015	NA	1	1	1	1	Yes
novel bat alphacoronaviruses in southern china support chinese horseshoe bats as an important reservoir for potential novel coronaviruses	Lau et al.	Viruses	2019	240	18	0.075	Vespertilionidae	Tylonycteris	Tylonycteris pachypus	1	betacoronavirus	Merbecovirus	Ty-BatCoV HKU4	pooled	cross-sectional	PCR	RT-PCR	single	RdRp	RdRp	pooled swabs/samples	pooled	China	Hong Kong, Guizhou	Wu Kau Tang, Pok Fu Lam, Sheung Wo Hang, Tai Lam-Shek Kong	NA	NA	NA	NA	NA	2013	NA	2015	NA	1	1	1	1	Yes
novel bat alphacoronaviruses in southern china support chinese horseshoe bats as an important reservoir for potential novel coronaviruses	Lau et al.	Viruses	2019	104	1	0.009615	Vespertilionidae	Tylonycteris	Tylonycteris robustula	1	alphacoronavirus	NA	Tr-BatCoV HKU33	single	cross-sectional	PCR	RT-PCR	single	RdRp	RdRp	pooled swabs/samples	pooled	China	Guizhou	NA	NA	NA	NA	NA	NA	2013	NA	2015	NA	1	1	1	1	Yes
novel coronaviruses, astroviruses, adenoviruses and circoviruses in insectivorous bats from northern china	Han et al.	Zoonoses Public Health	2017	26	9	0.346154	Vespertilionidae	Eptesicus	Eptesicus serotinus	1	betacoronavirus	Merbecovirus	NA	pooled	cross-sectional	PCR	RT-PCR	single	RdRp	RdRp	pooled tissue	tissue	China	Shandong	Mengyin County (various habitats including karst, caves, city sewers, houses)	NA	NA	NA	2015	NA	NA	March	NA	October	1	1	0	1	Yes
novel coronaviruses, astroviruses, adenoviruses and circoviruses in insectivorous bats from northern china	Han et al.	Zoonoses Public Health	2017	26	2	0.076923	Vespertilionidae	Eptesicus	Eptesicus serotinus	1	alphacoronavirus	NA	NA	pooled	cross-sectional	PCR	RT-PCR	single	RdRp	RdRp	pooled tissue	tissue	China	Shandong	Mengyin County (various habitats including karst, caves, city sewers, houses)	NA	NA	NA	2015	NA	NA	March	NA	October	1	1	0	1	Yes
novel coronaviruses, astroviruses, adenoviruses and circoviruses in insectivorous bats from northern china	Han et al.	Zoonoses Public Health	2017	34	6	0.176471	Vespertilionidae	Myotis	Myotis fimbriatus	1	alphacoronavirus	NA	NA	pooled	cross-sectional	PCR	RT-PCR	single	RdRp	RdRp	pooled tissue	tissue	China	Shandong	Mengyin County (various habitats including karst, caves, city sewers, houses)	NA	NA	NA	2015	NA	NA	March	NA	October	1	1	0	1	Yes
novel coronaviruses, astroviruses, adenoviruses and circoviruses in insectivorous bats from northern china	Han et al.	Zoonoses Public Health	2017	10	2	0.2	Vespertilionidae	Myotis	Myotis pilosus	1	alphacoronavirus	NA	NA	pooled	cross-sectional	PCR	RT-PCR	single	RdRp	RdRp	pooled tissue	tissue	China	Shandong	Mengyin County (various habitats including karst, caves, city sewers, houses)	NA	NA	NA	2015	NA	NA	March	NA	October	1	1	0	1	Yes
novel coronaviruses, astroviruses, adenoviruses and circoviruses in insectivorous bats from northern china	Han et al.	Zoonoses Public Health	2017	57	3	0.052632	Vespertilionidae	Myotis	Myotis pequinius	2	betacoronavirus	Merbecovirus	NA	pooled	cross-sectional	PCR	RT-PCR	single	RdRp	RdRp	pooled tissue	tissue	China	Shandong	Mengyin County (various habitats including karst, caves, city sewers, houses)	NA	NA	NA	2015	NA	NA	March	NA	October	1	1	0	1	Yes
novel coronaviruses, astroviruses, adenoviruses and circoviruses in insectivorous bats from northern china	Han et al.	Zoonoses Public Health	2017	4	0	0	Rhinolophidae	Rhinolophus	Rhinolophus ferrumequinum	1	genus not specified	NA	NA	pooled	cross-sectional	PCR	RT-PCR	single	RdRp	RdRp	pooled tissue	tissue	China	Shandong	Mengyin County (various habitats including karst, caves, city sewers, houses)	NA	NA	NA	2015	NA	NA	March	NA	October	1	1	0	1	Yes
novel coronaviruses, astroviruses, adenoviruses and circoviruses in insectivorous bats from northern china	Han et al.	Zoonoses Public Health	2017	14	1	0.071429	Rhinolophidae	Rhinolophus	Rhinolophus pusillus	1	alphacoronavirus	NA	NA	pooled	cross-sectional	PCR	RT-PCR	single	RdRp	RdRp	pooled tissue	tissue	China	Shandong	Mengyin County (various habitats including karst, caves, city sewers, houses)	NA	NA	NA	2015	NA	NA	March	NA	October	1	1	0	1	Yes
persistent infections support maintenance of a coronavirus in a population of australian bats (myotis macropus)	Jeong et al.	Epidemiol Infect	2017	52	28	0.538462	Vespertilionidae	Myotis	Myotis macropus	1	alphacoronavirus	NA	NA	pooled	longitudinal	PCR	RT-PCR	single	RdRp	RdRp	faecal, rectal, or anal	pooled	Australia	Queensland	lifting holes of a bridge	NA	NA	9	2009	NA	NA	January	NA	March	1	0	0	0	No
prevalence and genetic diversity of coronaviruses in bats from china	Tang et al.	Journal of Virology	2006	101	0	0	Rhinolophidae	Rhinolophus	Rhinolophus pusillus	1	genus not specified	NA	NA	pooled	cross-sectional	PCR	RT-PCR	single	RdRp	RdRp	pooled swabs/samples	swab	China	NA	NA	NA	NA	NA	NA	NA	2004	November	2006	March	1	1	1	1	No
prevalence and genetic diversity of coronaviruses in bats from china	Tang et al.	Journal of Virology	2006	15	0	0	Rhinolophidae	Rhinolophus	Rhinolophus malayanus	1	genus not specified	NA	NA	pooled	cross-sectional	PCR	RT-PCR	single	RdRp	RdRp	pooled swabs/samples	swab	China	NA	NA	NA	NA	NA	NA	NA	2004	November	2006	March	1	1	1	1	No
prevalence and genetic diversity of coronaviruses in bats from china	Tang et al.	Journal of Virology	2006	60	0	0	Rhinolophidae	Rhinolophus	Rhinolophus affinis	1	genus not specified	NA	NA	pooled	cross-sectional	PCR	RT-PCR	single	RdRp	RdRp	pooled swabs/samples	swab	China	NA	NA	NA	NA	NA	NA	NA	2004	November	2006	March	1	1	1	1	No
prevalence and genetic diversity of coronaviruses in bats from china	Tang et al.	Journal of Virology	2006	41	4	0.097561	Rhinolophidae	Rhinolophus	Rhinolophus ferrumequinum	1	genus not specified	NA	NA	pooled	cross-sectional	PCR	RT-PCR	single	RdRp	RdRp	faecal, rectal, or anal	swab	China	Shandong, Anhui, Henan, Sichuan (positives)	11 sites total, 3 sites positive	NA	NA	NA	NA	NA	2004	November	2006	March	1	1	1	1	No
prevalence and genetic diversity of coronaviruses in bats from china	Tang et al.	Journal of Virology	2006	12	0	0	Rhinolophidae	Rhinolophus	Rhinolophus thomasi	1	genus not specified	NA	NA	pooled	cross-sectional	PCR	RT-PCR	single	RdRp	RdRp	pooled swabs/samples	swab	China	NA	NA	NA	NA	NA	NA	NA	2004	November	2006	March	1	1	1	1	No
prevalence and genetic diversity of coronaviruses in bats from china	Tang et al.	Journal of Virology	2006	66	1	0.015152	Rhinolophidae	Rhinolophus	Rhinolophus sinicus	1	betacoronavirus	Sarbecovirus	BtCoV/A1018/06	pooled	cross-sectional	PCR	RT-PCR	single	RdRp	RdRp	faecal, rectal, or anal	swab	China	Shandong (positive)	16 sites total, 1 site positive	NA	NA	NA	NA	NA	2004	November	2006	March	1	1	1	1	No
prevalence and genetic diversity of coronaviruses in bats from china	Tang et al.	Journal of Virology	2006	48	1	0.020833	Rhinolophidae	Rhinolophus	Rhinolophus pearsonii	1	alphacoronavirus	NA	BtCoV/970/06	pooled	cross-sectional	PCR	RT-PCR	single	RdRp	RdRp	faecal, rectal, or anal	swab	China	Shandong (positive)	10 sites total, 1 site positive	NA	NA	NA	NA	NA	2004	November	2006	March	1	1	1	1	No
prevalence and genetic diversity of coronaviruses in bats from china	Tang et al.	Journal of Virology	2006	38	1	0.026316	Rhinolophidae	Rhinolophus	Rhinolophus macrotis	1	betacoronavirus	Sarbecovirus	BtCoV/279/04	pooled	cross-sectional	PCR	RT-PCR	single	RdRp	RdRp	faecal, rectal, or anal	swab	China	Hubei (positive)	11 sites total, 1 site positive	NA	NA	NA	NA	NA	2004	November	2006	March	1	1	1	1	No
prevalence and genetic diversity of coronaviruses in bats from china	Tang et al.	Journal of Virology	2006	2	0	0	Rhinolophidae	Rhinolophus	Rhinolophus rex	1	genus not specified	NA	NA	pooled	cross-sectional	PCR	RT-PCR	single	RdRp	RdRp	pooled swabs/samples	swab	China	NA	NA	NA	NA	NA	NA	NA	2004	November	2006	March	1	1	1	1	No
prevalence and genetic diversity of coronaviruses in bats from china	Tang et al.	Journal of Virology	2006	4	0	0	Rhinolophidae	Rhinolophus	Rhinolophus luctus	1	genus not specified	NA	NA	pooled	cross-sectional	PCR	RT-PCR	single	RdRp	RdRp	pooled swabs/samples	swab	China	NA	NA	NA	NA	NA	NA	NA	2004	November	2006	March	1	1	1	1	No
prevalence and genetic diversity of coronaviruses in bats from china	Tang et al.	Journal of Virology	2006	1	0	0	Rhinolophidae	Rhinolophus	Rhinolophus osgoodi	1	genus not specified	NA	NA	single	cross-sectional	PCR	RT-PCR	single	RdRp	RdRp	pooled swabs/samples	swab	China	NA	NA	NA	NA	NA	NA	NA	2004	November	2006	March	1	1	1	1	No
prevalence and genetic diversity of coronaviruses in bats from china	Tang et al.	Journal of Virology	2006	58	0	0	Hipposideridae	Hipposideros	Hipposideros armiger	1	genus not specified	NA	NA	pooled	cross-sectional	PCR	RT-PCR	single	RdRp	RdRp	pooled swabs/samples	swab	China	NA	NA	NA	NA	NA	NA	NA	2004	November	2006	March	1	1	1	1	No
prevalence and genetic diversity of coronaviruses in bats from china	Tang et al.	Journal of Virology	2006	3	0	0	Hipposideridae	Hipposideros	Hipposideros larvatus	1	genus not specified	NA	NA	single	cross-sectional	PCR	RT-PCR	single	RdRp	RdRp	pooled swabs/samples	swab	China	NA	NA	NA	NA	NA	NA	NA	2004	November	2006	March	1	1	1	1	No
prevalence and genetic diversity of coronaviruses in bats from china	Tang et al.	Journal of Virology	2006	9	0	0	Hipposideridae	Hipposideros	Hipposideros pratti	1	genus not specified	NA	NA	pooled	cross-sectional	PCR	RT-PCR	single	RdRp	RdRp	pooled swabs/samples	swab	China	NA	NA	NA	NA	NA	NA	NA	2004	November	2006	March	1	1	1	1	No
prevalence and genetic diversity of coronaviruses in bats from china	Tang et al.	Journal of Virology	2006	1	0	0	Hipposideridae	Hipposideros	Hipposideros pomona	1	genus not specified	NA	NA	single	cross-sectional	PCR	RT-PCR	single	RdRp	RdRp	pooled swabs/samples	swab	China	NA	NA	NA	NA	NA	NA	NA	2004	November	2006	March	1	1	1	1	No
prevalence and genetic diversity of coronaviruses in bats from china	Tang et al.	Journal of Virology	2006	6	0	0	Hipposideridae	Coelops	Coelops frithii	1	genus not specified	NA	NA	pooled	cross-sectional	PCR	RT-PCR	single	RdRp	RdRp	pooled swabs/samples	swab	China	NA	NA	NA	NA	NA	NA	NA	2004	November	2006	March	1	1	1	1	No
prevalence and genetic diversity of coronaviruses in bats from china	Tang et al.	Journal of Virology	2006	7	0	0	Hipposideridae	Aselliscus	Aselliscus stoliczkanus	1	genus not specified	NA	NA	single	cross-sectional	PCR	RT-PCR	single	RdRp	RdRp	pooled swabs/samples	swab	China	NA	NA	NA	NA	NA	NA	NA	2004	November	2006	March	1	1	1	1	No
prevalence and genetic diversity of coronaviruses in bats from china	Tang et al.	Journal of Virology	2006	27	6	0.222222	Vespertilionidae	Pipistrellus	Pipistrellus pipistrellus	1	betacoronavirus	Merbecovirus	BtCoV/434/05	pooled	cross-sectional	PCR	RT-PCR	single	RdRp	RdRp	faecal, rectal, or anal	swab	China	Hainan (positive)	4 sites total, 1 site positive	NA	NA	NA	NA	NA	2004	November	2006	March	1	1	1	1	No
prevalence and genetic diversity of coronaviruses in bats from china	Tang et al.	Journal of Virology	2006	41	14	0.341463	Vespertilionidae	Pipistrellus	Pipistrellus abramus	1	betacoronavirus	Merbecovirus	BtCoV/355/05	pooled	cross-sectional	PCR	RT-PCR	single	RdRp	RdRp	faecal, rectal, or anal	swab	China	Anhui, Henan, Sichuan (positives)	8 sites total, 3 sites positive	NA	NA	NA	NA	NA	2004	November	2006	March	1	1	1	1	No
prevalence and genetic diversity of coronaviruses in bats from china	Tang et al.	Journal of Virology	2006	43	5	0.116279	Vespertilionidae	Scotophilus	Scotophilus kuhlii	1	alphacoronavirus	NA	BtCoV/512/05	pooled	cross-sectional	PCR	RT-PCR	single	RdRp	RdRp	faecal, rectal, or anal	swab	China	Hainan (positive)	2 sites total, 1 site positive	NA	NA	NA	NA	NA	2004	November	2006	March	1	1	1	1	No
prevalence and genetic diversity of coronaviruses in bats from china	Tang et al.	Journal of Virology	2006	41	0	0	Vespertilionidae	Myotis	Myotis daubentonii	1	genus not specified	NA	NA	pooled	cross-sectional	PCR	RT-PCR	single	RdRp	RdRp	pooled swabs/samples	swab	China	NA	NA	NA	NA	NA	NA	NA	2004	November	2006	March	1	1	1	1	No
prevalence and genetic diversity of coronaviruses in bats from china	Tang et al.	Journal of Virology	2006	1	0	0	Vespertilionidae	Myotis	Myotis mystacinus	1	genus not specified	NA	NA	single	cross-sectional	PCR	RT-PCR	single	RdRp	RdRp	pooled swabs/samples	swab	China	NA	NA	NA	NA	NA	NA	NA	2004	November	2006	March	1	1	1	1	No
prevalence and genetic diversity of coronaviruses in bats from china	Tang et al.	Journal of Virology	2006	53	13	0.245283	Vespertilionidae	Myotis	Myotis pilosus	1	alphacoronavirus	NA	BtCov/821/05, BtCoV/701/05	pooled	cross-sectional	PCR	RT-PCR	single	RdRp	RdRp	faecal, rectal, or anal	swab	China	Anhui, Yunnan, Guandong, JiangXi, Guangxi (positives)	8 sites total, 4 sites positive	NA	NA	NA	NA	NA	2004	November	2006	March	1	1	1	1	No
prevalence and genetic diversity of coronaviruses in bats from china	Tang et al.	Journal of Virology	2006	3	0	0	Vespertilionidae	Myotis	Myotis chinensis	1	genus not specified	NA	NA	pooled	cross-sectional	PCR	RT-PCR	single	RdRp	RdRp	pooled swabs/samples	swab	China	NA	NA	NA	NA	NA	NA	NA	2004	November	2006	March	1	1	1	1	No
prevalence and genetic diversity of coronaviruses in bats from china	Tang et al.	Journal of Virology	2006	80	0	0	Vespertilionidae	Myotis	NA	NA	genus not specified	NA	NA	pooled	cross-sectional	PCR	RT-PCR	single	RdRp	RdRp	pooled swabs/samples	swab	China	NA	NA	NA	NA	NA	NA	NA	2004	November	2006	March	1	1	1	1	No
[truncated: 1,218 more rows]
