# Supplementary material for: Coronavirus sampling and surveillance in bats from 1996–2019: a systematic review and meta-analysis
Source: Nat Microbiol. 2023 May 25;8(6):1176–86. doi: 10.1038/s41564-023-01375-1 (PMC10234814; doi:10.1038/s41564-023-01375-1)
Supplement: Source Data Supplementary Table 2 — Statistical source data. [file 41564_2023_1375_MOESM4_ESM.xlsx]

## Sheet: alphacov and betacov
	X.1	X	UniqueID	title	author..from.Imported.table.2.	journal..from.Imported.table.2.	year..from.Imported.table.2.	sample	positives	prevalence	bat_species	virus_genus	virus_genus_notes	virus_subgenus	virus_species	virus_strain	detection_type	study_type	detection_method	method_specific	single.multiple.PCR.method	gene_targets	Terminal.sampling.	tissue	country	country_hemisphere	state	site	longitude	latitude	sample_year	start_year	start_month	end_year	end_month	sample_season	sample_season_simplified	X..Sampling.Trips	Sex.Info.	Habitat.Disturbance.Info.	Coinfection.Info.	Flag	Entered.by	Last.modified	tissue_simplified	sample_simplified	summer	fall	winter
1	2	2	2958	longitudinal study of age-specific pattern of coronavirus infection in lyle's flying fox (pteropus lylei) in thailand	Wacharapluesadee et al.	Virol J	2018	367	64	0.174387	Pteropus lylei	betacoronavirus	NA				pooled	cross-sectional	RNA	hemi-nested RT-PCR	multiple	RdRp	NA	rectal swab	Thailand	N	Chonburi	S1, S2, S3 (pooled)	NA	NA	2012	NA	January	NA	December		Year	NA				only use these two rows for prevalence estimates	VERENA Admin	4/12/2022 5:25pm	faecal, rectal, or anal	swab	1	1	1
2	44	44	1	a coronavirus detected in the vampire bat desmodus rotundus	Brand√£o et al.	Braz J Infect Dis	2008	3	1	0.333333	Desmodus rotundus	betacoronavirus	NA		bat	BatCoV DR/2007	pooled	cross-sectional	RNA	RT-PCR,nested RT-PCR	multiple	ORF 1b	NA	enteric content	Brazil	S	Sao Paulo		NA	NA	2005	NA		NA			Year	NA					VERENA Admin	4/12/2022 2:05pm	intestine	tissue	1	1	1
3	48	48	9	a real-time pcr assay for bat sars-like coronavirus detection and its application to italian greater horseshoe bat faecal sample surveys	Balboni et al.	Scientificworldjournal	2012	11	10	0.909091	Rhinolophus ferrumequinum	betacoronavirus	NA	Sarbecovirus			single	cross-sectional	RNA	RT-PCR	single	RdRp	NA	faeces	Italy	N	Modena	San Cesario sul Panaro	NA	NA	2009	NA		NA		August	Summer	NA					VERENA Admin	4/12/2022 2:05pm	faecal, rectal, or anal	faeces	1	0	0
4	52	52	13	a real-time pcr assay for bat sars-like coronavirus detection and its application to italian greater horseshoe bat faecal sample surveys	Balboni et al.	Scientificworldjournal	2012	12	3	0.25	Rhinolophus ferrumequinum	betacoronavirus	NA	Sarbecovirus			single	cross-sectional	RNA	RT-PCR	single	RdRp	NA	faeces	Italy	N	Cuneo	Rossana	NA	NA	2009	NA		NA		October	Fall	NA					VERENA Admin	4/12/2022 2:05pm	faecal, rectal, or anal	faeces	0	1	0
5	53	53	14	a real-time pcr assay for bat sars-like coronavirus detection and its application to italian greater horseshoe bat faecal sample surveys	Balboni et al.	Scientificworldjournal	2012	3	3	1	Rhinolophus ferrumequinum	betacoronavirus	NA	Sarbecovirus			single	cross-sectional	RNA	RT-PCR	single	RdRp	NA	faeces	Italy	N	Savona	Giovo	NA	NA	2009	NA		NA		October	Fall	NA					VERENA Admin	4/12/2022 2:05pm	faecal, rectal, or anal	faeces	0	1	0
6	54	54	15	a real-time pcr assay for bat sars-like coronavirus detection and its application to italian greater horseshoe bat faecal sample surveys	Balboni et al.	Scientificworldjournal	2012	3	1	0.333333	Rhinolophus ferrumequinum	betacoronavirus	NA	Sarbecovirus			single	cross-sectional	RNA	RT-PCR	single	RdRp	NA	faeces	Italy	N	Piacenza	Val di Trebbia	NA	NA	2009	NA		NA		October	Fall	NA					VERENA Admin	4/12/2022 2:05pm	faecal, rectal, or anal	faeces	0	1	0
7	55	55	16	a real-time pcr assay for bat sars-like coronavirus detection and its application to italian greater horseshoe bat faecal sample surveys	Balboni et al.	Scientificworldjournal	2012	3	2	0.666667	Rhinolophus ferrumequinum	betacoronavirus	NA	Sarbecovirus			single	cross-sectional	RNA	RT-PCR	single	RdRp	NA	faeces	Italy	N	Piacenza	Castell‚Äôarquato	NA	NA	2009	NA		NA		November	Fall	NA					VERENA Admin	4/12/2022 2:05pm	faecal, rectal, or anal	faeces	0	1	0
8	263	263	247	bat coronavirus phylogeography in the western indian ocean	Joffrin et al.	Sci Rep	2020	45	6	0.133333	Rousettus madagascariensis	betacoronavirus	NA				single	cross-sectional	RNA	RT-PCR	single	RdRp	NA	rectal/oral swab	Madagascar	S			NA	NA	2014	NA		NA			Year	NA					VERENA Admin	4/12/2022 2:07pm	pooled swabs/samples	swab	1	1	1
9	280	280	264	bat coronavirus phylogeography in the western indian ocean	Joffrin et al.	Sci Rep	2020	14	4	0.285714	Nycteris thebaica	betacoronavirus	NA				single	cross-sectional	RNA	RT-PCR	single	RdRp	NA	rectal/oral swab	Mozambique	S			NA	NA	2015	NA		NA			Year	NA					VERENA Admin	4/12/2022 2:07pm	pooled swabs/samples	swab	1	1	1
10	302	302	286	bat coronaviruses and experimental infection of bats, the philippines	Watanabe et al.	Emerg Infect Dis	2010	4	2	0.5	Cynopterus brachyotis	betacoronavirus	NA				single	cross-sectional	RNA	RT-PCR	single	RdRp	NA	intestines	Philippines	N	Los Ba√±os		NA	NA	2008	NA		NA		July	Summer	NA					VERENA Admin	4/12/2022 2:07pm	intestine	tissue	1	0	0
11	303	303	287	bat coronaviruses and experimental infection of bats, the philippines	Watanabe et al.	Emerg Infect Dis	2010	3	2	0.666667	Eonycteris spelaea	betacoronavirus	NA				single	cross-sectional	RNA	RT-PCR	single	RdRp	NA	intestines	Philippines	N	Los Ba√±os		NA	NA	2008	NA		NA		July	Summer	NA					VERENA Admin	4/12/2022 2:07pm	intestine	tissue	1	0	0
12	304	304	288	bat coronaviruses and experimental infection of bats, the philippines	Watanabe et al.	Emerg Infect Dis	2010	14	11	0.785714	Ptenochirus jagori	betacoronavirus	NA				single	cross-sectional	RNA	RT-PCR	single	RdRp	NA	intestines	Philippines	N	Los Ba√±os		NA	NA	2008	NA		NA		July	Summer	NA					VERENA Admin	4/12/2022 2:07pm	intestine	tissue	1	0	0
13	305	305	289	bat coronaviruses and experimental infection of bats, the philippines	Watanabe et al.	Emerg Infect Dis	2010	1	1	1	Cynopterus brachyotis	betacoronavirus	NA				single	cross-sectional	RNA	RT-PCR	single	RdRp	NA	intestines	Philippines	N	Diliman	Site A	NA	NA	2008	NA		NA		July	Summer	NA					VERENA Admin	4/12/2022 2:07pm	intestine	tissue	1	0	0
14	306	306	290	bat coronaviruses and experimental infection of bats, the philippines	Watanabe et al.	Emerg Infect Dis	2010	1	1	1	Eonycteris spelaea	betacoronavirus	NA				single	cross-sectional	RNA	RT-PCR	single	RdRp	NA	intestines	Philippines	N	Diliman	Site A	NA	NA	2008	NA		NA		July	Summer	NA					VERENA Admin	4/12/2022 2:07pm	intestine	tissue	1	0	0
15	308	308	292	bat coronaviruses and experimental infection of bats, the philippines	Watanabe et al.	Emerg Infect Dis	2010	1	1	1	Eonycteris spelaea	betacoronavirus	NA				single	cross-sectional	RNA	RT-PCR	single	RdRp	NA	intestines	Philippines	N	Diliman	Site B	NA	NA	2008	NA		NA		July	Summer	NA					VERENA Admin	4/12/2022 2:07pm	intestine	tissue	1	0	0
16	311	311	295	bat coronaviruses and experimental infection of bats, the philippines	Watanabe et al.	Emerg Infect Dis	2010	18	6	0.333333	Cynopterus brachyotis	betacoronavirus	NA				single	cross-sectional	RNA	RT-PCR	single	RdRp	NA	intestines	Philippines	N	Diliman	Site C	NA	NA	2008	NA		NA		July	Summer	NA					VERENA Admin	4/12/2022 2:07pm	intestine	tissue	1	0	0
17	313	313	297	bat coronaviruses and experimental infection of bats, the philippines	Watanabe et al.	Emerg Infect Dis	2010	1	1	1	Rousettus amplexicaudatus	betacoronavirus	NA				single	cross-sectional	RNA	RT-PCR	single	RdRp	NA	intestines	Philippines	N	Diliman	Site C	NA	NA	2008	NA		NA		July	Summer	NA					VERENA Admin	4/12/2022 2:08pm	intestine	tissue	1	0	0
18	314	314	309	bats are natural reservoirs of sars-like coronaviruses	Li et al.	Science	2005	110	0	0	Rousettus leschenaulti	betacoronavirus	NA	Sarbecovirus			single	cross-sectional	RNA	PCR	single	ORF SARS-Cov Tor2	NA	faecal swab	China	N	Guangxi	Nanning	NA	NA	2004	NA		NA		March	Spring	NA					VERENA Admin	4/12/2022 2:08pm	faecal, rectal, or anal	swab	0	0	0
19	315	315	310	bats are natural reservoirs of sars-like coronaviruses	Li et al.	Science	2005	45	0	0	Rousettus leschenaulti	betacoronavirus	NA	Sarbecovirus			single	cross-sectional	RNA	PCR	single	ORF SARS-Cov Tor2	NA	faecal swab	China	N	Guangdong	Maoming	NA	NA	2004	NA		NA		March	Spring	NA					VERENA Admin	4/12/2022 2:08pm	faecal, rectal, or anal	swab	0	0	0
20	316	316	311	bats are natural reservoirs of sars-like coronaviruses	Li et al.	Science	2005	27	0	0	Cynopterus sphinx	betacoronavirus	NA	Sarbecovirus			single	cross-sectional	RNA	PCR	single	ORF SARS-Cov Tor2	NA	faecal swab	China	N	Guangdong	Maoming	NA	NA	2004	NA		NA		March	Spring	NA					VERENA Admin	4/12/2022 2:08pm	faecal, rectal, or anal	swab	0	0	0
21	317	317	312	bats are natural reservoirs of sars-like coronaviruses	Li et al.	Science	2005	55	0	0	Rousettus leschenaulti	betacoronavirus	NA	Sarbecovirus			single	cross-sectional	RNA	PCR	single	ORF SARS-Cov Tor2	NA	faecal swab	China	N	Guangxi	Nanning	NA	NA	2004	NA		NA		July	Summer	NA					VERENA Admin	4/12/2022 2:08pm	faecal, rectal, or anal	swab	1	0	0
22	318	318	313	bats are natural reservoirs of sars-like coronaviruses	Li et al.	Science	2005	21	0	0	Myotis ricketti	betacoronavirus	NA	Sarbecovirus			single	cross-sectional	RNA	PCR	single	ORF SARS-Cov Tor2	NA	faecal swab	China	N	Tianjin		NA	NA	2004	NA		NA		July	Summer	NA					VERENA Admin	4/12/2022 2:08pm	faecal, rectal, or anal	swab	1	0	0
23	319	319	314	bats are natural reservoirs of sars-like coronaviruses	Li et al.	Science	2005	15	0	0	Rhinolophus pusillus	betacoronavirus	NA	Sarbecovirus			single	cross-sectional	RNA	PCR	single	ORF SARS-Cov Tor2	NA	faecal swab	China	N	Hubei	Yichang	NA	NA	2004	NA		NA		November	Fall	NA					VERENA Admin	4/12/2022 2:07pm	faecal, rectal, or anal	swab	0	1	0
24	320	320	315	bats are natural reservoirs of sars-like coronaviruses	Li et al.	Science	2005	8	1	0.125	Rhinolophus ferrumequinum	betacoronavirus	NA	Sarbecovirus			single	cross-sectional	RNA	PCR	single	ORF SARS-Cov Tor2	NA	faecal swab	China	N	Hubei	Yichang	NA	NA	2004	NA		NA		November	Fall	NA					VERENA Admin	4/12/2022 2:07pm	faecal, rectal, or anal	swab	0	1	0
25	321	321	316	bats are natural reservoirs of sars-like coronaviruses	Li et al.	Science	2005	8	1	0.125	Rhinolophus macrotis	betacoronavirus	NA	Sarbecovirus			single	cross-sectional	RNA	PCR	single	ORF SARS-Cov Tor2	NA	faecal swab	China	N	Hubei	Yichang	NA	NA	2004	NA		NA		November	Fall	NA					VERENA Admin	4/12/2022 2:07pm	faecal, rectal, or anal	swab	0	1	0
26	322	322	317	bats are natural reservoirs of sars-like coronaviruses	Li et al.	Science	2005	1	0	0	Nyctalus plancyi	betacoronavirus	NA	Sarbecovirus			single	cross-sectional	RNA	PCR	single	ORF SARS-Cov Tor2	NA	faecal swab	China	N	Hubei	Yichang	NA	NA	2004	NA		NA		November	Fall	NA					VERENA Admin	4/12/2022 2:07pm	faecal, rectal, or anal	swab	0	1	0
27	323	323	318	bats are natural reservoirs of sars-like coronaviruses	Li et al.	Science	2005	1	0	0	Miniopterus schreibersi	betacoronavirus	NA	Sarbecovirus			single	cross-sectional	RNA	PCR	single	ORF SARS-Cov Tor2	NA	faecal swab	China	N	Hubei	Yichang	NA	NA	2004	NA		NA		November	Fall	NA					VERENA Admin	4/12/2022 2:07pm	faecal, rectal, or anal	swab	0	1	0
28	324	324	319	bats are natural reservoirs of sars-like coronaviruses	Li et al.	Science	2005	1	0	0	Myotis altarium	betacoronavirus	NA	Sarbecovirus			single	cross-sectional	RNA	PCR	single	ORF SARS-Cov Tor2	NA	faecal swab	China	N	Hubei	Yichang	NA	NA	2004	NA		NA		November	Fall	NA					VERENA Admin	4/12/2022 2:07pm	faecal, rectal, or anal	swab	0	1	0
29	325	325	320	bats are natural reservoirs of sars-like coronaviruses	Li et al.	Science	2005	30	3	0.1	Rhinolophus pearsoni	betacoronavirus	NA	Sarbecovirus			single	cross-sectional	RNA	PCR	single	ORF SARS-Cov Tor2	NA	faecal swab	China	N	Guangxi	Nanning	NA	NA	2004	NA		NA		December	Winter	NA					VERENA Admin	4/12/2022 2:08pm	faecal, rectal, or anal	swab	0	0	1
30	326	326	321	bats are natural reservoirs of sars-like coronaviruses	Li et al.	Science	2005	6	0	0	Rhinolophus pusillus	betacoronavirus	NA	Sarbecovirus			single	cross-sectional	RNA	PCR	single	ORF SARS-Cov Tor2	NA	faecal swab	China	N	Guangxi	Nanning	NA	NA	2004	NA		NA		December	Winter	NA					VERENA Admin	4/12/2022 2:08pm	faecal, rectal, or anal	swab	0	0	1
31	327	327	322	bats are natural reservoirs of sars-like coronaviruses	Li et al.	Science	2005	55	0	0	Rousettus leschenaulti	betacoronavirus	NA	Sarbecovirus			single	cross-sectional	RNA	PCR	single	ORF SARS-Cov Tor2	NA	respiratory swab	China	N	Guangxi	Nanning	NA	NA	2004	NA		NA		July	Summer	NA					VERENA Admin	4/12/2022 2:08pm	lung or respiratory	swab	1	0	0
32	328	328	323	bats are natural reservoirs of sars-like coronaviruses	Li et al.	Science	2005	21	0	0	Myotis ricketti	betacoronavirus	NA	Sarbecovirus			single	cross-sectional	RNA	PCR	single	ORF SARS-Cov Tor2	NA	respiratory swab	China	N	Tianjin		NA	NA	2004	NA		NA		July	Summer	NA					VERENA Admin	4/12/2022 2:08pm	lung or respiratory	swab	1	0	0
33	329	329	324	bats are natural reservoirs of sars-like coronaviruses	Li et al.	Science	2005	3	0	0	Rhinolophus macrotis	betacoronavirus	NA	Sarbecovirus			single	cross-sectional	RNA	PCR	single	ORF SARS-Cov Tor2	NA	respiratory swab	China	N	Hubei	Yichang	NA	NA	2004	NA		NA		November	Fall	NA					VERENA Admin	4/12/2022 2:07pm	lung or respiratory	swab	0	1	0
34	330	330	325	bats are natural reservoirs of sars-like coronaviruses	Li et al.	Science	2005	11	0	0	Rhinolophus pearsoni	betacoronavirus	NA	Sarbecovirus			single	cross-sectional	RNA	PCR	single	ORF SARS-Cov Tor2	NA	respiratory swab	China	N	Guangxi	Nanning	NA	NA	2004	NA		NA		December	Winter	NA					VERENA Admin	4/12/2022 2:08pm	lung or respiratory	swab	0	0	1
35	331	331	326	bats are natural reservoirs of sars-like coronaviruses	Li et al.	Science	2005	2	0	0	Rhinolophus pusillus	betacoronavirus	NA	Sarbecovirus			single	cross-sectional	RNA	PCR	single	ORF SARS-Cov Tor2	NA	respiratory swab	China	N	Guangxi	Nanning	NA	NA	2004	NA		NA		December	Winter	NA					VERENA Admin	4/12/2022 2:08pm	lung or respiratory	swab	0	0	1
36	347	347	375	characterization of a new member of alphacoronavirus with unique genomic features in rhinolophus bats	Wang et al.	Viruses	2019	499	2	0.004008	Rhinolophus affinis	betacoronavirus	NA	Sarbecovirus			pooled	cross-sectional	RNA	hemi-nested RT-PCR	multiple	RdRp	NA	faecal swab/faeces	China	N	Guangdong, Guizhou, Hainan, Henan, Jiangsu, Yunnan, Zhejiang		NA	NA		2004	November	2014	November		Fall	NA					VERENA Admin	4/12/2022 2:09pm	faecal, rectal, or anal	pooled	0	1	0
37	348	348	377	characterization of a new member of alphacoronavirus with unique genomic features in rhinolophus bats	Wang et al.	Viruses	2019	238	12	0.05042	Rhinolophus ferrumequinum	betacoronavirus	NA	Sarbecovirus			pooled	cross-sectional	RNA	hemi-nested RT-PCR	multiple	RdRp	NA	faecal swab/faeces	China	N	Beijing, Fujian, Gansu, Guizhou, Hebei, Henan, Shandong, Shanxi, Yunnan		NA	NA		2004	November	2014	November		Fall	NA					VERENA Admin	4/12/2022 2:09pm	faecal, rectal, or anal	pooled	0	1	0
38	349	349	380	characterization of a new member of alphacoronavirus with unique genomic features in rhinolophus bats	Wang et al.	Viruses	2019	31	1	0.032258	Rhinolophus macrotis	betacoronavirus	NA	Sarbecovirus			pooled	cross-sectional	RNA	hemi-nested RT-PCR	multiple	RdRp	NA	faecal swab/faeces	China	N	Chongqing, Guangdong, Guangxi, Hebei, Hubei, Jiangsu, Beijing, Yunnan		NA	NA		2004	November	2014	November		Fall	NA					VERENA Admin	4/12/2022 2:09pm	faecal, rectal, or anal	pooled	0	1	0
39	350	350	383	characterization of a new member of alphacoronavirus with unique genomic features in rhinolophus bats	Wang et al.	Viruses	2019	283	2	0.007067	Rhinolophus pusillus	betacoronavirus	NA	Sarbecovirus			pooled	cross-sectional	RNA	hemi-nested RT-PCR	multiple	RdRp	NA	faecal swab/faeces	China	N	Fujian, Guangdong, Guangxi, Hebei, Henan, Hubei, Jiangsu, Shandong		NA	NA		2004	November	2014	November		Fall	NA					VERENA Admin	4/12/2022 2:09pm	faecal, rectal, or anal	pooled	0	1	0
40	351	351	385	characterization of a new member of alphacoronavirus with unique genomic features in rhinolophus bats	Wang et al.	Viruses	2019	740	72	0.097297	Rhinolophus sinicus	betacoronavirus	NA	Sarbecovirus			pooled	cross-sectional	RNA	hemi-nested RT-PCR	multiple	RdRp	NA	faecal swab/faeces	China	N	Fujian, Guangdong, Guangxi, Guizhou, Hainan, Hubei, Hunan, Jiangsu, Sichuan, Yunnan, Zhejiang		NA	NA		2004	November	2014	November		Fall	NA					VERENA Admin	4/12/2022 2:09pm	faecal, rectal, or anal	pooled	0	1	0
41	366	366	431	circulation of group 2 coronaviruses in a bat species common to urban areas in western europe	Reusken et al.	Vector Borne Zoonotic Dis	2010	8	1	0.125	Pipistrellus pipistrellus	betacoronavirus	NA		bat		pooled	cross-sectional	RNA	nested RT-PCR	multiple	RdRp	NA	faeces	Netherlands	N		Noordwijkerhout, 's Gravenland, Doetinchem‚ÄìDe Huet, Doetinchem‚ÄìWijnbergen	NA	NA	2008	NA		NA			Year	NA					VERENA Admin	4/12/2022 2:09pm	faecal, rectal, or anal	faeces	1	1	1
42	368	368	432	close relative of human middle east respiratory syndrome coronavirus in bat, south africa	Ithete et al.	Emerg Infect Dis	2013	1	1	1	Neoromicia cf. zuluensis	betacoronavirus	NA		bat		single	cross-sectional	RNA	RT-PCR	single	RdRp	NA	faeces	South Africa	S		?	NA	NA	2011	NA		NA			Year	NA					VERENA Admin	4/12/2022 2:09pm	faecal, rectal, or anal	faeces	1	1	1
43	372	372	448	coexistence of multiple coronaviruses in several bat colonies in an abandoned mineshaft	Ge et al.	Virol Sin	2016	106	1	0.009434	Rhinolophus affinis	betacoronavirus	NA	Sarbecovirus			pooled	cross-sectional	RNA	RT-PCR	single	RdRp	NA	faeces	China	N	Yunnan	mineshaft in Mojing County	NA	NA		2012	August	2013	July		Summer,Fall,Spring	NA					VERENA Admin	4/12/2022 2:09pm	faecal, rectal, or anal	faeces	1	1	0
44	383	383	496	complete genome sequence of bat coronavirus hku2 from chinese horseshoe bats revealed a much smaller spike gene with a different evolutionary lineage from the rest of the genome	Lau et al.	Virology	2007	348	29	0.083333	Rhinolophus sinicus	betacoronavirus	NA	Sarbecovirus	bat		pooled	cross-sectional	RNA	RT-PCR	single	RdRp	NA	alimentary specimen	China	N	Hong Kong		NA	NA		2004	April	2006	April		Year	NA					VERENA Admin	4/12/2022 2:09pm	faecal, rectal, or anal	tissue	1	1	1
45	385	385	497	complete genome sequence of bat coronavirus hku2 from chinese horseshoe bats revealed a much smaller spike gene with a different evolutionary lineage from the rest of the genome	Lau et al.	Virology	2007	64	1	0.015625	Rhinolophus sinicus	betacoronavirus	NA	Sarbecovirus	bat		pooled	cross-sectional	RNA	RT-PCR	single	RdRp	NA	alimentary specimen	China	N	Guangdong		NA	NA		2004	April	2006	April		Year	NA					VERENA Admin	4/12/2022 2:09pm	faecal, rectal, or anal	tissue	1	1	1
46	410	410	513	coronavirus and paramyxovirus in bats from northwest italy	Rizzo et al.	Bmc Vet Res	2017	14	1	0.071429	Plecotus auritus	betacoronavirus	NA			Paur4241_IT_16	single	cross-sectional	RNA	end point PCR	single	RdRp	NA	faeces	Italy	N	Cuneo	Garessio	NA	NA	2016	NA		NA		September	Fall	NA					VERENA Admin	4/12/2022 2:09pm	faecal, rectal, or anal	faeces	0	1	0
47	418	418	534	coronavirus and paramyxovirus in bats from northwest italy	Rizzo et al.	Bmc Vet Res	2017	38	3	0.078947	Rhinolophus ferrumequinum	betacoronavirus	NA			Rfer4019_IT_16 (1), Rfer4027_IT_16 (1), Rfer4075_IT_16 (1)	single	cross-sectional	RNA	end point PCR	single	RdRp	NA	faeces	Italy	N	?	?	NA	NA	2016	NA		NA			Year	NA					VERENA Admin	4/25/2022 8:51pm	faecal, rectal, or anal	faeces	1	1	1
48	419	419	538	coronavirus and paramyxovirus in bats from northwest italy	Rizzo et al.	Bmc Vet Res	2017	38	1	0.026316	Rhinolophus ferrumequinum	betacoronavirus	NA			Rfer4074_IT_16	single	cross-sectional	RNA	end point PCR	single	RdRp	NA	faeces	Italy	N	Alessandria	Vignale Monferrato	NA	NA	2016	NA		NA		July	Summer	NA					VERENA Admin	4/12/2022 2:10pm	faecal, rectal, or anal	faeces	1	0	0
49	422	422	584	coronaviruses in bent-winged bats (miniopterus spp.)	Chu et al.	J Gen Virol	2006	44	1	0.022727	Miniopterus magnater	betacoronavirus	NA	Sarbecovirus	bat		pooled	cross-sectional	RNA	RT-PCR,hemi-nested PCR	multiple	RdRp	NA	faecal and/or throat sample	China	N	Hong Kong	abandoned mine cave	NA	NA		2005		NA		August	Summer	NA					VERENA Admin	4/12/2022 2:11pm	pooled swabs/samples	pooled	1	0	0
56	512	512	686	coronaviruses in guano from pteropus medius bats in peradeniya, sri lanka	Kudagammana et al.	Transbound Emerg Dis	2018	50	8	0.16	Pteropus medius	betacoronavirus	NA	Group D			single	cross-sectional	RNA	RT-PCR	single	RdRp	NA	faeces	Sri Lanka	N		Royal Botanical Gardens	NA	NA	2014	NA	February	NA	March		Winter,Spring	NA					VERENA Admin	4/12/2022 2:11pm	faecal, rectal, or anal	faeces	0	0	1
57	516	516	690	coronaviruses detected in bats in close contact with humans in rwanda	Nziza et al.	Ecohealth	2020	15	1	0.066667	Hipposideros caffer	betacoronavirus	NA			PREDICT_CoV-44	single	cross-sectional	RNA	consensus RT-PCR	multiple	RdRp	NA	rectal/oral swab	Rwanda	S		12	NA	NA	2011	NA		NA		Rainy	Fall	NA					VERENA Admin	4/28/2022 7:05pm	pooled swabs/samples	swab	0	1	0
58	517	517	691	coronaviruses detected in bats in close contact with humans in rwanda	Nziza et al.	Ecohealth	2020	19	2	0.105263	Rhinolophus clivosus	betacoronavirus	NA			PREDICT_CoV-43	single	cross-sectional	RNA	consensus RT-PCR	multiple	RdRp	NA	rectal/oral swab	Rwanda	S		12	NA	NA	2011	NA		NA		Rainy	Fall	NA					VERENA Admin	4/28/2022 7:05pm	pooled swabs/samples	swab	0	1	0
59	518	518	734	coronaviruses detected in bats in close contact with humans in rwanda	Nziza et al.	Ecohealth	2020	19	1	0.052632	Rhinolophus clivosus	betacoronavirus	NA			PREDICT_CoV-44	single	cross-sectional	RNA	consensus RT-PCR	multiple	RdRp	NA	rectal/oral swab	Rwanda	S		11	NA	NA	2013	NA		NA		Rainy	Fall	NA					VERENA Admin	4/28/2022 7:05pm	pooled swabs/samples	swab	0	1	0
60	526	526	698	coronaviruses detected in bats in close contact with humans in rwanda	Nziza et al.	Ecohealth	2020	53	4	0.075472	Eidolon helvum	betacoronavirus	NA		bat	Strain of Eidolon bat coronavirus/Kenya/KY24/2006	single	cross-sectional	RNA	consensus RT-PCR	multiple	RdRp	NA	rectal/oral swab	Rwanda	S		3	NA	NA		2012		NA		Rainy	Fall	NA					VERENA Admin	4/28/2022 7:05pm	pooled swabs/samples	swab	0	1	0
61	528	528	700	coronaviruses detected in bats in close contact with humans in rwanda	Nziza et al.	Ecohealth	2020	9	2	0.222222	Eidolon helvum	betacoronavirus	NA		bat	Strain of Eidolon bat coronavirus/Kenya/KY24/2006	single	cross-sectional	RNA	consensus RT-PCR	multiple	RdRp	NA	rectal/oral swab	Rwanda	S		8	NA	NA		2012		NA		Rainy	Fall	NA					VERENA Admin	4/28/2022 7:05pm	pooled swabs/samples	swab	0	1	0
62	529	529	701	coronaviruses detected in bats in close contact with humans in rwanda	Nziza et al.	Ecohealth	2020	9	6	0.666667	Eidolon helvum	betacoronavirus	NA		bat	Strain of Eidolon bat coronavirus/Kenya/KY24/2006	single	cross-sectional	RNA	consensus RT-PCR	multiple	RdRp	NA	rectal/oral swab	Rwanda	S		5	NA	NA		2013		NA		Dry	Winter,Spring	NA					VERENA Admin	4/28/2022 7:05pm	pooled swabs/samples	swab	0	0	1
63	530	530	702	coronaviruses detected in bats in close contact with humans in rwanda	Nziza et al.	Ecohealth	2020	9	2	0.222222	Rousettus aegyptiacus	betacoronavirus	NA		bat	Strain of Bat coronavirus HKU9	single	cross-sectional	RNA	consensus RT-PCR	multiple	RdRp	NA	rectal/oral swab	Rwanda	S		6	NA	NA		2013		NA		Rainy	Fall	NA					VERENA Admin	4/28/2022 7:05pm	pooled swabs/samples	swab	0	1	0
64	532	532	704	coronaviruses detected in bats in close contact with humans in rwanda	Nziza et al.	Ecohealth	2020	6	1	0.166667	Myonicteris angolensis	betacoronavirus	NA			PREDICT_CoV-66	single	cross-sectional	RNA	consensus RT-PCR	multiple	RdRp	NA	rectal/oral swab	Rwanda	S		11	NA	NA		2013		NA		Rainy	Fall	NA					VERENA Admin	4/28/2022 7:05pm	pooled swabs/samples	swab	0	1	0
65	538	538	710	coronaviruses detected in bats in close contact with humans in rwanda	Nziza et al.	Ecohealth	2020	5	2	0.4	Rousettus aegyptiacus	betacoronavirus	NA		bat	Strain of Kenya/bat coronavirus/BtKY56/BtKY55	single	cross-sectional	RNA	consensus RT-PCR	multiple	RdRp	NA	rectal/oral swab	Rwanda	S		10	NA	NA		2013		NA		Rainy	Fall	NA					VERENA Admin	4/28/2022 7:05pm	pooled swabs/samples	swab	0	1	0
66	539	539	711	coronaviruses detected in bats in close contact with humans in rwanda	Nziza et al.	Ecohealth	2020	5	1	0.2	Eidolon helvum	betacoronavirus	NA		bat	Strain of Eidolon bat coronavirus/Kenya/KY24/2006	single	cross-sectional	RNA	consensus RT-PCR	multiple	RdRp	NA	rectal/oral swab	Rwanda	S		4	NA	NA		2012		NA		Rainy	Fall	NA					VERENA Admin	4/28/2022 7:05pm	pooled swabs/samples	swab	0	1	0
67	559	559	731	coronaviruses detected in bats in close contact with humans in rwanda	Nziza et al.	Ecohealth	2020	9	1	0.111111	Epomophorus labiatus	betacoronavirus	NA		bat	Strain of Kenya bat coronavirus/BtKY56/BtKY55	single	cross-sectional	RNA	consensus RT-PCR	multiple	RdRp	NA	rectal/oral swab	Rwanda	S		1	NA	NA		2013		NA		Rainy	Fall	NA					VERENA Admin	4/28/2022 7:05pm	pooled swabs/samples	swab	0	1	0
68	572	572	751	coronavirus infection and diversity in bats in the australasian region	Smith et al.	Ecohealth	2016	126	1	0.007937	Rhinonicteris aurantia	betacoronavirus	NA				pooled	longitudinal	RNA	RT-PCR	single	RdRp	NA	faeces or anal swab or intestinal content or oropharyngeal swab	Australia	S	Northern Territory		NA	NA		2006		2009			Year	NA					VERENA Admin	4/12/2022 2:12pm	pooled swabs/samples	pooled	1	1	1
69	574	574	753	coronavirus infection and diversity in bats in the australasian region	Smith et al.	Ecohealth	2016	33	4	0.121212	Pteropus alecto	betacoronavirus	NA				single	cross-sectional	RNA	RT-PCR	single	RdRp	NA	faeces or anal swab or intestinal content or oropharyngeal swab	Australia	S	south-east Queensland		NA	NA	2009	NA		NA			Year	NA					VERENA Admin	4/12/2022 2:12pm	pooled swabs/samples	pooled	1	1	1
70	624	624	862	cross-sectional surveillance of middle east respiratory syndrome coronavirus (mers-cov) in dromedary camels and other mammals in egypt, august 2015 to january 2016	Ali et al.	Eurosurveillance	2017	24	0	0	Rousettous aegyptiacus	betacoronavirus	NA	Merbecovirus			single	cross-sectional	RNA	rtRT-PCR	single	UpE, Orf1a, RdRp, N	NA	throat swab	Egypt	N			NA	NA	2015/2016	NA		NA			Year	NA					VERENA Admin	4/12/2022 2:12pm	oropharyngeal	swab	1	1	1
71	625	625	863	cross-sectional surveillance of middle east respiratory syndrome coronavirus (mers-cov) in dromedary camels and other mammals in egypt, august 2015 to january 2016	Ali et al.	Eurosurveillance	2017	28	0	0	Pipistrellus deserti	betacoronavirus	NA	Merbecovirus			single	cross-sectional	RNA	rtRT-PCR	single	UpE, Orf1a, RdRp, N	NA	throat swab	Egypt	N			NA	NA	2015/2016	NA		NA			Year	NA					VERENA Admin	4/12/2022 2:12pm	oropharyngeal	swab	1	1	1
72	626	626	864	cross-sectional surveillance of middle east respiratory syndrome coronavirus (mers-cov) in dromedary camels and other mammals in egypt, august 2015 to january 2016	Ali et al.	Eurosurveillance	2017	30	0	0	Nycteris thebaica	betacoronavirus	NA	Merbecovirus			single	cross-sectional	RNA	rtRT-PCR	single	UpE, Orf1a, RdRp, N	NA	throat swab	Egypt	N			NA	NA	2015/2016	NA		NA			Year	NA					VERENA Admin	4/12/2022 2:12pm	oropharyngeal	swab	1	1	1
73	627	627	865	cross-sectional surveillance of middle east respiratory syndrome coronavirus (mers-cov) in dromedary camels and other mammals in egypt, august 2015 to january 2016	Ali et al.	Eurosurveillance	2017	27	0	0	Taphozous perforates	betacoronavirus	NA	Merbecovirus			single	cross-sectional	RNA	rtRT-PCR	single	UpE, Orf1a, RdRp, N	NA	throat swab	Egypt	N			NA	NA	2015/2016	NA		NA			Year	NA					VERENA Admin	4/12/2022 2:12pm	oropharyngeal	swab	1	1	1
74	628	628	867	detection of a virus related to betacoronaviruses in italian greater horseshoe bats	Balboni et al.	Epidemiol Infect	2011	41	2	0.04878	Rhinolophus ferrumequinum	betacoronavirus	NA	Sarbecovirus			pooled	cross-sectional	RNA	RT-PCR	single	RdRp	NA	faeces	Italy	N	Modena and Foggia		NA	NA	2009	NA		NA			Year	NA					VERENA Admin	4/12/2022 2:12pm	faecal, rectal, or anal	faeces	1	1	1
75	676	676	914	detection of severe acute respiratory syndrome-like, middle east respiratory syndrome-like bat coronaviruses and group h rotavirus in faeces of korean bats	Kim et al.	Transbound Emerg Dis	2016	6	1	0.166667	Rhinolophus ferrumequinum	betacoronavirus	NA	Sarbecovirus	bat		single	cross-sectional	RNA	RT-PCR	single	RdRp	NA	faeces	South Korea	N	Inje	BM abandoned mine	NA	NA	2015	NA		NA		October	Fall	NA					VERENA Admin	4/12/2022 2:13pm	faecal, rectal, or anal	faeces	0	1	0
76	686	686	2996	detection of the severe acute respiratory syndrome-related coronavirus and alphacoronavirus in the bat population of taiwan	Chen et al.	Zoonoses Public Health	2016	50	1	0.02	Rhinolophus monoceros	betacoronavirus	NA	Sarbecovirus			pooled	cross-sectional	RNA	nested RT-PCR	multiple	RdRp	NA	faeces	Taiwan	N	Miaoli, Dili, Dongshan	Woods (Miaoli), irrigation culvert (Dili), irrigation culvert (Dongshan)	121¬∞00'45‚Ä≥E (Miaoli), 120¬∞250 27‚Ä≥E (Dongshan), 120¬∞54'51‚Ä≥E (Dili)	24¬∞25'35‚Ä≥N (Miaoli), 23¬∞19'04‚Ä≥N (Dongshan), 23¬∞48'24‚Ä≥N (Dili)		2013	November	2014	October		Year	3	Y				VERENA Admin	4/26/2022 1:57pm	faecal, rectal, or anal	faeces	1	1	1
77	713	713	963	discovery and genetic analysis of novel coronaviruses in least horseshoe bats in southwestern china	Wang et al.	Emerg Microbes Infect	2017	10	4	0.4	Rhinolophus pusillus	betacoronavirus	NA	Sarbecovirus			single	cross-sectional	RNA	RT-PCR	single	RdRp	NA	faeces	China	N	Yunnan	Tengchong	NA	NA	2012	NA		NA			Year	NA					VERENA Admin	4/12/2022 2:17pm	faecal, rectal, or anal	faeces	1	1	1
78	719	719	972	discovery and genetic analysis of novel coronaviruses in least horseshoe bats in southwestern china	Wang et al.	Emerg Microbes Infect	2017	10	1	0.1	Rhinolophus pusillus	betacoronavirus	NA	Sarbecovirus			single	cross-sectional	RNA	RT-PCR	single	RdRp	NA	faeces	China	N	Yunnan	Mangshi	NA	NA	2012	NA		NA			Year	NA					VERENA Admin	4/12/2022 2:17pm	faecal, rectal, or anal	faeces	1	1	1
79	724	724	984	discovery of a rich gene pool of bat sars-related coronaviruses provides new insights into the origin of sars coronavirus	Hu et al.	Plos Pathog	2017	14	1	0.071429	Rhinolophus sinicus	betacoronavirus	NA	Sarbecovirus			repeat	longitudinal	RNA	RT-PCR	single	RdRp	NA	anal swab	China	N	Yunnan	Kunning city cave	NA	NA	2011	2011	April	2015	October	April	Spring	8					VERENA Admin	4/12/2022 2:17pm	faecal, rectal, or anal	swab	0	0	0
80	725	725	985	discovery of a rich gene pool of bat sars-related coronaviruses provides new insights into the origin of sars coronavirus	Hu et al.	Plos Pathog	2017	8	3	0.375	Rhinolophus sinicus	betacoronavirus	NA	Sarbecovirus			repeat	longitudinal	RNA	RT-PCR	single	RdRp	NA	anal swab	China	N	Yunnan	Kunning city cave	NA	NA	2011	2011	April	2015	October	October	Fall	8					VERENA Admin	4/12/2022 2:17pm	faecal, rectal, or anal	swab	0	1	0
81	726	726	986	discovery of a rich gene pool of bat sars-related coronaviruses provides new insights into the origin of sars coronavirus	Hu et al.	Plos Pathog	2017	54	4	0.074074	Rhinolophus sinicus	betacoronavirus	NA	Sarbecovirus			repeat	longitudinal	RNA	RT-PCR	single	RdRp	NA	faeces/anal swab	China	N	Yunnan	Kunning city cave	NA	NA	2012	2011	April	2015	October	May	Spring	8					VERENA Admin	4/12/2022 2:17pm	faecal, rectal, or anal	pooled	0	0	0
82	727	727	2988	discovery of a rich gene pool of bat sars-related coronaviruses provides new insights into the origin of sars coronavirus	Hu et al.	Plos Pathog	2017	39	16	0.410256	Rhinolophus sinicus	betacoronavirus	NA	Sarbecovirus			repeat	longitudinal	RNA	RT-PCR	single	RdRp	NA	faeces	China	N	Yunnan	Kunning city cave	NA	NA	2012	2011	April	2015	October	September	Fall	8					VERENA Admin	4/25/2022 1:57pm	faecal, rectal, or anal	faeces	0	1	0
83	728	728	2989	discovery of a rich gene pool of bat sars-related coronaviruses provides new insights into the origin of sars coronavirus	Hu et al.	Plos Pathog	2017	39	3	0.076923	Rhinolophus ferrumequinum	betacoronavirus	NA	Sarbecovirus			repeat	longitudinal	RNA	RT-PCR	single	RdRp	NA	faeces	China	N	Yunnan	Kunning city cave	NA	NA	2012	2011	April	2015	October	September	Fall	8					VERENA Admin	4/25/2022 1:57pm	faecal, rectal, or anal	faeces	0	1	0
84	729	729	988	discovery of a rich gene pool of bat sars-related coronaviruses provides new insights into the origin of sars coronavirus	Hu et al.	Plos Pathog	2017	52	16	0.307692	Rhinolophus sinicus	betacoronavirus	NA	Sarbecovirus			repeat	longitudinal	RNA	RT-PCR	single	RdRp	NA	faeces	China	N	Yunnan	Kunning city cave	NA	NA	2013	2011	April	2015	October	April	Spring	8					VERENA Admin	4/12/2022 2:17pm	faecal, rectal, or anal	faeces	0	0	0
85	730	730	989	discovery of a rich gene pool of bat sars-related coronaviruses provides new insights into the origin of sars coronavirus	Hu et al.	Plos Pathog	2017	115	8	0.069565	Rhinolophus sinicus	betacoronavirus	NA	Sarbecovirus			repeat	longitudinal	RNA	RT-PCR	single	RdRp	NA	faeces/anal swab	China	N	Yunnan	Kunning city cave	NA	NA	2013	2011	April	2015	October	July	Summer	8					VERENA Admin	4/12/2022 2:17pm	faecal, rectal, or anal	pooled	1	0	0
86	731	731	2990	discovery of a rich gene pool of bat sars-related coronaviruses provides new insights into the origin of sars coronavirus	Hu et al.	Plos Pathog	2017	131	3	0.022901	Aselliscus stoliczkanus	betacoronavirus	NA	Sarbecovirus			repeat	longitudinal	RNA	RT-PCR	single	RdRp	NA	faeces	China	N	Yunnan	Kunning city cave	NA	NA	2014	2011	April	2015	October	May	Spring	8					VERENA Admin	4/25/2022 2:02pm	faecal, rectal, or anal	faeces	0	0	0
87	732	732	2991	discovery of a rich gene pool of bat sars-related coronaviruses provides new insights into the origin of sars coronavirus	Hu et al.	Plos Pathog	2017	131	1	0.007634	Rhinolophus affinis	betacoronavirus	NA	Sarbecovirus			repeat	longitudinal	RNA	RT-PCR	single	RdRp	NA	faeces	China	N	Yunnan	Kunning city cave	NA	NA	2014	2011	April	2015	October	May	Spring	8					VERENA Admin	4/25/2022 2:02pm	faecal, rectal, or anal	faeces	0	0	0
88	733	733	990	discovery of a rich gene pool of bat sars-related coronaviruses provides new insights into the origin of sars coronavirus	Hu et al.	Plos Pathog	2017	19	4	0.210526	Rhinolophus sinicus	betacoronavirus	NA	Sarbecovirus			repeat	longitudinal	RNA	RT-PCR	single	RdRp	NA	anal swab	China	N	Yunnan	Kunning city cave	NA	NA	2014	2011	April	2015	October	October	Fall	8					VERENA Admin	4/12/2022 2:17pm	faecal, rectal, or anal	swab	0	1	0
89	734	734	991	discovery of a rich gene pool of bat sars-related coronaviruses provides new insights into the origin of sars coronavirus	Hu et al.	Plos Pathog	2017	25	5	0.2	Rhinolophus sinicus	betacoronavirus	NA	Sarbecovirus			repeat	longitudinal	RNA	RT-PCR	single	RdRp	NA	anal swab	China	N	Yunnan	Kunning city cave	NA	NA	2015	2011	April	2015	October	October	Fall	8					VERENA Admin	4/12/2022 2:17pm	faecal, rectal, or anal	swab	0	1	0
90	743	743	1009	distant relatives of severe acute respiratory syndrome coronavirus and close relatives of human coronavirus 229e in bats, ghana	Pfefferle et al.	Emerg Infect Dis	2009	40	6	0.15	Hipposideros caffer ruber	betacoronavirus	NA				single	cross-sectional	RNA	nested RT-PCR	multiple	RdRp	NA	faeces	Ghana	N	Kwamang	Cave Kwamang	1¬∞16'W	6¬∞58'N	2008	NA		NA		February	Winter	NA					VERENA Admin	4/25/2022 1:05pm	faecal, rectal, or anal	faeces	0	0	1
91	748	748	1010	distant relatives of severe acute respiratory syndrome coronavirus and close relatives of human coronavirus 229e in bats, ghana	Pfefferle et al.	Emerg Infect Dis	2009	11	1	0.090909	Hipposideros caffer ruber	betacoronavirus	NA				single	cross-sectional	RNA	nested RT-PCR	multiple	RdRp	NA	faeces	Ghana	N	Booyem, Brong-Ahafo	Cave Booyem B	1¬∞59'33.5"W	7¬∞43'25.7"N	2008	NA		NA		February	Winter	NA					VERENA Admin	4/12/2022 2:17pm	faecal, rectal, or anal	faeces	0	0	1
92	838	838	1077	identification of diverse alphacoronaviruses and genomic characterization of a novel severe acute respiratory syndrome-like coronavirus from bats in china	He et al.	J Virol	2014	11	2	0.181818	Rhinolophus affinis	betacoronavirus	NA				single	cross-sectional	RNA	nested RT-PCR	multiple	RdRp	NA	rectal swab	China	N	Yunnan	Baoshan	NA	NA	2011	NA		NA			Year	NA	N	N	Y, , coinfection with different alphacoronaviruses did exist within a bat population in one location		VERENA Admin	4/12/2022 2:18pm	faecal, rectal, or anal	swab	1	1	1
93	845	845	1082	identification of sars-like coronaviruses in horseshoe bats (rhinolophus hipposideros) in slovenia	Rihtaric et al.	Arch Virol	2010	36	14	0.388889	Rhinolophus hipposideros	betacoronavirus	NA				pooled	cross-sectional	RNA	RT-PCR	single	RdRp	NA	fecal pellets	Slovenia	N		27 different locations in Slovenia	NA	NA	2008	NA	May	NA	October		Spring,Summer,Fall	NA	Y, 7M, 7F	Y, 16 different churches, 1 house, 1 castle, and 1 cave	N		VERENA Admin	4/12/2022 2:18pm	faecal, rectal, or anal	faeces	1	1	0
94	862	862	1099	isolation and characterization of a bat sars-like coronavirus that uses the ace2 receptor	Ge et al.	Nature	2013	14	1	0.071429	Rhinolophus sinicus	betacoronavirus	NA			SL-CoV RsSHC014 and Rs3367	repeat	longitudinal	RNA	nested RT-PCR	multiple	RdRp	NA	anal swabs/faecal samples	China	N	Yunnan	Kunming	NA	NA	2011	NA	April	NA	April		Spring	NA	N	Y, natural habitat	different SL-CoVs		VERENA Admin	4/12/2022 2:18pm	faecal, rectal, or anal	pooled	0	0	0
95	863	863	1100	isolation and characterization of a bat sars-like coronavirus that uses the ace2 receptor	Ge et al.	Nature	2013	10	3	0.3	Rhinolophus sinicus	betacoronavirus	NA			SL-CoV RsSHC014 and Rs3367	repeat	longitudinal	RNA	nested RT-PCR	multiple	RdRp	NA	anal swabs/faecal samples	China	N	Yunnan	Kunming	NA	NA	2011	NA	October	NA	October		Fall	NA	N	Y, natural habitat	different SL-CoVs		VERENA Admin	4/12/2022 2:18pm	faecal, rectal, or anal	pooled	0	1	0
96	864	864	1101	isolation and characterization of a bat sars-like coronavirus that uses the ace2 receptor	Ge et al.	Nature	2013	54	4	0.074074	Rhinolophus sinicus	betacoronavirus	NA			SL-CoV RsSHC014 and Rs3367	repeat	longitudinal	RNA	nested RT-PCR	multiple	RdRp	NA	anal swabs/faecal samples	China	N	Yunnan	Kunming	NA	NA	2012	NA	May	NA	May		Spring	NA	N	Y, natural habitat	different SL-CoVs		VERENA Admin	4/12/2022 2:18pm	faecal, rectal, or anal	pooled	0	0	0
97	865	865	1102	isolation and characterization of a bat sars-like coronavirus that uses the ace2 receptor	Ge et al.	Nature	2013	39	19	0.487179	Rhinolophus sinicus	betacoronavirus	NA			SL-CoV RsSHC014 and Rs3367	repeat	longitudinal	RNA	nested RT-PCR	multiple	RdRp	NA	anal swabs/faecal samples	China	N	Yunnan	Kunming	NA	NA	2012	NA	September	NA	September		Fall	NA	N	Y, natural habitat	different SL-CoVs		VERENA Admin	4/12/2022 2:18pm	faecal, rectal, or anal	pooled	0	1	0
98	866	866	1103	intraspecies diversity of sars-like coronaviruses in rhinolophus sinicus and its implications for the origin of sars coronaviruses in humans	Yuan et al.	J Gen Virol	2010	24	1	0.041667	Rhinolophus sinicus	betacoronavirus	NA			Bt-SLCoV Rs672	single	cross-sectional	RNA	RT-PCR	single	RdRp	NA	faecal samples	China	N	Guizhou		NA	NA	2006	NA	September	NA	September		Fall	NA	N	N	N		VERENA Admin	4/12/2022 2:18pm	faecal, rectal, or anal	faeces	0	1	0
99	867	867	2930	intraspecies diversity of sars-like coronaviruses in rhinolophus sinicus and its implications for the origin of sars coronaviruses in humans	Yuan et al.	J Gen Virol	2010	24	1	0.041667	Rhinolophus sinicus	betacoronavirus	NA			Bt-SLCoV Rs806	single	cross-sectional	RNA	RT-PCR	single	RdRp	NA	faecal samples	China	N	Hubei		NA	NA	2006	NA	September	NA	September		Fall	NA	N	N	N		VERENA Admin	4/12/2022 2:18pm	faecal, rectal, or anal	faeces	0	1	0
100	869	869	1108	longitudinal surveillance of betacoronaviruses in fruit bats in yunnan province, china during 2009-2016	Luo et al.	Virol Sin	2018	42	28	0.666667	Rousettus leschenaultia	betacoronavirus	NA			BatCoV HKU9	repeat	longitudinal	RNA	RT-PCR	single	RdRp	NA	anal swabs/faecal samples	China	N	Yunnan	Chuxiong	NA	NA	2013	NA		NA			Year	NA	N	N	N		VERENA Admin	4/12/2022 2:18pm	faecal, rectal, or anal	pooled	1	1	1
101	870	870	1112	longitudinal surveillance of betacoronaviruses in fruit bats in yunnan province, china during 2009-2016	Luo et al.	Virol Sin	2018	50	4	0.08	Rousettus leschenaultia	betacoronavirus	NA			BatCoV HKU9	repeat	longitudinal	RNA	RT-PCR	single	RdRp	NA	anal swabs/faecal samples	China	N	Yunnan	Mengla	NA	NA	2014	NA		NA			Year	NA	N	N	N		VERENA Admin	4/12/2022 2:18pm	faecal, rectal, or anal	pooled	1	1	1
102	871	871	1114	longitudinal surveillance of betacoronaviruses in fruit bats in yunnan province, china during 2009-2016	Luo et al.	Virol Sin	2018	114	1	0.008772	Rousettus leschenaultia	betacoronavirus	NA			BatCoV HKU9	repeat	longitudinal	RNA	RT-PCR	single	RdRp	NA	anal swabs/faecal samples	China	N	Yunnan	Chuxiong	NA	NA	2014	NA		NA			Year	NA	N	N	N		VERENA Admin	4/12/2022 2:18pm	faecal, rectal, or anal	pooled	1	1	1
103	873	873	1117	longitudinal surveillance of betacoronaviruses in fruit bats in yunnan province, china during 2009-2016	Luo et al.	Virol Sin	2018	57	3	0.052632	Eonycteris spelaea	betacoronavirus	NA			BatCoV GCCDC1	repeat	longitudinal	RNA	RT-PCR	single	RdRp	NA	anal swabs/faecal samples	China	N	Yunnan	Mengla	NA	NA	2015	NA		NA			Year	NA	N	N	N		VERENA Admin	4/12/2022 2:19pm	faecal, rectal, or anal	pooled	1	1	1
104	875	875	1119	longitudinal surveillance of betacoronaviruses in fruit bats in yunnan province, china during 2009-2016	Luo et al.	Virol Sin	2018	53	10	0.188679	Eonycteris spelaea	betacoronavirus	NA			BatCoV GCCDC1	repeat	longitudinal	RNA	RT-PCR	single	RdRp	NA	anal swabs/faecal samples	China	N	Yunnan	Mengla	NA	NA	2016	NA		NA			Year	NA	N	N	N		VERENA Admin	4/12/2022 2:19pm	faecal, rectal, or anal	pooled	1	1	1
105	876	876	1125	mers-related betacoronavirus in vespertilio superans bats, china	Yang Li et al.	Emerg Infect Dis	2014	32	5	0.15625	Vespertilio superans	betacoronavirus	NA	Merbecovirus		Bat SL-CoV WIV16	single	cross-sectional	RNA	RT-PCR	single	RdRp	NA	anal swab	China	N		Southwest China	NA	NA	2013	NA	June	NA	June	Summer	Summer	NA	N	N	N		VERENA Admin	4/12/2022 2:19pm	faecal, rectal, or anal	swab	1	0	0
106	878	878	1128	middle east respiratory syndrome coronavirus in bats, saudi arabia	Memish et al.	Emerg Infect Dis	2013	25	1	0.04	Taphozous perforates	betacoronavirus	NA	Merbecovirus		MERS EMC/2012	single	cross-sectional	RNA	PCR	single	RdRp	NA	fecal pellets	Saudi Arabia	N	Bisha	Bisha ruins	NA	NA	2012	NA		NA		October	Fall	NA	N	Y	N		VERENA Admin	4/12/2022 2:19pm	faecal, rectal, or anal	faeces	0	1	0
107	884	884	1133	middle east respiratory syndrome coronavirus in bats, saudi arabia	Memish et al.	Emerg Infect Dis	2013	25	1	0.04	Eidolon helvum	betacoronavirus	NA			Eidolon bat CoV HKU1	single	cross-sectional	RNA	PCR	single	RdRp	NA	fecal pellets	Saudi Arabia	N	Bisha	Bisha town center	NA	NA	2012	NA		NA		October	Fall	NA	N	Y	N		VERENA Admin	4/12/2022 2:19pm	faecal, rectal, or anal	faeces	0	1	0
108	904	904	1152	middle east respiratory syndrome coronavirus in bats, saudi arabia	Memish et al.	Emerg Infect Dis	2013	209	2	0.009569	Rhinopoma hardwickii	betacoronavirus	NA			canine respiratory CoV	single	cross-sectional	RNA	PCR	single	RdRp	NA	roost feces	Saudi Arabia	N	Bisha	Greater Bisha area	NA	NA	2013	NA		NA		April	Spring	NA	N	Y	N		VERENA Admin	4/25/2022 8:58pm	faecal, rectal, or anal	faeces	0	0	0
109	914	914	3000	molecular detection of viruses in kenyan bats and discovery of novel astroviruses, caliciviruses and rotaviruses	Waruhiu et al.	Virol Sin	2017	185	16	0.086486	Eidolon helvum	betacoronavirus	NA			HKU9-related	pooled	cross-sectional	RNA	RT-PCR	single	RdRp	NA	faecal samples	Kenya	N	Kisii		NA	NA		2012	November	2015	November		Year	NA	N	Y, high level of human-bat interaction	Y, Astroviruses, Calicivirus, Coronavirus, Paramyxovirus, Rotavirus		VERENA Admin	4/26/2022 2:34pm	faecal, rectal, or anal	faeces	1	1	1
110	915	915	1167	molecular detection of viruses in kenyan bats and discovery of novel astroviruses, caliciviruses and rotaviruses	Waruhiu et al.	Virol Sin	2017	25	1	0.04	Eidolon helvum	betacoronavirus	NA			HKU9-related	pooled	cross-sectional	RNA	RT-PCR	single	RdRp	NA	faecal samples	Kenya	N	Vihiga		NA	NA		2012	November	2015	November		Year	NA	N	Y, high level of human-bat interaction	Y, Astroviruses, Calicivirus, Coronavirus, Paramyxovirus, Rotavirus		VERENA Admin	4/26/2022 2:34pm	faecal, rectal, or anal	faeces	1	1	1
111	926	926	1182	molecular diversity of coronaviruses in bats	Woo et al.	Virology	2006	14	4	0.285714	Pipistrellus abramus	betacoronavirus	NA			Bat-Cov HKU5	pooled	cross-sectional	RNA	RT-PCR	single	RdRp	NA	anal swab,nasopharyngeal swabs	China	N	Hong Kong		NA	NA		2004	April	2005	July		Year	NA	N	Y, rural areas	N		VERENA Admin	4/12/2022 2:19pm	pooled swabs/samples	swab	1	1	1
112	929	929	2992	molecular diversity of coronaviruses in bats	Woo et al.	Virology	2006	118	21	0.177966	Rhinolophus sinicus	betacoronavirus	NA			Bat-SARS-CoV	pooled	cross-sectional	RNA	RT-PCR	single	RdRp	NA	anal swab,nasopharyngeal swabs	China	N	Hong Kong	New territories	NA	NA		2004	April	2005	July		Year	NA	N	Y, rural areas	N		VERENA Admin	4/25/2022 2:48pm	pooled swabs/samples	swab	1	1	1
113	931	931	1186	molecular diversity of coronaviruses in bats	Woo et al.	Virology	2006	21	4	0.190476	Tyloncyteris pachypus	betacoronavirus	NA			Bat-CoV HKU4	pooled	cross-sectional	RNA	RT-PCR	single	RdRp	NA	anal swab,nasopharyngeal swabs	China	N	Hong Kong	New territories	NA	NA		2004	April	2005	July		Year	NA	N	Y, rural areas	N		VERENA Admin	4/12/2022 2:19pm	pooled swabs/samples	swab	1	1	1
114	936	936	1191	molecular identification of betacoronavirus in bats from sardinia (italy): first detection and phylogeny	Lecis et al.	Virus Genes	2019	3	1	0.333333	Rhinolophus ferrumequinum	betacoronavirus	NA	Sarbecovirus		SarBatCov1	pooled	cross-sectional	RNA	RT-PCR	single	RdRp	NA	faeces	Italy	N	Sardinia	Grotta sa Rocca Ulari (Borutta), Galleria Casteldoria (S.M Coghinas), Diga S. Chiara (Ula-Tirso)	NA	NA		2015	November	2016	November		Year	NA	Y, F positive	Y, caves, buildings, tunnels, woods, abandoned bridges, and other type of natural roosts	N		VERENA Admin	4/12/2022 2:19pm	faecal, rectal, or anal	faeces	1	1	1
115	955	955	1210	molecular identification of betacoronavirus in bats from sardinia (italy): first detection and phylogeny	Lecis et al.	Virus Genes	2019	1	1	1	Plecotus auritus	betacoronavirus	NA	Sarbecovirus		SarBatCov1	single	cross-sectional	RNA	RT-PCR	single	RdRp	NA	faeces	Italy	N	Sardinia	Belvi	NA	NA		2015	November	2016	November		Year	NA	Y, Female	Y, caves, buildings, tunnels, woods, abandoned bridges, and other type of natural roosts	N		VERENA Admin	4/12/2022 2:19pm	faecal, rectal, or anal	faeces	1	1	1
116	962	962	1217	molecular identification of betacoronavirus in bats from sardinia (italy): first detection and phylogeny	Lecis et al.	Virus Genes	2019	1	1	1	Tadarida teniotis	betacoronavirus	NA	Sarbecovirus		SarBatCov1	single	cross-sectional	RNA	RT-PCR	single	RdRp	NA	faeces	Italy	N	Sardinia	Grotta Verde (Alghero)	NA	NA		2015	November	2016	November		Year	NA	Y, Female	Y, caves, buildings, tunnels, woods, abandoned bridges, and other type of natural roosts	N		VERENA Admin	4/12/2022 2:19pm	faecal, rectal, or anal	faeces	1	1	1
117	963	963	1218	molecular survey of rna viruses in hungarian bats: discovering novel astroviruses, coronaviruses, and caliciviruses	Kemenesi et al.	Vector Borne Zoonotic Dis	2014	3	1	0.333333	Rhinolophus euryale	betacoronavirus	NA	Sarbecovirus			pooled	cross-sectional	RNA	RT-PCR,semi-nested RT-PCR,nested RT-PCR	multiple	RdRp	NA	faeces	Hungary	N		31 (positive), 32	NA	NA		2012		2013			Year	NA	N	Y, natural foraging habitats	Yes, AstV, CoV, CalV		VERENA Admin	4/12/2022 2:19pm	faecal, rectal, or anal	faeces	1	1	1
118	1000	1000	1255	novel alphacoronaviruses and paramyxoviruses cocirculate with type 1 and severe acute respiratory system (sars)-related betacoronaviruses in synanthropic bats of luxembourg	Pauly et al.	Appl Environ Microbiol	2017	33	1	0.030303	Myotis emarginatus	betacoronavirus	NA	Embecovirus		BetaCov1	single	cross-sectional	RNA	nested RT-PCR	multiple	RdRp	NA	faeces	Luxembourg	N	Bissen		NA	NA	2016	NA		NA		June	Summer	NA	N	Y, unclear	Y, PV & CoV (none detected)		VERENA Admin	4/12/2022 2:19pm	faecal, rectal, or anal	faeces	1	0	0
119	1002	1002	1257	novel alphacoronaviruses and paramyxoviruses cocirculate with type 1 and severe acute respiratory system (sars)-related betacoronaviruses in synanthropic bats of luxembourg	Pauly et al.	Appl Environ Microbiol	2017	44	2	0.045455	Myotis emarginatus	betacoronavirus	NA	Embecovirus		BetaCov1	single	cross-sectional	RNA	nested RT-PCR	multiple	RdRp	NA	faeces	Luxembourg	N	Platen		NA	NA	2016	NA		NA		June	Summer	NA	N	Y, unclear	Y, PV & CoV (none detected)		VERENA Admin	4/12/2022 2:19pm	faecal, rectal, or anal	faeces	1	0	0
120	1021	1021	1288	novel bat alphacoronaviruses in southern china support chinese horseshoe bats as an important reservoir for potential novel coronaviruses	Lau et al.	Viruses	2019	272	3	0.011029	Rhinolophus sinicus	betacoronavirus	NA	Sarbecovirus		SARSr BatCoV	pooled	cross-sectional	RNA	RT-PCR	single	RdRp	NA	oral swab,alimentary specimen	China	N	Hong Kong, Guizhou	Tai Lam-Shek Kong (HK)	NA	NA		2013		2015			Year	NA	N	Y, mentions cities, unclear	N		VERENA Admin	4/12/2022 2:20pm	pooled swabs/samples	pooled	1	1	1
121	1022	1022	1284	novel bat alphacoronaviruses in southern china support chinese horseshoe bats as an important reservoir for potential novel coronaviruses	Lau et al.	Viruses	2019	240	18	0.075	Tyloncyteris pachypus	betacoronavirus	NA	Merbecovirus		Ty-BatCoV HKU4	pooled	cross-sectional	RNA	RT-PCR	single	RdRp	NA	oral swab,alimentary specimen	China	N	Hong Kong, Guizhou	Wu Kau Tang, Pok Fu Lam, Sheung Wo Hang, Tai Lam-Shek Kong	NA	NA		2013		2015			Year	NA	N	Y, mentions cities, unclear	N		VERENA Admin	4/12/2022 2:20pm	pooled swabs/samples	pooled	1	1	1
122	1024	1024	1286	novel coronaviruses, astroviruses, adenoviruses and circoviruses in insectivorous bats from northern china	Han et al.	Zoonoses Public Health	2017	26	9	0.346154	Eptesicus serotinus	betacoronavirus	NA	Merbecovirus			pooled	cross-sectional	RNA	RT-PCR	single	RdRp	NA	intestines,spleen	China	N	Shandong	Mengyin County (various habitats including karst, caves, city sewers, houses)	NA	NA	2015	NA	March	NA	October		Spring,Summer,Fall	NA	N	Y, karst caves, city sewers and human houses in Mengyin County, Shandong Province	Y		VERENA Admin	4/29/2022 12:12pm	pooled tissue	tissue	1	1	0
123	1028	1028	1290	novel coronaviruses, astroviruses, adenoviruses and circoviruses in insectivorous bats from northern china	Han et al.	Zoonoses Public Health	2017	57	3	0.052632	Peking Myotis,Myotis pequinius	betacoronavirus	NA	Merbecovirus			pooled	cross-sectional	RNA	RT-PCR	single	RdRp	NA	intestines,spleen	China	N	Shandong	Mengyin County (various habitats including karst, caves, city sewers, houses)	NA	NA	2015	NA	March	NA	October		Spring,Summer,Fall	NA	N	Y, karst caves, city sewers and human houses in Mengyin County, Shandong Province	Y		VERENA Admin	4/29/2022 12:12pm	pooled tissue	tissue	1	1	0
124	1037	1037	1299	prevalence and genetic diversity of coronaviruses in bats from china	Tang et al.	Journal of Virology	2006	66	1	0.015152	Rhinolophus sinicus	betacoronavirus	NA	Sarbecovirus		BtCoV/A1018/06	pooled	cross-sectional	RNA	RT-PCR	single	RdRp	NA	anal swab	China	N	Shandong (positive)	16 sites total, 1 site positive	NA	NA		2004	November	2006	March		Year	NA	N	Y, unclear	N		VERENA Admin	4/12/2022 2:20pm	faecal, rectal, or anal	swab	1	1	1
125	1039	1039	2798	prevalence and genetic diversity of coronaviruses in bats from china	Tang et al.	Journal of Virology	2006	38	1	0.026316	Rhinolophus macrotis	betacoronavirus	NA	Sarbecovirus		BtCoV/279/04	pooled	cross-sectional	RNA	RT-PCR	single	RdRp	NA	anal swab	China	N	Hubei (positive)	11 sites total, 1 site positive	NA	NA		2004	November	2006	March		Year	NA	N	Y, unclear	N		VERENA Admin	4/12/2022 2:20pm	faecal, rectal, or anal	swab	1	1	1
126	1049	1049	1311	prevalence and genetic diversity of coronaviruses in bats from china	Tang et al.	Journal of Virology	2006	27	6	0.222222	Pipistrellus pipistrellus	betacoronavirus	NA	Merbecovirus		BtCoV/434/05	pooled	cross-sectional	RNA	RT-PCR	single	RdRp	NA	anal swab	China	N	Hainan (positive)	4 sites total, 1 site positive	NA	NA		2004	November	2006	March		Year	NA	N	Y, unclear	N		VERENA Admin	4/25/2022 5:44pm	faecal, rectal, or anal	swab	1	1	1
127	1050	1050	1312	prevalence and genetic diversity of coronaviruses in bats from china	Tang et al.	Journal of Virology	2006	41	14	0.341463	Pipistrellus abramus	betacoronavirus	NA	Merbecovirus		BtCoV/355/05	pooled	cross-sectional	RNA	RT-PCR	single	RdRp	NA	anal swab	China	N	Anhui, Henan, Sichuan (positives)	8 sites total, 3 sites positive	NA	NA		2004	November	2006	March		Year	NA	N	Y, unclear	N		VERENA Admin	4/25/2022 5:44pm	faecal, rectal, or anal	swab	1	1	1
128	1061	1061	1323	prevalence and genetic diversity of coronaviruses in bats from china	Tang et al.	Journal of Virology	2006	14	2	0.142857	Tyloncyteris pachypus	betacoronavirus	NA	Merbecovirus		BtCoV/133/05	single	cross-sectional	RNA	RT-PCR	single	RdRp	NA	anal swab	China	N	Guandong		NA	NA		2004	November	2006	March		Year	NA	N	Y, unclear	N		VERENA Admin	4/25/2022 5:44pm	faecal, rectal, or anal	swab	1	1	1
129	1165	1165	1424	sars-coronavirus ancestor's foot-prints in south-east asian bat colonies and the refuge theory	Ar Gouilh et al.	Infect Genet Evol	2011	11	3	0.272727	Hipposideros larvatus	betacoronavirus	NA			HI BcoV T	repeat	longitudinal	RNA	RT-PCR	single	RdRp	NA	faeces	Thailand	N	Chachoengsao	Cave 17	NA	NA	2007	NA		NA		March	Spring	NA	N	N	N		VERENA Admin	4/12/2022 2:21pm	faecal, rectal, or anal	faeces	0	0	0
130	1172	1172	1431	sars-coronavirus ancestor's foot-prints in south-east asian bat colonies and the refuge theory	Ar Gouilh et al.	Infect Genet Evol	2011	40	21	0.525	Hipposideros larvatus	betacoronavirus	NA			HI BcoV T	repeat	longitudinal	RNA	RT-PCR	single	RdRp	NA	faeces	Thailand	N	Chachoengsao	Cave 17	NA	NA	2008	NA		NA		September	Fall	NA	N	N	N		VERENA Admin	4/12/2022 2:21pm	faecal, rectal, or anal	faeces	0	1	0
131	1253	1253	1513	sars-cov related betacoronavirus and diverse alphacoronavirus members found in western old-world	Ar Gouilh et al.	Virology	2018	48	8	0.166667	Rhinolophus ferrumequinum	betacoronavirus	NA	Sarbecovirus			pooled	cross-sectional	RNA	hemi-nested RT-PCR	multiple	RdRp	NA	faeces	Spain	N	Rocafort		NA	NA		2008		2016			Year	NA	N	N	N		VERENA Admin	4/12/2022 2:22pm	faecal, rectal, or anal	faeces	1	1	1
132	1349	1349	1609	severe acute respiratory syndrome coronavirus-like virus in chinese horseshoe bats	Lau et al.	Proceedings of The National Academy of Sciences of The United States of America	2005	59	23	0.389831	Rhinolophus sinicus	betacoronavirus	NA	Sarbecovirus			pooled	cross-sectional	RNA	RT-PCR	single	RdRp	NA	anal swab	China	N	Hong Kong	11 sites	NA	NA		2004		2005		Spring to Summer	Year	NA	N	Y	N		VERENA Admin	4/29/2022 12:13pm	faecal, rectal, or anal	swab	1	1	1
133	1364	1364	1632	discovery of novel bat coronaviruses in south china that use the same receptor as middle east respiratory syndrome coronavirus	Luo et al.	J Virol	2018	53	4	0.075472	Ia io	betacoronavirus	NA	Merbecovirus			pooled	cross-sectional	RNA	RT-PCR	single	RdRp	NA	anal swab	China	N	Guangdong	Yingde, Ruyuan, Yangshan	NA	NA		2012		2015			Year	NA					VERENA Admin	4/12/2022 2:23pm	faecal, rectal, or anal	swab	1	1	1
134	1374	1374	1642	discovery of novel bat coronaviruses in south china that use the same receptor as middle east respiratory syndrome coronavirus	Luo et al.	J Virol	2018	75	15	0.2	Pipistrellus abramus	betacoronavirus	NA	Merbecovirus		HKU5	pooled	cross-sectional	RNA	RT-PCR	single	RdRp	NA	anal swab	China	N	Guangdong	Xuwen, Yingde, Huadu, Baiyun, Ruyuan, Shenzhen, Yangshan	NA	NA		2012		2015			Year	NA					VERENA Admin	4/12/2022 2:23pm	faecal, rectal, or anal	swab	1	1	1
135	1375	1375	1643	discovery of novel bat coronaviruses in south china that use the same receptor as middle east respiratory syndrome coronavirus	Luo et al.	J Virol	2018	7	1	0.142857	Pipistrellus minus	betacoronavirus	NA	Merbecovirus		HKU5	pooled	cross-sectional	RNA	RT-PCR	single	RdRp	NA	anal swab	China	N	Guangdong	Yingde, Baiyun, Yangshan	NA	NA		2012		2015			Year	NA					VERENA Admin	4/12/2022 2:23pm	faecal, rectal, or anal	swab	1	1	1
136	1376	1376	1644	discovery of novel bat coronaviruses in south china that use the same receptor as middle east respiratory syndrome coronavirus	Luo et al.	J Virol	2018	42	6	0.142857	Pipistrellus pipistrellus	betacoronavirus	NA	Merbecovirus		HKU5	pooled	cross-sectional	RNA	RT-PCR	single	RdRp	NA	anal swab	China	N	Guangdong	Xuwen, Yingde, Ruyuan, Shenzhen, Yangshan	NA	NA		2012		2015			Year	NA					VERENA Admin	4/12/2022 2:23pm	faecal, rectal, or anal	swab	1	1	1
137	1380	1380	1648	discovery of novel bat coronaviruses in south china that use the same receptor as middle east respiratory syndrome coronavirus	Luo et al.	J Virol	2018	70	11	0.157143	Tyloncyteris pachypus	betacoronavirus	NA	Merbecovirus		HKU4	pooled	longitudinal	RNA	RT-PCR	single	RdRp	NA	anal swab	China	N	Guanxi Zhuang	Chongzuo	NA	NA		2012		2015			Year	NA					VERENA Admin	4/12/2022 2:23pm	faecal, rectal, or anal	swab	1	1	1
138	1383	1383	1651	discovery of novel bat coronaviruses in south china that use the same receptor as middle east respiratory syndrome coronavirus	Luo et al.	J Virol	2018	159	34	0.213836	Vespertilio superans	betacoronavirus	NA	Merbecovirus			pooled	longitudinal	RNA	RT-PCR	single	RdRp	NA	anal swab	China	N	Sichuan	Zigong	NA	NA		2012		2015			Year	NA					VERENA Admin	4/12/2022 2:23pm	faecal, rectal, or anal	swab	1	1	1
139	1400	1400	1698	diversity of coronavirus in bats from eastern thailand	Wacharapluesadee et al.	Virology Journal	2015	7	4	0.571429	Cynopterus sphinx	betacoronavirus	NA	Nobecovirus		HKU9 (2), ? (2)	single	cross-sectional	RNA	broadly reactive heminested RT-PCR	multiple	RdRp	NA	faeces or rectal swab	Thailand	N	Chonburi		NA	NA	2012	NA		NA			Year	NA					VERENA Admin	4/25/2022 9:01pm	faecal, rectal, or anal	pooled	1	1	1
140	1411	1411	1710	diversity of coronavirus in bats from eastern thailand	Wacharapluesadee et al.	Virology Journal	2015	20	1	0.05	Hipposideros larvatus	betacoronavirus	NA	Sarbecovirus			single	cross-sectional	RNA	broadly reactive heminested RT-PCR	multiple	RdRp	NA	faeces or rectal swab	Thailand	N	Chachongsao	Rad	NA	NA	2013	NA		NA			Spring,Summer,Winter	NA					VERENA Admin	4/12/2022 2:27pm	faecal, rectal, or anal	pooled	1	0	1
141	1414	1414	1714	diversity of coronavirus in bats from eastern thailand	Wacharapluesadee et al.	Virology Journal	2015	159	2	0.012579	Hipposideros lekaguli	betacoronavirus	NA	Nobecovirus			pooled	longitudinal	RNA	broadly reactive heminested RT-PCR	multiple	RdRp	NA	faeces or rectal swab	Thailand	N	Srakaew	Chakan	NA	NA		2008		2012			Spring,Summer,Winter	2					VERENA Admin	4/12/2022 2:27pm	faecal, rectal, or anal	pooled	1	0	1
142	1422	1422	1724	diversity of coronavirus in bats from eastern thailand	Wacharapluesadee et al.	Virology Journal	2015	3	2	0.666667	Scotophilus kuhlii	betacoronavirus	NA	Nobecovirus			single	cross-sectional	RNA	broadly reactive heminested RT-PCR	multiple	RdRp	NA	faeces or rectal swab	Thailand	N	Chonburi		NA	NA	2012	NA		NA			Year	NA					VERENA Admin	4/25/2022 5:50pm	faecal, rectal, or anal	pooled	1	1	1
143	1424	1424	1733	diversity of coronavirus in bats from eastern thailand	Wacharapluesadee et al.	Virology Journal	2015	8	1	0.125	Scotophilus heathii	betacoronavirus	NA	Nobecovirus			single	cross-sectional	RNA	broadly reactive heminested RT-PCR	multiple	RdRp	NA	faeces or rectal swab	Thailand	N	Chonburi		NA	NA	2012	NA		NA			Year	NA					VERENA Admin	4/25/2022 5:50pm	faecal, rectal, or anal	pooled	1	1	1
144	1425	1425	1734	ecoepidemiology and complete genome comparison of different strains of severe acute respiratory syndrome-related rhinolophus bat coronavirus in china reveal bats as a reservoir for acute, self-limiting infection that allows recombination events	Lau et al.	J Virol	2010	1337	2	0.001496	Rhinolophus sinicus	betacoronavirus	NA	Sarbecovirus			pooled	longitudinal	RNA	RT-PCR	single	RdRp	NA	respiratory specimen	China	N	Hong Kong		NA	NA		2004	April	2008	March		Year	NA					VERENA Admin	4/12/2022 2:28pm	lung or respiratory	tissue	1	1	1
145	1426	1426	1735	ecoepidemiology and complete genome comparison of different strains of severe acute respiratory syndrome-related rhinolophus bat coronavirus in china reveal bats as a reservoir for acute, self-limiting infection that allows recombination events	Lau et al.	J Virol	2010	1337	126	0.094241	Rhinolophus sinicus	betacoronavirus	NA	Sarbecovirus			pooled	longitudinal	RNA	RT-PCR	single	RdRp	NA	alimentary specimen	China	N	Hong Kong		NA	NA		2004	April	2008	March		Year	NA					VERENA Admin	4/12/2022 2:28pm	faecal, rectal, or anal	tissue	1	1	1
146	1427	1427	1736	ecoepidemiology and complete genome comparison of different strains of severe acute respiratory syndrome-related rhinolophus bat coronavirus in china reveal bats as a reservoir for acute, self-limiting infection that allows recombination events	Lau et al.	J Virol	2010	64	4	0.0625	Rhinolophus sinicus	betacoronavirus	NA	Sarbecovirus			pooled	longitudinal	RNA	RT-PCR	single	RdRp	NA	alimentary specimen	China	N	Guangdong		NA	NA		2004	April	2008	March		Year	NA					VERENA Admin	4/12/2022 2:28pm	faecal, rectal, or anal	tissue	1	1	1
147	1451	1451	1760	extensive diversity of coronaviruses in bats from china	Lin et al.	Virology	2017	23	1	0.043478	Rhinolophus rex	betacoronavirus	NA	Sarbecovirus			pooled	longitudinal	RNA	RT-PCR	single	RdRp	NA	faeces	China	N	Guizhou	Anlong	NA	NA		2012		2015			Year	NA					VERENA Admin	4/12/2022 2:28pm	faecal, rectal, or anal	faeces	1	1	1
148	1452	1452	1761	extensive diversity of coronaviruses in bats from china	Lin et al.	Virology	2017	83	5	0.060241	Rhinolophus sinicus	betacoronavirus	NA	Sarbecovirus			pooled	longitudinal	RNA	RT-PCR	single	RdRp	NA	faeces	China	N	Guizhou	Anlong	NA	NA		2012		2015			Year	NA					VERENA Admin	4/12/2022 2:28pm	faecal, rectal, or anal	faeces	1	1	1
149	1475	1475	1784	extensive diversity of coronaviruses in bats from china	Lin et al.	Virology	2017	157	2	0.012739	Rhinolophus ferrumequinum	betacoronavirus	NA	Sarbecovirus			pooled	longitudinal	RNA	RT-PCR	single	RdRp	NA	faeces	China	N	Henan	Jiyuan	NA	NA		2012		2015			Year	NA					VERENA Admin	4/12/2022 2:28pm	faecal, rectal, or anal	faeces	1	1	1
150	1478	1478	1787	extensive diversity of coronaviruses in bats from china	Lin et al.	Virology	2017	21	1	0.047619	Rhinolophus pearsonii	betacoronavirus	NA	Sarbecovirus			pooled	longitudinal	RNA	RT-PCR	single	RdRp	NA	faeces	China	N	Zhejiang	Longquan	NA	NA		2012		2015			Year	NA					VERENA Admin	4/12/2022 2:28pm	faecal, rectal, or anal	faeces	1	1	1
151	1480	1480	1789	extensive diversity of coronaviruses in bats from china	Lin et al.	Virology	2017	136	3	0.022059	Rhinolophus sinicus	betacoronavirus	NA	Sarbecovirus			pooled	longitudinal	RNA	RT-PCR	single	RdRp	NA	faeces	China	N	Zhejiang	Longquan	NA	NA		2012		2015			Year	NA					VERENA Admin	4/12/2022 2:28pm	faecal, rectal, or anal	faeces	1	1	1
152	1481	1481	1790	extensive diversity of coronaviruses in bats from china	Lin et al.	Virology	2017	1	1	1	Rhinolophus thomasi	betacoronavirus	NA	Sarbecovirus			pooled	longitudinal	RNA	RT-PCR	single	RdRp	NA	faeces	China	N	Zhejiang	Longquan	NA	NA		2012		2015			Year	NA					VERENA Admin	4/12/2022 2:28pm	faecal, rectal, or anal	faeces	1	1	1
153	1482	1482	1791	extensive diversity of coronaviruses in bats from china	Lin et al.	Virology	2017	112	28	0.25	Rhinolophus monoceros	betacoronavirus	NA	Sarbecovirus			pooled	longitudinal	RNA	RT-PCR	single	RdRp	NA	faeces	China	N	Zhejiang	Longquan	NA	NA		2012		2015			Year	NA					VERENA Admin	4/12/2022 2:29pm	faecal, rectal, or anal	faeces	1	1	1
154	1508	1508	1817	first report of coronaviruses in northern european bats	Kivist√∂ et al.	Vector Borne Zoonotic Dis	2020	22	2	0.090909	Eptesicus nilssonii	betacoronavirus	NA				pooled	cross-sectional	RNA	RT-PCR	single	RdRp	NA	faeces	Finland	N			NA	NA		2014		2016			Year	NA					VERENA Admin	4/12/2022 2:29pm	faecal, rectal, or anal	faeces	1	1	1
156	1518	1518	1828	surveillance for coronaviruses in bats, lebanon and egypt, 2013-2015	Shehata et al.	Emerg Infect Dis	2016	257	1	0.003891	Rousettus aegyptiacus	betacoronavirus	NA	Embecovirus	murine		pooled	cross-sectional	RNA	RT-PCR	single	RdRp	NA	lung	Egypt	N			NA	NA		2013	February	2015	April		Year	NA	N	Y, in proximity to human-inhabited area but not in proximity to camels	N		VERENA Admin	4/12/2022 2:29pm	lung or respiratory	tissue	1	1	1
157	1519	1519	1829	surveillance for coronaviruses in bats, lebanon and egypt, 2013-2015	Shehata et al.	Emerg Infect Dis	2016	257	5	0.019455	Rousettus aegyptiacus	betacoronavirus	NA			HKU-9 like	pooled	cross-sectional	RNA	RT-PCR	single	RdRp	NA	oral swab	Egypt	N			NA	NA		2013	February	2015	April		Year	NA	N	Y, in proximity to human-inhabited area but not in proximity to camels	N		VERENA Admin	4/12/2022 2:29pm	oropharyngeal	swab	1	1	1
158	1520	1520	1830	surveillance for coronaviruses in bats, lebanon and egypt, 2013-2015	Shehata et al.	Emerg Infect Dis	2016	257	2	0.007782	Rousettus aegyptiacus	betacoronavirus	NA			HKU-9 like	pooled	cross-sectional	RNA	RT-PCR	single	RdRp	NA	lung	Egypt	N			NA	NA		2013	February	2015	April		Year	NA	N	Y, in proximity to human-inhabited area but not in proximity to camels	N		VERENA Admin	4/12/2022 2:29pm	lung or respiratory	tissue	1	1	1
160	1522	1522	1832	surveillance for coronaviruses in bats, lebanon and egypt, 2013-2015	Shehata et al.	Emerg Infect Dis	2016	257	5	0.019455	Rousettus aegyptiacus	betacoronavirus	NA			HKU-9 like	pooled	cross-sectional	RNA	RT-PCR	single	RdRp	NA	rectal swab	Egypt	N			NA	NA		2013	February	2015	April		Year	NA	N	Y, in proximity to human-inhabited area but not in proximity to camels	N		VERENA Admin	4/12/2022 2:29pm	faecal, rectal, or anal	swab	1	1	1
161	1525	1525	1835	surveillance for coronaviruses in bats, lebanon and egypt, 2013-2015	Shehata et al.	Emerg Infect Dis	2016	3	1	0.333333	Rhinolophus ferrumequinum	betacoronavirus	NA				pooled	cross-sectional	RNA	RT-PCR	single	RdRp	NA	oral swab,rectal swab,serum	Lebanon	N			NA	NA		2013	February	2015	April		Year	NA	N	Y, in proximity to human-inhabited area but not in proximity to camels	N		VERENA Admin	4/12/2022 2:29pm	pooled swabs/samples	pooled	1	1	1
162	1526	1526	1836	surveillance for coronaviruses in bats, lebanon and egypt, 2013-2015	Shehata et al.	Emerg Infect Dis	2016	438	24	0.054795	Rousettus aegyptiacus	betacoronavirus	NA			HKU-9 like	pooled	cross-sectional	RNA	RT-PCR	single	RdRp	NA	rectal swab	Lebanon	N			NA	NA		2013	February	2015	April		Year	NA	N	Y, in proximity to human-inhabited area but not in proximity to camels	N		VERENA Admin	4/12/2022 2:29pm	faecal, rectal, or anal	swab	1	1	1
163	1527	1527	1837	detection and characterization of diverse alpha- and betacoronaviruses from bats in china	Xu et al.	Virol Sin	2016	37	6	0.162162	Rousettus leschenaulti	betacoronavirus	NA	Nobecovirus			single	cross-sectional	RNA	nested RT-PCR	multiple	RdRP	NA	intestines	China	N	Guangdong		NA	NA	2005	NA		NA			Year	NA					VERENA Admin	4/12/2022 2:29pm	intestine	tissue	1	1	1
164	1528	1528	1844	detection and characterization of diverse alpha- and betacoronaviruses from bats in china	Xu et al.	Virol Sin	2016	100	14	0.14	Rousettus leschenaulti	betacoronavirus	NA	Nobecovirus			pooled	cross-sectional	RNA	nested RT-PCR	multiple	RdRP	NA	intestines	China	N	Yunnan		NA	NA		2012		2013			Year	NA					VERENA Admin	4/12/2022 2:29pm	intestine	tissue	1	1	1
165	1529	1529	1845	detection and characterization of diverse alpha- and betacoronaviruses from bats in china	Xu et al.	Virol Sin	2016	51	14	0.27451	Cynopterus sphinx	betacoronavirus	NA	Nobecovirus			single	cross-sectional	RNA	nested RT-PCR	multiple	RdRP	NA	intestines	China	N	Guangdong		NA	NA	2005	NA		NA			Year	NA					VERENA Admin	4/12/2022 2:29pm	intestine	tissue	1	1	1
166	1530	1530	1838	detection and characterization of diverse alpha- and betacoronaviruses from bats in china	Xu et al.	Virol Sin	2016	41	1	0.02439	Megaerops kusnotei	betacoronavirus	NA	Nobecovirus			pooled	cross-sectional	RNA	nested RT-PCR	multiple	RdRP	NA	intestines	China	N	Yunnan		NA	NA		2012		2013			Year	NA					VERENA Admin	4/12/2022 2:29pm	intestine	tissue	1	1	1
167	1541	1541	1856	detection and characterization of diverse alpha- and betacoronaviruses from bats in china	Xu et al.	Virol Sin	2016	30	1	0.033333	Rhinolophus ferrumequinum	betacoronavirus	NA	Sarbecovirus			single	cross-sectional	RNA	nested RT-PCR	multiple	RdRP	NA	intestines	China	N	Jilin		NA	NA	2013	NA		NA			Year	NA					VERENA Admin	4/12/2022 2:29pm	intestine	tissue	1	1	1
168	1548	1548	1863	detection and characterization of diverse alpha- and betacoronaviruses from bats in china	Xu et al.	Virol Sin	2016	95	5	0.052632	Myotis daubentonii	betacoronavirus	NA	Merbecovirus			pooled	cross-sectional	RNA	nested RT-PCR	multiple	RdRP	NA	intestines	China	N	Yunnan		NA	NA		2012		2013			Year	NA					VERENA Admin	4/12/2022 2:29pm	intestine	tissue	1	1	1
169	1558	1558	1873	genetic diversity of bats coronaviruses in the atlantic forest hotspot biome, brazil	G√≥es et al.	Infect Genet Evol	2016	60	1	0.016667	Artibeus lituratus	betacoronavirus	NA			BatCoV/Art.lit./2064/BRA/2011	single	cross-sectional	RNA	pancoronavirus Nested PCR	multiple	RdRp	NA	intestines	Brazil	S	Paran√°	Igua√ßu National Park (Undisturbed forest)	NA	NA	2011	NA		NA			Year	NA	Y	Y			VERENA Admin	4/12/2022 2:29pm	intestine	tissue	1	1	1
170	1571	1571	1884	genetic diversity of bats coronaviruses in the atlantic forest hotspot biome, brazil	G√≥es et al.	Infect Genet Evol	2016	27	1	0.037037	Eumops glaucinus	betacoronavirus	NA			BatCoV/Eum.gla./242/BRA/2013	single	cross-sectional	RNA	pancoronavirus Nested PCR	multiple	RdRp	NA	intestines	Brazil	S	S√£o Paulo	Ara√ßatuba (Urban area)	NA	NA	2013	NA		NA			Year	NA	Y	Y			VERENA Admin	4/12/2022 2:29pm	intestine	tissue	1	1	1
171	1616	1616	1967	genetic characterization of betacoronavirus lineage c viruses in bats reveals marked sequence divergence in the spike protein of pipistrellus bat coronavirus hku5 in japanese pipistrelle: implications for the origin of the novel middle east respiratory syndrome coronavirus	Lau et al.	J Virol	2013	219	55	0.251142	Pipistrellus abramus	betacoronavirus	NA	Merbecovirus	bat	Pipistrellus bat CoV HKU5	pooled	longitudinal	RNA	RT-PCR	single	RdRp	NA	alimentary specimen	China	N	Hong Kong	Site 13	NA	NA		2005	April	2012	August		Year	NA					VERENA Admin	4/12/2022 2:29pm	faecal, rectal, or anal	tissue	1	1	1
172	1622	1622	1978	genetic characterization of betacoronavirus lineage c viruses in bats reveals marked sequence divergence in the spike protein of pipistrellus bat coronavirus hku5 in japanese pipistrelle: implications for the origin of the novel middle east respiratory syndrome coronavirus	Lau et al.	J Virol	2013	115	29	0.252174	Tylonycteris pachypus	betacoronavirus	NA	Merbecovirus	bat	Tylonycteris bat CoV HKU4	pooled	longitudinal	RNA	RT-PCR	single	RdRp	NA	alimentary specimen	China	N	Hong Kong	Site 7	NA	NA		2005	April	2012	August		Year	NA					VERENA Admin	4/12/2022 2:29pm	faecal, rectal, or anal	tissue	1	1	1
173	1625	1625	1984	detection and full genome characterization of two beta cov viruses related to middle east respiratory syndrome from bats in italy	Moreno et al.	Virol J	2017	1	1	1	Hypsugo savii	betacoronavirus	NA	Merbecovirus		BatCoV-Ita1	single	cross-sectional	RNA	RT-PCR	single	RdRp	NA	intestines	Italy	N	Modena		NA	NA	2011	NA		NA			Year	NA	Y				VERENA Admin	4/12/2022 2:29pm	intestine	tissue	1	1	1
174	1626	1626	1986	detection and full genome characterization of two beta cov viruses related to middle east respiratory syndrome from bats in italy	Moreno et al.	Virol J	2017	1	1	1	Pipistrellus kuhlii	betacoronavirus	NA	Merbecovirus		BatCoV-Ita2	single	cross-sectional	RNA	RT-PCR	single	RdRp	NA	intestines	Italy	N	Modena		NA	NA	2011	NA		NA			Year	NA	N				VERENA Admin	4/12/2022 2:29pm	intestine	tissue	1	1	1
175	1651	1651	2038	detection of alpha and betacoronaviruses in multiple iberian bat species	Falc√≥n et al.	Arch Virol	2011	8	1	0.125	Eptesicus isabellinus	betacoronavirus	NA				pooled	cross-sectional	RNA	nested RT-PCR	multiple	RdRp	NA	faeces	Spain	N			NA	NA		2004		2007			Year	NA					VERENA Admin	4/12/2022 2:29pm	faecal, rectal, or anal	faeces	1	1	1
176	1696	1696	2087	genetic diversity and ecology of coronaviruses hosted by cave-dwelling bats in gabon	Maganga et al.	Scientific Reports	2020	16	3	0.1875	Hipposideros gigas	betacoronavirus	NA			similar to Zaria bat coronavirus (ZCoV)	single	cross-sectional	RNA	nested RT-PCR	multiple	RdRp	NA	intestines	Gabon	N	Ogooue-Ivindo	Faucon Cave	13¬∞20 E	1¬∞07N	2013	NA		NA		July	Summer	NA	Y				VERENA Admin	4/12/2022 2:30pm	intestine	tissue	1	0	0
177	1756	1756	2148	detection of coronavirus genomes in moluccan naked-backed fruit bats in indonesia	Anindita et al.	Arch Virol	2015	17	3	0.176471	Dobsonia mollucensis	betacoronavirus	NA			HKU9	single	cross-sectional	RNA	nested RT-PCR	multiple	RdRp	NA	faeces	Indonesia	S	Gorontalo	Paguyaman	NA	NA	2012	NA		NA			Year	NA	No				VERENA Admin	4/12/2022 2:30pm	faecal, rectal, or anal	faeces	1	1	1
178	1763	1763	2155	detection of coronaviruses in bats of various species in italy	Lelli et al.	Viruses	2013	68	6	0.088235	Pipistrellus kuhlii	betacoronavirus	NA	Merbecovirus			pooled	cross-sectional	RNA	RT-PCR	single	RdRp	NA	Carcass	Italy	N	Lombarda and Emilia regions		NA	NA		2010		2012		Summer	Summer	NA					VERENA Admin	4/12/2022 2:30pm	pooled tissue	tissue	1	0	0
179	1765	1765	2157	detection of coronaviruses in bats of various species in italy	Lelli et al.	Viruses	2013	28	1	0.035714	Pipistrellus kuhlii	betacoronavirus	NA	Merbecovirus			pooled	cross-sectional	RNA	RT-PCR	single	RdRp	NA	faeces	Italy	N	Lombarda and Emilia regions		NA	NA		2010		2012		Summer	Summer	NA					VERENA Admin	4/12/2022 2:30pm	faecal, rectal, or anal	faeces	1	0	0
180	1772	1772	2163	detection of coronaviruses in bats of various species in italy	Lelli et al.	Viruses	2013	1	1	1	Nyctalus noctula	betacoronavirus	NA	Merbecovirus			pooled	cross-sectional	RNA	RT-PCR	single	RdRp	NA	faeces	Italy	N	Lombarda and Emilia regions		NA	NA		2010		2012		Summer	Summer	NA					VERENA Admin	4/12/2022 2:30pm	faecal, rectal, or anal	faeces	1	0	0
181	1773	1773	2164	detection of coronaviruses in bats of various species in italy	Lelli et al.	Viruses	2013	1	1	1	Hypsugo savii	betacoronavirus	NA	Merbecovirus			pooled	cross-sectional	RNA	RT-PCR	single	RdRp	NA	Carcass	Italy	N	Lombarda and Emilia regions		NA	NA		2010		2012		Summer	Summer	NA					VERENA Admin	4/12/2022 2:30pm	pooled tissue	tissue	1	0	0
182	1778	1778	2169	detection of coronaviruses in bats of various species in italy	Lelli et al.	Viruses	2013	6	3	0.5	Rhinolophus hipposideros	betacoronavirus	NA	Sarbecovirus			pooled	cross-sectional	RNA	RT-PCR	single	RdRp	NA	faeces	Italy	N	Lombarda and Emilia regions		NA	NA		2010		2012		Summer	Summer	NA					VERENA Admin	4/12/2022 2:31pm	faecal, rectal, or anal	faeces	1	0	0
183	1779	1779	2156	the close genetic relationship of lineage d betacoronavirus from nigerian and kenyan straw-colored fruit bats (eidolon helvum) is consistent with the existence of a single epidemiological unit across sub-saharan africa	Leopardi et al.	Virus Genes	2016	79	6	0.075949	Eidolon helvum	betacoronavirus	NA	Nobecovirus	bat		pooled	longitudinal	RNA	nested RT-PCR	multiple	RdRp	NA	faecal samples	Nigeria	N	Oyo	Agodi Garden, city of Ibadan	NA	NA	2011	NA		NA			Year	2	N	Y, heart of the city of Ibadan	N		VERENA Admin	4/12/2022 2:31pm	faecal, rectal, or anal	faeces	1	1	1
184	1780	1780	2170	the persistent prevalence and evolution of cross-family recombinant coronavirus gccdc1 among a bat population: a two-year follow-up	Obameso et al.	Sci China Life Sci	2017	118	47	0.398305	Rousettus leschenaulti	betacoronavirus	NA		Rousettus bat	Ro-BatCoV GCCDC1	repeat	longitudinal	RNA	RT-PCR	single	RdRp-1	NA	anal swab	China	N	Yunnan	Xishuangbanna Cave	NA	NA	2014	NA		NA		May	Spring	NA	N	N	N		VERENA Admin	4/12/2022 2:31pm	faecal, rectal, or anal	swab	0	0	0
185	1781	1781	2171	the persistent prevalence and evolution of cross-family recombinant coronavirus gccdc1 among a bat population: a two-year follow-up	Obameso et al.	Sci China Life Sci	2017	270	70	0.259259	Rousettus leschenaulti	betacoronavirus	NA		Rousettus bat	Ro-BatCoV GCCDC1	repeat	longitudinal	RNA	RT-PCR	single	RdRp-2	NA	anal swab	China	N	Yunnan	Xishuangbanna Cave	NA	NA	2014	NA		NA		October	Fall	NA	N	N	N		VERENA Admin	4/12/2022 2:31pm	faecal, rectal, or anal	swab	0	1	0
186	1782	1782	2172	the persistent prevalence and evolution of cross-family recombinant coronavirus gccdc1 among a bat population: a two-year follow-up	Obameso et al.	Sci China Life Sci	2017	180	64	0.355556	Rousettus leschenaulti	betacoronavirus	NA		Rousettus bat	Ro-BatCoV GCCDC1	repeat	longitudinal	RNA	RT-PCR	single	RdRp-2	NA	anal swab	China	N	Yunnan	Xishuangbanna Cave	NA	NA	2015	NA		NA		October	Fall	NA	N	N	N		VERENA Admin	4/12/2022 2:31pm	faecal, rectal, or anal	swab	0	1	0
187	1783	1783	2213	genomic and serological detection of bat coronavirus from bats in the philippines	Tsuda et al.	Arch Virol	2012	2	1	0.5	Cynopterus brachyotis	betacoronavirus	NA		bat	bat-CoV/Philippines/Diliman1525G2/2008	single	cross-sectional	RNA	RT-PCR	single	RdRp	NA	intestines	Philippines	N		A	NA	NA	2009	NA		NA		March	Spring	NA	N	N	N		VERENA Admin	4/12/2022 2:31pm	intestine	tissue	0	0	0
188	1784	1784	2214	genomic and serological detection of bat coronavirus from bats in the philippines	Tsuda et al.	Arch Virol	2012	10	5	0.5	Ptenochirus jagori	betacoronavirus	NA		bat	BtCoV/Philippines/Diliman1525G2/2008 and/or BtCoV2265/Philippines/2010	single	cross-sectional	RNA	RT-PCR	single	RdRp	NA	intestines	Philippines	N		A	NA	NA	2009	NA		NA		March	Spring	NA	N	N	N		VERENA Admin	4/12/2022 2:31pm	intestine	tissue	0	0	0
189	1785	1785	2215	genomic and serological detection of bat coronavirus from bats in the philippines	Tsuda et al.	Arch Virol	2012	8	2	0.25	Emballonura alecto	betacoronavirus	NA		bat	BtCoV2265/Philippines/2010	single	cross-sectional	RNA	RT-PCR	single	RdRp	NA	intestines	Philippines	N		A	NA	NA	2009	NA		NA		March	Spring	NA	N	N	N		VERENA Admin	4/12/2022 2:31pm	intestine	tissue	0	0	0
190	1786	1786	2216	genomic and serological detection of bat coronavirus from bats in the philippines	Tsuda et al.	Arch Virol	2012	2	1	0.5	Rhinolophus rufus	betacoronavirus	NA		bat	BtCoV2265/Philippines/2010	single	cross-sectional	RNA	RT-PCR	single	RdRp	NA	intestines	Philippines	N		A	NA	NA	2009	NA		NA		March	Spring	NA	N	N	N		VERENA Admin	4/12/2022 2:31pm	intestine	tissue	0	0	0
191	1789	1789	2219	genomic and serological detection of bat coronavirus from bats in the philippines	Tsuda et al.	Arch Virol	2012	6	1	0.166667	Cynopterus brachyotis	betacoronavirus	NA		bat	bat-CoV/Philippines/Diliman1525G2/2008	single	cross-sectional	RNA	RT-PCR	single	RdRp	NA	intestines	Philippines	N		B	NA	NA	2009	NA		NA		March	Spring	NA	N	N	N		VERENA Admin	4/12/2022 2:31pm	intestine	tissue	0	0	0
192	1790	1790	2220	genomic and serological detection of bat coronavirus from bats in the philippines	Tsuda et al.	Arch Virol	2012	8	1	0.125	Ptenochirus jagori	betacoronavirus	NA		bat	BtCoV/Philippines/Diliman1525G2/2008 and/or BtCoV2265/Philippines/2010	single	cross-sectional	RNA	RT-PCR	single	RdRp	NA	intestines	Philippines	N		B	NA	NA	2009	NA		NA		March	Spring	NA	N	N	N		VERENA Admin	4/12/2022 2:31pm	intestine	tissue	0	0	0
193	1791	1791	2221	genomic and serological detection of bat coronavirus from bats in the philippines	Tsuda et al.	Arch Virol	2012	5	1	0.2	Rousettus amplexicaudatus	betacoronavirus	NA		bat	BtCoV2265/Philippines/2010	single	cross-sectional	RNA	RT-PCR	single	RdRp	NA	intestines	Philippines	N		B	NA	NA	2009	NA		NA		March	Spring	NA	N	N	N		VERENA Admin	4/12/2022 2:31pm	intestine	tissue	0	0	0
194	1792	1792	2222	genomic and serological detection of bat coronavirus from bats in the philippines	Tsuda et al.	Arch Virol	2012	43	16	0.372093	Cynopterus brachyotis	betacoronavirus	NA		bat	bat-CoV/Philippines/Diliman1525G2/2008	single	cross-sectional	RNA	RT-PCR	single	RdRp	NA	faeces	Philippines	N		C	NA	NA	2010	NA		NA		August	Summer	NA	N	N	N		VERENA Admin	4/12/2022 2:31pm	faecal, rectal, or anal	faeces	1	0	0
195	1793	1793	2223	genomic and serological detection of bat coronavirus from bats in the philippines	Tsuda et al.	Arch Virol	2012	11	1	0.090909	Ptenochirus jagori	betacoronavirus	NA		bat	BtCoV/Philippines/Diliman1525G2/2008 and/or BtCoV2265/Philippines/2010	single	cross-sectional	RNA	RT-PCR	single	RdRp	NA	faeces	Philippines	N		C	NA	NA	2010	NA		NA		August	Summer	NA	N	N	N		VERENA Admin	4/12/2022 2:31pm	faecal, rectal, or anal	faeces	1	0	0
196	1796	1796	2226	genomic and serological detection of bat coronavirus from bats in the philippines	Tsuda et al.	Arch Virol	2012	28	11	0.392857	Cynopterus brachyotis	betacoronavirus	NA		bat	bat-CoV/Philippines/Diliman1525G2/2008	single	cross-sectional	RNA	RT-PCR	single	RdRp	NA	faeces	Philippines	N		D	NA	NA	2010	NA		NA		August	Summer	NA	N	N	N		VERENA Admin	4/12/2022 2:31pm	faecal, rectal, or anal	faeces	1	0	0
197	1797	1797	2227	genomic and serological detection of bat coronavirus from bats in the philippines	Tsuda et al.	Arch Virol	2012	21	4	0.190476	Ptenochirus jagori	betacoronavirus	NA		bat	BtCoV/Philippines/Diliman1525G2/2008 and/or BtCoV2265/Philippines/2010	single	cross-sectional	RNA	RT-PCR	single	RdRp	NA	faeces	Philippines	N		D	NA	NA	2010	NA		NA		August	Summer	NA	N	N	N		VERENA Admin	4/12/2022 2:31pm	faecal, rectal, or anal	faeces	1	0	0
198	1799	1799	2229	genomic and serological detection of bat coronavirus from bats in the philippines	Tsuda et al.	Arch Virol	2012	4	2	0.5	Cynopterus brachyotis	betacoronavirus	NA		bat	bat-CoV/Philippines/Diliman1525G2/2008	single	cross-sectional	RNA	RT-PCR	single	RdRp	NA	faeces	Philippines	N		E	NA	NA	2011	NA		NA		May	Spring	NA	N	N	N		VERENA Admin	4/12/2022 2:31pm	faecal, rectal, or anal	faeces	0	0	0
199	1800	1800	2230	genomic and serological detection of bat coronavirus from bats in the philippines	Tsuda et al.	Arch Virol	2012	17	5	0.294118	Ptenochirus jagori	betacoronavirus	NA		bat	BtCoV/Philippines/Diliman1525G2/2008 and/or BtCoV2265/Philippines/2010	single	cross-sectional	RNA	RT-PCR	single	RdRp	NA	faeces	Philippines	N		E	NA	NA	2011	NA		NA		May	Spring	NA	N	N	N		VERENA Admin	4/12/2022 2:31pm	faecal, rectal, or anal	faeces	0	0	0
200	1801	1801	2231	genomic and serological detection of bat coronavirus from bats in the philippines	Tsuda et al.	Arch Virol	2012	1	1	1	Macroglossus minimus	betacoronavirus	NA		bat	BtCoV2265/Philippines/2010	single	cross-sectional	RNA	RT-PCR	single	RdRp	NA	faeces	Philippines	N		E	NA	NA	2011	NA		NA		May	Spring	NA	N	N	N		VERENA Admin	4/12/2022 2:31pm	faecal, rectal, or anal	faeces	0	0	0
201	1802	1802	2251	genomic characterization and infectivity of a novel sars-like coronavirus in chinese bats	Hu et al.	Emerg Microbes Infect	2018	45	30	0.666667	Rhinolophus pusillus	betacoronavirus	NA	Sarbecovirus			single	cross-sectional	RNA	pancoronavirus nested RT-PCR	multiple	RdRp	NA	intestines	China	N	Zhejiang Province	Dinghai, Zhoushan city	NA	NA	2015	NA		NA		July	Summer	NA	N	N	N		VERENA Admin	4/12/2022 2:32pm	intestine	tissue	1	0	0
202	1803	1803	2252	genomic characterization and infectivity of a novel sars-like coronavirus in chinese bats	Hu et al.	Emerg Microbes Infect	2018	120	30	0.25	Rhinolophus pusillus	betacoronavirus	NA	Sarbecovirus			single	cross-sectional	RNA	pancoronavirus nested RT-PCR	multiple	RdRp	NA	intestines	China	N	Zhejiang Province	Dinghai, Zhoushan city	NA	NA	2016	NA		NA		January	Winter	NA	N	N	N		VERENA Admin	4/12/2022 2:32pm	intestine	tissue	0	0	1
203	1804	1804	2253	genomic characterization and infectivity of a novel sars-like coronavirus in chinese bats	Hu et al.	Emerg Microbes Infect	2018	84	18	0.214286	Rhinolophus pusillus	betacoronavirus	NA	Sarbecovirus			single	cross-sectional	RNA	pancoronavirus nested RT-PCR	multiple	RdRp	NA	intestines	China	N	Zhejiang Province	Daishan, Zhoushan city	NA	NA	2016	NA		NA		October	Fall	NA	N	N	N		VERENA Admin	4/12/2022 2:32pm	intestine	tissue	0	1	0
204	1805	1805	2254	genomic characterization and infectivity of a novel sars-like coronavirus in chinese bats	Hu et al.	Emerg Microbes Infect	2018	85	11	0.129412	Rhinolophus pusillus	betacoronavirus	NA	Sarbecovirus			single	cross-sectional	RNA	pancoronavirus nested RT-PCR	multiple	RdRp	NA	intestines	China	N	Zhejiang Province	Dinghai, Zhoushan city	NA	NA	2017	NA		NA		February	Winter	NA	N	N	N		VERENA Admin	4/12/2022 2:32pm	intestine	tissue	0	0	1
205	1806	1806	2255	virome analysis for identification of novel mammalian viruses in bats from southeast china	Hu et al.	Sci Rep	2017	45	5	0.111111	Rhinolophus pusillus	betacoronavirus	NA				single	cross-sectional	RNA	nested PCR	multiple	RdRp	NA	intestines,lung	China	N	Zhejiang	Zhoushan	NA	NA	2015	NA	July	NA	August	Summer	Summer	NA	N	N	Y, unclear		VERENA Admin	4/12/2022 2:32pm	pooled tissue	tissue	1	0	0
206	1814	1814	2936	virome analysis for identification of novel mammalian viruses in bats from southeast china	Hu et al.	Sci Rep	2017	44	1	0.022727	Rhinolophus pusillus	betacoronavirus	NA				single	cross-sectional	RNA	nested PCR	multiple	RdRp	NA	intestines	China	N	Fujian	Changle	NA	NA		NA	July	NA	August	Summer	Summer	NA	N	N	Y, unclear		VERENA Admin	4/12/2022 2:32pm	intestine	tissue	1	0	0
207	1817	1817	2937	virome analysis for identification of novel mammalian viruses in bats from southeast china	Hu et al.	Sci Rep	2017	35	3	0.085714	Rhinolophus pusillus	betacoronavirus	NA				single	cross-sectional	RNA	nested PCR	multiple	RdRp	NA	intestines	China	N	Fujian	Shishi	NA	NA		NA	July	NA	August	Summer	Summer	NA	N	N	Y, unclear		VERENA Admin	4/12/2022 2:32pm	intestine	tissue	1	0	0
208	1830	1830	2290	wild animal surveillance for coronavirus hku1 and potential variants of other coronaviruses	Yuen et al.	Hong Kong Med J	2012	118	23	0.194915	Rhinolophus sinicus	betacoronavirus	NA	Sarbecovirus			pooled	cross-sectional	RNA	nested RT-PCR,semi-nested RT-PCR	multiple	RdRp	NA	nasopharyngeal swabs,anal swab	China	N	Hong Kong	various	NA	NA		2005	December	2007	December		Year	NA					VERENA Admin	4/29/2022 1:50pm	pooled swabs/samples	swab	1	1	1
209	1831	1831	2938	wild animal surveillance for coronavirus hku1 and potential variants of other coronaviruses	Yuen et al.	Hong Kong Med J	2012	118	0	0	Rhinolophus sinicus	betacoronavirus	NA	Embecovirus	human	HKU1	pooled	cross-sectional	RNA	nested RT-PCR,semi-nested RT-PCR	multiple	RdRp	NA	nasopharyngeal swabs,anal swab	China	N	Hong Kong	various	NA	NA		2005	December	2007	December		Year	NA					VERENA Admin	4/29/2022 1:50pm	pooled swabs/samples	swab	1	1	1
210	1851	1851	2306	wide diversity of coronaviruses in frugivorous and insectivorous bat species: a pilot study in guinea, west africa	Lacroix et al.	Viruses	2020	6	1	0.166667	Eidolon helvum	betacoronavirus	NA				single	cross-sectional	RNA	broadly reactive nested RT-PCR	multiple	RdRp	NA	rectal swab	Guinea	N	Conakry	Conakry	NA	NA	2016	NA		NA		April	Spring	NA	Yes, Overall, 195 (61.1%) bats were female, 121 (37.9%) were male	Y	Y, but unclear		VERENA Admin	4/12/2022 2:34pm	faecal, rectal, or anal	swab	0	0	0
211	1852	1852	2338	wide diversity of coronaviruses in frugivorous and insectivorous bat species: a pilot study in guinea, west africa	Lacroix et al.	Viruses	2020	6	1	0.166667	Eidolon helvum	betacoronavirus	NA				single	cross-sectional	RNA	broadly reactive nested RT-PCR	multiple	RdRp	NA	rectal swab	Guinea	N	Conakry	Conakry	NA	NA	2016	NA		NA		April	Spring	NA	Yes, Overall, 195 (61.1%) bats were female, 121 (37.9%) were male	Y	Y, but unclear		VERENA Admin	4/12/2022 2:34pm	faecal, rectal, or anal	swab	0	0	0
212	1853	1853	2337	wide diversity of coronaviruses in frugivorous and insectivorous bat species: a pilot study in guinea, west africa	Lacroix et al.	Viruses	2020	6	1	0.166667	Eidolon helvum	betacoronavirus	NA				single	cross-sectional	RNA	broadly reactive nested RT-PCR	multiple	RdRp	NA	rectal swab	Guinea	N	Conakry	Conakry	NA	NA	2016	NA		NA		April	Spring	NA	Yes, Overall, 195 (61.1%) bats were female, 121 (37.9%) were male	Y	Y, but unclear		VERENA Admin	4/12/2022 2:34pm	faecal, rectal, or anal	swab	0	0	0
213	1855	1855	2308	wide diversity of coronaviruses in frugivorous and insectivorous bat species: a pilot study in guinea, west africa	Lacroix et al.	Viruses	2020	2	1	0.5	Eidolon helvum	betacoronavirus	NA				single	cross-sectional	RNA	broadly reactive nested RT-PCR	multiple	RdRp	NA	rectal swab	Guinea	N	Macenta	Macenta	NA	NA	2016	NA		NA		December	Winter	NA	Yes, Overall, 195 (61.1%) bats were female, 121 (37.9%) were male	Y	Y, but unclear		VERENA Admin	4/12/2022 2:34pm	faecal, rectal, or anal	swab	0	0	1
214	1856	1856	2309	wide diversity of coronaviruses in frugivorous and insectivorous bat species: a pilot study in guinea, west africa	Lacroix et al.	Viruses	2020	48	1	0.020833	Epomophorus gambianus	betacoronavirus	NA				single	cross-sectional	RNA	broadly reactive nested RT-PCR	multiple	RdRp	NA	rectal swab	Guinea	N	Conakry	Conakry	NA	NA	2016	NA		NA		February	Winter	NA	Yes, Overall, 195 (61.1%) bats were female, 121 (37.9%) were male	Y	Y, but unclear		VERENA Admin	4/12/2022 2:34pm	faecal, rectal, or anal	swab	0	0	1
215	1857	1857	2335	wide diversity of coronaviruses in frugivorous and insectivorous bat species: a pilot study in guinea, west africa	Lacroix et al.	Viruses	2020	48	1	0.020833	Epomophorus gambianus	betacoronavirus	NA				single	cross-sectional	RNA	broadly reactive nested RT-PCR	multiple	RdRp	NA	rectal swab	Guinea	N	Conakry	Conakry	NA	NA	2016	NA		NA		February	Winter	NA	Yes, Overall, 195 (61.1%) bats were female, 121 (37.9%) were male	Y	Y, but unclear		VERENA Admin	4/12/2022 2:34pm	faecal, rectal, or anal	swab	0	0	1
216	1858	1858	2336	wide diversity of coronaviruses in frugivorous and insectivorous bat species: a pilot study in guinea, west africa	Lacroix et al.	Viruses	2020	48	1	0.020833	Epomophorus gambianus	betacoronavirus	NA				single	cross-sectional	RNA	broadly reactive nested RT-PCR	multiple	RdRp	NA	fecal pellets	Guinea	N	Conakry	Conakry	NA	NA	2016	NA		NA		February	Winter	NA	Yes, Overall, 195 (61.1%) bats were female, 121 (37.9%) were male	Y	Y, but unclear		VERENA Admin	4/12/2022 2:34pm	faecal, rectal, or anal	faeces	0	0	1
217	1862	1862	2313	wide diversity of coronaviruses in frugivorous and insectivorous bat species: a pilot study in guinea, west africa	Lacroix et al.	Viruses	2020	3	1	0.333333	Epomophorus gambianus	betacoronavirus	NA				single	cross-sectional	RNA	broadly reactive nested RT-PCR	multiple	RdRp	NA	rectal swab	Guinea	N	Koundara	Youkounkoun	NA	NA	2016	NA		NA		July	Summer	NA	Yes, Overall, 195 (61.1%) bats were female, 121 (37.9%) were male	Y	Y, but unclear		VERENA Admin	4/12/2022 2:34pm	faecal, rectal, or anal	swab	1	0	0
218	1863	1863	2314	wide diversity of coronaviruses in frugivorous and insectivorous bat species: a pilot study in guinea, west africa	Lacroix et al.	Viruses	2020	14	1	0.071429	Epomophorus gambianus	betacoronavirus	NA				single	cross-sectional	RNA	broadly reactive nested RT-PCR	multiple	RdRp	NA	rectal swab	Guinea	N	Koundara	Sareboido	NA	NA	2016	NA		NA		July	Summer	NA	Yes, Overall, 195 (61.1%) bats were female, 121 (37.9%) were male	Y	Y, but unclear		VERENA Admin	4/12/2022 2:34pm	faecal, rectal, or anal	swab	1	0	0
219	1871	1871	2322	wide diversity of coronaviruses in frugivorous and insectivorous bat species: a pilot study in guinea, west africa	Lacroix et al.	Viruses	2020	13	1	0.076923	Lissonycteris angolensis	betacoronavirus	NA				single	cross-sectional	RNA	broadly reactive nested RT-PCR	multiple	RdRp	NA	fecal pellets,rectal swab,oral swab	Guinea	N	Geuckdou	Guingan	NA	NA	2016	NA		NA		July	Summer	NA	Yes, Overall, 195 (61.1%) bats were female, 121 (37.9%) were male	Y	Y, but unclear		VERENA Admin	4/12/2022 2:34pm	pooled swabs/samples	pooled	1	0	0
220	1872	1872	2339	wide diversity of coronaviruses in frugivorous and insectivorous bat species: a pilot study in guinea, west africa	Lacroix et al.	Viruses	2020	13	1	0.076923	Lissonycteris angolensis	betacoronavirus	NA				single	cross-sectional	RNA	broadly reactive nested RT-PCR	multiple	RdRp	NA	fecal pellets,rectal swab,oral swab	Guinea	N	Geuckdou	Guingan	NA	NA	2016	NA		NA		July	Summer	NA	Yes, Overall, 195 (61.1%) bats were female, 121 (37.9%) were male	Y	Y, but unclear		VERENA Admin	4/12/2022 2:34pm	pooled swabs/samples	pooled	1	0	0
221	1877	1877	2327	wide diversity of coronaviruses in frugivorous and insectivorous bat species: a pilot study in guinea, west africa	Lacroix et al.	Viruses	2020	1	1	1	Nanonycteris veldkampii	betacoronavirus	NA				single	cross-sectional	RNA	broadly reactive nested RT-PCR	multiple	RdRp	NA	rectal swab	Guinea	N	Geuckdou	Tekoulo	NA	NA	2016	NA		NA		December	Winter	NA	Yes, Overall, 195 (61.1%) bats were female, 121 (37.9%) were male	Y	Y, but unclear		VERENA Admin	4/12/2022 2:34pm	faecal, rectal, or anal	swab	0	0	1
222	1878	1878	2328	wide diversity of coronaviruses in frugivorous and insectivorous bat species: a pilot study in guinea, west africa	Lacroix et al.	Viruses	2020	38	1	0.026316	Rousettus aegyptiacus	betacoronavirus	NA				single	cross-sectional	RNA	broadly reactive nested RT-PCR	multiple	RdRp	NA	rectal swab	Guinea	N	Kindia	Madina Oula	NA	NA	2016	NA		NA		October	Fall	NA	Yes, Overall, 195 (61.1%) bats were female, 121 (37.9%) were male	Y	Y, but unclear		VERENA Admin	4/12/2022 2:34pm	faecal, rectal, or anal	swab	0	1	0
223	1879	1879	2340	wide diversity of coronaviruses in frugivorous and insectivorous bat species: a pilot study in guinea, west africa	Lacroix et al.	Viruses	2020	38	1	0.026316	Rousettus aegyptiacus	betacoronavirus	NA				single	cross-sectional	RNA	broadly reactive nested RT-PCR	multiple	RdRp	NA	rectal swab	Guinea	N	Kindia	Madina Oula	NA	NA	2016	NA		NA		October	Fall	NA	Yes, Overall, 195 (61.1%) bats were female, 121 (37.9%) were male	Y	Y, but unclear		VERENA Admin	4/12/2022 2:34pm	faecal, rectal, or anal	swab	0	1	0
224	1880	1880	2329	wide diversity of coronaviruses in frugivorous and insectivorous bat species: a pilot study in guinea, west africa	Lacroix et al.	Viruses	2020	29	1	0.034483	Rousettus aegyptiacus	betacoronavirus	NA				single	cross-sectional	RNA	broadly reactive nested RT-PCR	multiple	RdRp	NA	rectal swab	Guinea	N	Kindia	Sougueta	NA	NA	2016	NA		NA		November	Fall	NA	Yes, Overall, 195 (61.1%) bats were female, 121 (37.9%) were male	Y	Y, but unclear		VERENA Admin	4/12/2022 2:34pm	faecal, rectal, or anal	swab	0	1	0
225	1881	1881	2341	wide diversity of coronaviruses in frugivorous and insectivorous bat species: a pilot study in guinea, west africa	Lacroix et al.	Viruses	2020	29	1	0.034483	Rousettus aegyptiacus	betacoronavirus	NA				single	cross-sectional	RNA	broadly reactive nested RT-PCR	multiple	RdRp	NA	rectal swab	Guinea	N	Kindia	Sougueta	NA	NA	2016	NA		NA		November	Fall	NA	Yes, Overall, 195 (61.1%) bats were female, 121 (37.9%) were male	Y	Y, but unclear		VERENA Admin	4/12/2022 2:34pm	faecal, rectal, or anal	swab	0	1	0
226	1891	1891	2334	wide diversity of coronaviruses in frugivorous and insectivorous bat species: a pilot study in guinea, west africa	Lacroix et al.	Viruses	2020	2	1	0.5	Rousettus aegyptiacus	betacoronavirus	NA				single	cross-sectional	RNA	broadly reactive nested RT-PCR	multiple	RdRp	NA	rectal swab	Guinea	N	Macent	Macenta	NA	NA	2016	NA		NA		December	Winter	NA	Yes, Overall, 195 (61.1%) bats were female, 121 (37.9%) were male	Y	Y, but unclear		VERENA Admin	4/12/2022 2:34pm	faecal, rectal, or anal	swab	0	0	1
227	1893	1893	2355	genomic characterization of severe acute respiratory syndrome-related coronavirus in european bats and classification of coronaviruses based on partial rna-dependent rna polymerase gene sequences	Drexler et al.	J Virol	2010	243	78	0.320988	Rhinolophus euryale	betacoronavirus	NA	Sarbecovirus			pooled	cross-sectional	RNA	RT-PCR	single	RdRp	NA	faeces	Bulgaria	N		Elenas Cave, Bratanova Cave (April), Big Vupa, Kaleto Cave, Roman Horse Cave (April), Maharata Cave Area (April)	NA	NA	2008	NA		NA		April + September, unless site specifies one or the other	Spring,Fall	NA	Y	Y	N		VERENA Admin	4/12/2022 2:34pm	faecal, rectal, or anal	faeces	0	1	0
228	1896	1896	2360	genomic characterization of severe acute respiratory syndrome-related coronavirus in european bats and classification of coronaviruses based on partial rna-dependent rna polymerase gene sequences	Drexler et al.	J Virol	2010	82	13	0.158537	Rhinolophus blasii	betacoronavirus	NA	Sarbecovirus			pooled	cross-sectional	RNA	RT-PCR	single	RdRp	NA	faeces	Bulgaria	N		Elenas Cave, Bratanova Cave (April), Big Vupa, Kaleto Cave, Roman Horse Cave (April), Maharata Cave Area (April)	NA	NA	2008	NA		NA		April + September, unless site specifies one or the other	Spring,Fall	NA	Y	Y	N		VERENA Admin	4/12/2022 2:34pm	faecal, rectal, or anal	faeces	0	1	0
229	1898	1898	2363	genomic characterization of severe acute respiratory syndrome-related coronavirus in european bats and classification of coronaviruses based on partial rna-dependent rna polymerase gene sequences	Drexler et al.	J Virol	2010	45	6	0.133333	Rhinolophus ferrumequinum	betacoronavirus	NA	Sarbecovirus			pooled	cross-sectional	RNA	RT-PCR	single	RdRp	NA	faeces	Bulgaria	N		Elenas Cave, Bratanova Cave (April), Big Vupa (April), Kaleto Cave (April), Roman Horse Cave, Malko Tarnovo Water Tunnel	NA	NA	2008	NA		NA		April + September, unless site specifies one or the other	Spring,Fall	NA	Y	Y	N		VERENA Admin	4/12/2022 2:34pm	faecal, rectal, or anal	faeces	0	1	0
230	1900	1900	2365	genomic characterization of severe acute respiratory syndrome-related coronavirus in european bats and classification of coronaviruses based on partial rna-dependent rna polymerase gene sequences	Drexler et al.	J Virol	2010	13	4	0.307692	Rhinolophus mehelyi	betacoronavirus	NA	Sarbecovirus			pooled	cross-sectional	RNA	RT-PCR	single	RdRp	NA	faeces	Bulgaria	N		Elenas Cave (April), Kaleto Cave	NA	NA	2008	NA		NA		April + September, unless site specifies one or the other	Spring,Fall	NA	Y	Y	N		VERENA Admin	4/12/2022 2:34pm	faecal, rectal, or anal	faeces	0	1	0
231	1927	1927	2395	genetic characteristics of coronaviruses from korean bats in 2016	Lee et al.	Microb Ecol	2017	24	13	0.541667	Rhinolophus ferrumequinum	betacoronavirus	NA				single	cross-sectional	RNA	PCR	single	RdRp	NA	oral swab	South Korea	N	Jeonbuk		NA	NA		2016	January	2016	September		Year	NA					VERENA Admin	4/12/2022 2:35pm	oropharyngeal	swab	1	1	1
232	1931	1931	2399	genetic characteristics of coronaviruses from korean bats in 2016	Lee et al.	Microb Ecol	2017	17	1	0.0588235	Eptesicus serotinus	betacoronavirus	NA				single	cross-sectional	RNA	PCR	single	RdRp	NA	faeces	South Korea	N	Gwangju		NA	NA		2016	January	2016	September		Year	NA					VERENA Admin	4/12/2022 2:35pm	faecal, rectal, or anal	faeces	1	1	1
233	1955	1955	2426	genetic characteristics of coronaviruses from korean bats in 2016	Lee et al.	Microb Ecol	2017	27	3	0.111111	Pipistrellus abramus	betacoronavirus	NA				single	cross-sectional	RNA	PCR	single	RdRp	NA	faeces	South Korea	N	Gyeongbuk		NA	NA		2016	January	2016	September		Year	NA					VERENA Admin	4/12/2022 2:35pm	faecal, rectal, or anal	faeces	1	1	1
234	1958	1958	2429	genetic characteristics of coronaviruses from korean bats in 2016	Lee et al.	Microb Ecol	2017	9	1	0.111111	Vespertilio sinensis	betacoronavirus	NA				single	cross-sectional	RNA	PCR	single	RdRp	NA	intestines	South Korea	N	Chungbuk		NA	NA		2016	January	2016	September		Year	NA					VERENA Admin	4/12/2022 2:35pm	intestine	tissue	1	1	1
235	1965	1965	2529	human betacoronavirus 2c emc/2012-related viruses in bats, ghana and europe	Annan et al.	Emerg Infect Dis	2013	5	2	0.4	Nycteris cf. gambiensis	betacoronavirus	NA	Merbecovirus			pooled	longitudinal	RNA	nested RT-PCR	multiple	RdRp	NA	faeces	Ghana	N		Bouyem	1¬∞59‚Ä≤16.501‚Ä≤‚Ä≤ W	7¬∞43‚Ä≤24.899‚Ä≤‚Ä≤ N		2009		2011			Year	NA	Y	N	N		VERENA Admin	4/12/2022 2:35pm	faecal, rectal, or anal	faeces	1	1	1
236	1966	1966	2537	human betacoronavirus 2c emc/2012-related viruses in bats, ghana and europe	Annan et al.	Emerg Infect Dis	2013	65	15	0.230769	Nycteris cf. gambiensis	betacoronavirus	NA	Merbecovirus			pooled	longitudinal	RNA	nested RT-PCR	multiple	RdRp	NA	faeces	Ghana	N		Forikrom	1¬∞52‚Ä≤30.299‚Ä≤‚Ä≤ W	7¬∞35‚Ä≤23.1‚Ä≤‚Ä≤ N		2009		2011			Year	NA	Y	N	N		VERENA Admin	4/12/2022 2:35pm	faecal, rectal, or anal	faeces	1	1	1
237	1967	1967	2538	human betacoronavirus 2c emc/2012-related viruses in bats, ghana and europe	Annan et al.	Emerg Infect Dis	2013	104	29	0.278846	Nycteris cf. gambiensis	betacoronavirus	NA	Merbecovirus			pooled	longitudinal	RNA	nested RT-PCR	multiple	RdRp	NA	faeces	Ghana	N		Kwamang	1¬∞16‚Ä≤0.001" W	6¬∞58‚Ä≤0.001‚Ä≤‚Ä≤ N		2009		2011			Year	NA	Y	N	N		VERENA Admin	4/12/2022 2:35pm	faecal, rectal, or anal	faeces	1	1	1
238	1974	1974	2540	human betacoronavirus 2c emc/2012-related viruses in bats, ghana and europe	Annan et al.	Emerg Infect Dis	2013	74	29	0.391892	Pipistrellus nathusii	betacoronavirus	NA	Merbecovirus			pooled	longitudinal	RNA	nested RT-PCR	multiple	RdRp	NA	faeces	Romania	N		Tulcea county	29¬∞0‚Ä≤0.00‚Ä≤‚Ä≤ E	45¬∞12‚Ä≤0.00‚Ä≤‚Ä≤ N		2009		2011			Year	NA	Y	N	N		VERENA Admin	4/12/2022 2:35pm	faecal, rectal, or anal	faeces	1	1	1
239	1975	1975	2541	human betacoronavirus 2c emc/2012-related viruses in bats, ghana and europe	Annan et al.	Emerg Infect Dis	2013	6	1	0.166667	Pipistrellus nathusii	betacoronavirus	NA	Merbecovirus			pooled	longitudinal	RNA	nested RT-PCR	multiple	RdRp	NA	faeces	Ukraine	N		Kiev region	30¬∞31‚Ä≤24.24" E	50¬∞27‚Ä≤0.324‚Ä≤‚Ä≤ N		2009		2011			Year	NA	Y	N	N		VERENA Admin	4/12/2022 2:35pm	faecal, rectal, or anal	faeces	1	1	1
240	1977	1977	2542	human betacoronavirus 2c emc/2012-related viruses in bats, ghana and europe	Annan et al.	Emerg Infect Dis	2013	7	1	0.142857	Pipistrellus pipistrellus	betacoronavirus	NA	Merbecovirus			pooled	longitudinal	RNA	nested RT-PCR	multiple	RdRp	NA	faeces	Romania	N		Tulcea county	29¬∞0‚Ä≤0.00‚Ä≤‚Ä≤ E	45¬∞12‚Ä≤0.00‚Ä≤‚Ä≤ N		2009		2011			Year	NA	Y	N	N		VERENA Admin	4/12/2022 2:35pm	faecal, rectal, or anal	faeces	1	1	1
241	1980	1980	2544	human betacoronavirus 2c emc/2012-related viruses in bats, ghana and europe	Annan et al.	Emerg Infect Dis	2013	91	9	0.098901	Pipistrellus pygmaeus	betacoronavirus	NA	Merbecovirus			pooled	longitudinal	RNA	nested RT-PCR	multiple	RdRp	NA	faeces	Romania	N		Tulcea county	29¬∞0‚Ä≤0.00‚Ä≤‚Ä≤ E	45¬∞12‚Ä≤0.00‚Ä≤‚Ä≤ N		2009		2011			Year	NA	Y	N	N		VERENA Admin	4/12/2022 2:35pm	faecal, rectal, or anal	faeces	1	1	1
242	2020	2020	2584	detection of diverse viruses in alimentary specimens of bats in macau	Liang et al.	Virol Sin	2017	78	14	0.179487	Tylonycteris pachypus	betacoronavirus	NA			HKU4	pooled	cross-sectional	RNA	nested RT-PCR	multiple	RdRp	NA	anal swab	China	N	Macau		NA	NA		2015	July	2016	May		Summer,Spring	3	N				VERENA Admin	4/12/2022 2:36pm	faecal, rectal, or anal	swab	1	0	0
243	2050	2050	2614	detection of new genetic variants of betacoronaviruses in endemic frugivorous bats of madagascar	Razanajatovo et al.	Virol J	2015	48	5	0.104167	Pteropus rufus	betacoronavirus	NA				pooled	longitudinal	RNA	nested RT-PCR	multiple	RdRp	NA	fecal swab	Madagascar	S	Menabe	Ankiliabo	NA	NA		2010	June	2011	July		Winter	NA	N				VERENA Admin	4/12/2022 2:36pm	faecal, rectal, or anal	swab	0	0	1
244	2054	2054	2617	detection of new genetic variants of betacoronaviruses in endemic frugivorous bats of madagascar	Razanajatovo et al.	Virol J	2015	9	2	0.222222	Pteropus rufus	betacoronavirus	NA				pooled	longitudinal	RNA	nested RT-PCR	multiple	RdRp	NA	fecal swab	Madagascar	S	Menabe	Mahabo	NA	NA		2010	June	2011	July		Winter	NA	N				VERENA Admin	4/12/2022 2:36pm	faecal, rectal, or anal	swab	0	0	1
245	2056	2056	2619	detection of new genetic variants of betacoronaviruses in endemic frugivorous bats of madagascar	Razanajatovo et al.	Virol J	2015	8	1	0.125	Eidolon dupreanum	betacoronavirus	NA				pooled	longitudinal	RNA	nested RT-PCR	multiple	RdRp	NA	fecal swab	Madagascar	S	Menabe	Mahabo	NA	NA		2010	June	2011	July		Winter	NA	N				VERENA Admin	4/12/2022 2:36pm	faecal, rectal, or anal	swab	0	0	1
246	2058	2058	2621	detection of new genetic variants of betacoronaviruses in endemic frugivorous bats of madagascar	Razanajatovo et al.	Virol J	2015	13	6	0.461538	Pteropus rufus	betacoronavirus	NA				pooled	longitudinal	RNA	nested RT-PCR	multiple	RdRp	NA	fecal swab	Madagascar	S	Menabe	Bemanonga	NA	NA		2010	June	2011	July		Winter	NA	N				VERENA Admin	4/12/2022 2:36pm	faecal, rectal, or anal	swab	0	0	1
247	2090	2090	2653	detection of novel sars-like and other coronaviruses in bats from kenya	Tong et al.	Emerg Infect Dis	2009	10	6	0.6	Eidolon helvum	betacoronavirus	NA			BtKY18-like	pooled	cross-sectional	RNA	semi-nested RT-PCR	multiple	RdRp	NA	fecal swab	Kenya	N		4	NA	NA	2006	NA	July	NA	August		Summer	NA					VERENA Admin	4/12/2022 2:37pm	faecal, rectal, or anal	swab	1	0	0
248	2092	2092	2655	detection of novel sars-like and other coronaviruses in bats from kenya	Tong et al.	Emerg Infect Dis	2009	10	1	0.1	Hipposideros commersoni	betacoronavirus	NA			BtHKU9-like	pooled	cross-sectional	RNA	semi-nested RT-PCR	multiple	RdRp	NA	fecal swab	Kenya	N		14	NA	NA	2006	NA	July	NA	August		Summer	NA					VERENA Admin	4/12/2022 2:37pm	faecal, rectal, or anal	swab	1	0	0
249	2107	2107	2671	detection of novel sars-like and other coronaviruses in bats from kenya	Tong et al.	Emerg Infect Dis	2009	10	2	0.2	Rousettus aegyptiacus	betacoronavirus	NA			BtKY18-like	pooled	cross-sectional	RNA	semi-nested RT-PCR	multiple	RdRp	NA	fecal swab	Kenya	N		1	NA	NA	2006	NA	July	NA	August		Summer	NA					VERENA Admin	4/12/2022 2:37pm	faecal, rectal, or anal	swab	1	0	0
250	2113	2113	2685	rapid detection of mers coronavirus-like viruses in bats: potential for tracking mers coronavirus transmission and animal origin	Woo et al.	Emerg Microbes Infect	2018	16	0	0	Rhinolophus sinicus	betacoronavirus	NA	Merbecovirus		Ty-BatCoV-HKU4 and Pi-BatCoV-HKU5	pooled	cross-sectional	Protein Detection Assay	Lateral flow immunoassay	single	N	NA	alimentary specimen	China	N	Hong Kong, Guizhou		NA	NA		2006		2015			Year	NA	N	N	N		VERENA Admin	4/29/2022 12:14pm	faecal, rectal, or anal	tissue	1	1	1
251	2114	2114	2686	rapid detection of mers coronavirus-like viruses in bats: potential for tracking mers coronavirus transmission and animal origin	Woo et al.	Emerg Microbes Infect	2018	23	0	0	Rhinolophus sinicus	betacoronavirus	NA	Merbecovirus		Ty-BatCoV-HKU4 and Pi-BatCoV-HKU5	pooled	cross-sectional	Protein Detection Assay	Lateral flow immunoassay	single	N	NA	alimentary specimen	China	N	Hong Kong, Guizhou		NA	NA		2006		2015			Year	NA	N	N	N		VERENA Admin	4/29/2022 12:14pm	faecal, rectal, or anal	tissue	1	1	1
252	2115	2115	2687	rapid detection of mers coronavirus-like viruses in bats: potential for tracking mers coronavirus transmission and animal origin	Woo et al.	Emerg Microbes Infect	2018	27	24	0.888889	Tylonycteris pachypus	betacoronavirus	NA	Merbecovirus		Ty-BatCoV-HKU4	pooled	cross-sectional	Protein Detection Assay	Lateral flow immunoassay	single	N	NA	alimentary specimen	China	N	Hong Kong, Guizhou		NA	NA		2006		2015			Year	NA	N	N	N		VERENA Admin	4/29/2022 12:14pm	faecal, rectal, or anal	tissue	1	1	1
253	2116	2116	2688	rapid detection of mers coronavirus-like viruses in bats: potential for tracking mers coronavirus transmission and animal origin	Woo et al.	Emerg Microbes Infect	2018	21	4	0.190476	Pipistrellus abramus	betacoronavirus	NA	Merbecovirus		Pi-BatCoV-HKU5	pooled	cross-sectional	Protein Detection Assay	Lateral flow immunoassay	single	N	NA	alimentary specimen	China	N	Hong Kong, Guizhou		NA	NA		2006		2015			Year	NA	N	N	N		VERENA Admin	4/29/2022 12:14pm	faecal, rectal, or anal	tissue	1	1	1
254	2117	2117	2689	rapid detection of mers coronavirus-like viruses in bats: potential for tracking mers coronavirus transmission and animal origin	Woo et al.	Emerg Microbes Infect	2018	7	0	0	Myotis ricketti	betacoronavirus	NA	Merbecovirus		Ty-BatCoV-HKU4 and Pi-BatCoV-HKU5	pooled	cross-sectional	Protein Detection Assay	Lateral flow immunoassay	single	N	NA	alimentary specimen	China	N	Hong Kong, Guizhou		NA	NA		2006		2015			Year	NA	N	N	N		VERENA Admin	4/29/2022 12:14pm	faecal, rectal, or anal	tissue	1	1	1
255	2118	2118	2690	rapid detection of mers coronavirus-like viruses in bats: potential for tracking mers coronavirus transmission and animal origin	Woo et al.	Emerg Microbes Infect	2018	8	0	0	Miniopterus pusillus	betacoronavirus	NA	Merbecovirus		Ty-BatCoV-HKU4 and Pi-BatCoV-HKU5	pooled	cross-sectional	Protein Detection Assay	Lateral flow immunoassay	single	N	NA	alimentary specimen	China	N	Hong Kong, Guizhou		NA	NA		2006		2015			Year	NA	N	N	N		VERENA Admin	4/29/2022 12:14pm	faecal, rectal, or anal	tissue	1	1	1
256	2119	2119	2691	rapid detection of mers coronavirus-like viruses in bats: potential for tracking mers coronavirus transmission and animal origin	Woo et al.	Emerg Microbes Infect	2018	9	0	0	Rousettus leschenaulti	betacoronavirus	NA	Merbecovirus		Ty-BatCoV-HKU4 and Pi-BatCoV-HKU5	pooled	cross-sectional	Protein Detection Assay	Lateral flow immunoassay	single	N	NA	alimentary specimen	China	N	Hong Kong, Guizhou		NA	NA		2006		2015			Year	NA	N	N	N		VERENA Admin	4/29/2022 12:14pm	faecal, rectal, or anal	tissue	1	1	1
257	2120	2120	2692	rapid detection of mers coronavirus-like viruses in bats: potential for tracking mers coronavirus transmission and animal origin	Woo et al.	Emerg Microbes Infect	2018	20	0	0	Hipposideros pomona	betacoronavirus	NA	Merbecovirus		Ty-BatCoV-HKU4 and Pi-BatCoV-HKU5	pooled	cross-sectional	Protein Detection Assay	Lateral flow immunoassay	single	N	NA	alimentary specimen	China	N	Hong Kong, Guizhou		NA	NA		2006		2015			Year	NA	N	N	N		VERENA Admin	4/29/2022 12:14pm	faecal, rectal, or anal	tissue	1	1	1
258	2182	2182	2819	surveillance of bat coronaviruses in kenya identifies relatives of human coronaviruses nl63 and 229e and their recombination history	Tao et al.	J Virol	2017	141	28	0.198582	Eidolon helvum	betacoronavirus	NA				pooled	cross-sectional	RNA	RT-PCR	single	RdRp	NA	oral swab,fecal swab	Kenya	N		4	NA	NA		2007		2010			Year	NA					VERENA Admin	4/12/2022 2:37pm	pooled swabs/samples	swab	1	1	1
259	2183	2183	2820	surveillance of bat coronaviruses in kenya identifies relatives of human coronaviruses nl63 and 229e and their recombination history	Tao et al.	J Virol	2017	30	10	0.333333	Eidolon helvum	betacoronavirus	NA				pooled	cross-sectional	RNA	RT-PCR	single	RdRp	NA	oral swab,fecal swab	Kenya	N		18	NA	NA		2007		2010			Year	NA					VERENA Admin	4/12/2022 2:37pm	pooled swabs/samples	swab	1	1	1
260	2186	2186	2823	surveillance of bat coronaviruses in kenya identifies relatives of human coronaviruses nl63 and 229e and their recombination history	Tao et al.	J Virol	2017	9	3	0.333333	Epomophorus labiatus	betacoronavirus	NA				pooled	cross-sectional	RNA	RT-PCR	single	RdRp	NA	oral swab,fecal swab	Kenya	N		18	NA	NA		2007		2010			Year	NA					VERENA Admin	4/12/2022 2:37pm	pooled swabs/samples	swab	1	1	1
261	2187	2187	2824	surveillance of bat coronaviruses in kenya identifies relatives of human coronaviruses nl63 and 229e and their recombination history	Tao et al.	J Virol	2017	17	6	0.352941	Epomophorus labiatus	betacoronavirus	NA				pooled	cross-sectional	RNA	RT-PCR	single	RdRp	NA	oral swab,fecal swab	Kenya	N		27	NA	NA		2007		2010			Year	NA					VERENA Admin	4/12/2022 2:37pm	pooled swabs/samples	swab	1	1	1
262	2189	2189	2826	surveillance of bat coronaviruses in kenya identifies relatives of human coronaviruses nl63 and 229e and their recombination history	Tao et al.	J Virol	2017	1	1	1	Epomophorus labiatus	betacoronavirus	NA				pooled	cross-sectional	RNA	RT-PCR	single	RdRp	NA	oral swab,fecal swab	Kenya	N		?	NA	NA		2007		2010			Year	NA					VERENA Admin	4/12/2022 2:37pm	pooled swabs/samples	swab	1	1	1
263	2191	2191	2828	surveillance of bat coronaviruses in kenya identifies relatives of human coronaviruses nl63 and 229e and their recombination history	Tao et al.	J Virol	2017	16	1	0.0625	Epomophorus wahlbergi	betacoronavirus	NA				pooled	cross-sectional	RNA	RT-PCR	single	RdRp	NA	oral swab,fecal swab	Kenya	N		23	NA	NA		2007		2010			Year	NA					VERENA Admin	4/12/2022 2:37pm	pooled swabs/samples	swab	1	1	1
264	2192	2192	2829	surveillance of bat coronaviruses in kenya identifies relatives of human coronaviruses nl63 and 229e and their recombination history	Tao et al.	J Virol	2017	5	1	0.2	Epomophorus wahlbergi	betacoronavirus	NA				pooled	cross-sectional	RNA	RT-PCR	single	RdRp	NA	oral swab,fecal swab	Kenya	N		35	NA	NA		2007		2010			Year	NA					VERENA Admin	4/12/2022 2:37pm	pooled swabs/samples	swab	1	1	1
265	2193	2193	2830	surveillance of bat coronaviruses in kenya identifies relatives of human coronaviruses nl63 and 229e and their recombination history	Tao et al.	J Virol	2017	3	1	0.333333	Epomophorus wahlbergi	betacoronavirus	NA				pooled	cross-sectional	RNA	RT-PCR	single	RdRp	NA	oral swab,fecal swab	Kenya	N		41	NA	NA		2007		2010			Year	NA					VERENA Admin	4/12/2022 2:37pm	pooled swabs/samples	swab	1	1	1
266	2194	2194	2831	surveillance of bat coronaviruses in kenya identifies relatives of human coronaviruses nl63 and 229e and their recombination history	Tao et al.	J Virol	2017	28	1	0.035714	Epomophorus wahlbergi	betacoronavirus	NA				pooled	cross-sectional	RNA	RT-PCR	single	RdRp	NA	oral swab,fecal swab	Kenya	N		44	NA	NA		2007		2010			Year	NA					VERENA Admin	4/12/2022 2:37pm	pooled swabs/samples	swab	1	1	1
267	49	49	10	a real-time pcr assay for bat sars-like coronavirus detection and its application to italian greater horseshoe bat faecal sample surveys	Balboni et al.	Scientificworldjournal	2012	1	0	0	Rhinolophus ferrumequinum	alphacoronavirus or betacoronavirus or gammacoronavirus	NA				single	cross-sectional	RNA	RT-PCR	single	RdRp	NA	faeces	Italy	N	Perugia	Sigillo	NA	NA	2009	NA		NA		September	Fall	NA					VERENA Admin	4/12/2022 2:05pm	faecal, rectal, or anal	faeces	0	1	0
268	50	50	11	a real-time pcr assay for bat sars-like coronavirus detection and its application to italian greater horseshoe bat faecal sample surveys	Balboni et al.	Scientificworldjournal	2012	2	0	0	Rhinolophus ferrumequinum	alphacoronavirus or betacoronavirus or gammacoronavirus	NA				single	cross-sectional	RNA	RT-PCR	single	RdRp	NA	faeces	Italy	N	Bologna	Monte Croara, S. Lazzaro	NA	NA	2009	NA		NA		October	Fall	NA					VERENA Admin	4/12/2022 2:05pm	faecal, rectal, or anal	faeces	0	1	0
269	51	51	12	a real-time pcr assay for bat sars-like coronavirus detection and its application to italian greater horseshoe bat faecal sample surveys	Balboni et al.	Scientificworldjournal	2012	10	0	0	Rhinolophus ferrumequinum	alphacoronavirus or betacoronavirus or gammacoronavirus	NA				single	cross-sectional	RNA	RT-PCR	single	RdRp	NA	faeces	Italy	N	Cuneo	Piobesi d‚ÄôAlba	NA	NA	2009	NA		NA		October	Fall	NA					VERENA Admin	4/12/2022 2:05pm	faecal, rectal, or anal	faeces	0	1	0
270	59	59	23	alphacoronavirus detected in bats in the united kingdom	August et al.	Vector-borne and Zoonotic Diseases	2012	26	0	0	Plecotus auritus	alphacoronavirus or betacoronavirus	NA				single	cross-sectional	RNA	semi-nested RT-PCR	multiple	RdRp	NA	faeces	United Kingdom	N	Oxfordshire	Wytham Woods	-1¬∫33'41"E	51¬∫77'27"N		2006		2009			Year	NA					VERENA Admin	4/25/2022 12:51pm	faecal, rectal, or anal	faeces	1	1	1
271	60	60	24	alphacoronavirus detected in bats in the united kingdom	August et al.	Vector-borne and Zoonotic Diseases	2012	15	0	0	Rhinolophus ferrumequinum	alphacoronavirus or betacoronavirus	NA				single	cross-sectional	RNA	semi-nested RT-PCR	multiple	RdRp	NA	faeces	United Kingdom	N	SW England		NA	NA		2006		2009			Year	NA					VERENA Admin	4/12/2022 2:06pm	faecal, rectal, or anal	faeces	1	1	1
272	61	61	26	alphacoronavirus detected in bats in the united kingdom	August et al.	Vector-borne and Zoonotic Diseases	2012	6	0	0	Rhinolophus hipposideros	alphacoronavirus or betacoronavirus	NA				single	cross-sectional	RNA	semi-nested RT-PCR	multiple	RdRp	NA	faeces	United Kingdom	N	SW England		NA	NA		2006		2009			Year	NA					VERENA Admin	4/12/2022 2:06pm	faecal, rectal, or anal	faeces	1	1	1
273	62	62	28	alphacoronavirus detected in bats in the united kingdom	August et al.	Vector-borne and Zoonotic Diseases	2012	2	0	0	Pipistrellus pipistrellus	alphacoronavirus or betacoronavirus	NA				single	cross-sectional	RNA	semi-nested RT-PCR	multiple	RdRp	NA	faeces	United Kingdom	N	Wiltshire	Savernake Forest	-1¬∫67'75"E	51¬∫39‚Äô96"N		2006		2009			Year	NA					VERENA Admin	4/25/2022 12:51pm	faecal, rectal, or anal	faeces	1	1	1
274	63	63	30	alphacoronavirus detected in bats in the united kingdom	August et al.	Vector-borne and Zoonotic Diseases	2012	1	0	0	Barbastella barbastellus	alphacoronavirus or betacoronavirus	NA				single	cross-sectional	RNA	semi-nested RT-PCR	multiple	RdRp	NA	faeces	United Kingdom	N	Wiltshire	Savernake Forest	-1¬∫67'75"E	51¬∫39‚Äô96"N		2006		2009			Year	NA					VERENA Admin	4/25/2022 12:51pm	faecal, rectal, or anal	faeces	1	1	1
334	143	143	121	alphacoronaviruses detected in french bats are phylogeographically linked to coronaviruses of european bats	Goffard et al.	Viruses	2015	10	0	0	Pipistrellus pipistrellus	alphacoronavirus or betacoronavirus	NA				single	cross-sectional	RNA	nested PCR	multiple	RdRp	NA	faeces	France	N	Bourges	Colony 3	02¬∫ 32'19‚Äù E	46¬∫ 56'23‚Äù N	2014	NA		NA		July	Summer	NA					VERENA Admin	4/12/2022 2:07pm	faecal, rectal, or anal	faeces	1	0	0
335	144	144	122	alphacoronaviruses detected in french bats are phylogeographically linked to coronaviruses of european bats	Goffard et al.	Viruses	2015	35	0	0	Pipistrellus pipistrellus	alphacoronavirus or betacoronavirus	NA				single	cross-sectional	RNA	nested PCR	multiple	RdRp	NA	faeces	France	N	Bourges	Colony 4	02¬∫ 33'38‚Äù E	47¬∫ 02'39‚Äù N	2014	NA		NA		July	Summer	NA					VERENA Admin	4/12/2022 2:07pm	faecal, rectal, or anal	faeces	1	0	0
336	145	145	123	alphacoronaviruses detected in french bats are phylogeographically linked to coronaviruses of european bats	Goffard et al.	Viruses	2015	10	0	0	Myotis myotis	alphacoronavirus or betacoronavirus	NA				single	cross-sectional	RNA	nested PCR	multiple	RdRp	NA	faeces	France	N	Bourges	Colony 5	02¬∫ 31122‚Äù E	47¬∫ 04'24‚Äù N	2014	NA		NA		July	Summer	NA					VERENA Admin	4/12/2022 2:07pm	faecal, rectal, or anal	faeces	1	0	0
337	146	146	124	alphacoronaviruses detected in french bats are phylogeographically linked to coronaviruses of european bats	Goffard et al.	Viruses	2015	10	0	0	Eptesicus serotinus	alphacoronavirus or betacoronavirus	NA				single	cross-sectional	RNA	nested PCR	multiple	RdRp	NA	faeces	France	N	Bourges	Colony 6	02¬∫ 18'59‚Äù E	46¬∫ 51'27‚Äù N	2014	NA		NA		July	Summer	NA					VERENA Admin	4/12/2022 2:07pm	faecal, rectal, or anal	faeces	1	0	0
338	147	147	125	alphacoronaviruses detected in french bats are phylogeographically linked to coronaviruses of european bats	Goffard et al.	Viruses	2015	24	0	0	Barbastella barbastellus	alphacoronavirus or betacoronavirus	NA				single	cross-sectional	RNA	nested PCR	multiple	RdRp	NA	faeces	France	N	Bourges	Colony 7	02¬∫ 23'21‚Äù E	46¬∫ 49'28‚Äù N	2014	NA		NA		August	Summer	NA					VERENA Admin	4/12/2022 2:07pm	faecal, rectal, or anal	faeces	1	0	0
339	148	148	126	alphacoronaviruses in new world bats: prevalence, persistence, phylogeny, and potential for interaction with humans	Osborne et al.	Plos One	2011	11	0	0	Myotis lucifugus	alphacoronavirus or betacoronavirus	NA				single	cross-sectional	RNA	hemi-nested RT-PCR	multiple	RdRp	NA	faeces/anal swab	United States of America	N	Colorado	Site 1	NA	NA	2007	NA		NA		Summer	Summer	NA					VERENA Admin	4/12/2022 2:07pm	faecal, rectal, or anal	pooled	1	0	0
340	149	149	127	alphacoronaviruses in new world bats: prevalence, persistence, phylogeny, and potential for interaction with humans	Osborne et al.	Plos One	2011	3	0	0	Myotis volans	alphacoronavirus or betacoronavirus	NA				single	cross-sectional	RNA	hemi-nested RT-PCR	multiple	RdRp	NA	faeces/anal swab	United States of America	N	Colorado	Site 2	NA	NA	2007	NA		NA		Summer	Summer	NA					VERENA Admin	4/12/2022 2:07pm	faecal, rectal, or anal	pooled	1	0	0
341	150	150	128	alphacoronaviruses in new world bats: prevalence, persistence, phylogeny, and potential for interaction with humans	Osborne et al.	Plos One	2011	29	0	0	Eptesicus fuscus	alphacoronavirus or betacoronavirus	NA				single	cross-sectional	RNA	hemi-nested RT-PCR	multiple	RdRp	NA	faeces/anal swab	United States of America	N	Colorado	Site 3	NA	NA	2007	NA		NA		Summer	Summer	NA					VERENA Admin	4/12/2022 2:07pm	faecal, rectal, or anal	pooled	1	0	0
342	151	151	129	alphacoronaviruses in new world bats: prevalence, persistence, phylogeny, and potential for interaction with humans	Osborne et al.	Plos One	2011	1	0	0	Lasionycteris noctivagans	alphacoronavirus or betacoronavirus	NA				single	cross-sectional	RNA	hemi-nested RT-PCR	multiple	RdRp	NA	faeces/anal swab	United States of America	N	Colorado	Site 3	NA	NA	2007	NA		NA		Summer	Summer	NA					VERENA Admin	4/12/2022 2:07pm	faecal, rectal, or anal	pooled	1	0	0
343	153	153	131	alphacoronaviruses in new world bats: prevalence, persistence, phylogeny, and potential for interaction with humans	Osborne et al.	Plos One	2011	20	0	0	Lasiurus cinereus	alphacoronavirus or betacoronavirus	NA				single	cross-sectional	RNA	hemi-nested RT-PCR	multiple	RdRp	NA	faeces/anal swab	United States of America	N	Colorado	Site 4	NA	NA	2007	NA		NA		Summer	Summer	NA					VERENA Admin	4/12/2022 2:07pm	faecal, rectal, or anal	pooled	1	0	0
344	154	154	132	alphacoronaviruses in new world bats: prevalence, persistence, phylogeny, and potential for interaction with humans	Osborne et al.	Plos One	2011	1	0	0	Lasionycteris noctivagans	alphacoronavirus or betacoronavirus	NA				single	cross-sectional	RNA	hemi-nested RT-PCR	multiple	RdRp	NA	faeces/anal swab	United States of America	N	Colorado	Site 4	NA	NA	2007	NA		NA		Summer	Summer	NA					VERENA Admin	4/12/2022 2:07pm	faecal, rectal, or anal	pooled	1	0	0
345	155	155	133	alphacoronaviruses in new world bats: prevalence, persistence, phylogeny, and potential for interaction with humans	Osborne et al.	Plos One	2011	1	0	0	Myotis cillolabrum	alphacoronavirus or betacoronavirus	NA				single	cross-sectional	RNA	hemi-nested RT-PCR	multiple	RdRp	NA	faeces/anal swab	United States of America	N	Colorado	Site 4	NA	NA	2007	NA		NA		Summer	Summer	NA					VERENA Admin	4/12/2022 2:07pm	faecal, rectal, or anal	pooled	1	0	0
346	160	160	136	alphacoronaviruses in new world bats: prevalence, persistence, phylogeny, and potential for interaction with humans	Osborne et al.	Plos One	2011	11	0	0	Antrozous pallidus	alphacoronavirus or betacoronavirus	NA				single	cross-sectional	RNA	hemi-nested RT-PCR	multiple	RdRp	NA	faeces/anal swab	United States of America	N	Colorado	Site 5	NA	NA	2007	NA		NA		Summer	Summer	NA					VERENA Admin	4/12/2022 2:07pm	faecal, rectal, or anal	pooled	1	0	0
347	161	161	137	alphacoronaviruses in new world bats: prevalence, persistence, phylogeny, and potential for interaction with humans	Osborne et al.	Plos One	2011	1	0	0	Corynorhinus townsendii	alphacoronavirus or betacoronavirus	NA				single	cross-sectional	RNA	hemi-nested RT-PCR	multiple	RdRp	NA	faeces/anal swab	United States of America	N	Colorado	Site 5	NA	NA	2007	NA		NA		Summer	Summer	NA					VERENA Admin	4/12/2022 2:07pm	faecal, rectal, or anal	pooled	1	0	0
348	164	164	139	alphacoronaviruses in new world bats: prevalence, persistence, phylogeny, and potential for interaction with humans	Osborne et al.	Plos One	2011	1	0	0	Lasiurus cinereus	alphacoronavirus or betacoronavirus	NA				single	cross-sectional	RNA	hemi-nested RT-PCR	multiple	RdRp	NA	faeces/anal swab	United States of America	N	Colorado	Site 5	NA	NA	2007	NA		NA		Summer	Summer	NA					VERENA Admin	4/12/2022 2:07pm	faecal, rectal, or anal	pooled	1	0	0
349	165	165	140	alphacoronaviruses in new world bats: prevalence, persistence, phylogeny, and potential for interaction with humans	Osborne et al.	Plos One	2011	3	0	0	Lasionycteris noctivagans	alphacoronavirus or betacoronavirus	NA				single	cross-sectional	RNA	hemi-nested RT-PCR	multiple	RdRp	NA	faeces/anal swab	United States of America	N	Colorado	Site 5	NA	NA	2007	NA		NA		Summer	Summer	NA					VERENA Admin	4/12/2022 2:07pm	faecal, rectal, or anal	pooled	1	0	0
350	166	166	141	alphacoronaviruses in new world bats: prevalence, persistence, phylogeny, and potential for interaction with humans	Osborne et al.	Plos One	2011	3	0	0	Myotis thysanodes	alphacoronavirus or betacoronavirus	NA				single	cross-sectional	RNA	hemi-nested RT-PCR	multiple	RdRp	NA	faeces/anal swab	United States of America	N	Colorado	Site 5	NA	NA	2007	NA		NA		Summer	Summer	NA					VERENA Admin	4/12/2022 2:07pm	faecal, rectal, or anal	pooled	1	0	0
351	167	167	142	alphacoronaviruses in new world bats: prevalence, persistence, phylogeny, and potential for interaction with humans	Osborne et al.	Plos One	2011	13	0	0	Myotis yumanensis	alphacoronavirus or betacoronavirus	NA				single	cross-sectional	RNA	hemi-nested RT-PCR	multiple	RdRp	NA	faeces/anal swab	United States of America	N	Colorado	Site 5	NA	NA	2007	NA		NA		Summer	Summer	NA					VERENA Admin	4/12/2022 2:07pm	faecal, rectal, or anal	pooled	1	0	0
352	168	168	143	alphacoronaviruses in new world bats: prevalence, persistence, phylogeny, and potential for interaction with humans	Osborne et al.	Plos One	2011	6	0	0	Parastrellus hesperus	alphacoronavirus or betacoronavirus	NA				single	cross-sectional	RNA	hemi-nested RT-PCR	multiple	RdRp	NA	faeces/anal swab	United States of America	N	Colorado	Site 5	NA	NA	2007	NA		NA		Summer	Summer	NA					VERENA Admin	4/12/2022 2:07pm	faecal, rectal, or anal	pooled	1	0	0
353	169	169	144	alphacoronaviruses in new world bats: prevalence, persistence, phylogeny, and potential for interaction with humans	Osborne et al.	Plos One	2011	9	0	0	Myotis occultus	alphacoronavirus or betacoronavirus	NA				single	cross-sectional	RNA	hemi-nested RT-PCR	multiple	RdRp	NA	faeces/anal swab	United States of America	N	Colorado	Site 6	NA	NA	2007	NA		NA		Summer	Summer	NA					VERENA Admin	4/12/2022 2:07pm	faecal, rectal, or anal	pooled	1	0	0
354	170	170	145	alphacoronaviruses in new world bats: prevalence, persistence, phylogeny, and potential for interaction with humans	Osborne et al.	Plos One	2011	1	0	0	Myotis yumanensis	alphacoronavirus or betacoronavirus	NA				single	cross-sectional	RNA	hemi-nested RT-PCR	multiple	RdRp	NA	faeces/anal swab	United States of America	N	Colorado	Site 7	NA	NA	2007	NA		NA		Summer	Summer	NA					VERENA Admin	4/12/2022 2:07pm	faecal, rectal, or anal	pooled	1	0	0
355	171	171	146	alphacoronaviruses in new world bats: prevalence, persistence, phylogeny, and potential for interaction with humans	Osborne et al.	Plos One	2011	2	0	0	Eptesicus fuscus	alphacoronavirus or betacoronavirus	NA				single	cross-sectional	RNA	hemi-nested RT-PCR	multiple	RdRp	NA	faeces/anal swab	United States of America	N	Colorado	Site 8	NA	NA	2007	NA		NA		Summer	Summer	NA					VERENA Admin	4/12/2022 2:07pm	faecal, rectal, or anal	pooled	1	0	0
356	172	172	147	alphacoronaviruses in new world bats: prevalence, persistence, phylogeny, and potential for interaction with humans	Osborne et al.	Plos One	2011	1	0	0	Lasiurus cinereus	alphacoronavirus or betacoronavirus	NA				single	cross-sectional	RNA	hemi-nested RT-PCR	multiple	RdRp	NA	faeces/anal swab	United States of America	N	Colorado	Site 8	NA	NA	2007	NA		NA		Summer	Summer	NA					VERENA Admin	4/12/2022 2:07pm	faecal, rectal, or anal	pooled	1	0	0
357	173	173	148	alphacoronaviruses in new world bats: prevalence, persistence, phylogeny, and potential for interaction with humans	Osborne et al.	Plos One	2011	1	0	0	Myotis californicus	alphacoronavirus or betacoronavirus	NA				single	cross-sectional	RNA	hemi-nested RT-PCR	multiple	RdRp	NA	faeces/anal swab	United States of America	N	Colorado	Site 8	NA	NA	2007	NA		NA		Summer	Summer	NA					VERENA Admin	4/12/2022 2:07pm	faecal, rectal, or anal	pooled	1	0	0
358	174	174	149	alphacoronaviruses in new world bats: prevalence, persistence, phylogeny, and potential for interaction with humans	Osborne et al.	Plos One	2011	1	0	0	Myotis cillolabrum	alphacoronavirus or betacoronavirus	NA				single	cross-sectional	RNA	hemi-nested RT-PCR	multiple	RdRp	NA	faeces/anal swab	United States of America	N	Colorado	Site 8	NA	NA	2007	NA		NA		Summer	Summer	NA					VERENA Admin	4/12/2022 2:07pm	faecal, rectal, or anal	pooled	1	0	0
359	175	175	150	alphacoronaviruses in new world bats: prevalence, persistence, phylogeny, and potential for interaction with humans	Osborne et al.	Plos One	2011	1	0	0	Myotis evotis	alphacoronavirus or betacoronavirus	NA				single	cross-sectional	RNA	hemi-nested RT-PCR	multiple	RdRp	NA	faeces/anal swab	United States of America	N	Colorado	Site 8	NA	NA	2007	NA		NA		Summer	Summer	NA					VERENA Admin	4/12/2022 2:07pm	faecal, rectal, or anal	pooled	1	0	0
360	176	176	151	alphacoronaviruses in new world bats: prevalence, persistence, phylogeny, and potential for interaction with humans	Osborne et al.	Plos One	2011	1	0	0	Myotis thysanodes	alphacoronavirus or betacoronavirus	NA				single	cross-sectional	RNA	hemi-nested RT-PCR	multiple	RdRp	NA	faeces/anal swab	United States of America	N	Colorado	Site 8	NA	NA	2007	NA		NA		Summer	Summer	NA					VERENA Admin	4/12/2022 2:07pm	faecal, rectal, or anal	pooled	1	0	0
361	177	177	152	alphacoronaviruses in new world bats: prevalence, persistence, phylogeny, and potential for interaction with humans	Osborne et al.	Plos One	2011	4	0	0	Myotis volans	alphacoronavirus or betacoronavirus	NA				single	cross-sectional	RNA	hemi-nested RT-PCR	multiple	RdRp	NA	faeces/anal swab	United States of America	N	Colorado	Site 8	NA	NA	2007	NA		NA		Summer	Summer	NA					VERENA Admin	4/12/2022 2:07pm	faecal, rectal, or anal	pooled	1	0	0
362	178	178	153	alphacoronaviruses in new world bats: prevalence, persistence, phylogeny, and potential for interaction with humans	Osborne et al.	Plos One	2011	18	0	0	Eptesicus fuscus	alphacoronavirus or betacoronavirus	NA				single	cross-sectional	RNA	hemi-nested RT-PCR	multiple	RdRp	NA	faeces/anal swab	United States of America	N	Colorado	Site 9	NA	NA	2007	NA		NA		Summer	Summer	NA					VERENA Admin	4/12/2022 2:07pm	faecal, rectal, or anal	pooled	1	0	0
363	179	179	154	alphacoronaviruses in new world bats: prevalence, persistence, phylogeny, and potential for interaction with humans	Osborne et al.	Plos One	2011	1	0	0	Euderma maculatum	alphacoronavirus or betacoronavirus	NA				single	cross-sectional	RNA	hemi-nested RT-PCR	multiple	RdRp	NA	faeces/anal swab	United States of America	N	Colorado	Site 9	NA	NA	2007	NA		NA		Summer	Summer	NA					VERENA Admin	4/12/2022 2:07pm	faecal, rectal, or anal	pooled	1	0	0
364	180	180	155	alphacoronaviruses in new world bats: prevalence, persistence, phylogeny, and potential for interaction with humans	Osborne et al.	Plos One	2011	7	0	0	Lasiurus cinereus	alphacoronavirus or betacoronavirus	NA				single	cross-sectional	RNA	hemi-nested RT-PCR	multiple	RdRp	NA	faeces/anal swab	United States of America	N	Colorado	Site 9	NA	NA	2007	NA		NA		Summer	Summer	NA					VERENA Admin	4/12/2022 2:07pm	faecal, rectal, or anal	pooled	1	0	0
365	181	181	156	alphacoronaviruses in new world bats: prevalence, persistence, phylogeny, and potential for interaction with humans	Osborne et al.	Plos One	2011	7	0	0	Lasionycteris noctivagans	alphacoronavirus or betacoronavirus	NA				single	cross-sectional	RNA	hemi-nested RT-PCR	multiple	RdRp	NA	faeces/anal swab	United States of America	N	Colorado	Site 9	NA	NA	2007	NA		NA		Summer	Summer	NA					VERENA Admin	4/12/2022 2:07pm	faecal, rectal, or anal	pooled	1	0	0
366	182	182	157	alphacoronaviruses in new world bats: prevalence, persistence, phylogeny, and potential for interaction with humans	Osborne et al.	Plos One	2011	7	0	0	Myotis californicus	alphacoronavirus or betacoronavirus	NA				single	cross-sectional	RNA	hemi-nested RT-PCR	multiple	RdRp	NA	faeces/anal swab	United States of America	N	Colorado	Site 9	NA	NA	2007	NA		NA		Summer	Summer	NA					VERENA Admin	4/12/2022 2:07pm	faecal, rectal, or anal	pooled	1	0	0
367	183	183	158	alphacoronaviruses in new world bats: prevalence, persistence, phylogeny, and potential for interaction with humans	Osborne et al.	Plos One	2011	19	0	0	Myotis cillolabrum	alphacoronavirus or betacoronavirus	NA				single	cross-sectional	RNA	hemi-nested RT-PCR	multiple	RdRp	NA	faeces/anal swab	United States of America	N	Colorado	Site 9	NA	NA	2007	NA		NA		Summer	Summer	NA					VERENA Admin	4/12/2022 2:07pm	faecal, rectal, or anal	pooled	1	0	0
368	184	184	159	alphacoronaviruses in new world bats: prevalence, persistence, phylogeny, and potential for interaction with humans	Osborne et al.	Plos One	2011	22	0	0	Myotis evotis	alphacoronavirus or betacoronavirus	NA				single	cross-sectional	RNA	hemi-nested RT-PCR	multiple	RdRp	NA	faeces/anal swab	United States of America	N	Colorado	Site 9	NA	NA	2007	NA		NA		Summer	Summer	NA					VERENA Admin	4/12/2022 2:07pm	faecal, rectal, or anal	pooled	1	0	0
369	185	185	160	alphacoronaviruses in new world bats: prevalence, persistence, phylogeny, and potential for interaction with humans	Osborne et al.	Plos One	2011	4	0	0	Myotis thysanodes	alphacoronavirus or betacoronavirus	NA				single	cross-sectional	RNA	hemi-nested RT-PCR	multiple	RdRp	NA	faeces/anal swab	United States of America	N	Colorado	Site 9	NA	NA	2007	NA		NA		Summer	Summer	NA					VERENA Admin	4/12/2022 2:07pm	faecal, rectal, or anal	pooled	1	0	0
370	186	186	161	alphacoronaviruses in new world bats: prevalence, persistence, phylogeny, and potential for interaction with humans	Osborne et al.	Plos One	2011	22	0	0	Myotis volans	alphacoronavirus or betacoronavirus	NA				single	cross-sectional	RNA	hemi-nested RT-PCR	multiple	RdRp	NA	faeces/anal swab	United States of America	N	Colorado	Site 9	NA	NA	2007	NA		NA		Summer	Summer	NA					VERENA Admin	4/12/2022 2:07pm	faecal, rectal, or anal	pooled	1	0	0
371	187	187	162	alphacoronaviruses in new world bats: prevalence, persistence, phylogeny, and potential for interaction with humans	Osborne et al.	Plos One	2011	3	0	0	Myotis yumanensis	alphacoronavirus or betacoronavirus	NA				single	cross-sectional	RNA	hemi-nested RT-PCR	multiple	RdRp	NA	faeces/anal swab	United States of America	N	Colorado	Site 9	NA	NA	2007	NA		NA		Summer	Summer	NA					VERENA Admin	4/12/2022 2:07pm	faecal, rectal, or anal	pooled	1	0	0
372	188	188	163	alphacoronaviruses in new world bats: prevalence, persistence, phylogeny, and potential for interaction with humans	Osborne et al.	Plos One	2011	8	0	0	Parastrellus hesperus	alphacoronavirus or betacoronavirus	NA				single	cross-sectional	RNA	hemi-nested RT-PCR	multiple	RdRp	NA	faeces/anal swab	United States of America	N	Colorado	Site 9	NA	NA	2007	NA		NA		Summer	Summer	NA					VERENA Admin	4/12/2022 2:07pm	faecal, rectal, or anal	pooled	1	0	0
373	189	189	164	alphacoronaviruses in new world bats: prevalence, persistence, phylogeny, and potential for interaction with humans	Osborne et al.	Plos One	2011	13	0	0	Tadarida brasiliensis	alphacoronavirus or betacoronavirus	NA				single	cross-sectional	RNA	hemi-nested RT-PCR	multiple	RdRp	NA	faeces/anal swab	United States of America	N	Colorado	Site 9	NA	NA	2007	NA		NA		Summer	Summer	NA					VERENA Admin	4/12/2022 2:07pm	faecal, rectal, or anal	pooled	1	0	0
374	190	190	165	alphacoronaviruses in new world bats: prevalence, persistence, phylogeny, and potential for interaction with humans	Osborne et al.	Plos One	2011	8	0	0	Eptesicus fuscus	alphacoronavirus or betacoronavirus	NA				single	cross-sectional	RNA	hemi-nested RT-PCR	multiple	RdRp	NA	faeces/anal swab	United States of America	N	Colorado	Site 10	NA	NA	2007	NA		NA		Summer	Summer	NA					VERENA Admin	4/12/2022 2:07pm	faecal, rectal, or anal	pooled	1	0	0
375	191	191	166	alphacoronaviruses in new world bats: prevalence, persistence, phylogeny, and potential for interaction with humans	Osborne et al.	Plos One	2011	13	0	0	Lasionycteris noctivagans	alphacoronavirus or betacoronavirus	NA				single	cross-sectional	RNA	hemi-nested RT-PCR	multiple	RdRp	NA	faeces/anal swab	United States of America	N	Colorado	Site 10	NA	NA	2007	NA		NA		Summer	Summer	NA					VERENA Admin	4/12/2022 2:07pm	faecal, rectal, or anal	pooled	1	0	0
376	192	192	167	alphacoronaviruses in new world bats: prevalence, persistence, phylogeny, and potential for interaction with humans	Osborne et al.	Plos One	2011	6	0	0	Myotis evotis	alphacoronavirus or betacoronavirus	NA				single	cross-sectional	RNA	hemi-nested RT-PCR	multiple	RdRp	NA	faeces/anal swab	United States of America	N	Colorado	Site 10	NA	NA	2007	NA		NA		Summer	Summer	NA					VERENA Admin	4/12/2022 2:07pm	faecal, rectal, or anal	pooled	1	0	0
377	193	193	168	alphacoronaviruses in new world bats: prevalence, persistence, phylogeny, and potential for interaction with humans	Osborne et al.	Plos One	2011	7	0	0	Myotis occultus	alphacoronavirus or betacoronavirus	NA				single	cross-sectional	RNA	hemi-nested RT-PCR	multiple	RdRp	NA	faeces/anal swab	United States of America	N	Colorado	Site 10	NA	NA	2007	NA		NA		Summer	Summer	NA					VERENA Admin	4/12/2022 2:07pm	faecal, rectal, or anal	pooled	1	0	0
378	194	194	169	alphacoronaviruses in new world bats: prevalence, persistence, phylogeny, and potential for interaction with humans	Osborne et al.	Plos One	2011	23	0	0	Myotis volans	alphacoronavirus or betacoronavirus	NA				single	cross-sectional	RNA	hemi-nested RT-PCR	multiple	RdRp	NA	faeces/anal swab	United States of America	N	Colorado	Site 10	NA	NA	2007	NA		NA		Summer	Summer	NA					VERENA Admin	4/12/2022 2:07pm	faecal, rectal, or anal	pooled	1	0	0
379	195	195	170	alphacoronaviruses in new world bats: prevalence, persistence, phylogeny, and potential for interaction with humans	Osborne et al.	Plos One	2011	1	0	0	Myotis yumanensis	alphacoronavirus or betacoronavirus	NA				single	cross-sectional	RNA	hemi-nested RT-PCR	multiple	RdRp	NA	faeces/anal swab	United States of America	N	Colorado	Site 10	NA	NA	2007	NA		NA		Summer	Summer	NA					VERENA Admin	4/12/2022 2:07pm	faecal, rectal, or anal	pooled	1	0	0
380	196	196	171	alphacoronaviruses in new world bats: prevalence, persistence, phylogeny, and potential for interaction with humans	Osborne et al.	Plos One	2011	3	0	0	Eptesicus fuscus	alphacoronavirus or betacoronavirus	NA				single	cross-sectional	RNA	hemi-nested RT-PCR	multiple	RdRp	NA	faeces/anal swab	United States of America	N	Colorado	Site 11	NA	NA	2007	NA		NA		Summer	Summer	NA					VERENA Admin	4/12/2022 2:07pm	faecal, rectal, or anal	pooled	1	0	0
381	197	197	172	alphacoronaviruses in new world bats: prevalence, persistence, phylogeny, and potential for interaction with humans	Osborne et al.	Plos One	2011	7	0	0	Lasiurus cinereus	alphacoronavirus or betacoronavirus	NA				single	cross-sectional	RNA	hemi-nested RT-PCR	multiple	RdRp	NA	faeces/anal swab	United States of America	N	Colorado	Site 11	NA	NA	2007	NA		NA		Summer	Summer	NA					VERENA Admin	4/12/2022 2:07pm	faecal, rectal, or anal	pooled	1	0	0
382	198	198	173	alphacoronaviruses in new world bats: prevalence, persistence, phylogeny, and potential for interaction with humans	Osborne et al.	Plos One	2011	3	0	0	Lasionycteris noctivagans	alphacoronavirus or betacoronavirus	NA				single	cross-sectional	RNA	hemi-nested RT-PCR	multiple	RdRp	NA	faeces/anal swab	United States of America	N	Colorado	Site 11	NA	NA	2007	NA		NA		Summer	Summer	NA					VERENA Admin	4/12/2022 2:07pm	faecal, rectal, or anal	pooled	1	0	0
383	199	199	174	alphacoronaviruses in new world bats: prevalence, persistence, phylogeny, and potential for interaction with humans	Osborne et al.	Plos One	2011	11	0	0	Myotis volans	alphacoronavirus or betacoronavirus	NA				single	cross-sectional	RNA	hemi-nested RT-PCR	multiple	RdRp	NA	faeces/anal swab	United States of America	N	Colorado	Site 11	NA	NA	2007	NA		NA		Summer	Summer	NA					VERENA Admin	4/12/2022 2:07pm	faecal, rectal, or anal	pooled	1	0	0
384	200	200	175	alphacoronaviruses in new world bats: prevalence, persistence, phylogeny, and potential for interaction with humans	Osborne et al.	Plos One	2011	2	0	0	Antrozous pallidus	alphacoronavirus or betacoronavirus	NA				single	cross-sectional	RNA	hemi-nested RT-PCR	multiple	RdRp	NA	faeces/anal swab	United States of America	N	Colorado	Site 12	NA	NA	2007	NA		NA		Summer	Summer	NA					VERENA Admin	4/12/2022 2:07pm	faecal, rectal, or anal	pooled	1	0	0
385	201	201	176	alphacoronaviruses in new world bats: prevalence, persistence, phylogeny, and potential for interaction with humans	Osborne et al.	Plos One	2011	3	0	0	Corynorhinus townsendii	alphacoronavirus or betacoronavirus	NA				single	cross-sectional	RNA	hemi-nested RT-PCR	multiple	RdRp	NA	faeces/anal swab	United States of America	N	Colorado	Site 12	NA	NA	2007	NA		NA		Summer	Summer	NA					VERENA Admin	4/12/2022 2:07pm	faecal, rectal, or anal	pooled	1	0	0
386	202	202	177	alphacoronaviruses in new world bats: prevalence, persistence, phylogeny, and potential for interaction with humans	Osborne et al.	Plos One	2011	2	0	0	Eptesicus fuscus	alphacoronavirus or betacoronavirus	NA				single	cross-sectional	RNA	hemi-nested RT-PCR	multiple	RdRp	NA	faeces/anal swab	United States of America	N	Colorado	Site 13	NA	NA	2007	NA		NA		Summer	Summer	NA					VERENA Admin	4/12/2022 2:07pm	faecal, rectal, or anal	pooled	1	0	0
387	203	203	178	alphacoronaviruses in new world bats: prevalence, persistence, phylogeny, and potential for interaction with humans	Osborne et al.	Plos One	2011	2	0	0	Euderma maculatum	alphacoronavirus or betacoronavirus	NA				single	cross-sectional	RNA	hemi-nested RT-PCR	multiple	RdRp	NA	faeces/anal swab	United States of America	N	Colorado	Site 13	NA	NA	2007	NA		NA		Summer	Summer	NA					VERENA Admin	4/12/2022 2:07pm	faecal, rectal, or anal	pooled	1	0	0
388	204	204	179	alphacoronaviruses in new world bats: prevalence, persistence, phylogeny, and potential for interaction with humans	Osborne et al.	Plos One	2011	3	0	0	Lasionycteris noctivagans	alphacoronavirus or betacoronavirus	NA				single	cross-sectional	RNA	hemi-nested RT-PCR	multiple	RdRp	NA	faeces/anal swab	United States of America	N	Colorado	Site 13	NA	NA	2007	NA		NA		Summer	Summer	NA					VERENA Admin	4/12/2022 2:07pm	faecal, rectal, or anal	pooled	1	0	0
389	205	205	180	alphacoronaviruses in new world bats: prevalence, persistence, phylogeny, and potential for interaction with humans	Osborne et al.	Plos One	2011	6	0	0	Myotis evotis	alphacoronavirus or betacoronavirus	NA				single	cross-sectional	RNA	hemi-nested RT-PCR	multiple	RdRp	NA	faeces/anal swab	United States of America	N	Colorado	Site 13	NA	NA	2007	NA		NA		Summer	Summer	NA					VERENA Admin	4/12/2022 2:07pm	faecal, rectal, or anal	pooled	1	0	0
390	206	206	181	alphacoronaviruses in new world bats: prevalence, persistence, phylogeny, and potential for interaction with humans	Osborne et al.	Plos One	2011	6	0	0	Myotis occultus	alphacoronavirus or betacoronavirus	NA				single	cross-sectional	RNA	hemi-nested RT-PCR	multiple	RdRp	NA	faeces/anal swab	United States of America	N	Colorado	Site 13	NA	NA	2007	NA		NA		Summer	Summer	NA					VERENA Admin	4/12/2022 2:07pm	faecal, rectal, or anal	pooled	1	0	0
391	207	207	182	alphacoronaviruses in new world bats: prevalence, persistence, phylogeny, and potential for interaction with humans	Osborne et al.	Plos One	2011	4	0	0	Myotis volans	alphacoronavirus or betacoronavirus	NA				single	cross-sectional	RNA	hemi-nested RT-PCR	multiple	RdRp	NA	faeces/anal swab	United States of America	N	Colorado	Site 13	NA	NA	2007	NA		NA		Summer	Summer	NA					VERENA Admin	4/12/2022 2:07pm	faecal, rectal, or anal	pooled	1	0	0
392	208	208	183	alphacoronaviruses in new world bats: prevalence, persistence, phylogeny, and potential for interaction with humans	Osborne et al.	Plos One	2011	5	0	0	Eptesicus fuscus	alphacoronavirus or betacoronavirus	NA				single	cross-sectional	RNA	hemi-nested RT-PCR	multiple	RdRp	NA	faeces/anal swab	United States of America	N	Colorado	Site 14	NA	NA	2007	NA		NA		Summer	Summer	NA					VERENA Admin	4/12/2022 2:07pm	faecal, rectal, or anal	pooled	1	0	0
393	209	209	184	alphacoronaviruses in new world bats: prevalence, persistence, phylogeny, and potential for interaction with humans	Osborne et al.	Plos One	2011	3	0	0	Lasiurus cinereus	alphacoronavirus or betacoronavirus	NA				single	cross-sectional	RNA	hemi-nested RT-PCR	multiple	RdRp	NA	faeces/anal swab	United States of America	N	Colorado	Site 14	NA	NA	2007	NA		NA		Summer	Summer	NA					VERENA Admin	4/12/2022 2:07pm	faecal, rectal, or anal	pooled	1	0	0
394	210	210	185	alphacoronaviruses in new world bats: prevalence, persistence, phylogeny, and potential for interaction with humans	Osborne et al.	Plos One	2011	11	0	0	Lasionycteris noctivagans	alphacoronavirus or betacoronavirus	NA				single	cross-sectional	RNA	hemi-nested RT-PCR	multiple	RdRp	NA	faeces/anal swab	United States of America	N	Colorado	Site 14	NA	NA	2007	NA		NA		Summer	Summer	NA					VERENA Admin	4/12/2022 2:07pm	faecal, rectal, or anal	pooled	1	0	0
395	211	211	186	alphacoronaviruses in new world bats: prevalence, persistence, phylogeny, and potential for interaction with humans	Osborne et al.	Plos One	2011	3	0	0	Myotis evotis	alphacoronavirus or betacoronavirus	NA				single	cross-sectional	RNA	hemi-nested RT-PCR	multiple	RdRp	NA	faeces/anal swab	United States of America	N	Colorado	Site 14	NA	NA	2007	NA		NA		Summer	Summer	NA					VERENA Admin	4/12/2022 2:07pm	faecal, rectal, or anal	pooled	1	0	0
396	212	212	187	alphacoronaviruses in new world bats: prevalence, persistence, phylogeny, and potential for interaction with humans	Osborne et al.	Plos One	2011	13	0	0	Myotis thysanodes	alphacoronavirus or betacoronavirus	NA				single	cross-sectional	RNA	hemi-nested RT-PCR	multiple	RdRp	NA	faeces/anal swab	United States of America	N	Colorado	Site 14	NA	NA	2007	NA		NA		Summer	Summer	NA					VERENA Admin	4/12/2022 2:07pm	faecal, rectal, or anal	pooled	1	0	0
397	213	213	188	alphacoronaviruses in new world bats: prevalence, persistence, phylogeny, and potential for interaction with humans	Osborne et al.	Plos One	2011	7	0	0	Myotis evotis	alphacoronavirus or betacoronavirus	NA				single	cross-sectional	RNA	hemi-nested RT-PCR	multiple	RdRp	NA	faeces/anal swab	United States of America	N	Colorado	Site 15	NA	NA	2007	NA		NA		Summer	Summer	NA					VERENA Admin	4/12/2022 2:07pm	faecal, rectal, or anal	pooled	1	0	0
398	214	214	189	alphacoronaviruses in new world bats: prevalence, persistence, phylogeny, and potential for interaction with humans	Osborne et al.	Plos One	2011	1	0	0	Myotis thysanodes	alphacoronavirus or betacoronavirus	NA				single	cross-sectional	RNA	hemi-nested RT-PCR	multiple	RdRp	NA	faeces/anal swab	United States of America	N	Colorado	Site 15	NA	NA	2007	NA		NA		Summer	Summer	NA					VERENA Admin	4/12/2022 2:07pm	faecal, rectal, or anal	pooled	1	0	0
399	215	215	190	alphacoronaviruses in new world bats: prevalence, persistence, phylogeny, and potential for interaction with humans	Osborne et al.	Plos One	2011	3	0	0	Myotis volans	alphacoronavirus or betacoronavirus	NA				single	cross-sectional	RNA	hemi-nested RT-PCR	multiple	RdRp	NA	faeces/anal swab	United States of America	N	Colorado	Site 16	NA	NA	2007	NA		NA		Summer	Summer	NA					VERENA Admin	4/12/2022 2:07pm	faecal, rectal, or anal	pooled	1	0	0
400	216	216	191	alphacoronaviruses in new world bats: prevalence, persistence, phylogeny, and potential for interaction with humans	Osborne et al.	Plos One	2011	31	0	0	Eptesicus fuscus	alphacoronavirus or betacoronavirus	NA				single	cross-sectional	RNA	hemi-nested RT-PCR	multiple	RdRp	NA	faeces/anal swab	United States of America	N	Colorado	Site 17	NA	NA	2007	NA		NA		June	Summer	NA					VERENA Admin	4/12/2022 2:07pm	faecal, rectal, or anal	pooled	1	0	0
401	230	230	195	alphacoronaviruses in new world bats: prevalence, persistence, phylogeny, and potential for interaction with humans	Osborne et al.	Plos One	2011	29	0	0	Eptesicus fuscus	alphacoronavirus or betacoronavirus	NA				single	cross-sectional	RNA	hemi-nested RT-PCR	multiple	RdRp	NA	faeces/anal swab	United States of America	N	Colorado	Site 21	NA	NA	2007	NA		NA		June	Summer	NA					VERENA Admin	4/12/2022 2:07pm	faecal, rectal, or anal	pooled	1	0	0
402	231	231	209	alphacoronaviruses in new world bats: prevalence, persistence, phylogeny, and potential for interaction with humans	Osborne et al.	Plos One	2011	22	0	0	Eptesicus fuscus	alphacoronavirus or betacoronavirus	NA				single	cross-sectional	RNA	hemi-nested RT-PCR	multiple	RdRp	NA	faeces/anal swab	United States of America	N	Colorado	Site 21	NA	NA	2007	NA		NA		August	Summer	NA					VERENA Admin	4/12/2022 2:07pm	faecal, rectal, or anal	pooled	1	0	0
403	247	247	231	bat coronavirus phylogeography in the western indian ocean	Joffrin et al.	Sci Rep	2020	19	0	0	Macronycteris commersoni	alphacoronavirus or betacoronavirus	NA				single	cross-sectional	RNA	RT-PCR	single	RdRp	NA	intestines	Madagascar	S			NA	NA	2012	NA		NA			Year	NA					VERENA Admin	4/12/2022 2:07pm	intestine	tissue	1	1	1
404	248	248	232	bat coronavirus phylogeography in the western indian ocean	Joffrin et al.	Sci Rep	2020	19	0	0	Miniopterus manavi	alphacoronavirus or betacoronavirus	NA				single	cross-sectional	RNA	RT-PCR	single	RdRp	NA	intestines	Madagascar	S			NA	NA	2012	NA		NA			Year	NA					VERENA Admin	4/12/2022 2:07pm	intestine	tissue	1	1	1
405	249	249	233	bat coronavirus phylogeography in the western indian ocean	Joffrin et al.	Sci Rep	2020	14	0	0	Miniopterus gleni	alphacoronavirus or betacoronavirus	NA				single	cross-sectional	RNA	RT-PCR	single	RdRp	NA	intestines	Madagascar	S			NA	NA	2012	NA		NA			Year	NA					VERENA Admin	4/12/2022 2:07pm	intestine	tissue	1	1	1
406	250	250	234	bat coronavirus phylogeography in the western indian ocean	Joffrin et al.	Sci Rep	2020	2	0	0	Miniopterus gleni	alphacoronavirus or betacoronavirus	NA				single	cross-sectional	RNA	RT-PCR	single	RdRp	NA	rectal/oral swab	Madagascar	S			NA	NA	2014	NA		NA			Year	NA					VERENA Admin	4/12/2022 2:07pm	pooled swabs/samples	swab	1	1	1
407	251	251	235	bat coronavirus phylogeography in the western indian ocean	Joffrin et al.	Sci Rep	2020	28	0	0	Miniopterus griveaudi	alphacoronavirus or betacoronavirus	NA				single	cross-sectional	RNA	RT-PCR	single	RdRp	NA	rectal/oral swab	Madagascar	S			NA	NA	2014	NA		NA			Year	NA					VERENA Admin	4/12/2022 2:07pm	pooled swabs/samples	swab	1	1	1
408	252	252	236	bat coronavirus phylogeography in the western indian ocean	Joffrin et al.	Sci Rep	2020	8	0	0	Miniopterus mahafaliensis	alphacoronavirus or betacoronavirus	NA				single	cross-sectional	RNA	RT-PCR	single	RdRp	NA	intestines	Madagascar	S			NA	NA	2012	NA		NA			Year	NA					VERENA Admin	4/12/2022 2:07pm	intestine	tissue	1	1	1
409	253	253	237	bat coronavirus phylogeography in the western indian ocean	Joffrin et al.	Sci Rep	2020	8	0	0	Miniopterus sororculus	alphacoronavirus or betacoronavirus	NA				single	cross-sectional	RNA	RT-PCR	single	RdRp	NA	intestines	Madagascar	S			NA	NA	2012	NA		NA			Year	NA					VERENA Admin	4/12/2022 2:07pm	intestine	tissue	1	1	1
410	254	254	238	bat coronavirus phylogeography in the western indian ocean	Joffrin et al.	Sci Rep	2020	29	0	0	Chaerephon atsinanana	alphacoronavirus or betacoronavirus	NA				single	cross-sectional	RNA	RT-PCR	single	RdRp	NA	intestines	Madagascar	S			NA	NA	2013	NA		NA			Year	NA					VERENA Admin	4/12/2022 2:07pm	intestine	tissue	1	1	1
411	255	255	239	bat coronavirus phylogeography in the western indian ocean	Joffrin et al.	Sci Rep	2020	45	0	0	Chaerephon leucogaster	alphacoronavirus or betacoronavirus	NA				single	cross-sectional	RNA	RT-PCR	single	RdRp	NA	rectal/oral swab	Madagascar	S			NA	NA	2018	NA		NA			Year	NA					VERENA Admin	4/12/2022 2:07pm	pooled swabs/samples	swab	1	1	1
412	256	256	240	bat coronavirus phylogeography in the western indian ocean	Joffrin et al.	Sci Rep	2020	94	0	0	Mops leucostigma	alphacoronavirus or betacoronavirus	NA				single	cross-sectional	RNA	RT-PCR	single	RdRp	NA	rectal/oral swab	Madagascar	S			NA	NA	2018	NA		NA			Year	NA					VERENA Admin	4/12/2022 2:07pm	pooled swabs/samples	swab	1	1	1
413	258	258	242	bat coronavirus phylogeography in the western indian ocean	Joffrin et al.	Sci Rep	2020	2	0	0	Mops midas	alphacoronavirus or betacoronavirus	NA				single	cross-sectional	RNA	RT-PCR	single	RdRp	NA	rectal/oral swab	Madagascar	S			NA	NA	2018	NA		NA			Year	NA					VERENA Admin	4/12/2022 2:07pm	pooled swabs/samples	swab	1	1	1
414	260	260	244	bat coronavirus phylogeography in the western indian ocean	Joffrin et al.	Sci Rep	2020	41	0	0	Mormopterus jugularis	alphacoronavirus or betacoronavirus	NA				single	cross-sectional	RNA	RT-PCR	single	RdRp	NA	rectal/oral swab	Madagascar	S			NA	NA	2014	NA		NA			Year	NA					VERENA Admin	4/12/2022 2:07pm	pooled swabs/samples	swab	1	1	1
415	261	261	245	bat coronavirus phylogeography in the western indian ocean	Joffrin et al.	Sci Rep	2020	12	0	0	Otomops madagascariensis	alphacoronavirus or betacoronavirus	NA				single	cross-sectional	RNA	RT-PCR	single	RdRp	NA	intestines	Madagascar	S			NA	NA	2012	NA		NA			Year	NA					VERENA Admin	4/12/2022 2:07pm	intestine	tissue	1	1	1
416	262	262	246	bat coronavirus phylogeography in the western indian ocean	Joffrin et al.	Sci Rep	2020	6	0	0	Otomops madagascariensis	alphacoronavirus or betacoronavirus	NA				single	cross-sectional	RNA	RT-PCR	single	RdRp	NA	rectal/oral swab	Madagascar	S			NA	NA	2014	NA		NA			Year	NA					VERENA Admin	4/12/2022 2:07pm	pooled swabs/samples	swab	1	1	1
417	264	264	248	bat coronavirus phylogeography in the western indian ocean	Joffrin et al.	Sci Rep	2020	32	0	0	Paratriaenops furculus	alphacoronavirus or betacoronavirus	NA				single	cross-sectional	RNA	RT-PCR	single	RdRp	NA	rectal/oral swab	Madagascar	S			NA	NA	2014	NA		NA			Year	NA					VERENA Admin	4/12/2022 2:07pm	pooled swabs/samples	swab	1	1	1
418	267	267	251	bat coronavirus phylogeography in the western indian ocean	Joffrin et al.	Sci Rep	2020	17	0	0	Myotis goudoti	alphacoronavirus or betacoronavirus	NA				single	cross-sectional	RNA	RT-PCR	single	RdRp	NA	rectal/oral swab	Madagascar	S			NA	NA	2014	NA		NA			Year	NA					VERENA Admin	4/12/2022 2:07pm	pooled swabs/samples	swab	1	1	1
419	268	268	252	bat coronavirus phylogeography in the western indian ocean	Joffrin et al.	Sci Rep	2020	2	0	0	Neoromicia malagasyensis	alphacoronavirus or betacoronavirus	NA				single	cross-sectional	RNA	RT-PCR	single	RdRp	NA	intestines	Madagascar	S			NA	NA	2013	NA		NA			Year	NA					VERENA Admin	4/12/2022 2:07pm	intestine	tissue	1	1	1
420	269	269	253	bat coronavirus phylogeography in the western indian ocean	Joffrin et al.	Sci Rep	2020	4	0	0	Neoromicia matroka	alphacoronavirus or betacoronavirus	NA				single	cross-sectional	RNA	RT-PCR	single	RdRp	NA	intestines	Madagascar	S			NA	NA	2013	NA		NA			Year	NA					VERENA Admin	4/12/2022 2:07pm	intestine	tissue	1	1	1
421	270	270	254	bat coronavirus phylogeography in the western indian ocean	Joffrin et al.	Sci Rep	2020	5	0	0	Pipistrellus hesperidus	alphacoronavirus or betacoronavirus	NA				single	cross-sectional	RNA	RT-PCR	single	RdRp	NA	rectal/oral swab	Madagascar	S			NA	NA	2014	NA		NA			Year	NA					VERENA Admin	4/12/2022 2:07pm	pooled swabs/samples	swab	1	1	1
422	271	271	255	bat coronavirus phylogeography in the western indian ocean	Joffrin et al.	Sci Rep	2020	6	0	0	Momopterus acetabulosus	alphacoronavirus or betacoronavirus	NA				single	cross-sectional	RNA	RT-PCR	single	RdRp	NA	intestines	Mauritius	S			NA	NA	2012	NA		NA			Year	NA					VERENA Admin	4/12/2022 2:07pm	intestine	tissue	1	1	1
423	272	272	256	bat coronavirus phylogeography in the western indian ocean	Joffrin et al.	Sci Rep	2020	48	0	0	Pteropus niger	alphacoronavirus or betacoronavirus	NA				single	cross-sectional	RNA	RT-PCR	single	RdRp	NA	lung	Mauritius	S			NA	NA	2012	NA		NA			Year	NA					VERENA Admin	4/12/2022 2:07pm	lung or respiratory	tissue	1	1	1
424	273	273	257	bat coronavirus phylogeography in the western indian ocean	Joffrin et al.	Sci Rep	2020	2	0	0	Taphosius mauritianus	alphacoronavirus or betacoronavirus	NA				single	cross-sectional	RNA	RT-PCR	single	RdRp	NA	rectal/oral swab	Mauritius	S			NA	NA	2014	NA		NA			Year	NA					VERENA Admin	4/12/2022 2:07pm	pooled swabs/samples	swab	1	1	1
425	276	276	260	bat coronavirus phylogeography in the western indian ocean	Joffrin et al.	Sci Rep	2020	22	0	0	Pteropus seychellensis comorensis	alphacoronavirus or betacoronavirus	NA				single	cross-sectional	RNA	RT-PCR	single	RdRp	NA	rectal/oral swab	France	N	Mayotte		NA	NA	2014	NA		NA			Year	NA					VERENA Admin	4/12/2022 2:07pm	pooled swabs/samples	swab	1	1	1
426	282	282	266	bat coronavirus phylogeography in the western indian ocean	Joffrin et al.	Sci Rep	2020	20	0	0	Rhinolophus mossambicus	alphacoronavirus or betacoronavirus	NA				single	cross-sectional	RNA	RT-PCR	single	RdRp	NA	rectal/oral swab	Mozambique	S			NA	NA	2015	NA		NA			Year	NA					VERENA Admin	4/12/2022 2:07pm	pooled swabs/samples	swab	1	1	1
427	286	286	270	bat coronavirus phylogeography in the western indian ocean	Joffrin et al.	Sci Rep	2020	2	0	0	Neoromicia nana	alphacoronavirus or betacoronavirus	NA				single	cross-sectional	RNA	RT-PCR	single	RdRp	NA	rectal/oral swab	Mozambique	S			NA	NA	2015	NA		NA			Year	NA					VERENA Admin	4/12/2022 2:07pm	pooled swabs/samples	swab	1	1	1
428	287	287	271	bat coronavirus phylogeography in the western indian ocean	Joffrin et al.	Sci Rep	2020	2	0	0	Scotophilus viridis	alphacoronavirus or betacoronavirus	NA				single	cross-sectional	RNA	RT-PCR	single	RdRp	NA	rectal/oral swab	Mozambique	S			NA	NA	2015	NA		NA			Year	NA					VERENA Admin	4/12/2022 2:07pm	pooled swabs/samples	swab	1	1	1
429	289	289	273	bat coronavirus phylogeography in the western indian ocean	Joffrin et al.	Sci Rep	2020	50	0	0	Pteropus seychellensis seychellensis	alphacoronavirus or betacoronavirus	NA				single	cross-sectional	RNA	RT-PCR	single	RdRp	NA	lung	Seychelles	S			NA	NA	2014	NA		NA			Year	NA					VERENA Admin	4/12/2022 2:08pm	lung or respiratory	tissue	1	1	1
430	290	290	274	bat coronaviruses and experimental infection of bats, the philippines	Watanabe et al.	Emerg Infect Dis	2010	4	0	0	Cynopterus brachyotis	alphacoronavirus or betacoronavirus	NA				single	cross-sectional	RNA	RT-PCR	single	RdRp	NA	intestines	Philippines	N	Los Ba√±os		NA	NA	2008	NA		NA		July	Summer	NA					VERENA Admin	4/12/2022 2:07pm	intestine	tissue	1	0	0
431	291	291	275	bat coronaviruses and experimental infection of bats, the philippines	Watanabe et al.	Emerg Infect Dis	2010	3	0	0	Eonycteris spelaea	alphacoronavirus or betacoronavirus	NA				single	cross-sectional	RNA	RT-PCR	single	RdRp	NA	intestines	Philippines	N	Los Ba√±os		NA	NA	2008	NA		NA		July	Summer	NA					VERENA Admin	4/12/2022 2:07pm	intestine	tissue	1	0	0
432	292	292	276	bat coronaviruses and experimental infection of bats, the philippines	Watanabe et al.	Emerg Infect Dis	2010	14	0	0	Ptenochirus jagori	alphacoronavirus or betacoronavirus	NA				single	cross-sectional	RNA	RT-PCR	single	RdRp	NA	intestines	Philippines	N	Los Ba√±os		NA	NA	2008	NA		NA		July	Summer	NA					VERENA Admin	4/12/2022 2:07pm	intestine	tissue	1	0	0
433	293	293	277	bat coronaviruses and experimental infection of bats, the philippines	Watanabe et al.	Emerg Infect Dis	2010	1	0	0	Cynopterus brachyotis	alphacoronavirus or betacoronavirus	NA				single	cross-sectional	RNA	RT-PCR	single	RdRp	NA	intestines	Philippines	N	Diliman	Site A	NA	NA	2008	NA		NA		July	Summer	NA					VERENA Admin	4/12/2022 2:07pm	intestine	tissue	1	0	0
434	294	294	278	bat coronaviruses and experimental infection of bats, the philippines	Watanabe et al.	Emerg Infect Dis	2010	1	0	0	Eonycteris spelaea	alphacoronavirus or betacoronavirus	NA				single	cross-sectional	RNA	RT-PCR	single	RdRp	NA	intestines	Philippines	N	Diliman	Site A	NA	NA	2008	NA		NA		July	Summer	NA					VERENA Admin	4/12/2022 2:07pm	intestine	tissue	1	0	0
435	295	295	279	bat coronaviruses and experimental infection of bats, the philippines	Watanabe et al.	Emerg Infect Dis	2010	1	0	0	Ptenochirus jagori	alphacoronavirus or betacoronavirus	NA				single	cross-sectional	RNA	RT-PCR	single	RdRp	NA	intestines	Philippines	N	Diliman	Site A	NA	NA	2008	NA		NA		July	Summer	NA					VERENA Admin	4/12/2022 2:07pm	intestine	tissue	1	0	0
436	296	296	280	bat coronaviruses and experimental infection of bats, the philippines	Watanabe et al.	Emerg Infect Dis	2010	1	0	0	Eonycteris spelaea	alphacoronavirus or betacoronavirus	NA				single	cross-sectional	RNA	RT-PCR	single	RdRp	NA	intestines	Philippines	N	Diliman	Site B	NA	NA	2008	NA		NA		July	Summer	NA					VERENA Admin	4/12/2022 2:07pm	intestine	tissue	1	0	0
437	297	297	281	bat coronaviruses and experimental infection of bats, the philippines	Watanabe et al.	Emerg Infect Dis	2010	3	0	0	Pipistrellus javanicas	alphacoronavirus or betacoronavirus	NA				single	cross-sectional	RNA	RT-PCR	single	RdRp	NA	intestines	Philippines	N	Diliman	Site B	NA	NA	2008	NA		NA		July	Summer	NA					VERENA Admin	4/12/2022 2:07pm	intestine	tissue	1	0	0
438	299	299	283	bat coronaviruses and experimental infection of bats, the philippines	Watanabe et al.	Emerg Infect Dis	2010	18	0	0	Cynopterus brachyotis	alphacoronavirus or betacoronavirus	NA				single	cross-sectional	RNA	RT-PCR	single	RdRp	NA	intestines	Philippines	N	Diliman	Site C	NA	NA	2008	NA		NA		July	Summer	NA					VERENA Admin	4/12/2022 2:07pm	intestine	tissue	1	0	0
439	300	300	284	bat coronaviruses and experimental infection of bats, the philippines	Watanabe et al.	Emerg Infect Dis	2010	1	0	0	Ptenochirus jagori	alphacoronavirus or betacoronavirus	NA				single	cross-sectional	RNA	RT-PCR	single	RdRp	NA	intestines	Philippines	N	Diliman	Site C	NA	NA	2008	NA		NA		July	Summer	NA					VERENA Admin	4/12/2022 2:07pm	intestine	tissue	1	0	0
440	301	301	285	bat coronaviruses and experimental infection of bats, the philippines	Watanabe et al.	Emerg Infect Dis	2010	1	0	0	Rousettus amplexicaudatus	alphacoronavirus or betacoronavirus	NA				single	cross-sectional	RNA	RT-PCR	single	RdRp	NA	intestines	Philippines	N	Diliman	Site C	NA	NA	2008	NA		NA		July	Summer	NA					VERENA Admin	4/12/2022 2:07pm	intestine	tissue	1	0	0
441	307	307	291	bat coronaviruses and experimental infection of bats, the philippines	Watanabe et al.	Emerg Infect Dis	2010	1	0	0	Ptenochirus jagori	alphacoronavirus or betacoronavirus	NA				single	cross-sectional	RNA	RT-PCR	single	RdRp	NA	intestines	Philippines	N	Diliman	Site A	NA	NA	2008	NA		NA		July	Summer	NA					VERENA Admin	4/12/2022 2:07pm	intestine	tissue	1	0	0
442	309	309	293	bat coronaviruses and experimental infection of bats, the philippines	Watanabe et al.	Emerg Infect Dis	2010	3	0	0	Pipistrellus javanicas	alphacoronavirus or betacoronavirus	NA				single	cross-sectional	RNA	RT-PCR	single	RdRp	NA	intestines	Philippines	N	Diliman	Site B	NA	NA	2008	NA		NA		July	Summer	NA					VERENA Admin	4/12/2022 2:07pm	intestine	tissue	1	0	0
443	310	310	294	bat coronaviruses and experimental infection of bats, the philippines	Watanabe et al.	Emerg Infect Dis	2010	4	0	0	Scotphilus kuhlii	alphacoronavirus or betacoronavirus	NA				single	cross-sectional	RNA	RT-PCR	single	RdRp	NA	intestines	Philippines	N	Diliman	Site B	NA	NA	2008	NA		NA		July	Summer	NA					VERENA Admin	4/12/2022 2:07pm	intestine	tissue	1	0	0
444	312	312	296	bat coronaviruses and experimental infection of bats, the philippines	Watanabe et al.	Emerg Infect Dis	2010	1	0	0	Ptenochirus jagori	alphacoronavirus or betacoronavirus	NA				single	cross-sectional	RNA	RT-PCR	single	RdRp	NA	intestines	Philippines	N	Diliman	Site C	NA	NA	2008	NA		NA		July	Summer	NA					VERENA Admin	4/12/2022 2:08pm	intestine	tissue	1	0	0
445	333	333	328	characterization of a new member of alphacoronavirus with unique genomic features in rhinolophus bats	Wang et al.	Viruses	2019	17	0	0	Rhinolophus blythi	alphacoronavirus or betacoronavirus	NA				pooled	cross-sectional	RNA	hemi-nested RT-PCR	multiple	RdRp	NA	faecal swab/faeces	China	N	Guangdong, Hubei, Yunnan		NA	NA		2004	November	2014	November		Fall	NA					VERENA Admin	4/12/2022 2:07pm	faecal, rectal, or anal	pooled	0	1	0
446	334	334	330	characterization of a new member of alphacoronavirus with unique genomic features in rhinolophus bats	Wang et al.	Viruses	2019	21	0	0	Rhinolophus lepidus	alphacoronavirus or betacoronavirus	NA				pooled	longitudinal	RNA	hemi-nested RT-PCR	multiple	RdRp	NA	faecal swab/faeces	China	N	Fujian		NA	NA		2004	November	2014	November		Fall	NA					VERENA Admin	4/12/2022 2:07pm	faecal, rectal, or anal	pooled	0	1	0
447	335	335	331	characterization of a new member of alphacoronavirus with unique genomic features in rhinolophus bats	Wang et al.	Viruses	2019	8	0	0	Rhinolophus luctus	alphacoronavirus or betacoronavirus	NA				pooled	cross-sectional	RNA	hemi-nested RT-PCR	multiple	RdRp	NA	faecal swab/faeces	China	N	Guangdong, Hainan, Zhejiang		NA	NA		2004	November	2014	November		Fall	NA					VERENA Admin	4/12/2022 2:07pm	faecal, rectal, or anal	pooled	0	1	0
448	337	337	333	characterization of a new member of alphacoronavirus with unique genomic features in rhinolophus bats	Wang et al.	Viruses	2019	5	0	0	Rhinolophus monoceros	alphacoronavirus or betacoronavirus	NA				pooled	longitudinal	RNA	hemi-nested RT-PCR	multiple	RdRp	NA	faecal swab/faeces	China	N	Yunnan		NA	NA		2004	November	2014	November		Fall	NA					VERENA Admin	4/12/2022 2:07pm	faecal, rectal, or anal	pooled	0	1	0
449	338	338	334	characterization of a new member of alphacoronavirus with unique genomic features in rhinolophus bats	Wang et al.	Viruses	2019	106	0	0	Rhinolophus pearsoni	alphacoronavirus or betacoronavirus	NA				pooled	cross-sectional	RNA	hemi-nested RT-PCR	multiple	RdRp	NA	faecal swab/faeces	China	N	Fujian, Guangdong, Guangxi, Guizhou, Henan, Tibet, Yunnan		NA	NA		2004	November	2014	November		Fall	NA					VERENA Admin	4/12/2022 2:07pm	faecal, rectal, or anal	pooled	0	1	0
450	354	354	418	circulation of group 2 coronaviruses in a bat species common to urban areas in western europe	Reusken et al.	Vector Borne Zoonotic Dis	2010	1	0	0	Eptesicus serotinus	alphacoronavirus or betacoronavirus	NA				pooled	cross-sectional	RNA	nested RT-PCR	multiple	RdRp	NA	faeces	Netherlands	N		Leidschendam	NA	NA	2008	NA		NA			Year	NA					VERENA Admin	4/12/2022 2:09pm	faecal, rectal, or anal	faeces	1	1	1
451	355	355	419	circulation of group 2 coronaviruses in a bat species common to urban areas in western europe	Reusken et al.	Vector Borne Zoonotic Dis	2010	4	0	0	myotis bechsteinii	alphacoronavirus or betacoronavirus	NA				pooled	cross-sectional	RNA	nested RT-PCR	multiple	RdRp	NA	faeces	Netherlands	N		Maastricht-west	NA	NA	2008	NA		NA			Year	NA					VERENA Admin	4/12/2022 2:09pm	faecal, rectal, or anal	faeces	1	1	1
452	356	356	420	circulation of group 2 coronaviruses in a bat species common to urban areas in western europe	Reusken et al.	Vector Borne Zoonotic Dis	2010	2	0	0	Myotis brandtii	alphacoronavirus or betacoronavirus	NA				pooled	cross-sectional	RNA	nested RT-PCR	multiple	RdRp	NA	faeces	Netherlands	N		Veldhuizen, Berg en Terblijt	NA	NA	2008	NA		NA			Year	NA					VERENA Admin	4/12/2022 2:09pm	faecal, rectal, or anal	faeces	1	1	1
453	359	359	423	circulation of group 2 coronaviruses in a bat species common to urban areas in western europe	Reusken et al.	Vector Borne Zoonotic Dis	2010	6	0	0	Myotis emarginatus	alphacoronavirus or betacoronavirus	NA				pooled	cross-sectional	RNA	nested RT-PCR	multiple	RdRp	NA	faeces	Netherlands	N		Maastricht-west, Meerssen, Berg en Terblijt, Sibbe	NA	NA	2008	NA		NA			Year	NA					VERENA Admin	4/12/2022 2:09pm	faecal, rectal, or anal	faeces	1	1	1
454	360	360	424	circulation of group 2 coronaviruses in a bat species common to urban areas in western europe	Reusken et al.	Vector Borne Zoonotic Dis	2010	1	0	0	Myotis myotis	alphacoronavirus or betacoronavirus	NA				pooled	cross-sectional	RNA	nested RT-PCR	multiple	RdRp	NA	faeces	Netherlands	N		Meerssen	NA	NA	2008	NA		NA			Year	NA					VERENA Admin	4/12/2022 2:09pm	faecal, rectal, or anal	faeces	1	1	1
455	361	361	425	circulation of group 2 coronaviruses in a bat species common to urban areas in western europe	Reusken et al.	Vector Borne Zoonotic Dis	2010	3	0	0	Myotis mystacinus	alphacoronavirus or betacoronavirus	NA				pooled	cross-sectional	RNA	nested RT-PCR	multiple	RdRp	NA	faeces	Netherlands	N		Veldhuizen, Zeddam, Doetinchem‚ÄìSlangenburg	NA	NA	2008	NA		NA			Year	NA					VERENA Admin	4/12/2022 2:09pm	faecal, rectal, or anal	faeces	1	1	1
456	362	362	426	circulation of group 2 coronaviruses in a bat species common to urban areas in western europe	Reusken et al.	Vector Borne Zoonotic Dis	2010	2	0	0	Myotis nattereri	alphacoronavirus or betacoronavirus	NA				pooled	cross-sectional	RNA	nested RT-PCR	multiple	RdRp	NA	faeces	Netherlands	N		Veldhuizen, Meerssen	NA	NA	2008	NA		NA			Year	NA					VERENA Admin	4/12/2022 2:09pm	faecal, rectal, or anal	faeces	1	1	1
457	364	364	428	circulation of group 2 coronaviruses in a bat species common to urban areas in western europe	Reusken et al.	Vector Borne Zoonotic Dis	2010	8	0	0	Pipistrellus nathusii	alphacoronavirus or betacoronavirus	NA				pooled	cross-sectional	RNA	nested RT-PCR	multiple	RdRp	NA	faeces	Netherlands	N		Lisse, Noordwijk aan Zee, Noordwijkerhout, Wassenaar	NA	NA	2008	NA		NA			Year	NA					VERENA Admin	4/12/2022 2:09pm	faecal, rectal, or anal	faeces	1	1	1
458	367	367	430	circulation of group 2 coronaviruses in a bat species common to urban areas in western europe	Reusken et al.	Vector Borne Zoonotic Dis	2010	7	0	0	Plecotus auritus	alphacoronavirus or betacoronavirus	NA				pooled	cross-sectional	RNA	nested RT-PCR	multiple	RdRp	NA	faeces	Netherlands	N		‚Äôs Gravenland, ‚Äôs Gravenland, Veldhuizen, Beekermark-Zeddam, Doetinchem‚ÄìSlangenburg, Meerssen	NA	NA	2008	NA		NA			Year	NA					VERENA Admin	4/12/2022 2:09pm	faecal, rectal, or anal	faeces	1	1	1
459	387	387	2959	complete genome sequence of bat coronavirus hku2 from chinese horseshoe bats revealed a much smaller spike gene with a different evolutionary lineage from the rest of the genome	Lau et al.	Virology	2007	348	0	0	Rhinolophus sinicus	alphacoronavirus or betacoronavirus	NA				pooled	cross-sectional	RNA	RT-PCR	single	RdRp	NA	respiratory specimen	China	N	Hong Kong		NA	NA		2004	April	2006	April		Year	NA					VERENA Admin	4/12/2022 2:09pm	lung or respiratory	tissue	1	1	1
460	388	388	2960	complete genome sequence of bat coronavirus hku2 from chinese horseshoe bats revealed a much smaller spike gene with a different evolutionary lineage from the rest of the genome	Lau et al.	Virology	2007	64	0	0	Rhinolophus sinicus	alphacoronavirus or betacoronavirus	NA				pooled	cross-sectional	RNA	RT-PCR	single	RdRp	NA	respiratory specimen	China	N	Guangdong		NA	NA		2004	April	2006	April		Year	NA					VERENA Admin	4/12/2022 2:09pm	lung or respiratory	tissue	1	1	1
461	395	395	503	coronavirus and paramyxovirus in bats from northwest italy	Rizzo et al.	Bmc Vet Res	2017	2	0	0	Pipistrellus nathusii	alphacoronavirus or betacoronavirus	NA				pooled	cross-sectional	RNA	end point PCR	single	RdRp	NA	faeces or urine swab	Italy	N	Piedmont + Liguria	pool of 43 sites in Northern Italy	NA	NA		2013		2016		mid-June to October	Summer,Fall	NA					VERENA Admin	4/12/2022 2:09pm	pooled swabs/samples	pooled	1	1	0
462	399	399	505	coronavirus and paramyxovirus in bats from northwest italy	Rizzo et al.	Bmc Vet Res	2017	1	0	0	Myotis brandtii	alphacoronavirus or betacoronavirus	NA				pooled	cross-sectional	RNA	end point PCR	single	RdRp	NA	faeces or urine swab	Italy	N	Piedmont + Liguria	pool of 43 sites in Northern Italy	NA	NA		2013		2016		mid-June to October	Summer,Fall	NA					VERENA Admin	4/12/2022 2:09pm	pooled swabs/samples	pooled	1	1	0
463	400	400	506	coronavirus and paramyxovirus in bats from northwest italy	Rizzo et al.	Bmc Vet Res	2017	1	0	0	Myotis bechsteinii	alphacoronavirus or betacoronavirus	NA				pooled	cross-sectional	RNA	end point PCR	single	RdRp	NA	faeces or urine swab	Italy	N	Piedmont + Liguria	pool of 43 sites in Northern Italy	NA	NA		2013		2016		mid-June to October	Summer,Fall	NA					VERENA Admin	4/12/2022 2:09pm	pooled swabs/samples	pooled	1	1	0
464	405	405	509	coronavirus and paramyxovirus in bats from northwest italy	Rizzo et al.	Bmc Vet Res	2017	29	0	0	Myotis emarginatus	alphacoronavirus or betacoronavirus	NA				pooled	cross-sectional	RNA	end point PCR	single	RdRp	NA	faeces or urine swab	Italy	N	Piedmont + Liguria	pool of 43 sites in Northern Italy	NA	NA		2013		2016		mid-June to October	Summer,Fall	NA					VERENA Admin	4/12/2022 2:09pm	pooled swabs/samples	pooled	1	1	0
465	408	408	511	coronavirus and paramyxovirus in bats from northwest italy	Rizzo et al.	Bmc Vet Res	2017	3	0	0	Myotis mistacinus	alphacoronavirus or betacoronavirus	NA				pooled	cross-sectional	RNA	end point PCR	single	RdRp	NA	faeces or urine swab	Italy	N	Piedmont + Liguria	pool of 43 sites in Northern Italy	NA	NA		2013		2016		mid-June to October	Summer,Fall	NA					VERENA Admin	4/12/2022 2:09pm	pooled swabs/samples	pooled	1	1	0
466	409	409	512	coronavirus and paramyxovirus in bats from northwest italy	Rizzo et al.	Bmc Vet Res	2017	5	0	0	Hypsugo savii	alphacoronavirus or betacoronavirus	NA				pooled	cross-sectional	RNA	end point PCR	single	RdRp	NA	faeces or urine swab	Italy	N	Piedmont + Liguria	pool of 43 sites in Northern Italy	NA	NA		2013		2016		mid-June to October	Summer,Fall	NA					VERENA Admin	4/12/2022 2:09pm	pooled swabs/samples	pooled	1	1	0
467	411	411	514	coronavirus and paramyxovirus in bats from northwest italy	Rizzo et al.	Bmc Vet Res	2017	1	0	0	Plecotus austriacus	alphacoronavirus or betacoronavirus	NA				pooled	cross-sectional	RNA	end point PCR	single	RdRp	NA	faeces or urine swab	Italy	N	Piedmont + Liguria	pool of 43 sites in Northern Italy	NA	NA		2013		2016		mid-June to October	Summer,Fall	NA					VERENA Admin	4/12/2022 2:09pm	pooled swabs/samples	pooled	1	1	0
468	412	412	515	coronavirus and paramyxovirus in bats from northwest italy	Rizzo et al.	Bmc Vet Res	2017	1	0	0	Plecotus macrobullaris	alphacoronavirus or betacoronavirus	NA				pooled	cross-sectional	RNA	end point PCR	single	RdRp	NA	faeces or urine swab	Italy	N	Piedmont + Liguria	pool of 43 sites in Northern Italy	NA	NA		2013		2016		mid-June to October	Summer,Fall	NA					VERENA Admin	4/12/2022 2:09pm	pooled swabs/samples	pooled	1	1	0
469	413	413	516	coronavirus and paramyxovirus in bats from northwest italy	Rizzo et al.	Bmc Vet Res	2017	17	0	0	Barbastella barbastellus	alphacoronavirus or betacoronavirus	NA				pooled	cross-sectional	RNA	end point PCR	single	RdRp	NA	faeces or urine swab	Italy	N	Piedmont + Liguria	pool of 43 sites in Northern Italy	NA	NA		2013		2016		mid-June to October	Summer,Fall	NA					VERENA Admin	4/12/2022 2:09pm	pooled swabs/samples	pooled	1	1	0
470	414	414	517	coronavirus and paramyxovirus in bats from northwest italy	Rizzo et al.	Bmc Vet Res	2017	1	0	0	Nyctalus leisleri	alphacoronavirus or betacoronavirus	NA				pooled	cross-sectional	RNA	end point PCR	single	RdRp	NA	faeces or urine swab	Italy	N	Piedmont + Liguria	pool of 43 sites in Northern Italy	NA	NA		2013		2016		mid-June to October	Summer,Fall	NA					VERENA Admin	4/12/2022 2:09pm	pooled swabs/samples	pooled	1	1	0
471	420	420	519	coronavirus and paramyxovirus in bats from northwest italy	Rizzo et al.	Bmc Vet Res	2017	1	0	0	Rhinolophus hipposideros	alphacoronavirus or betacoronavirus	NA				pooled	cross-sectional	RNA	end point PCR	single	RdRp	NA	faeces or urine swab	Italy	N	Piedmont + Liguria	pool of 43 sites in Northern Italy	NA	NA		2013		2016		mid-June to October	Summer,Fall	NA					VERENA Admin	4/12/2022 2:10pm	pooled swabs/samples	pooled	1	1	0
472	424	424	588	coronaviruses in bent-winged bats (miniopterus spp.)	Chu et al.	J Gen Virol	2006	1	0	0	Miniopterus pusillus	alphacoronavirus or betacoronavirus	NA		bat		single	cross-sectional	RNA	RT-PCR,hemi-nested PCR	multiple	RdRp	NA	faecal and/or throat sample	China	N	Hong Kong	abandoned mine cave	NA	NA		2005		NA		August	Summer	NA					VERENA Admin	4/12/2022 2:11pm	pooled swabs/samples	pooled	1	0	0
473	427	427	597	coronaviruses in bent-winged bats (miniopterus spp.)	Chu et al.	J Gen Virol	2006	20	0	0	Miniopterus magnater	alphacoronavirus or betacoronavirus	NA		bat		pooled	cross-sectional	RNA	RT-PCR,hemi-nested PCR	multiple	RdRp	NA	faecal and/or throat sample	China	N	Hong Kong	abandoned mine cave	NA	NA		2006		NA		March	Spring	NA					VERENA Admin	4/12/2022 2:11pm	pooled swabs/samples	pooled	0	0	0
574	567	567	741	coronavirus testing indicates transmission risk increases along wildlife supply chains for human consumption in viet nam, 2013-2014	Nguyen quynh huong et al.	Plos One	2020	2	0	0	Cynopterus horsfieldii	alphacoronavirus or betacoronavirus	NA				pooled	cross-sectional	RNA	consensus nested-PCR	multiple	RdRp	NA	rectal swab	Vietnam	N	Soc Trang	Natural bat roost	NA	NA		2013	January	2014	March	Wet and Dry	Year	NA					VERENA Admin	4/12/2022 2:12pm	faecal, rectal, or anal	swab	1	1	1
575	568	568	742	coronavirus testing indicates transmission risk increases along wildlife supply chains for human consumption in viet nam, 2013-2014	Nguyen quynh huong et al.	Plos One	2020	1	0	0	Cynopterus horsfieldii	alphacoronavirus or betacoronavirus	NA				pooled	cross-sectional	RNA	consensus nested-PCR	multiple	RdRp	NA	oral swab	Vietnam	N	Soc Trang	Natural bat roost	NA	NA		2013	January	2014	March	Wet and Dry	Year	NA					VERENA Admin	4/12/2022 2:12pm	oropharyngeal	swab	1	1	1
576	569	569	748	coronavirus infection and diversity in bats in the australasian region	Smith et al.	Ecohealth	2016	29	0	0	Hipposideros ater	alphacoronavirus or betacoronavirus	NA				pooled	longitudinal	RNA	RT-PCR	single	RdRp	NA	faeces or anal swab or intestinal content or oropharyngeal swab	Australia	S	far-north Queensland		NA	NA		2006		2009			Year	NA					VERENA Admin	4/12/2022 2:12pm	pooled swabs/samples	pooled	1	1	1
577	570	570	1614	coronavirus infection and diversity in bats in the australasian region	Smith et al.	Ecohealth	2016	27	0	0	Hipposideros ater	alphacoronavirus or betacoronavirus	NA				pooled	longitudinal	RNA	RT-PCR	single	RdRp	NA	faeces or anal swab or intestinal content or oropharyngeal swab	Australia	S	Northern Territory		NA	NA		2006		2009			Year	NA					VERENA Admin	4/12/2022 2:12pm	pooled swabs/samples	pooled	1	1	1
578	571	571	750	coronavirus infection and diversity in bats in the australasian region	Smith et al.	Ecohealth	2016	2	0	0	Hipposideros terasensis	alphacoronavirus or betacoronavirus	NA				single	cross-sectional	RNA	RT-PCR	single	RdRp	NA	faeces or anal swab or intestinal content or oropharyngeal swab	Taiwan	N			NA	NA	2008	NA		NA			Year	NA					VERENA Admin	4/12/2022 2:12pm	pooled swabs/samples	pooled	1	1	1
579	573	573	752	coronavirus infection and diversity in bats in the australasian region	Smith et al.	Ecohealth	2016	57	0	0	Macroderma gigas	alphacoronavirus or betacoronavirus	NA				pooled	longitudinal	RNA	RT-PCR	single	RdRp	NA	faeces or anal swab or intestinal content or oropharyngeal swab	Australia	S	Northern Territory		NA	NA		2006		2009			Year	NA					VERENA Admin	4/12/2022 2:12pm	pooled swabs/samples	pooled	1	1	1
580	575	575	754	coronavirus infection and diversity in bats in the australasian region	Smith et al.	Ecohealth	2016	27	0	0	Pteropus poliocephalus	alphacoronavirus or betacoronavirus	NA				single	cross-sectional	RNA	RT-PCR	single	RdRp	NA	faeces or anal swab or intestinal content or oropharyngeal swab	Australia	S	south-east Queensland		NA	NA	2009	NA		NA			Year	NA					VERENA Admin	4/12/2022 2:12pm	pooled swabs/samples	pooled	1	1	1
581	576	576	755	coronavirus infection and diversity in bats in the australasian region	Smith et al.	Ecohealth	2016	6	0	0	Rousettus amplexicaudatus	alphacoronavirus or betacoronavirus	NA				pooled	longitudinal	RNA	RT-PCR	single	RdRp	NA	faeces or anal swab or intestinal content or oropharyngeal swab	Indonesia	S			NA	NA		2000		2006			Year	NA					VERENA Admin	4/12/2022 2:12pm	pooled swabs/samples	pooled	1	1	1
582	578	578	757	coronavirus infection and diversity in bats in the australasian region	Smith et al.	Ecohealth	2016	448	0	0	Rhinolophus megaphyllus	alphacoronavirus or betacoronavirus	NA				pooled	longitudinal	RNA	RT-PCR	single	RdRp	NA	faeces or anal swab or intestinal content or oropharyngeal swab	Australia	S	south-east Queensland		NA	NA		2006		2009			Year	NA					VERENA Admin	4/12/2022 2:12pm	pooled swabs/samples	pooled	1	1	1
583	579	579	758	coronavirus infection and diversity in bats in the australasian region	Smith et al.	Ecohealth	2016	41	0	0	Rhinolophus monoceros	alphacoronavirus or betacoronavirus	NA				single	cross-sectional	RNA	RT-PCR	single	RdRp	NA	faeces or anal swab or intestinal content or oropharyngeal swab	Taiwan	N			NA	NA	2008	NA		NA			Year	NA					VERENA Admin	4/12/2022 2:12pm	pooled swabs/samples	pooled	1	1	1
584	585	585	764	coronavirus infection and diversity in bats in the australasian region	Smith et al.	Ecohealth	2016	3	0	0	Mormopterus beccarii	alphacoronavirus or betacoronavirus	NA				pooled	longitudinal	RNA	RT-PCR	single	RdRp	NA	faeces or anal swab or intestinal content or oropharyngeal swab	Australia	S	south-east Queensland		NA	NA		2006		2009			Year	NA					VERENA Admin	4/12/2022 2:12pm	pooled swabs/samples	pooled	1	1	1
585	586	586	765	coronavirus infection and diversity in bats in the australasian region	Smith et al.	Ecohealth	2016	1	0	0	Mormopterus norfolkensis	alphacoronavirus or betacoronavirus	NA				pooled	longitudinal	RNA	RT-PCR	single	RdRp	NA	faeces or anal swab or intestinal content or oropharyngeal swab	Australia	S	south-east Queensland		NA	NA		2006		2009			Year	NA					VERENA Admin	4/12/2022 2:12pm	pooled swabs/samples	pooled	1	1	1
586	587	587	766	coronavirus infection and diversity in bats in the australasian region	Smith et al.	Ecohealth	2016	31	0	0	Myotis macropus	alphacoronavirus or betacoronavirus	NA				pooled	longitudinal	RNA	RT-PCR	single	RdRp	NA	faeces or anal swab or intestinal content or oropharyngeal swab	Australia	S	far-north Queensland		NA	NA		2006		2009			Year	NA					VERENA Admin	4/12/2022 2:12pm	pooled swabs/samples	pooled	1	1	1
587	589	589	768	coronavirus infection and diversity in bats in the australasian region	Smith et al.	Ecohealth	2016	6	0	0	Nyctophilus bifax	alphacoronavirus or betacoronavirus	NA				pooled	longitudinal	RNA	RT-PCR	single	RdRp	NA	faeces or anal swab or intestinal content or oropharyngeal swab	Australia	S	south-east Queensland		NA	NA		2006		2009			Year	NA					VERENA Admin	4/12/2022 2:12pm	pooled swabs/samples	pooled	1	1	1
588	590	590	769	coronavirus infection and diversity in bats in the australasian region	Smith et al.	Ecohealth	2016	7	0	0	Nyctophilus gouldi	alphacoronavirus or betacoronavirus	NA				pooled	longitudinal	RNA	RT-PCR	single	RdRp	NA	faeces or anal swab or intestinal content or oropharyngeal swab	Australia	S	south-east Queensland		NA	NA		2006		2009			Year	NA					VERENA Admin	4/12/2022 2:12pm	pooled swabs/samples	pooled	1	1	1
589	591	591	770	coronavirus infection and diversity in bats in the australasian region	Smith et al.	Ecohealth	2016	1	0	0	Scotorepens greyii	alphacoronavirus or betacoronavirus	NA				pooled	longitudinal	RNA	RT-PCR	single	RdRp	NA	faeces or anal swab or intestinal content or oropharyngeal swab	Australia	S	south-east Queensland		NA	NA		2006		2009			Year	NA					VERENA Admin	4/12/2022 2:12pm	pooled swabs/samples	pooled	1	1	1
590	592	592	771	coronavirus infection and diversity in bats in the australasian region	Smith et al.	Ecohealth	2016	1	0	0	Scotorepens rueppellii	alphacoronavirus or betacoronavirus	NA				pooled	longitudinal	RNA	RT-PCR	single	RdRp	NA	faeces or anal swab or intestinal content or oropharyngeal swab	Australia	S	south-east Queensland		NA	NA		2006		2009			Year	NA					VERENA Admin	4/12/2022 2:12pm	pooled swabs/samples	pooled	1	1	1
591	594	594	773	coronavirus infection and diversity in bats in the australasian region	Smith et al.	Ecohealth	2016	31	0	0	Vespadelus troughtoni	alphacoronavirus or betacoronavirus	NA				pooled	longitudinal	RNA	RT-PCR	single	RdRp	NA	faeces or anal swab or intestinal content or oropharyngeal swab	Australia	S	far-north Queensland		NA	NA		2006		2009			Year	NA					VERENA Admin	4/12/2022 2:12pm	pooled swabs/samples	pooled	1	1	1
592	595	595	831	coronaviruses in south african bats	Geldenhuys et al.	Vector Borne Zoonotic Dis	2013	2	0	0	Eptesicus hottentotus	alphacoronavirus or betacoronavirus	NA				single	cross-sectional	RNA	double heminested RT-PCR	multiple	RdRp	NA	faeces or rectal tissue/swab	South Africa	S	North West	Taung	NA	NA	(post-2005)	NA		NA			Year	NA					VERENA Admin	4/12/2022 2:12pm	faecal, rectal, or anal	pooled	1	1	1
593	596	596	832	coronaviruses in south african bats	Geldenhuys et al.	Vector Borne Zoonotic Dis	2013	11	0	0	Epomophorus wahlbergi	alphacoronavirus or betacoronavirus	NA				pooled	cross-sectional	RNA	double heminested RT-PCR	multiple	RdRp	NA	faeces or rectal tissue/swab	South Africa	S	KwaZulu Natal	Amanzimtoti, Durban, Rocktail Bay (St. Lucia), Woodhurst (Chatsworth)	NA	NA	(post-2005)	NA		NA			Year	NA					VERENA Admin	4/12/2022 2:12pm	faecal, rectal, or anal	pooled	1	1	1
594	597	597	833	coronaviruses in south african bats	Geldenhuys et al.	Vector Borne Zoonotic Dis	2013	1	0	0	Epomophorus gambianus	alphacoronavirus or betacoronavirus	NA				single	cross-sectional	RNA	double heminested RT-PCR	multiple	RdRp	NA	faeces or rectal tissue/swab	South Africa	S	Limpopo	Pafuri, Kruger National Park	NA	NA	(post-2005)	NA		NA			Year	NA					VERENA Admin	4/12/2022 2:12pm	faecal, rectal, or anal	pooled	1	1	1
595	598	598	834	coronaviruses in south african bats	Geldenhuys et al.	Vector Borne Zoonotic Dis	2013	1	0	0	Glauconycteris variegata	alphacoronavirus or betacoronavirus	NA				single	cross-sectional	RNA	double heminested RT-PCR	multiple	RdRp	NA	faeces or rectal tissue/swab	South Africa	S	KwaZulu Natal	Rocktail Bay, St. Lucia	NA	NA	(post-2005)	NA		NA			Year	NA					VERENA Admin	4/12/2022 2:12pm	faecal, rectal, or anal	pooled	1	1	1
596	599	599	835	coronaviruses in south african bats	Geldenhuys et al.	Vector Borne Zoonotic Dis	2013	2	0	0	Hipposideros caffer	alphacoronavirus or betacoronavirus	NA				single	cross-sectional	RNA	double heminested RT-PCR	multiple	RdRp	NA	faeces or rectal tissue/swab	South Africa	S	Limpopo	Pafuri, Kruger National Park	NA	NA	(post-2005)	NA		NA			Year	NA					VERENA Admin	4/12/2022 2:12pm	faecal, rectal, or anal	pooled	1	1	1
597	601	601	837	coronaviruses in south african bats	Geldenhuys et al.	Vector Borne Zoonotic Dis	2013	2	0	0	Mops condylurus	alphacoronavirus or betacoronavirus	NA				single	cross-sectional	RNA	double heminested RT-PCR	multiple	RdRp	NA	faeces or rectal tissue/swab	South Africa	S	Limpopo	Palaborwa	NA	NA	(post-2005)	NA		NA			Year	NA					VERENA Admin	4/12/2022 2:12pm	faecal, rectal, or anal	pooled	1	1	1
598	604	604	840	coronaviruses in south african bats	Geldenhuys et al.	Vector Borne Zoonotic Dis	2013	3	0	0	Chaerephon pumilus	alphacoronavirus or betacoronavirus	NA				single	cross-sectional	RNA	double heminested RT-PCR	multiple	RdRp	NA	faeces or rectal tissue/swab	South Africa	S	KwaZulu Natal	Rocktail Bay, St. Lucia	NA	NA	(post-2005)	NA		NA			Year	NA					VERENA Admin	4/12/2022 2:12pm	faecal, rectal, or anal	pooled	1	1	1
599	605	605	841	coronaviruses in south african bats	Geldenhuys et al.	Vector Borne Zoonotic Dis	2013	4	0	0	Tadarida aegyptiaca	alphacoronavirus or betacoronavirus	NA				single	cross-sectional	RNA	double heminested RT-PCR	multiple	RdRp	NA	faeces or rectal tissue/swab	South Africa	S	North West	Taung	NA	NA	(post-2005)	NA		NA			Year	NA					VERENA Admin	4/12/2022 2:12pm	faecal, rectal, or anal	pooled	1	1	1
600	608	608	844	coronaviruses in south african bats	Geldenhuys et al.	Vector Borne Zoonotic Dis	2013	7	0	0	Neuromicia nana	alphacoronavirus or betacoronavirus	NA				single	cross-sectional	RNA	double heminested RT-PCR	multiple	RdRp	NA	faeces or rectal tissue/swab	South Africa	S	Limpopo	Pafuri, Kruger National Park	NA	NA	(post-2005)	NA		NA			Year	NA					VERENA Admin	4/12/2022 2:12pm	faecal, rectal, or anal	pooled	1	1	1
601	609	609	845	coronaviruses in south african bats	Geldenhuys et al.	Vector Borne Zoonotic Dis	2013	2	0	0	Neuromicia helios	alphacoronavirus or betacoronavirus	NA				single	cross-sectional	RNA	double heminested RT-PCR	multiple	RdRp	NA	faeces or rectal tissue/swab	South Africa	S	Limpopo	Pafuri, Kruger National Park	NA	NA	(post-2005)	NA		NA			Year	NA					VERENA Admin	4/12/2022 2:12pm	faecal, rectal, or anal	pooled	1	1	1
602	610	610	846	coronaviruses in south african bats	Geldenhuys et al.	Vector Borne Zoonotic Dis	2013	1	0	0	Neoromicia zuluensis	alphacoronavirus or betacoronavirus	NA				single	cross-sectional	RNA	double heminested RT-PCR	multiple	RdRp	NA	faeces or rectal tissue/swab	South Africa	S	Limpopo	Pafuri, Kruger National Park	NA	NA	(post-2005)	NA		NA			Year	NA					VERENA Admin	4/12/2022 2:12pm	faecal, rectal, or anal	pooled	1	1	1
603	612	612	848	coronaviruses in south african bats	Geldenhuys et al.	Vector Borne Zoonotic Dis	2013	7	0	0	Nycticeinops schlieffenii	alphacoronavirus or betacoronavirus	NA				single	cross-sectional	RNA	double heminested RT-PCR	multiple	RdRp	NA	faeces or rectal tissue/swab	South Africa	S	Limpopo	Pafuri, Kruger National Park	NA	NA	(post-2005)	NA		NA			Year	NA					VERENA Admin	4/12/2022 2:12pm	faecal, rectal, or anal	pooled	1	1	1
604	613	613	849	coronaviruses in south african bats	Geldenhuys et al.	Vector Borne Zoonotic Dis	2013	2	0	0	Nycteris thebaica	alphacoronavirus or betacoronavirus	NA				single	cross-sectional	RNA	double heminested RT-PCR	multiple	RdRp	NA	faeces or rectal tissue/swab	South Africa	S	KwaZulu Natal	Rocktail Bay, St. Lucia	NA	NA	(post-2005)	NA		NA			Year	NA					VERENA Admin	4/12/2022 2:12pm	faecal, rectal, or anal	pooled	1	1	1
605	614	614	850	coronaviruses in south african bats	Geldenhuys et al.	Vector Borne Zoonotic Dis	2013	5	0	0	Rhinolophus denti	alphacoronavirus or betacoronavirus	NA				single	cross-sectional	RNA	double heminested RT-PCR	multiple	RdRp	NA	faeces or rectal tissue/swab	South Africa	S	North West	Taung	NA	NA	(post-2005)	NA		NA			Year	NA					VERENA Admin	4/12/2022 2:12pm	faecal, rectal, or anal	pooled	1	1	1
606	615	615	851	coronaviruses in south african bats	Geldenhuys et al.	Vector Borne Zoonotic Dis	2013	1	0	0	Rhinolophus capensis	alphacoronavirus or betacoronavirus	NA				single	cross-sectional	RNA	double heminested RT-PCR	multiple	RdRp	NA	faeces or rectal tissue/swab	South Africa	S	Limpopo	Labuschagne farm, Louis Trichard	NA	NA	(post-2005)	NA		NA			Year	NA					VERENA Admin	4/12/2022 2:12pm	faecal, rectal, or anal	pooled	1	1	1
607	616	616	852	coronaviruses in south african bats	Geldenhuys et al.	Vector Borne Zoonotic Dis	2013	1	0	0	Rhinolophus darlingi damarensis	alphacoronavirus or betacoronavirus	NA				single	cross-sectional	RNA	double heminested RT-PCR	multiple	RdRp	NA	faeces or rectal tissue/swab	South Africa	S	North West	Taung	NA	NA	(post-2005)	NA		NA			Year	NA					VERENA Admin	4/12/2022 2:12pm	faecal, rectal, or anal	pooled	1	1	1
608	617	617	853	coronaviruses in south african bats	Geldenhuys et al.	Vector Borne Zoonotic Dis	2013	1	0	0	Rhinolophus landeri	alphacoronavirus or betacoronavirus	NA				single	cross-sectional	RNA	double heminested RT-PCR	multiple	RdRp	NA	faeces or rectal tissue/swab	South Africa	S	Limpopo	Pafuri, Kruger National Park	NA	NA	(post-2005)	NA		NA			Year	NA					VERENA Admin	4/12/2022 2:12pm	faecal, rectal, or anal	pooled	1	1	1
609	619	619	855	coronaviruses in south african bats	Geldenhuys et al.	Vector Borne Zoonotic Dis	2013	3	0	0	Rousettus aegyptiacus	alphacoronavirus or betacoronavirus	NA				single	cross-sectional	RNA	double heminested RT-PCR	multiple	RdRp	NA	faeces or rectal tissue/swab	South Africa	S	Limpopo	Pafuri, Kruger National Park	NA	NA	(post-2005)	NA		NA			Year	NA					VERENA Admin	4/12/2022 2:12pm	faecal, rectal, or anal	pooled	1	1	1
610	620	620	856	coronaviruses in south african bats	Geldenhuys et al.	Vector Borne Zoonotic Dis	2013	9	0	0	Scotophilus dinganii	alphacoronavirus or betacoronavirus	NA				pooled	cross-sectional	RNA	double heminested RT-PCR	multiple	RdRp	NA	faeces or rectal tissue/swab	South Africa	S	Limpopo, North West	Pafuri, Kruger National Park (Limpopo), Kgaswane (North West)	NA	NA	(post-2005)	NA		NA			Year	NA					VERENA Admin	4/12/2022 2:12pm	faecal, rectal, or anal	pooled	1	1	1
611	621	621	857	coronaviruses in south african bats	Geldenhuys et al.	Vector Borne Zoonotic Dis	2013	2	0	0	Scotophilus leucogaster	alphacoronavirus or betacoronavirus	NA				single	cross-sectional	RNA	double heminested RT-PCR	multiple	RdRp	NA	faeces or rectal tissue/swab	South Africa	S	Limpopo	Pafuri, Kruger National Park	NA	NA	(post-2005)	NA		NA			Year	NA					VERENA Admin	4/12/2022 2:12pm	faecal, rectal, or anal	pooled	1	1	1
612	622	622	858	coronaviruses in south african bats	Geldenhuys et al.	Vector Borne Zoonotic Dis	2013	1	0	0	Scotophilus viridis	alphacoronavirus or betacoronavirus	NA				single	cross-sectional	RNA	double heminested RT-PCR	multiple	RdRp	NA	faeces or rectal tissue/swab	South Africa	S	Limpopo	Pafuri, Kruger National Park	NA	NA	(post-2005)	NA		NA			Year	NA					VERENA Admin	4/12/2022 2:12pm	faecal, rectal, or anal	pooled	1	1	1
613	629	629	868	detection of a virus related to betacoronaviruses in italian greater horseshoe bats	Balboni et al.	Epidemiol Infect	2011	11	0	0	Rhinolophus ferrumequinum	alphacoronavirus or betacoronavirus or gammacoronavirus	NA				pooled	cross-sectional	RNA	RT-PCR	single	RdRp	NA	anal swab	Italy	N			NA	NA	2009	NA		NA			Year	NA					VERENA Admin	4/12/2022 2:12pm	faecal, rectal, or anal	swab	1	1	1
614	630	630	870	detection and characterization of distinct alphacoronaviruses in five different bat species in denmark	Lazov et al.	Viruses	2018	2	0	0	Myotis daubentonii	alphacoronavirus or betacoronavirus	NA				single	cross-sectional	RNA	rtRT-PCR	single	ORF1b	NA	faeces	Denmark	N		Vesl√∏s - 2 individuals	NA	NA	2013	NA	September	NA			Fall	NA					VERENA Admin	4/12/2022 2:13pm	faecal, rectal, or anal	faeces	0	1	0
615	631	631	1839	detection and characterization of distinct alphacoronaviruses in five different bat species in denmark	Lazov et al.	Viruses	2018	2	0	0	Myotis daubentonii	alphacoronavirus or betacoronavirus	NA				single	cross-sectional	RNA	rtRT-PCR	single	ORF1b	NA	roost feces	Denmark	N		Vesl√∏s - 2 from nest boxes	NA	NA	2013	NA	September	NA			Fall	NA					VERENA Admin	4/12/2022 2:13pm	faecal, rectal, or anal	faeces	0	1	0
616	637	637	876	detection and characterization of distinct alphacoronaviruses in five different bat species in denmark	Lazov et al.	Viruses	2018	5	0	0	Myotis daubentonii	alphacoronavirus or betacoronavirus	NA				repeat	longitudinal	RNA	rtRT-PCR	single	ORF1b	NA	faeces	Denmark	N		M√∏nsted	NA	NA	2016	NA	May	NA			Spring	NA					VERENA Admin	4/12/2022 2:13pm	faecal, rectal, or anal	faeces	0	0	0
617	639	639	878	detection and characterization of distinct alphacoronaviruses in five different bat species in denmark	Lazov et al.	Viruses	2018	2	0	0	Myotis daubentonii	alphacoronavirus or betacoronavirus	NA				repeat	longitudinal	RNA	rtRT-PCR	single	ORF1b	NA	faeces	Denmark	N		M√∏nsted	NA	NA	2017	NA	April	NA			Spring	NA					VERENA Admin	4/12/2022 2:13pm	faecal, rectal, or anal	faeces	0	0	0
618	640	640	879	detection and characterization of distinct alphacoronaviruses in five different bat species in denmark	Lazov et al.	Viruses	2018	2	0	0	Myotis dasycneme	alphacoronavirus or betacoronavirus	NA				repeat	longitudinal	RNA	rtRT-PCR	single	ORF1b	NA	faeces	Denmark	N		M√∏nsted	NA	NA	2013	NA	October	NA			Fall	NA					VERENA Admin	4/12/2022 2:13pm	faecal, rectal, or anal	faeces	0	1	0
619	641	641	880	detection and characterization of distinct alphacoronaviruses in five different bat species in denmark	Lazov et al.	Viruses	2018	6	0	0	Myotis dasycneme	alphacoronavirus or betacoronavirus	NA				repeat	longitudinal	RNA	rtRT-PCR	single	ORF1b	NA	faeces	Denmark	N		M√∏nsted	NA	NA	2014	NA	October	NA			Fall	NA					VERENA Admin	4/12/2022 2:13pm	faecal, rectal, or anal	faeces	0	1	0
620	646	646	885	detection and characterization of distinct alphacoronaviruses in five different bat species in denmark	Lazov et al.	Viruses	2018	7	0	0	Myotis nattereri	alphacoronavirus or betacoronavirus	NA				pooled	longitudinal	RNA	rtRT-PCR	single	ORF1b	NA	faeces	Denmark	N		Bornholm	NA	NA	2013	NA	August	NA	September		Summer,Fall	NA					VERENA Admin	4/12/2022 2:13pm	faecal, rectal, or anal	faeces	1	1	0
621	647	647	886	detection and characterization of distinct alphacoronaviruses in five different bat species in denmark	Lazov et al.	Viruses	2018	1	0	0	Myotis nattereri	alphacoronavirus or betacoronavirus	NA				single	cross-sectional	RNA	rtRT-PCR	single	ORF1b	NA	faeces	Denmark	N		Lolland, Agerup forest	NA	NA	2013	NA	September	NA			Fall	NA					VERENA Admin	4/12/2022 2:13pm	faecal, rectal, or anal	faeces	0	1	0
622	649	649	888	detection and characterization of distinct alphacoronaviruses in five different bat species in denmark	Lazov et al.	Viruses	2018	1	0	0	Myotis nattereri	alphacoronavirus or betacoronavirus	NA				repeat	longitudinal	RNA	rtRT-PCR	single	ORF1b	NA	faeces	Denmark	N		M√∏nsted	NA	NA	2016	NA	September	NA			Fall	NA					VERENA Admin	4/12/2022 2:13pm	faecal, rectal, or anal	faeces	0	1	0
623	650	650	889	detection and characterization of distinct alphacoronaviruses in five different bat species in denmark	Lazov et al.	Viruses	2018	4	0	0	Myotis bechsteinii	alphacoronavirus or betacoronavirus	NA				repeat	longitudinal	RNA	rtRT-PCR	single	ORF1b	NA	faeces	Denmark	N		Bornholm	NA	NA	2013	NA	August	NA			Summer	NA					VERENA Admin	4/12/2022 2:13pm	faecal, rectal, or anal	faeces	1	0	0
624	651	651	890	detection and characterization of distinct alphacoronaviruses in five different bat species in denmark	Lazov et al.	Viruses	2018	1	0	0	Myotis bechsteinii	alphacoronavirus or betacoronavirus	NA				repeat	longitudinal	RNA	rtRT-PCR	single	ORF1b	NA	faeces	Denmark	N		Bornholm - 1 individual	NA	NA	2015	NA	August	NA			Summer	NA					VERENA Admin	4/12/2022 2:13pm	faecal, rectal, or anal	faeces	1	0	0
625	652	652	1840	detection and characterization of distinct alphacoronaviruses in five different bat species in denmark	Lazov et al.	Viruses	2018	1	0	0	Myotis bechsteinii	alphacoronavirus or betacoronavirus	NA				repeat	longitudinal	RNA	rtRT-PCR	single	ORF1b	NA	roost feces	Denmark	N		Bornholm - 1 from nest box	NA	NA	2015	NA	August	NA			Summer	NA					VERENA Admin	4/12/2022 2:13pm	faecal, rectal, or anal	faeces	1	0	0
626	653	653	891	detection and characterization of distinct alphacoronaviruses in five different bat species in denmark	Lazov et al.	Viruses	2018	3	0	0	Myotis bechsteinii	alphacoronavirus or betacoronavirus	NA				repeat	longitudinal	RNA	rtRT-PCR	single	ORF1b	NA	roost feces	Denmark	N		Bornholm - 3 from next boxes	NA	NA	2016	NA	August	NA			Summer	NA					VERENA Admin	4/12/2022 2:13pm	faecal, rectal, or anal	faeces	1	0	0
627	654	654	892	detection and characterization of distinct alphacoronaviruses in five different bat species in denmark	Lazov et al.	Viruses	2018	2	0	0	Myotis bechsteinii	alphacoronavirus or betacoronavirus	NA				repeat	longitudinal	RNA	rtRT-PCR	single	ORF1b	NA	faeces	Denmark	N		Bornholm	NA	NA	2017	NA	September	NA			Fall	NA					VERENA Admin	4/12/2022 2:13pm	faecal, rectal, or anal	faeces	0	1	0
628	655	655	893	detection and characterization of distinct alphacoronaviruses in five different bat species in denmark	Lazov et al.	Viruses	2018	1	0	0	Myotis mystacinus	alphacoronavirus or betacoronavirus	NA				repeat	longitudinal	RNA	rtRT-PCR	single	ORF1b	NA	faeces	Denmark	N		Bornholm	NA	NA	2013	NA	August	NA			Summer	NA					VERENA Admin	4/12/2022 2:13pm	faecal, rectal, or anal	faeces	1	0	0
629	656	656	894	detection and characterization of distinct alphacoronaviruses in five different bat species in denmark	Lazov et al.	Viruses	2018	1	0	0	Myotis mystacinus	alphacoronavirus or betacoronavirus	NA				repeat	longitudinal	RNA	rtRT-PCR	single	ORF1b	NA	faeces	Denmark	N		Bornholm	NA	NA	2016	NA	August	NA			Summer	NA					VERENA Admin	4/12/2022 2:13pm	faecal, rectal, or anal	faeces	1	0	0
630	657	657	895	detection and characterization of distinct alphacoronaviruses in five different bat species in denmark	Lazov et al.	Viruses	2018	2	0	0	Myotis brandtii	alphacoronavirus or betacoronavirus	NA				single	cross-sectional	RNA	rtRT-PCR	single	ORF1b	NA	faeces	Denmark	N		Bornholm	NA	NA	2013	NA	August	NA			Summer	NA					VERENA Admin	4/12/2022 2:13pm	faecal, rectal, or anal	faeces	1	0	0
631	658	658	896	detection and characterization of distinct alphacoronaviruses in five different bat species in denmark	Lazov et al.	Viruses	2018	1	0	0	Myotis brandtii	alphacoronavirus or betacoronavirus	NA				single	cross-sectional	RNA	rtRT-PCR	single	ORF1b	NA	faeces	Denmark	N		M√∏nsted	NA	NA	2015	NA	April	NA			Spring	NA					VERENA Admin	4/12/2022 2:13pm	faecal, rectal, or anal	faeces	0	0	0
632	659	659	897	detection and characterization of distinct alphacoronaviruses in five different bat species in denmark	Lazov et al.	Viruses	2018	2	0	0	Nyctalus noctula	alphacoronavirus or betacoronavirus	NA				single	cross-sectional	RNA	rtRT-PCR	single	ORF1b	NA	faeces	Denmark	N		Bornholm - 2 individual	NA	NA	2013	NA	August	NA			Summer	NA					VERENA Admin	4/12/2022 2:13pm	faecal, rectal, or anal	faeces	1	0	0
633	660	660	1841	detection and characterization of distinct alphacoronaviruses in five different bat species in denmark	Lazov et al.	Viruses	2018	2	0	0	Nyctalus noctula	alphacoronavirus or betacoronavirus	NA				single	cross-sectional	RNA	rtRT-PCR	single	ORF1b	NA	roost feces	Denmark	N		Bornholm - 2 from nest boxes	NA	NA	2013	NA	August	NA			Summer	NA					VERENA Admin	4/12/2022 2:13pm	faecal, rectal, or anal	faeces	1	0	0
634	663	663	900	detection and characterization of distinct alphacoronaviruses in five different bat species in denmark	Lazov et al.	Viruses	2018	1	0	0	Pipistrellus pygmaeus	alphacoronavirus or betacoronavirus	NA				single	cross-sectional	RNA	rtRT-PCR	single	ORF1b	NA	roost feces	Denmark	N		Sor√∏ - from nest boxes	NA	NA	2015	NA		NA		Summer	Summer	NA					VERENA Admin	4/12/2022 2:13pm	faecal, rectal, or anal	faeces	1	0	0
635	665	665	902	detection and characterization of distinct alphacoronaviruses in five different bat species in denmark	Lazov et al.	Viruses	2018	1	0	0	Pipistrellus pygmaeus	alphacoronavirus or betacoronavirus	NA				pooled	longitudinal	RNA	rtRT-PCR	single	ORF1b	NA	roost feces	Denmark	N		Helsinge - sample from abandoned colony	NA	NA	2015	NA	September	NA	October		Summer,Fall	NA					VERENA Admin	4/12/2022 2:13pm	faecal, rectal, or anal	faeces	1	1	0
636	666	666	903	detection and characterization of distinct alphacoronaviruses in five different bat species in denmark	Lazov et al.	Viruses	2018	3	0	0	Pipistrellus pygmaeus	alphacoronavirus or betacoronavirus	NA				single	cross-sectional	RNA	rtRT-PCR	single	ORF1b	NA	roost feces	Denmark	N		Tureby - from colony	NA	NA	2016	NA	August	NA			Summer	NA					VERENA Admin	4/12/2022 2:13pm	faecal, rectal, or anal	faeces	1	0	0
637	667	667	904	detection and characterization of distinct alphacoronaviruses in five different bat species in denmark	Lazov et al.	Viruses	2018	1	0	0	Plecotus auritus	alphacoronavirus or betacoronavirus	NA				single	cross-sectional	RNA	rtRT-PCR	single	ORF1b	NA	faeces	Denmark	N		Bornholm	NA	NA	2013	NA	August	NA			Summer	NA					VERENA Admin	4/12/2022 2:13pm	faecal, rectal, or anal	faeces	1	0	0
638	668	668	905	detection and characterization of distinct alphacoronaviruses in five different bat species in denmark	Lazov et al.	Viruses	2018	1	0	0	Plecotus auritus	alphacoronavirus or betacoronavirus	NA				pooled	longitudinal	RNA	rtRT-PCR	single	ORF1b	NA	roost feces	Denmark	N		Bornholm - from floor	NA	NA	2015	NA	September	NA	October		Summer,Fall	NA					VERENA Admin	4/12/2022 2:13pm	faecal, rectal, or anal	faeces	1	1	0
639	671	671	907	detection and characterization of distinct alphacoronaviruses in five different bat species in denmark	Lazov et al.	Viruses	2018	1	0	0	Eptesicus serotinus	alphacoronavirus or betacoronavirus	NA				single	cross-sectional	RNA	rtRT-PCR	single	ORF1b	NA	roost feces	Denmark	N		Saksk√∏bing - from floor	NA	NA	2017	NA	June	NA			Summer	NA					VERENA Admin	4/12/2022 2:13pm	faecal, rectal, or anal	faeces	1	0	0
640	675	675	913	detection of severe acute respiratory syndrome-like, middle east respiratory syndrome-like bat coronaviruses and group h rotavirus in faeces of korean bats	Kim et al.	Transbound Emerg Dis	2016	4	0	0	Rhinolophus ferrumequinum	alphacoronavirus or betacoronavirus	NA				single	cross-sectional	RNA	RT-PCR	single	RdRp	NA	faeces	South Korea	N	Jeongsun	PG Cave	NA	NA	2015	NA		NA		October	Fall	NA					VERENA Admin	4/12/2022 2:13pm	faecal, rectal, or anal	faeces	0	1	0
641	678	678	918	detection of severe acute respiratory syndrome-like, middle east respiratory syndrome-like bat coronaviruses and group h rotavirus in faeces of korean bats	Kim et al.	Transbound Emerg Dis	2016	4	0	0	Rhinolophus ferrumequinum	alphacoronavirus or betacoronavirus	NA				single	cross-sectional	RNA	RT-PCR	single	RdRp	NA	faeces	South Korea	N	Yeongwol	YJ Cave	NA	NA	2015	NA		NA		December	Winter	NA					VERENA Admin	4/12/2022 2:13pm	faecal, rectal, or anal	faeces	0	0	1
642	679	679	919	detection of severe acute respiratory syndrome-like, middle east respiratory syndrome-like bat coronaviruses and group h rotavirus in faeces of korean bats	Kim et al.	Transbound Emerg Dis	2016	4	0	0	Rhinolophus ferrumequinum	alphacoronavirus or betacoronavirus	NA				single	cross-sectional	RNA	RT-PCR	single	RdRp	NA	faeces	South Korea	N	Miwon	CS Cave	NA	NA	2015	NA		NA		December	Winter	NA					VERENA Admin	4/12/2022 2:13pm	faecal, rectal, or anal	faeces	0	0	1
643	682	682	932	detection of specific antibodies to the nucleocapsid protein fragments of severe acute respiratory syndrome-coronavirus and scotophilus bat coronavirus-512 in three insectivorous bat species	Chen YiNing et al.	Taiwan Veterinary Journal	2018	18	0	0	Miniopterus fuliginosus	alphacoronavirus or betacoronavirus	NA				pooled	longitudinal	RNA	RT-PCR	single	RdRp	NA	faeces	Taiwan	N	Yilan	irrigation culvert at Dongshan	NA	NA		2014	October	2015	September		Summer,Fall	2					VERENA Admin	4/12/2022 2:14pm	faecal, rectal, or anal	faeces	1	1	0
644	683	683	933	detection of the severe acute respiratory syndrome-related coronavirus and alphacoronavirus in the bat population of taiwan	Chen et al.	Zoonoses Public Health	2016	1	0	0	Coelops frithii formosanus	alphacoronavirus or betacoronavirus	NA				single	cross-sectional	RNA	nested RT-PCR	multiple	RdRp	NA	faeces	Taiwan	N	Miaoli	Woods	121¬∞00'45‚Ä≥E	24¬∞25'35‚Ä≥N	2014	NA		NA		September	Fall	NA	Y				VERENA Admin	4/12/2022 2:14pm	faecal, rectal, or anal	faeces	0	1	0
645	690	690	937	detection of the severe acute respiratory syndrome-related coronavirus and alphacoronavirus in the bat population of taiwan	Chen et al.	Zoonoses Public Health	2016	2	0	0	Barbastella darjelingesis	alphacoronavirus or betacoronavirus	NA				pooled	longitudinal	RNA	nested RT-PCR	multiple	RdRp	NA	faeces	Taiwan	N	Miaoli	Woods	121¬∞00'45‚Ä≥E	24¬∞25'35‚Ä≥N		2014	July	2014	August		Year	2	Y				VERENA Admin	4/12/2022 2:14pm	faecal, rectal, or anal	faeces	1	1	1
646	691	691	938	detection of the severe acute respiratory syndrome-related coronavirus and alphacoronavirus in the bat population of taiwan	Chen et al.	Zoonoses Public Health	2016	1	0	0	Harpiola isodon	alphacoronavirus or betacoronavirus	NA				single	cross-sectional	RNA	nested RT-PCR	multiple	RdRp	NA	faeces	Taiwan	N	Miaoli	Woods	121¬∞00'45‚Ä≥E	24¬∞25'35‚Ä≥N	2014	NA		NA		August	Summer	NA	Y				VERENA Admin	4/12/2022 2:14pm	faecal, rectal, or anal	faeces	1	0	0
647	693	693	940	detection of the severe acute respiratory syndrome-related coronavirus and alphacoronavirus in the bat population of taiwan	Chen et al.	Zoonoses Public Health	2016	2	0	0	Murina gracilis	alphacoronavirus or betacoronavirus	NA				pooled	longitudinal	RNA	nested RT-PCR	multiple	RdRp	NA	faeces	Taiwan	N	Miaoli	Woods	121¬∞00'45‚Ä≥E	24¬∞25'35‚Ä≥N		2014	September	2014	October		Fall	2	Y				VERENA Admin	4/12/2022 2:14pm	faecal, rectal, or anal	faeces	0	1	0
648	694	694	941	detection of the severe acute respiratory syndrome-related coronavirus and alphacoronavirus in the bat population of taiwan	Chen et al.	Zoonoses Public Health	2016	17	0	0	Murina puta	alphacoronavirus or betacoronavirus	NA				pooled	cross-sectional	RNA	nested RT-PCR	multiple	RdRp	NA	faeces	Taiwan	N	Dong'ao, Nan'ao, Miaoli	Woods	121¬∞49'53‚Ä≥E (Dong'ao), 121¬∞46'2‚Ä≥E (Nan'ao), 121¬∞00'45‚Ä≥E (Miaoli)	24¬∞31'55‚Ä≥N (Dong'ao), 24¬∞31'9‚Ä≥N (Nan'ao), 24¬∞25'35‚Ä≥N (Miaoli)		2014	April	2014	October		Spring,Summer,Fall	5	Y				VERENA Admin	4/12/2022 2:14pm	faecal, rectal, or anal	faeces	1	1	0
649	697	697	944	detection of the severe acute respiratory syndrome-related coronavirus and alphacoronavirus in the bat population of taiwan	Chen et al.	Zoonoses Public Health	2016	2	0	0	Myotis laniger	alphacoronavirus or betacoronavirus	NA				single	cross-sectional	RNA	nested RT-PCR	multiple	RdRp	NA	faeces	Taiwan	N	Miaoli	Woods	121¬∞00'45‚Ä≥E	24¬∞25'35‚Ä≥N	2014	NA		NA		August	Summer	NA	Y				VERENA Admin	4/12/2022 2:14pm	faecal, rectal, or anal	faeces	1	0	0
650	699	699	946	detection of the severe acute respiratory syndrome-related coronavirus and alphacoronavirus in the bat population of taiwan	Chen et al.	Zoonoses Public Health	2016	9	0	0	Myotis secundus	alphacoronavirus or betacoronavirus	NA				pooled	cross-sectional	RNA	nested RT-PCR	multiple	RdRp	NA	faeces	Taiwan	N	Nan'ao, Miaoli	Woods	121¬∞46'2‚Ä≥E (Nan'ao), 121¬∞00'45‚Ä≥E (Miaoli)	24¬∞31'9‚Ä≥N (Nan'ao), 24¬∞25'35‚Ä≥N (Miaoli)		2014	April	2014	July		Spring,Summer	3	Y				VERENA Admin	4/12/2022 2:15pm	faecal, rectal, or anal	faeces	1	0	0
651	700	700	947	detection of the severe acute respiratory syndrome-related coronavirus and alphacoronavirus in the bat population of taiwan	Chen et al.	Zoonoses Public Health	2016	1	0	0	Pipistrellus abramus	alphacoronavirus or betacoronavirus	NA				single	cross-sectional	RNA	nested RT-PCR	multiple	RdRp	NA	faeces	Taiwan	N	Jhutang	palm trees in an elementary school	120¬∞23'12‚Ä≥E	24¬∞25'35‚Ä≥N	2013	NA		NA		September	Fall	NA	Y				VERENA Admin	4/12/2022 2:15pm	faecal, rectal, or anal	faeces	0	1	0
652	708	708	958	discovery and genetic analysis of novel coronaviruses in least horseshoe bats in southwestern china	Wang et al.	Emerg Microbes Infect	2017	10	0	0	Rhinolophus luctus	alphacoronavirus or betacoronavirus	NA				single	cross-sectional	RNA	RT-PCR	single	RdRp	NA	urine	China	N	Yunnan	Tengchong	NA	NA	2012	NA		NA			Year	NA					VERENA Admin	4/12/2022 2:17pm	urinary	tissue	1	1	1
653	709	709	959	discovery and genetic analysis of novel coronaviruses in least horseshoe bats in southwestern china	Wang et al.	Emerg Microbes Infect	2017	10	0	0	Rhinolophus luctus	alphacoronavirus or betacoronavirus	NA				single	cross-sectional	RNA	RT-PCR	single	RdRp	NA	faeces	China	N	Yunnan	Tengchong	NA	NA	2012	NA		NA			Year	NA					VERENA Admin	4/12/2022 2:17pm	faecal, rectal, or anal	faeces	1	1	1
654	710	710	960	discovery and genetic analysis of novel coronaviruses in least horseshoe bats in southwestern china	Wang et al.	Emerg Microbes Infect	2017	10	0	0	Rhinolophus affinis	alphacoronavirus or betacoronavirus	NA				single	cross-sectional	RNA	RT-PCR	single	RdRp	NA	urine	China	N	Yunnan	Tengchong	NA	NA	2012	NA		NA			Year	NA					VERENA Admin	4/12/2022 2:17pm	urinary	tissue	1	1	1
655	711	711	961	discovery and genetic analysis of novel coronaviruses in least horseshoe bats in southwestern china	Wang et al.	Emerg Microbes Infect	2017	10	0	0	Rhinolophus affinis	alphacoronavirus or betacoronavirus	NA				single	cross-sectional	RNA	RT-PCR	single	RdRp	NA	faeces	China	N	Yunnan	Tengchong	NA	NA	2012	NA		NA			Year	NA					VERENA Admin	4/12/2022 2:17pm	faecal, rectal, or anal	faeces	1	1	1
656	712	712	962	discovery and genetic analysis of novel coronaviruses in least horseshoe bats in southwestern china	Wang et al.	Emerg Microbes Infect	2017	10	0	0	Rhinolophus pusillus	alphacoronavirus or betacoronavirus	NA				single	cross-sectional	RNA	RT-PCR	single	RdRp	NA	urine	China	N	Yunnan	Tengchong	NA	NA	2012	NA		NA			Year	NA					VERENA Admin	4/12/2022 2:17pm	urinary	tissue	1	1	1
657	715	715	964	discovery and genetic analysis of novel coronaviruses in least horseshoe bats in southwestern china	Wang et al.	Emerg Microbes Infect	2017	10	0	0	Rhinolophus affinis	alphacoronavirus or betacoronavirus	NA				single	cross-sectional	RNA	RT-PCR	single	RdRp	NA	urine	China	N	Yunnan	Mangshi	NA	NA	2012	NA		NA			Year	NA					VERENA Admin	4/12/2022 2:17pm	urinary	tissue	1	1	1
658	716	716	965	discovery and genetic analysis of novel coronaviruses in least horseshoe bats in southwestern china	Wang et al.	Emerg Microbes Infect	2017	10	0	0	Rhinolophus affinis	alphacoronavirus or betacoronavirus	NA				single	cross-sectional	RNA	RT-PCR	single	RdRp	NA	faeces	China	N	Yunnan	Mangshi	NA	NA	2012	NA		NA			Year	NA					VERENA Admin	4/12/2022 2:17pm	faecal, rectal, or anal	faeces	1	1	1
659	717	717	966	discovery and genetic analysis of novel coronaviruses in least horseshoe bats in southwestern china	Wang et al.	Emerg Microbes Infect	2017	10	0	0	Rhinolophus pusillus	alphacoronavirus or betacoronavirus	NA				single	cross-sectional	RNA	RT-PCR	single	RdRp	NA	urine	China	N	Yunnan	Mangshi	NA	NA	2012	NA		NA			Year	NA					VERENA Admin	4/12/2022 2:17pm	urinary	tissue	1	1	1
660	720	720	968	discovery and genetic analysis of novel coronaviruses in least horseshoe bats in southwestern china	Wang et al.	Emerg Microbes Infect	2017	10	0	0	Myotis daubentonii	alphacoronavirus or betacoronavirus	NA				single	cross-sectional	RNA	RT-PCR	single	RdRp	NA	urine	China	N	Yunnan	Mangshi	NA	NA	2012	NA		NA			Year	NA					VERENA Admin	4/12/2022 2:17pm	urinary	tissue	1	1	1
661	721	721	969	discovery and genetic analysis of novel coronaviruses in least horseshoe bats in southwestern china	Wang et al.	Emerg Microbes Infect	2017	10	0	0	Myotis daubentonii	alphacoronavirus or betacoronavirus	NA				single	cross-sectional	RNA	RT-PCR	single	RdRp	NA	faeces	China	N	Yunnan	Mangshi	NA	NA	2012	NA		NA			Year	NA					VERENA Admin	4/12/2022 2:17pm	faecal, rectal, or anal	faeces	1	1	1
662	735	735	995	distant relatives of severe acute respiratory syndrome coronavirus and close relatives of human coronavirus 229e in bats, ghana	Pfefferle et al.	Emerg Infect Dis	2009	212	0	0	Eidolon helvum	alphacoronavirus or betacoronavirus	NA				single	cross-sectional	RNA	nested RT-PCR	multiple	RdRp	NA	faeces	Ghana	N	Kumasi	Zoo Kumasi	1¬∞37"29.9"W	6¬∞42'2.0"N	2008	NA		NA		February	Winter	NA					VERENA Admin	4/12/2022 2:17pm	faecal, rectal, or anal	faeces	0	0	1
663	736	736	996	distant relatives of severe acute respiratory syndrome coronavirus and close relatives of human coronavirus 229e in bats, ghana	Pfefferle et al.	Emerg Infect Dis	2009	1	0	0	Pipistrellus nanulus	alphacoronavirus or betacoronavirus	NA				single	cross-sectional	RNA	nested RT-PCR	multiple	RdRp	NA	faeces	Ghana	N	Kumasi	KNUST Botanical Garden Kumasi	1¬∞33'42.8"W	6¬∞41'6.4"N	2008	NA		NA		February	Winter	NA					VERENA Admin	4/12/2022 2:17pm	faecal, rectal, or anal	faeces	0	0	1
664	737	737	997	distant relatives of severe acute respiratory syndrome coronavirus and close relatives of human coronavirus 229e in bats, ghana	Pfefferle et al.	Emerg Infect Dis	2009	1	0	0	Glauconycteris beatrix	alphacoronavirus or betacoronavirus	NA				single	cross-sectional	RNA	nested RT-PCR	multiple	RdRp	NA	faeces	Ghana	N	Kumasi	KNUST Botanical Garden Kumasi	1¬∞33'42.8"W	6¬∞41'6.4"N	2008	NA		NA		February	Winter	NA					VERENA Admin	4/12/2022 2:17pm	faecal, rectal, or anal	faeces	0	0	1
665	739	739	999	distant relatives of severe acute respiratory syndrome coronavirus and close relatives of human coronavirus 229e in bats, ghana	Pfefferle et al.	Emerg Infect Dis	2009	1	0	0	Nycteris hispida	alphacoronavirus or betacoronavirus	NA				single	cross-sectional	RNA	nested RT-PCR	multiple	RdRp	NA	faeces	Ghana	N	Bosumtwi	Lake Bosumtwi	1¬∞24'41.5"W	6¬∞32'22.3"N	2008	NA		NA		February	Winter	NA					VERENA Admin	4/12/2022 2:17pm	faecal, rectal, or anal	faeces	0	0	1
666	740	740	1000	distant relatives of severe acute respiratory syndrome coronavirus and close relatives of human coronavirus 229e in bats, ghana	Pfefferle et al.	Emerg Infect Dis	2009	5	0	0	Pipistrellus nanus	alphacoronavirus or betacoronavirus	NA				single	cross-sectional	RNA	nested RT-PCR	multiple	RdRp	NA	faeces	Ghana	N	Bosumtwi	Lake Bosumtwi	1¬∞24'41.5"W	6¬∞32'22.3"N	2008	NA		NA		February	Winter	NA					VERENA Admin	4/12/2022 2:17pm	faecal, rectal, or anal	faeces	0	0	1
667	741	741	1001	distant relatives of severe acute respiratory syndrome coronavirus and close relatives of human coronavirus 229e in bats, ghana	Pfefferle et al.	Emerg Infect Dis	2009	1	0	0	Pipistrellus deserti	alphacoronavirus or betacoronavirus	NA				single	cross-sectional	RNA	nested RT-PCR	multiple	RdRp	NA	faeces	Ghana	N	Bosumtwi	Lake Bosumtwi	1¬∞24'41.5"W	6¬∞32'22.3"N	2008	NA		NA		February	Winter	NA					VERENA Admin	4/12/2022 2:17pm	faecal, rectal, or anal	faeces	0	0	1
668	744	744	1003	distant relatives of severe acute respiratory syndrome coronavirus and close relatives of human coronavirus 229e in bats, ghana	Pfefferle et al.	Emerg Infect Dis	2009	13	0	0	Hipposideros abae	alphacoronavirus or betacoronavirus	NA				single	cross-sectional	RNA	nested RT-PCR	multiple	RdRp	NA	faeces	Ghana	N	Kwamang	Cave Kwamang	1¬∞16'W	6¬∞58'N	2008	NA		NA		February	Winter	NA					VERENA Admin	4/25/2022 1:05pm	faecal, rectal, or anal	faeces	0	0	1
669	745	745	1004	distant relatives of severe acute respiratory syndrome coronavirus and close relatives of human coronavirus 229e in bats, ghana	Pfefferle et al.	Emerg Infect Dis	2009	8	0	0	Hipposideros caffer ruber	alphacoronavirus or betacoronavirus	NA				single	cross-sectional	RNA	nested RT-PCR	multiple	RdRp	NA	faeces	Ghana	N	Booyem, Brong-Ahafo	Cave Booyem A	1¬∞59'16.5"W	7¬∞43'24.9"N	2008	NA		NA		February	Winter	NA					VERENA Admin	4/12/2022 2:17pm	faecal, rectal, or anal	faeces	0	0	1
670	746	746	1005	distant relatives of severe acute respiratory syndrome coronavirus and close relatives of human coronavirus 229e in bats, ghana	Pfefferle et al.	Emerg Infect Dis	2009	12	0	0	Coleura afra	alphacoronavirus or betacoronavirus	NA				single	cross-sectional	RNA	nested RT-PCR	multiple	RdRp	NA	faeces	Ghana	N	Booyem, Brong-Ahafo	Cave Booyem A	1¬∞59'16.5"W	7¬∞43'24.9"N	2008	NA		NA		February	Winter	NA					VERENA Admin	4/12/2022 2:17pm	faecal, rectal, or anal	faeces	0	0	1
671	749	749	1007	distant relatives of severe acute respiratory syndrome coronavirus and close relatives of human coronavirus 229e in bats, ghana	Pfefferle et al.	Emerg Infect Dis	2009	3	0	0	Hipposideros abae	alphacoronavirus or betacoronavirus	NA				single	cross-sectional	RNA	nested RT-PCR	multiple	RdRp	NA	faeces	Ghana	N	Booyem, Brong-Ahafo	Cave Booyem B	1¬∞59'33.5"W	7¬∞43'25.7"N	2008	NA		NA		February	Winter	NA					VERENA Admin	4/12/2022 2:17pm	faecal, rectal, or anal	faeces	0	0	1
672	750	750	1008	distant relatives of severe acute respiratory syndrome coronavirus and close relatives of human coronavirus 229e in bats, ghana	Pfefferle et al.	Emerg Infect Dis	2009	21	0	0	Coleura afra	alphacoronavirus or betacoronavirus	NA				single	cross-sectional	RNA	nested RT-PCR	multiple	RdRp	NA	faeces	Ghana	N	Booyem, Brong-Ahafo	Cave Booyem B	1¬∞59'33.5"W	7¬∞43'25.7"N	2008	NA		NA		February	Winter	NA					VERENA Admin	4/12/2022 2:17pm	faecal, rectal, or anal	faeces	0	0	1
673	751	751	1018	identification of a lineage d betacoronavirus in cave nectar bats (eonycteris spelaea) in singapore and an overview of lineage d reservoir ecology in se asian bats	Mendenhall et al.	Transbound Emerg Dis	2017	1124	0	0	Eonycteris spelaea	alphacoronavirus or betacoronavirus	NA				pooled	longitudinal	RNA	RT-PCR	single	RdRp	NA	faeces or urine	Singapore	N		single colony	NA	NA		2011	April	2015	June		Year	NA	N	Y	N		VERENA Admin	4/12/2022 2:17pm	pooled swabs/samples	pooled	1	1	1
674	752	752	1019	identification of a lineage d betacoronavirus in cave nectar bats (eonycteris spelaea) in singapore and an overview of lineage d reservoir ecology in se asian bats	Mendenhall et al.	Transbound Emerg Dis	2017	169	0	0	Eonycteris spelaea	alphacoronavirus or betacoronavirus	NA				pooled	cross-sectional	RNA	RT-PCR	single	RdRp	NA	rectal/oral swab	Singapore	N		pool of 9 sites in Singapore	NA	NA		2011	April	2014	March		Year	NA	N	Y	N		VERENA Admin	4/12/2022 2:17pm	pooled swabs/samples	swab	1	1	1
675	753	753	1020	identification of a lineage d betacoronavirus in cave nectar bats (eonycteris spelaea) in singapore and an overview of lineage d reservoir ecology in se asian bats	Mendenhall et al.	Transbound Emerg Dis	2017	144	0	0	Cynopterus brachyotis	alphacoronavirus or betacoronavirus	NA				pooled	cross-sectional	RNA	RT-PCR	single	RdRp	NA	rectal/oral swab	Singapore	N		pool of 9 sites in Singapore	NA	NA		2011	April	2014	March		Year	NA	N	Y	N		VERENA Admin	4/12/2022 2:17pm	pooled swabs/samples	swab	1	1	1
676	754	754	1021	identification of a lineage d betacoronavirus in cave nectar bats (eonycteris spelaea) in singapore and an overview of lineage d reservoir ecology in se asian bats	Mendenhall et al.	Transbound Emerg Dis	2017	79	0	0	Penthetor lucasi	alphacoronavirus or betacoronavirus	NA				pooled	cross-sectional	RNA	RT-PCR	single	RdRp	NA	rectal/oral swab	Singapore	N		pool of 9 sites in Singapore	NA	NA		2011	April	2014	March		Year	NA	N	Y	N		VERENA Admin	4/12/2022 2:17pm	pooled swabs/samples	swab	1	1	1
677	755	755	1022	identification of a lineage d betacoronavirus in cave nectar bats (eonycteris spelaea) in singapore and an overview of lineage d reservoir ecology in se asian bats	Mendenhall et al.	Transbound Emerg Dis	2017	2	0	0	Macroglossus minimus	alphacoronavirus or betacoronavirus	NA				pooled	cross-sectional	RNA	RT-PCR	single	RdRp	NA	rectal/oral swab	Singapore	N		pool of 9 sites in Singapore	NA	NA		2011	April	2014	March		Year	NA	N	Y	N		VERENA Admin	4/12/2022 2:17pm	pooled swabs/samples	swab	1	1	1
678	756	756	1023	identification of a lineage d betacoronavirus in cave nectar bats (eonycteris spelaea) in singapore and an overview of lineage d reservoir ecology in se asian bats	Mendenhall et al.	Transbound Emerg Dis	2017	36	0	0	Rhinolophus lepidus	alphacoronavirus or betacoronavirus	NA				pooled	cross-sectional	RNA	RT-PCR	single	RdRp	NA	rectal/oral swab	Singapore	N		pool of 9 sites in Singapore	NA	NA		2011	April	2014	March		Year	NA	N	Y	N		VERENA Admin	4/12/2022 2:17pm	pooled swabs/samples	swab	1	1	1
679	758	758	1025	identification of a novel coronavirus in bats	Poon et al.	Journal of Virology	2005	15	0	0	Cynopterus sphinx	alphacoronavirus or betacoronavirus	NA				pooled	cross-sectional	RNA	RT-PCR	single	RdRp	NA	respiratory swab	China	N	Hong Kong	three different geographic locations	NA	NA		2003		2004		Summer	Summer	NA	N	Y, natural reservoirs or country parks	N		VERENA Admin	4/12/2022 2:17pm	lung or respiratory	swab	1	0	0
680	759	759	1026	identification of a novel coronavirus in bats	Poon et al.	Journal of Virology	2005	15	0	0	Cynopterus sphinx	alphacoronavirus or betacoronavirus	NA				pooled	cross-sectional	RNA	RT-PCR	single	RdRp	NA	fecal swab	China	N	Hong Kong	three different geographic locations	NA	NA		2003		2004		Summer	Summer	NA	N	Y, natural reservoirs or country parks	N		VERENA Admin	4/12/2022 2:17pm	faecal, rectal, or anal	swab	1	0	0
681	760	760	1027	identification of a novel coronavirus in bats	Poon et al.	Journal of Virology	2005	4	0	0	Hipposideros armiger	alphacoronavirus or betacoronavirus	NA				pooled	cross-sectional	RNA	RT-PCR	single	RdRp	NA	respiratory swab	China	N	Hong Kong	three different geographic locations	NA	NA		2003		2004		Summer	Summer	NA	N	Y, natural reservoirs or country parks	N		VERENA Admin	4/12/2022 2:17pm	lung or respiratory	swab	1	0	0
682	761	761	1028	identification of a novel coronavirus in bats	Poon et al.	Journal of Virology	2005	4	0	0	Hipposideros armiger	alphacoronavirus or betacoronavirus	NA				pooled	cross-sectional	RNA	RT-PCR	single	RdRp	NA	fecal swab	China	N	Hong Kong	three different geographic locations	NA	NA		2003		2004		Summer	Summer	NA	N	Y, natural reservoirs or country parks	N		VERENA Admin	4/12/2022 2:17pm	faecal, rectal, or anal	swab	1	0	0
683	762	762	1029	identification of a novel coronavirus in bats	Poon et al.	Journal of Virology	2005	3	0	0	Hipposideros pomona	alphacoronavirus or betacoronavirus	NA				pooled	cross-sectional	RNA	RT-PCR	single	RdRp	NA	respiratory swab	China	N	Hong Kong	three different geographic locations	NA	NA		2003		2004		Summer	Summer	NA	N	Y, natural reservoirs or country parks	N		VERENA Admin	4/12/2022 2:17pm	lung or respiratory	swab	1	0	0
684	763	763	1030	identification of a novel coronavirus in bats	Poon et al.	Journal of Virology	2005	3	0	0	Hipposideros pomona	alphacoronavirus or betacoronavirus	NA				pooled	cross-sectional	RNA	RT-PCR	single	RdRp	NA	fecal swab	China	N	Hong Kong	three different geographic locations	NA	NA		2003		2004		Summer	Summer	NA	N	Y, natural reservoirs or country parks	N		VERENA Admin	4/12/2022 2:17pm	faecal, rectal, or anal	swab	1	0	0
685	770	770	1037	identification of a novel coronavirus in bats	Poon et al.	Journal of Virology	2005	3	0	0	Myotis myotis	alphacoronavirus or betacoronavirus	NA				pooled	cross-sectional	RNA	RT-PCR	single	RdRp	NA	respiratory swab	China	N	Hong Kong	three different geographic locations	NA	NA		2003		2004		Summer	Summer	NA	N	Y, natural reservoirs or country parks	N		VERENA Admin	4/12/2022 2:17pm	lung or respiratory	swab	1	0	0
686	771	771	1038	identification of a novel coronavirus in bats	Poon et al.	Journal of Virology	2005	3	0	0	Myotis myotis	alphacoronavirus or betacoronavirus	NA				pooled	cross-sectional	RNA	RT-PCR	single	RdRp	NA	fecal swab	China	N	Hong Kong	three different geographic locations	NA	NA		2003		2004		Summer	Summer	NA	N	Y, natural reservoirs or country parks	N		VERENA Admin	4/12/2022 2:17pm	faecal, rectal, or anal	swab	1	0	0
687	772	772	1039	identification of a novel coronavirus in bats	Poon et al.	Journal of Virology	2005	5	0	0	Myotis ricketti	alphacoronavirus or betacoronavirus	NA				pooled	cross-sectional	RNA	RT-PCR	single	RdRp	NA	respiratory swab	China	N	Hong Kong	three different geographic locations	NA	NA		2003		2004		Summer	Summer	NA	N	Y, natural reservoirs or country parks	N		VERENA Admin	4/12/2022 2:17pm	lung or respiratory	swab	1	0	0
688	773	773	1040	identification of a novel coronavirus in bats	Poon et al.	Journal of Virology	2005	5	0	0	Myotis ricketti	alphacoronavirus or betacoronavirus	NA				pooled	cross-sectional	RNA	RT-PCR	single	RdRp	NA	fecal swab	China	N	Hong Kong	three different geographic locations	NA	NA		2003		2004		Summer	Summer	NA	N	Y, natural reservoirs or country parks	N		VERENA Admin	4/12/2022 2:17pm	faecal, rectal, or anal	swab	1	0	0
689	774	774	1041	identification of a novel coronavirus in bats	Poon et al.	Journal of Virology	2005	3	0	0	Pipistrellus abramus	alphacoronavirus or betacoronavirus	NA				pooled	cross-sectional	RNA	RT-PCR	single	RdRp	NA	respiratory swab	China	N	Hong Kong	three different geographic locations	NA	NA		2003		2004		Summer	Summer	NA	N	Y, natural reservoirs or country parks	N		VERENA Admin	4/12/2022 2:17pm	lung or respiratory	swab	1	0	0
690	775	775	1042	identification of a novel coronavirus in bats	Poon et al.	Journal of Virology	2005	3	0	0	Pipistrellus abramus	alphacoronavirus or betacoronavirus	NA				pooled	cross-sectional	RNA	RT-PCR	single	RdRp	NA	fecal swab	China	N	Hong Kong	three different geographic locations	NA	NA		2003		2004		Summer	Summer	NA	N	Y, natural reservoirs or country parks	N		VERENA Admin	4/12/2022 2:17pm	faecal, rectal, or anal	swab	1	0	0
691	776	776	1043	identification of a novel coronavirus in bats	Poon et al.	Journal of Virology	2005	2	0	0	Rhinolophus affinis	alphacoronavirus or betacoronavirus	NA				pooled	cross-sectional	RNA	RT-PCR	single	RdRp	NA	respiratory swab	China	N	Hong Kong	three different geographic locations	NA	NA		2003		2004		Summer	Summer	NA	N	Y, natural reservoirs or country parks	N		VERENA Admin	4/12/2022 2:17pm	lung or respiratory	swab	1	0	0
692	777	777	1044	identification of a novel coronavirus in bats	Poon et al.	Journal of Virology	2005	2	0	0	Rhinolophus affinis	alphacoronavirus or betacoronavirus	NA				pooled	cross-sectional	RNA	RT-PCR	single	RdRp	NA	fecal swab	China	N	Hong Kong	three different geographic lcoations	NA	NA		2003		2004		Summer	Summer	NA	N	Y, natural reservoirs or country parks	N		VERENA Admin	4/12/2022 2:17pm	faecal, rectal, or anal	swab	1	0	0
693	778	778	1045	identification of a novel coronavirus in bats	Poon et al.	Journal of Virology	2005	1	0	0	Rhinolophus pusillus	alphacoronavirus or betacoronavirus	NA				pooled	cross-sectional	RNA	RT-PCR	single	RdRp	NA	respiratory swab	China	N	Hong Kong	three different geographic lcoations	NA	NA		2003		2004		Summer	Summer	NA	N	Y, natural reservoirs or country parks	N		VERENA Admin	4/12/2022 2:17pm	lung or respiratory	swab	1	0	0
694	779	779	1046	identification of a novel coronavirus in bats	Poon et al.	Journal of Virology	2005	1	0	0	Rhinolophus pusillus	alphacoronavirus or betacoronavirus	NA				pooled	cross-sectional	RNA	RT-PCR	single	RdRp	NA	fecal swab	China	N	Hong Kong	three different geographic lcoations	NA	NA		2003		2004		Summer	Summer	NA	N	Y, natural reservoirs or country parks	N		VERENA Admin	4/12/2022 2:17pm	faecal, rectal, or anal	swab	1	0	0
695	780	780	1047	identification of a novel coronavirus in bats	Poon et al.	Journal of Virology	2005	6	0	0	Rhinolophus rouxi	alphacoronavirus or betacoronavirus	NA				pooled	cross-sectional	RNA	RT-PCR	single	RdRp	NA	respiratory swab	China	N	Hong Kong	three different geographic lcoations	NA	NA		2003		2004		Summer	Summer	NA	N	Y, natural reservoirs or country parks	N		VERENA Admin	4/12/2022 2:17pm	lung or respiratory	swab	1	0	0
696	781	781	1048	identification of a novel coronavirus in bats	Poon et al.	Journal of Virology	2005	6	0	0	Rhinolophus rouxi	alphacoronavirus or betacoronavirus	NA				pooled	cross-sectional	RNA	RT-PCR	single	RdRp	NA	fecal swab	China	N	Hong Kong	three different geographic lcoations	NA	NA		2003		2004		Summer	Summer	NA	N	Y, natural reservoirs or country parks	N		VERENA Admin	4/12/2022 2:18pm	faecal, rectal, or anal	swab	1	0	0
697	782	782	1049	identification of alpha and beta coronavirus in wildlife species in france: bats, rodents, rabbits, and hedgehogs	Monchatre-leroy et al.	Viruses-basel	2017	4	0	0	Rhinolophus hipposideros	alphacoronavirus or betacoronavirus	NA				pooled	cross-sectional	RNA	RT-PCR	single	RdRp	NA	intestines	France	N		74 of the 100 French administrative departments	NA	NA	2013	NA		NA			Year	NA	N	N	N		VERENA Admin	4/12/2022 2:18pm	intestine	tissue	1	1	1
698	783	783	2697	identification of alpha and beta coronavirus in wildlife species in france: bats, rodents, rabbits, and hedgehogs	Monchatre-leroy et al.	Viruses-basel	2017	2	0	0	Rhinolophus hipposideros	alphacoronavirus or betacoronavirus	NA				pooled	cross-sectional	RNA	RT-PCR	single	RdRp	NA	intestines	France	N		74 of the 100 French administrative departments	NA	NA	2014	NA		NA			Year	NA	N	N	N		VERENA Admin	4/12/2022 2:18pm	intestine	tissue	1	1	1
699	784	784	2698	identification of alpha and beta coronavirus in wildlife species in france: bats, rodents, rabbits, and hedgehogs	Monchatre-leroy et al.	Viruses-basel	2017	2	0	0	Rhinolophus hipposideros	alphacoronavirus or betacoronavirus	NA				pooled	cross-sectional	RNA	RT-PCR	single	RdRp	NA	intestines	France	N		74 of the 100 French administrative departments	NA	NA	2015	NA		NA			Year	NA	N	N	N		VERENA Admin	4/12/2022 2:18pm	intestine	tissue	1	1	1
700	785	785	1050	identification of alpha and beta coronavirus in wildlife species in france: bats, rodents, rabbits, and hedgehogs	Monchatre-leroy et al.	Viruses-basel	2017	1	0	0	Rhinolophus ferrumequinum	alphacoronavirus or betacoronavirus	NA				pooled	cross-sectional	RNA	RT-PCR	single	RdRp	NA	intestines	France	N		74 of the 100 French administrative departments	NA	NA	2013	NA		NA			Year	NA	N	N	N		VERENA Admin	4/12/2022 2:18pm	intestine	tissue	1	1	1
701	786	786	2699	identification of alpha and beta coronavirus in wildlife species in france: bats, rodents, rabbits, and hedgehogs	Monchatre-leroy et al.	Viruses-basel	2017	1	0	0	Rhinolophus ferrumequinum	alphacoronavirus or betacoronavirus	NA				pooled	cross-sectional	RNA	RT-PCR	single	RdRp	NA	intestines	France	N		74 of the 100 French administrative departments	NA	NA	2015	NA		NA			Year	NA	N	N	N		VERENA Admin	4/12/2022 2:18pm	intestine	tissue	1	1	1
702	787	787	1051	identification of alpha and beta coronavirus in wildlife species in france: bats, rodents, rabbits, and hedgehogs	Monchatre-leroy et al.	Viruses-basel	2017	3	0	0	Rhinolophus euryale	alphacoronavirus or betacoronavirus	NA				pooled	cross-sectional	RNA	RT-PCR	single	RdRp	NA	intestines	France	N		74 of the 100 French administrative departments	NA	NA	2015	NA		NA			Year	NA	N	N	N		VERENA Admin	4/12/2022 2:18pm	intestine	tissue	1	1	1
703	788	788	1052	identification of alpha and beta coronavirus in wildlife species in france: bats, rodents, rabbits, and hedgehogs	Monchatre-leroy et al.	Viruses-basel	2017	1	0	0	Barbastella barbastellus	alphacoronavirus or betacoronavirus	NA				pooled	cross-sectional	RNA	RT-PCR	single	RdRp	NA	intestines	France	N		74 of the 100 French administrative departments	NA	NA	2013	NA		NA			Year	NA	N	N	N		VERENA Admin	4/12/2022 2:18pm	intestine	tissue	1	1	1
704	789	789	2701	identification of alpha and beta coronavirus in wildlife species in france: bats, rodents, rabbits, and hedgehogs	Monchatre-leroy et al.	Viruses-basel	2017	3	0	0	Barbastella barbastellus	alphacoronavirus or betacoronavirus	NA				pooled	cross-sectional	RNA	RT-PCR	single	RdRp	NA	intestines	France	N		74 of the 100 French administrative departments	NA	NA	2014	NA		NA			Year	NA					VERENA Admin	4/12/2022 2:18pm	intestine	tissue	1	1	1
705	790	790	1053	identification of alpha and beta coronavirus in wildlife species in france: bats, rodents, rabbits, and hedgehogs	Monchatre-leroy et al.	Viruses-basel	2017	1	0	0	Myotis myotis	alphacoronavirus or betacoronavirus	NA				pooled	cross-sectional	RNA	RT-PCR	single	RdRp	NA	intestines	France	N		74 of the 100 French administrative departments	NA	NA	2014	NA		NA			Year	NA	N	N	N		VERENA Admin	4/12/2022 2:18pm	intestine	tissue	1	1	1
706	791	791	1054	identification of alpha and beta coronavirus in wildlife species in france: bats, rodents, rabbits, and hedgehogs	Monchatre-leroy et al.	Viruses-basel	2017	1	0	0	Myotis blythii	alphacoronavirus or betacoronavirus	NA				pooled	cross-sectional	RNA	RT-PCR	single	RdRp	NA	intestines	France	N		74 of the 100 French administrative departments	NA	NA	2015	NA		NA			Year	NA	N	N	N		VERENA Admin	4/12/2022 2:18pm	intestine	tissue	1	1	1
707	792	792	1055	identification of alpha and beta coronavirus in wildlife species in france: bats, rodents, rabbits, and hedgehogs	Monchatre-leroy et al.	Viruses-basel	2017	1	0	0	Myotis mystacinus	alphacoronavirus or betacoronavirus	NA				pooled	cross-sectional	RNA	RT-PCR	single	RdRp	NA	intestines	France	N		74 of the 100 French administrative departments	NA	NA	2013	NA		NA			Year	NA	N	N	N		VERENA Admin	4/12/2022 2:18pm	intestine	tissue	1	1	1
708	793	793	2702	identification of alpha and beta coronavirus in wildlife species in france: bats, rodents, rabbits, and hedgehogs	Monchatre-leroy et al.	Viruses-basel	2017	4	0	0	Myotis mystacinus	alphacoronavirus or betacoronavirus	NA				pooled	cross-sectional	RNA	RT-PCR	single	RdRp	NA	intestines	France	N		74 of the 100 French administrative departments	NA	NA	2015	NA		NA			Year	NA	N	N	N		VERENA Admin	4/12/2022 2:18pm	intestine	tissue	1	1	1
709	794	794	1056	identification of alpha and beta coronavirus in wildlife species in france: bats, rodents, rabbits, and hedgehogs	Monchatre-leroy et al.	Viruses-basel	2017	1	0	0	Myotis emarginatus	alphacoronavirus or betacoronavirus	NA				pooled	cross-sectional	RNA	RT-PCR	single	RdRp	NA	intestines	France	N		74 of the 100 French administrative departments (positive in East of France)	NA	NA	2013	NA		NA			Year	NA	N	N	N		VERENA Admin	4/12/2022 2:18pm	intestine	tissue	1	1	1
710	796	796	2704	identification of alpha and beta coronavirus in wildlife species in france: bats, rodents, rabbits, and hedgehogs	Monchatre-leroy et al.	Viruses-basel	2017	1	0	0	Myotis emarginatus	alphacoronavirus or betacoronavirus	NA				pooled	cross-sectional	RNA	RT-PCR	single	RdRp	NA	intestines	France	N		74 of the 100 French administrative departments (positive in East of France)	NA	NA	2015	NA		NA			Year	NA	N	N	N		VERENA Admin	4/12/2022 2:18pm	intestine	tissue	1	1	1
711	797	797	1057	identification of alpha and beta coronavirus in wildlife species in france: bats, rodents, rabbits, and hedgehogs	Monchatre-leroy et al.	Viruses-basel	2017	3	0	0	Myotis bechsteinii	alphacoronavirus or betacoronavirus	NA				pooled	cross-sectional	RNA	RT-PCR	single	RdRp	NA	intestines	France	N		74 of the 100 French administrative departments	NA	NA	2013	NA		NA			Year	NA	N	N	N		VERENA Admin	4/12/2022 2:18pm	intestine	tissue	1	1	1
712	798	798	1058	identification of alpha and beta coronavirus in wildlife species in france: bats, rodents, rabbits, and hedgehogs	Monchatre-leroy et al.	Viruses-basel	2017	1	0	0	Myotis daubentonii	alphacoronavirus or betacoronavirus	NA				pooled	cross-sectional	RNA	RT-PCR	single	RdRp	NA	intestines	France	N		74 of the 100 French administrative departments	NA	NA	2013	NA		NA			Year	NA	N	N	N		VERENA Admin	4/12/2022 2:18pm	intestine	tissue	1	1	1
713	799	799	2705	identification of alpha and beta coronavirus in wildlife species in france: bats, rodents, rabbits, and hedgehogs	Monchatre-leroy et al.	Viruses-basel	2017	1	0	0	Myotis daubentonii	alphacoronavirus or betacoronavirus	NA				pooled	cross-sectional	RNA	RT-PCR	single	RdRp	NA	intestines	France	N		74 of the 100 French administrative departments	NA	NA	2014	NA		NA			Year	NA	N	N	N		VERENA Admin	4/12/2022 2:18pm	intestine	tissue	1	1	1
714	802	802	1061	identification of alpha and beta coronavirus in wildlife species in france: bats, rodents, rabbits, and hedgehogs	Monchatre-leroy et al.	Viruses-basel	2017	2	0	0	Nyctalus noctula	alphacoronavirus or betacoronavirus	NA				pooled	cross-sectional	RNA	RT-PCR	single	RdRp	NA	intestines	France	N		74 of the 100 French administrative departments	NA	NA	2013	NA		NA			Year	NA	N	N	N		VERENA Admin	4/12/2022 2:18pm	intestine	tissue	1	1	1
715	803	803	1062	identification of alpha and beta coronavirus in wildlife species in france: bats, rodents, rabbits, and hedgehogs	Monchatre-leroy et al.	Viruses-basel	2017	2	0	0	Nyctalus leisleri	alphacoronavirus or betacoronavirus	NA				pooled	cross-sectional	RNA	RT-PCR	single	RdRp	NA	intestines	France	N		74 of the 100 French administrative departments	NA	NA	2013	NA		NA			Year	NA	N	N	N		VERENA Admin	4/12/2022 2:18pm	intestine	tissue	1	1	1
716	804	804	2706	identification of alpha and beta coronavirus in wildlife species in france: bats, rodents, rabbits, and hedgehogs	Monchatre-leroy et al.	Viruses-basel	2017	9	0	0	Nyctalus leisleri	alphacoronavirus or betacoronavirus	NA				pooled	cross-sectional	RNA	RT-PCR	single	RdRp	NA	intestines	France	N		74 of the 100 French administrative departments	NA	NA	2014	NA		NA			Year	NA	N	N	N		VERENA Admin	4/12/2022 2:18pm	intestine	tissue	1	1	1
717	805	805	2707	identification of alpha and beta coronavirus in wildlife species in france: bats, rodents, rabbits, and hedgehogs	Monchatre-leroy et al.	Viruses-basel	2017	4	0	0	Nyctalus leisleri	alphacoronavirus or betacoronavirus	NA				pooled	cross-sectional	RNA	RT-PCR	single	RdRp	NA	intestines	France	N		74 of the 100 French administrative departments	NA	NA	2015	NA		NA			Year	NA	N	N	N		VERENA Admin	4/12/2022 2:18pm	intestine	tissue	1	1	1
718	806	806	1063	identification of alpha and beta coronavirus in wildlife species in france: bats, rodents, rabbits, and hedgehogs	Monchatre-leroy et al.	Viruses-basel	2017	4	0	0	Plecotus austriacus	alphacoronavirus or betacoronavirus	NA				pooled	cross-sectional	RNA	RT-PCR	single	RdRp	NA	intestines	France	N		74 of the 100 French administrative departments	NA	NA	2013	NA		NA			Year	NA	N	N	N		VERENA Admin	4/12/2022 2:18pm	intestine	tissue	1	1	1
719	807	807	2708	identification of alpha and beta coronavirus in wildlife species in france: bats, rodents, rabbits, and hedgehogs	Monchatre-leroy et al.	Viruses-basel	2017	4	0	0	Plecotus austriacus	alphacoronavirus or betacoronavirus	NA				pooled	cross-sectional	RNA	RT-PCR	single	RdRp	NA	intestines	France	N		74 of the 100 French administrative departments	NA	NA	2014	NA		NA			Year	NA	N	N	N		VERENA Admin	4/12/2022 2:18pm	intestine	tissue	1	1	1
720	808	808	2709	identification of alpha and beta coronavirus in wildlife species in france: bats, rodents, rabbits, and hedgehogs	Monchatre-leroy et al.	Viruses-basel	2017	2	0	0	Plecotus austriacus	alphacoronavirus or betacoronavirus	NA				pooled	cross-sectional	RNA	RT-PCR	single	RdRp	NA	intestines	France	N		74 of the 100 French administrative departments	NA	NA	2015	NA		NA			Year	NA	N	N	N		VERENA Admin	4/12/2022 2:18pm	intestine	tissue	1	1	1
721	809	809	1064	identification of alpha and beta coronavirus in wildlife species in france: bats, rodents, rabbits, and hedgehogs	Monchatre-leroy et al.	Viruses-basel	2017	3	0	0	Plecotus auritus	alphacoronavirus or betacoronavirus	NA				pooled	cross-sectional	RNA	RT-PCR	single	RdRp	NA	intestines	France	N		74 of the 100 French administrative departments	NA	NA	2013	NA		NA			Year	NA	N	N	N		VERENA Admin	4/12/2022 2:18pm	intestine	tissue	1	1	1
722	810	810	2711	identification of alpha and beta coronavirus in wildlife species in france: bats, rodents, rabbits, and hedgehogs	Monchatre-leroy et al.	Viruses-basel	2017	4	0	0	Plecotus auritus	alphacoronavirus or betacoronavirus	NA				pooled	cross-sectional	RNA	RT-PCR	single	RdRp	NA	intestines	France	N		74 of the 100 French administrative departments	NA	NA	2014	NA		NA			Year	NA	N	N	N		VERENA Admin	4/12/2022 2:18pm	intestine	tissue	1	1	1
723	811	811	2712	identification of alpha and beta coronavirus in wildlife species in france: bats, rodents, rabbits, and hedgehogs	Monchatre-leroy et al.	Viruses-basel	2017	8	0	0	Plecotus auritus	alphacoronavirus or betacoronavirus	NA				pooled	cross-sectional	RNA	RT-PCR	single	RdRp	NA	intestines	France	N		74 of the 100 French administrative departments	NA	NA	2015	NA		NA			Year	NA	N	N	N		VERENA Admin	4/12/2022 2:18pm	intestine	tissue	1	1	1
724	812	812	1065	identification of alpha and beta coronavirus in wildlife species in france: bats, rodents, rabbits, and hedgehogs	Monchatre-leroy et al.	Viruses-basel	2017	42	0	0	Pipistrellus pipistrellus	alphacoronavirus or betacoronavirus	NA				pooled	cross-sectional	RNA	RT-PCR	single	RdRp	NA	intestines	France	N		74 of the 100 French administrative departments	NA	NA	2013	NA		NA			Year	NA	N	N	N		VERENA Admin	4/12/2022 2:18pm	intestine	tissue	1	1	1
725	815	815	1066	identification of alpha and beta coronavirus in wildlife species in france: bats, rodents, rabbits, and hedgehogs	Monchatre-leroy et al.	Viruses-basel	2017	9	0	0	Pipistrellus kuhlii	alphacoronavirus or betacoronavirus	NA				pooled	cross-sectional	RNA	RT-PCR	single	RdRp	NA	intestines	France	N		74 of the 100 French administrative departments (positive in East, West and North of France)	NA	NA	2013	NA		NA			Year	NA	N	N	N		VERENA Admin	4/12/2022 2:18pm	intestine	tissue	1	1	1
726	816	816	2716	identification of alpha and beta coronavirus in wildlife species in france: bats, rodents, rabbits, and hedgehogs	Monchatre-leroy et al.	Viruses-basel	2017	20	0	0	Pipistrellus kuhlii	alphacoronavirus or betacoronavirus	NA				pooled	cross-sectional	RNA	RT-PCR	single	RdRp	NA	intestines	France	N		74 of the 100 French administrative departments (positive in East, West and North of France)	NA	NA	2014	NA		NA			Year	NA	N	N	N		VERENA Admin	4/12/2022 2:18pm	intestine	tissue	1	1	1
727	817	817	2715	identification of alpha and beta coronavirus in wildlife species in france: bats, rodents, rabbits, and hedgehogs	Monchatre-leroy et al.	Viruses-basel	2017	11	0	0	Pipistrellus kuhlii	alphacoronavirus or betacoronavirus	NA				pooled	cross-sectional	RNA	RT-PCR	single	RdRp	NA	intestines	France	N		74 of the 100 French administrative departments (positive in East, West and North of France)	NA	NA	2015	NA		NA			Year	NA	N	N	N		VERENA Admin	4/12/2022 2:18pm	intestine	tissue	1	1	1
728	818	818	1067	identification of alpha and beta coronavirus in wildlife species in france: bats, rodents, rabbits, and hedgehogs	Monchatre-leroy et al.	Viruses-basel	2017	2	0	0	Pipistrellus nathusii	alphacoronavirus or betacoronavirus	NA				pooled	cross-sectional	RNA	RT-PCR	single	RdRp	NA	intestines	France	N		74 of the 100 French administrative departments	NA	NA	2013	NA		NA			Year	NA	N	N	N		VERENA Admin	4/12/2022 2:18pm	intestine	tissue	1	1	1
729	819	819	2717	identification of alpha and beta coronavirus in wildlife species in france: bats, rodents, rabbits, and hedgehogs	Monchatre-leroy et al.	Viruses-basel	2017	20	0	0	Pipistrellus nathusii	alphacoronavirus or betacoronavirus	NA				pooled	cross-sectional	RNA	RT-PCR	single	RdRp	NA	intestines	France	N		74 of the 100 French administrative departments	NA	NA	2014	NA		NA			Year	NA	N	N	N		VERENA Admin	4/12/2022 2:18pm	intestine	tissue	1	1	1
730	820	820	2718	identification of alpha and beta coronavirus in wildlife species in france: bats, rodents, rabbits, and hedgehogs	Monchatre-leroy et al.	Viruses-basel	2017	5	0	0	Pipistrellus nathusii	alphacoronavirus or betacoronavirus	NA				pooled	cross-sectional	RNA	RT-PCR	single	RdRp	NA	intestines	France	N		74 of the 100 French administrative departments	NA	NA	2015	NA		NA			Year	NA	N	N	N		VERENA Admin	4/12/2022 2:18pm	intestine	tissue	1	1	1
731	821	821	1068	identification of alpha and beta coronavirus in wildlife species in france: bats, rodents, rabbits, and hedgehogs	Monchatre-leroy et al.	Viruses-basel	2017	17	0	0	Pipistrellus pygmaeus	alphacoronavirus or betacoronavirus	NA				pooled	cross-sectional	RNA	RT-PCR	single	RdRp	NA	intestines	France	N		74 of the 100 French administrative departments	NA	NA	2013	NA		NA			Year	NA	N	N	N		VERENA Admin	4/12/2022 2:18pm	intestine	tissue	1	1	1
732	822	822	2719	identification of alpha and beta coronavirus in wildlife species in france: bats, rodents, rabbits, and hedgehogs	Monchatre-leroy et al.	Viruses-basel	2017	3	0	0	Pipistrellus pygmaeus	alphacoronavirus or betacoronavirus	NA				pooled	cross-sectional	RNA	RT-PCR	single	RdRp	NA	intestines	France	N		74 of the 100 French administrative departments	NA	NA	2014	NA		NA			Year	NA	N	N	N		VERENA Admin	4/12/2022 2:18pm	intestine	tissue	1	1	1
733	823	823	2720	identification of alpha and beta coronavirus in wildlife species in france: bats, rodents, rabbits, and hedgehogs	Monchatre-leroy et al.	Viruses-basel	2017	3	0	0	Pipistrellus pygmaeus	alphacoronavirus or betacoronavirus	NA				pooled	cross-sectional	RNA	RT-PCR	single	RdRp	NA	intestines	France	N		74 of the 100 French administrative departments	NA	NA	2015	NA		NA			Year	NA	N	N	N		VERENA Admin	4/12/2022 2:18pm	intestine	tissue	1	1	1
734	827	827	1070	identification of alpha and beta coronavirus in wildlife species in france: bats, rodents, rabbits, and hedgehogs	Monchatre-leroy et al.	Viruses-basel	2017	1	0	0	Vespertilio murinus	alphacoronavirus or betacoronavirus	NA				pooled	cross-sectional	RNA	RT-PCR	single	RdRp	NA	intestines	France	N		74 of the 100 French administrative departments	NA	NA	2014	NA		NA			Year	NA	N	N	N		VERENA Admin	4/12/2022 2:18pm	intestine	tissue	1	1	1
735	828	828	2723	identification of alpha and beta coronavirus in wildlife species in france: bats, rodents, rabbits, and hedgehogs	Monchatre-leroy et al.	Viruses-basel	2017	1	0	0	Vespertilio murinus	alphacoronavirus or betacoronavirus	NA				pooled	cross-sectional	RNA	RT-PCR	single	RdRp	NA	intestines	France	N		74 of the 100 French administrative departments	NA	NA	2015	NA		NA			Year	NA	N	N	N		VERENA Admin	4/12/2022 2:18pm	intestine	tissue	1	1	1
736	829	829	1071	identification of alpha and beta coronavirus in wildlife species in france: bats, rodents, rabbits, and hedgehogs	Monchatre-leroy et al.	Viruses-basel	2017	7	0	0	Eptesicus serotinus	alphacoronavirus or betacoronavirus	NA				pooled	cross-sectional	RNA	RT-PCR	single	RdRp	NA	intestines	France	N		74 of the 100 French administrative departments	NA	NA	2013	NA		NA			Year	NA	N	N	N		VERENA Admin	4/12/2022 2:18pm	intestine	tissue	1	1	1
737	830	830	2724	identification of alpha and beta coronavirus in wildlife species in france: bats, rodents, rabbits, and hedgehogs	Monchatre-leroy et al.	Viruses-basel	2017	11	0	0	Eptesicus serotinus	alphacoronavirus or betacoronavirus	NA				pooled	cross-sectional	RNA	RT-PCR	single	RdRp	NA	intestines	France	N		74 of the 100 French administrative departments	NA	NA	2014	NA		NA			Year	NA	N	N	N		VERENA Admin	4/12/2022 2:18pm	intestine	tissue	1	1	1
738	831	831	2725	identification of alpha and beta coronavirus in wildlife species in france: bats, rodents, rabbits, and hedgehogs	Monchatre-leroy et al.	Viruses-basel	2017	8	0	0	Eptesicus serotinus	alphacoronavirus or betacoronavirus	NA				pooled	cross-sectional	RNA	RT-PCR	single	RdRp	NA	intestines	France	N		74 of the 100 French administrative departments	NA	NA	2015	NA		NA			Year	NA	N	N	N		VERENA Admin	4/12/2022 2:18pm	intestine	tissue	1	1	1
739	832	832	1072	identification of alpha and beta coronavirus in wildlife species in france: bats, rodents, rabbits, and hedgehogs	Monchatre-leroy et al.	Viruses-basel	2017	1	0	0	Eptesicus nilssonii	alphacoronavirus or betacoronavirus	NA				pooled	cross-sectional	RNA	RT-PCR	single	RdRp	NA	intestines	France	N		74 of the 100 French administrative departments	NA	NA	2013	NA		NA			Year	NA	N	N	N		VERENA Admin	4/12/2022 2:18pm	intestine	tissue	1	1	1
740	835	835	1074	identification of diverse alphacoronaviruses and genomic characterization of a novel severe acute respiratory syndrome-like coronavirus from bats in china	He et al.	J Virol	2014	15	0	0	Rhinolophus ferrumequinum	alphacoronavirus or betacoronavirus	NA				single	cross-sectional	RNA	nested RT-PCR	multiple	RdRp	NA	rectal swab	China	N	Yunnan	Xiangyun	NA	NA	2011	NA		NA			Year	NA	N	N	Y, , coinfection with different alphacoronaviruses did exist within a bat population in one location		VERENA Admin	4/12/2022 2:18pm	faecal, rectal, or anal	swab	1	1	1
741	839	839	1078	identification of diverse alphacoronaviruses and genomic characterization of a novel severe acute respiratory syndrome-like coronavirus from bats in china	He et al.	J Virol	2014	4	0	0	Rhinolophus hipposideros	alphacoronavirus or betacoronavirus	NA				single	cross-sectional	RNA	nested RT-PCR	multiple	RdRp	NA	rectal swab	China	N	Yunnan	Bingchuan	NA	NA	2011	NA		NA			Year	NA	N	N	Y, , coinfection with different alphacoronaviruses did exist within a bat population in one location		VERENA Admin	4/12/2022 2:18pm	faecal, rectal, or anal	swab	1	1	1
742	841	841	1080	identification of diverse alphacoronaviruses and genomic characterization of a novel severe acute respiratory syndrome-like coronavirus from bats in china	He et al.	J Virol	2014	3	0	0	Rhinolophus hipposideros	alphacoronavirus or betacoronavirus	NA				single	cross-sectional	RNA	nested RT-PCR	multiple	RdRp	NA	rectal swab	China	N	Yunnan	Baoshan	NA	NA	2011	NA		NA			Year	NA	N	N	Y, , coinfection with different alphacoronaviruses did exist within a bat population in one location		VERENA Admin	4/12/2022 2:18pm	faecal, rectal, or anal	swab	1	1	1
743	846	846	1083	identification of sars-like coronaviruses in horseshoe bats (rhinolophus hipposideros) in slovenia	Rihtaric et al.	Arch Virol	2010	26	0	0	Myotis daubentonii	alphacoronavirus or betacoronavirus	NA				pooled	cross-sectional	RNA	RT-PCR	single	RdRp	NA	fecal pellets	Slovenia	N		27 different locations in Slovenia	NA	NA	2008	NA	May	NA	October		Spring,Summer,Fall	NA	Y, 12M, 10F	Y, 16 different churches, 1 house, 1 castle, and 1 cave	N		VERENA Admin	4/12/2022 2:18pm	faecal, rectal, or anal	faeces	1	1	0
744	847	847	1084	identification of sars-like coronaviruses in horseshoe bats (rhinolophus hipposideros) in slovenia	Rihtaric et al.	Arch Virol	2010	4	0	0	Myotis mystacinus	alphacoronavirus or betacoronavirus	NA				pooled	cross-sectional	RNA	RT-PCR	single	RdRp	NA	fecal pellets	Slovenia	N		27 different locations in Slovenia	NA	NA	2008	NA	May	NA	October		Spring,Summer,Fall	NA	Y, 2M, 1F	Y, 16 different churches, 1 house, 1 castle, and 1 cave	N		VERENA Admin	4/12/2022 2:18pm	faecal, rectal, or anal	faeces	1	1	0
745	848	848	1085	identification of sars-like coronaviruses in horseshoe bats (rhinolophus hipposideros) in slovenia	Rihtaric et al.	Arch Virol	2010	31	0	0	Myotis myotis	alphacoronavirus or betacoronavirus	NA				pooled	cross-sectional	RNA	RT-PCR	single	RdRp	NA	fecal pellets	Slovenia	N		27 different locations in Slovenia	NA	NA	2008	NA	May	NA	October		Spring,Summer,Fall	NA	Y, 16M, 6F	Y, 16 different churches, 1 house, 1 castle, and 1 cave	N		VERENA Admin	4/12/2022 2:18pm	faecal, rectal, or anal	faeces	1	1	0
746	849	849	1086	identification of sars-like coronaviruses in horseshoe bats (rhinolophus hipposideros) in slovenia	Rihtaric et al.	Arch Virol	2010	3	0	0	Pipistrellus kuhlii	alphacoronavirus or betacoronavirus	NA				pooled	cross-sectional	RNA	RT-PCR	single	RdRp	NA	fecal pellets	Slovenia	N		27 different locations in Slovenia	NA	NA	2008	NA	May	NA	October		Spring,Summer,Fall	NA	Y, 2M	Y, 16 different churches, 1 house, 1 castle, and 1 cave	N		VERENA Admin	4/12/2022 2:18pm	faecal, rectal, or anal	faeces	1	1	0
747	850	850	1087	identification of sars-like coronaviruses in horseshoe bats (rhinolophus hipposideros) in slovenia	Rihtaric et al.	Arch Virol	2010	2	0	0	Pipistrellus nathusii	alphacoronavirus or betacoronavirus	NA				pooled	cross-sectional	RNA	RT-PCR	single	RdRp	NA	fecal pellets	Slovenia	N		27 different locations in Slovenia	NA	NA	2008	NA	May	NA	October		Spring,Summer,Fall	NA	Y, 1M, 1F	Y, 16 different churches, 1 house, 1 castle, and 1 cave	N		VERENA Admin	4/12/2022 2:18pm	faecal, rectal, or anal	faeces	1	1	0
748	851	851	1088	identification of sars-like coronaviruses in horseshoe bats (rhinolophus hipposideros) in slovenia	Rihtaric et al.	Arch Virol	2010	4	0	0	Eptesicus serotinus	alphacoronavirus or betacoronavirus	NA				pooled	cross-sectional	RNA	RT-PCR	single	RdRp	NA	fecal pellets	Slovenia	N		27 different locations in Slovenia	NA	NA	2008	NA	May	NA	October		Spring,Summer,Fall	NA	Y, 2M, 1F	Y, 16 different churches, 1 house, 1 castle, and 1 cave	N		VERENA Admin	4/12/2022 2:18pm	faecal, rectal, or anal	faeces	1	1	0
749	853	853	1090	insectivorous bats carry host specific astroviruses and coronaviruses across different regions in germany	Fischer et al.	Infect Genet Evol	2016	152	0	0	Myotis nattereri	alphacoronavirus or betacoronavirus	NA				pooled	longitudinal	RNA	hemi-nested RT-PCR	multiple	RdRp	NA	"saliva, faeces, and urine samples"	Germany	N	Bavaria		NA	NA		2011	May	2014	May		Year	NA	N	Y, bat boxes in forest	Y, AstV, PmV, CoV		VERENA Admin	4/12/2022 2:18pm	pooled swabs/samples	pooled	1	1	1
750	854	854	1091	insectivorous bats carry host specific astroviruses and coronaviruses across different regions in germany	Fischer et al.	Infect Genet Evol	2016	118	0	0	Plecotus auritus	alphacoronavirus or betacoronavirus	NA				pooled	longitudinal	RNA	hemi-nested RT-PCR	multiple	RdRp	NA	"saliva, faeces, and urine samples"	Germany	N	Bavaria		NA	NA		2011	May	2014	May		Year	NA	N	Y, bat boxes in forest	Y, AstV, PmV, CoV		VERENA Admin	4/12/2022 2:18pm	pooled swabs/samples	pooled	1	1	1
751	855	855	1092	insectivorous bats carry host specific astroviruses and coronaviruses across different regions in germany	Fischer et al.	Infect Genet Evol	2016	13	0	0	Myotis daubentonii	alphacoronavirus or betacoronavirus	NA				pooled	longitudinal	RNA	hemi-nested RT-PCR	multiple	RdRp	NA	"saliva, faeces, and urine samples"	Germany	N	Mecklenburg Western Pomerania		NA	NA		2012	July	2013	July		Year	NA	N	Y, bat boxes in forest	Y, AstV, PmV, CoV		VERENA Admin	4/12/2022 2:18pm	pooled swabs/samples	pooled	1	1	1
752	856	856	1093	insectivorous bats carry host specific astroviruses and coronaviruses across different regions in germany	Fischer et al.	Infect Genet Evol	2016	22	0	0	Myotis nattereri	alphacoronavirus or betacoronavirus	NA				pooled	longitudinal	RNA	hemi-nested RT-PCR	multiple	RdRp	NA	"saliva, faeces, and urine samples"	Germany	N	Mecklenburg Western Pomerania		NA	NA		2012	July	2013	July		Year	NA	N	Y, bat boxes in forest	Y, AstV, PmV, CoV		VERENA Admin	4/12/2022 2:18pm	pooled swabs/samples	pooled	1	1	1
753	858	858	1095	insectivorous bats carry host specific astroviruses and coronaviruses across different regions in germany	Fischer et al.	Infect Genet Evol	2016	7	0	0	Pipistrellus pipistrellus	alphacoronavirus or betacoronavirus	NA				pooled	longitudinal	RNA	hemi-nested RT-PCR	multiple	RdRp	NA	"saliva, faeces, and urine samples"	Germany	N	Mecklenburg Western Pomerania		NA	NA		2012	July	2013	July		Year	NA	N	Y, bat boxes in forest	Y, AstV, PmV, CoV		VERENA Admin	4/12/2022 2:18pm	pooled swabs/samples	pooled	1	1	1
754	861	861	1098	insectivorous bats carry host specific astroviruses and coronaviruses across different regions in germany	Fischer et al.	Infect Genet Evol	2016	34	0	0	Myotis daubentonii	alphacoronavirus or betacoronavirus	NA				pooled	longitudinal	RNA	hemi-nested RT-PCR	multiple	RdRp	NA	"saliva, faeces, and urine samples"	Germany	N	North Rhine Westphalia		NA	NA	2014	NA	July	NA	September		Summer,Fall	NA	N	Y, cow barns	Y, AstV, PmV, CoV		VERENA Admin	4/12/2022 2:18pm	pooled swabs/samples	pooled	1	1	0
755	877	877	1127	middle east respiratory syndrome coronavirus in bats, saudi arabia	Memish et al.	Emerg Infect Dis	2013	29	0	0	Taphozous perforates	alphacoronavirus or betacoronavirus	NA				single	cross-sectional	RNA	PCR	single	RdRp	NA	throat swab	Saudi Arabia	N	Bisha	Bisha ruins	NA	NA	2012	NA		NA		October	Fall	NA	N	Y	N		VERENA Admin	4/12/2022 2:19pm	oropharyngeal	swab	0	1	0
756	880	880	1129	middle east respiratory syndrome coronavirus in bats, saudi arabia	Memish et al.	Emerg Infect Dis	2013	8	0	0	Taphozous perforates	alphacoronavirus or betacoronavirus	NA				single	cross-sectional	RNA	PCR	single	RdRp	NA	urine	Saudi Arabia	N	Bisha	Bisha ruins	NA	NA	2012	NA		NA		October	Fall	NA	N	Y	N		VERENA Admin	4/12/2022 2:19pm	urinary	tissue	0	1	0
757	881	881	1130	middle east respiratory syndrome coronavirus in bats, saudi arabia	Memish et al.	Emerg Infect Dis	2013	22	0	0	Taphozous perforates	alphacoronavirus or betacoronavirus	NA				single	cross-sectional	RNA	PCR	single	RdRp	NA	serum	Saudi Arabia	N	Bisha	Bisha ruins	NA	NA	2012	NA		NA		October	Fall	NA	N	Y	N		VERENA Admin	4/12/2022 2:19pm	blood or serum	sera	0	1	0
758	883	883	1132	middle east respiratory syndrome coronavirus in bats, saudi arabia	Memish et al.	Emerg Infect Dis	2013	25	0	0	Eidolon helvum	alphacoronavirus or betacoronavirus	NA				single	cross-sectional	RNA	PCR	single	RdRp	NA	throat swab	Saudi Arabia	N	Bisha	Bisha town center	NA	NA	2012	NA		NA		October	Fall	NA	N	Y	N		VERENA Admin	4/12/2022 2:19pm	oropharyngeal	swab	0	1	0
759	886	886	1134	middle east respiratory syndrome coronavirus in bats, saudi arabia	Memish et al.	Emerg Infect Dis	2013	13	0	0	Eidolon helvum	alphacoronavirus or betacoronavirus	NA				single	cross-sectional	RNA	PCR	single	RdRp	NA	urine	Saudi Arabia	N	Bisha	Bisha town center	NA	NA	2012	NA		NA		October	Fall	NA	N	Y	N		VERENA Admin	4/12/2022 2:19pm	urinary	tissue	0	1	0
760	887	887	1135	middle east respiratory syndrome coronavirus in bats, saudi arabia	Memish et al.	Emerg Infect Dis	2013	19	0	0	Eidolon helvum	alphacoronavirus or betacoronavirus	NA				single	cross-sectional	RNA	PCR	single	RdRp	NA	serum	Saudi Arabia	N	Bisha	Bisha town center	NA	NA	2012	NA		NA		October	Fall	NA	N	Y	N		VERENA Admin	4/12/2022 2:19pm	blood or serum	sera	0	1	0
761	888	888	1136	middle east respiratory syndrome coronavirus in bats, saudi arabia	Memish et al.	Emerg Infect Dis	2013	3	0	0	Rousettus aegyptiacus	alphacoronavirus or betacoronavirus	NA				single	cross-sectional	RNA	PCR	single	RdRp	NA	throat swab	Saudi Arabia	N	Bisha	Bisha town center	NA	NA	2012	NA		NA		October	Fall	NA	N	Y	N		VERENA Admin	4/12/2022 2:19pm	oropharyngeal	swab	0	1	0
762	889	889	1137	middle east respiratory syndrome coronavirus in bats, saudi arabia	Memish et al.	Emerg Infect Dis	2013	3	0	0	Rousettus aegyptiacus	alphacoronavirus or betacoronavirus	NA				single	cross-sectional	RNA	PCR	single	RdRp	NA	fecal pellets	Saudi Arabia	N	Bisha	Bisha town center	NA	NA	2012	NA		NA		October	Fall	NA	N	Y	N		VERENA Admin	4/12/2022 2:19pm	faecal, rectal, or anal	faeces	0	1	0
763	890	890	1138	middle east respiratory syndrome coronavirus in bats, saudi arabia	Memish et al.	Emerg Infect Dis	2013	1	0	0	Rousettus aegyptiacus	alphacoronavirus or betacoronavirus	NA				single	cross-sectional	RNA	PCR	single	RdRp	NA	urine	Saudi Arabia	N	Bisha	Bisha town center	NA	NA	2012	NA		NA		October	Fall	NA	N	Y	N		VERENA Admin	4/12/2022 2:19pm	urinary	tissue	0	1	0
764	891	891	1139	middle east respiratory syndrome coronavirus in bats, saudi arabia	Memish et al.	Emerg Infect Dis	2013	2	0	0	Rousettus aegyptiacus	alphacoronavirus or betacoronavirus	NA				single	cross-sectional	RNA	PCR	single	RdRp	NA	serum	Saudi Arabia	N	Bisha	Bisha town center	NA	NA	2012	NA		NA		October	Fall	NA	N	Y	N		VERENA Admin	4/12/2022 2:19pm	blood or serum	sera	0	1	0
765	892	892	1140	middle east respiratory syndrome coronavirus in bats, saudi arabia	Memish et al.	Emerg Infect Dis	2013	36	0	0	Rhinopoma hardwickii	alphacoronavirus or betacoronavirus	NA				single	cross-sectional	RNA	PCR	single	RdRp	NA	throat swab	Saudi Arabia	N	Bisha	Naqi and Old Naqi	NA	NA	2012	NA		NA		October	Fall	NA	N	Y	N		VERENA Admin	4/12/2022 2:19pm	oropharyngeal	swab	0	1	0
766	893	893	1141	middle east respiratory syndrome coronavirus in bats, saudi arabia	Memish et al.	Emerg Infect Dis	2013	35	0	0	Rhinopoma hardwickii	alphacoronavirus or betacoronavirus	NA				single	cross-sectional	RNA	PCR	single	RdRp	NA	fecal pellets	Saudi Arabia	N	Bisha	Naqi and Old Naqi	NA	NA	2012	NA		NA		October	Fall	NA	N	Y	N		VERENA Admin	4/12/2022 2:19pm	faecal, rectal, or anal	faeces	0	1	0
767	894	894	1142	middle east respiratory syndrome coronavirus in bats, saudi arabia	Memish et al.	Emerg Infect Dis	2013	4	0	0	Rhinopoma hardwickii	alphacoronavirus or betacoronavirus	NA				single	cross-sectional	RNA	PCR	single	RdRp	NA	urine	Saudi Arabia	N	Bisha	Naqi and Old Naqi	NA	NA	2012	NA		NA		October	Fall	NA	N	Y	N		VERENA Admin	4/12/2022 2:19pm	urinary	tissue	0	1	0
768	895	895	1143	middle east respiratory syndrome coronavirus in bats, saudi arabia	Memish et al.	Emerg Infect Dis	2013	15	0	0	Rhinopoma hardwickii	alphacoronavirus or betacoronavirus	NA				single	cross-sectional	RNA	PCR	single	RdRp	NA	roost feces	Saudi Arabia	N	Bisha	Naqi and Old Naqi	NA	NA	2012	NA		NA		October	Fall	NA	N	Y	N		VERENA Admin	4/12/2022 2:19pm	faecal, rectal, or anal	faeces	0	1	0
769	896	896	1144	middle east respiratory syndrome coronavirus in bats, saudi arabia	Memish et al.	Emerg Infect Dis	2013	1	0	0	Rhinopoma microphyllum	alphacoronavirus or betacoronavirus	NA				single	cross-sectional	RNA	PCR	single	RdRp	NA	throat swab	Saudi Arabia	N	Bisha	Old Naqi	NA	NA	2012	NA		NA		October	Fall	NA	N	Y	N		VERENA Admin	4/12/2022 2:19pm	oropharyngeal	swab	0	1	0
770	897	897	1145	middle east respiratory syndrome coronavirus in bats, saudi arabia	Memish et al.	Emerg Infect Dis	2013	1	0	0	Rhinopoma microphyllum	alphacoronavirus or betacoronavirus	NA				single	cross-sectional	RNA	PCR	single	RdRp	NA	fecal pellets	Saudi Arabia	N	Bisha	Old Naqi	NA	NA	2012	NA		NA		October	Fall	NA	N	Y	N		VERENA Admin	4/12/2022 2:19pm	faecal, rectal, or anal	faeces	0	1	0
771	898	898	1146	middle east respiratory syndrome coronavirus in bats, saudi arabia	Memish et al.	Emerg Infect Dis	2013	1	0	0	Eptesicus bottae	alphacoronavirus or betacoronavirus	NA				single	cross-sectional	RNA	PCR	single	RdRp	NA	throat swab	Saudi Arabia	N	Bisha	Bisha Ruins	NA	NA	2012	NA		NA		October	Fall	NA	N	Y	N		VERENA Admin	4/12/2022 2:19pm	oropharyngeal	swab	0	1	0
772	899	899	1147	middle east respiratory syndrome coronavirus in bats, saudi arabia	Memish et al.	Emerg Infect Dis	2013	1	0	0	Eptesicus bottae	alphacoronavirus or betacoronavirus	NA				single	cross-sectional	RNA	PCR	single	RdRp	NA	fecal pellets	Saudi Arabia	N	Bisha	Bisha Ruins	NA	NA	2012	NA		NA		October	Fall	NA	N	Y	N		VERENA Admin	4/12/2022 2:19pm	faecal, rectal, or anal	faeces	0	1	0
773	900	900	1148	middle east respiratory syndrome coronavirus in bats, saudi arabia	Memish et al.	Emerg Infect Dis	2013	1	0	0	Eptesicus bottae	alphacoronavirus or betacoronavirus	NA				single	cross-sectional	RNA	PCR	single	RdRp	NA	urine	Saudi Arabia	N	Bisha	Bisha Ruins	NA	NA	2012	NA		NA		October	Fall	NA	N	Y	N		VERENA Admin	4/12/2022 2:19pm	urinary	tissue	0	1	0
774	901	901	1149	middle east respiratory syndrome coronavirus in bats, saudi arabia	Memish et al.	Emerg Infect Dis	2013	32	0	0	Eptesicus bottae	alphacoronavirus or betacoronavirus	NA				single	cross-sectional	RNA	PCR	single	RdRp	NA	roost feces	Saudi Arabia	N	Bisha	Bisha Ruins	NA	NA	2012	NA		NA		October	Fall	NA	N	Y	N		VERENA Admin	4/12/2022 2:19pm	faecal, rectal, or anal	faeces	0	1	0
775	902	902	1150	middle east respiratory syndrome coronavirus in bats, saudi arabia	Memish et al.	Emerg Infect Dis	2013	1	0	0	Pipistrellus kuhlii	alphacoronavirus or betacoronavirus	NA				single	cross-sectional	RNA	PCR	single	RdRp	NA	throat swab	Saudi Arabia	N	Bisha	Bisha Ruins	NA	NA	2012	NA		NA		October	Fall	NA	N	Y	N		VERENA Admin	4/12/2022 2:19pm	oropharyngeal	swab	0	1	0
776	903	903	1151	middle east respiratory syndrome coronavirus in bats, saudi arabia	Memish et al.	Emerg Infect Dis	2013	1	0	0	Pipistrellus kuhlii	alphacoronavirus or betacoronavirus	NA				single	cross-sectional	RNA	PCR	single	RdRp	NA	fecal pellets	Saudi Arabia	N	Bisha	Bisha Ruins	NA	NA	2012	NA		NA		October	Fall	NA	N	Y	N		VERENA Admin	4/12/2022 2:19pm	faecal, rectal, or anal	faeces	0	1	0
777	906	906	1153	middle east respiratory syndrome coronavirus in bats, saudi arabia	Memish et al.	Emerg Infect Dis	2013	203	0	0	Taphozous perforates	alphacoronavirus or betacoronavirus	NA				single	cross-sectional	RNA	PCR	single	RdRp	NA	roost feces	Saudi Arabia	N	Bisha	Bisha Ruins	NA	NA	2013	NA		NA		April	Spring	NA	N	Y	N		VERENA Admin	4/12/2022 2:19pm	faecal, rectal, or anal	faeces	0	0	0
778	907	907	1154	middle east respiratory syndrome coronavirus in bats, saudi arabia	Memish et al.	Emerg Infect Dis	2013	9	0	0	Pipistrellus kuhlii	alphacoronavirus or betacoronavirus	NA				single	cross-sectional	RNA	PCR	single	RdRp	NA	throat swab	Saudi Arabia	N	Unaizah	Greater Unaizah area	NA	NA	2013	NA		NA		April	Spring	NA	N	Y	N		VERENA Admin	4/12/2022 2:19pm	oropharyngeal	swab	0	0	0
779	909	909	1156	middle east respiratory syndrome coronavirus in bats, saudi arabia	Memish et al.	Emerg Infect Dis	2013	5	0	0	Pipistrellus kuhlii	alphacoronavirus or betacoronavirus	NA				single	cross-sectional	RNA	PCR	single	RdRp	NA	throat swab	Saudi Arabia	N	Riyadh	Greater Riyadh area	NA	NA	2013	NA		NA		April	Spring	NA	N	Y	N		VERENA Admin	4/12/2022 2:19pm	oropharyngeal	swab	0	0	0
780	916	916	1168	molecular detection of viruses in kenyan bats and discovery of novel astroviruses, caliciviruses and rotaviruses	Waruhiu et al.	Virol Sin	2017	45	0	0	Eidolon helvum	alphacoronavirus or betacoronavirus	NA				pooled	cross-sectional	RNA	RT-PCR	single	RdRp	NA	faecal samples	Kenya	N	Kisumu		NA	NA		2012	November	2015	November		Year	NA	N	Y, high level of human-bat interaction	Y, Astroviruses, Calicivirus, Coronavirus, Paramyxovirus, Rotavirus		VERENA Admin	4/12/2022 2:19pm	faecal, rectal, or anal	faeces	1	1	1
781	917	917	1169	molecular detection of viruses in kenyan bats and discovery of novel astroviruses, caliciviruses and rotaviruses	Waruhiu et al.	Virol Sin	2017	75	0	0	Rousettus aegyptiacus	alphacoronavirus or betacoronavirus	NA				pooled	cross-sectional	RNA	RT-PCR	single	RdRp	NA	faecal samples	Kenya	N	Trans-Nzoia		NA	NA		2012	November	2015	November		Year	NA	N	Y, high level of human-bat interaction	Y, Astroviruses, Calicivirus, Coronavirus, Paramyxovirus, Rotavirus		VERENA Admin	4/12/2022 2:19pm	faecal, rectal, or anal	faeces	1	1	1
782	918	918	1174	molecular diversity of coronaviruses in bats	Woo et al.	Virology	2006	2	0	0	Cynopterus sphinx	alphacoronavirus or betacoronavirus	NA				pooled	cross-sectional	RNA	RT-PCR	single	RdRp	NA	anal swab,nasopharyngeal swabs	China	N	Hong Kong		NA	NA		2004	April	2005	July		Year	NA	N	Y, rural areas	N		VERENA Admin	4/12/2022 2:19pm	pooled swabs/samples	swab	1	1	1
783	919	919	1175	molecular diversity of coronaviruses in bats	Woo et al.	Virology	2006	13	0	0	Hipposideros armiger	alphacoronavirus or betacoronavirus	NA				pooled	cross-sectional	RNA	RT-PCR	single	RdRp	NA	anal swab,nasopharyngeal swabs	China	N	Hong Kong		NA	NA		2004	April	2005	July		Year	NA	N	Y, rural areas	N		VERENA Admin	4/12/2022 2:19pm	pooled swabs/samples	swab	1	1	1
784	920	920	1176	molecular diversity of coronaviruses in bats	Woo et al.	Virology	2006	18	0	0	Hipposideros pomona	alphacoronavirus or betacoronavirus	NA				pooled	cross-sectional	RNA	RT-PCR	single	RdRp	NA	anal swab,nasopharyngeal swabs	China	N	Hong Kong		NA	NA		2004	April	2005	July		Year	NA	N	Y, rural areas	N		VERENA Admin	4/12/2022 2:19pm	pooled swabs/samples	swab	1	1	1
785	923	923	1179	molecular diversity of coronaviruses in bats	Woo et al.	Virology	2006	8	0	0	Myotis chinensis	alphacoronavirus or betacoronavirus	NA				pooled	cross-sectional	RNA	RT-PCR	single	RdRp	NA	anal swab,nasopharyngeal swabs	China	N	Hong Kong	New territories	NA	NA		2004	April	2005	July		Year	NA	N	Y, rural areas	N		VERENA Admin	4/12/2022 2:19pm	pooled swabs/samples	swab	1	1	1
786	925	925	1181	molecular diversity of coronaviruses in bats	Woo et al.	Virology	2006	7	0	0	Nyctalus noctula	alphacoronavirus or betacoronavirus	NA				pooled	cross-sectional	RNA	RT-PCR	single	RdRp	NA	anal swab,nasopharyngeal swabs	China	N	Hong Kong	New territories	NA	NA		2004	April	2005	July		Year	NA	N	Y, rural areas	N		VERENA Admin	4/12/2022 2:19pm	pooled swabs/samples	swab	1	1	1
787	927	927	1183	molecular diversity of coronaviruses in bats	Woo et al.	Virology	2006	7	0	0	Rhinolophus affiinus	alphacoronavirus or betacoronavirus	NA				pooled	cross-sectional	RNA	RT-PCR	single	RdRp	NA	anal swab,nasopharyngeal swabs	China	N	Hong Kong	New territories	NA	NA		2004	April	2005	July		Year	NA	N	Y, rural areas	N		VERENA Admin	4/12/2022 2:19pm	pooled swabs/samples	swab	1	1	1
788	930	930	1185	molecular diversity of coronaviruses in bats	Woo et al.	Virology	2006	2	0	0	Rousettus lechenaulti	alphacoronavirus or betacoronavirus	NA				pooled	cross-sectional	RNA	RT-PCR	single	RdRp	NA	anal swab,nasopharyngeal swabs	China	N	Hong Kong		NA	NA		2004	April	2005	July		Year	NA	N	Y, rural areas	N		VERENA Admin	4/12/2022 2:19pm	pooled swabs/samples	swab	1	1	1
789	932	932	1187	molecular identification of betacoronavirus in bats from sardinia (italy): first detection and phylogeny	Lecis et al.	Virus Genes	2019	2	0	0	Rhinolophus mehelyi	alphacoronavirus or betacoronavirus	NA				single	cross-sectional	RNA	RT-PCR	single	RdRp	NA	skin swab	Italy	N	Sardinia	Grotta sa Rocca Ulari (Borutta)	NA	NA		2015	November	2016	November		Year	NA	Y, unclear	Y, caves, buildings, tunnels, woods, abandoned bridges, and other type of natural roosts	N		VERENA Admin	4/12/2022 2:19pm	skin swab	swab	1	1	1
790	933	933	1188	molecular identification of betacoronavirus in bats from sardinia (italy): first detection and phylogeny	Lecis et al.	Virus Genes	2019	2	0	0	Rhinolophus mehelyi	alphacoronavirus or betacoronavirus	NA				single	cross-sectional	RNA	RT-PCR	single	RdRp	NA	faeces	Italy	N	Sardinia	Grotta sa Rocca Ulari (Borutta)	NA	NA		2015	November	2016	November		Year	NA	Y, unclear	Y, caves, buildings, tunnels, woods, abandoned bridges, and other type of natural roosts	N		VERENA Admin	4/12/2022 2:19pm	faecal, rectal, or anal	faeces	1	1	1
791	934	934	1189	molecular identification of betacoronavirus in bats from sardinia (italy): first detection and phylogeny	Lecis et al.	Virus Genes	2019	3	0	0	Rhinolophus ferrumequinum	alphacoronavirus or betacoronavirus	NA				pooled	cross-sectional	RNA	RT-PCR	single	RdRp	NA	skin swab	Italy	N	Sardinia	Grotta sa Rocca Ulari (Borutta), Galleria Casteldoria (S.M Coghinas), Diga S. Chiara (Ula-Tirso)	NA	NA		2015	November	2016	November		Year	NA	Y, unclear	Y, caves, buildings, tunnels, woods, abandoned bridges, and other type of natural roosts	N		VERENA Admin	4/12/2022 2:19pm	skin swab	swab	1	1	1
792	935	935	1190	molecular identification of betacoronavirus in bats from sardinia (italy): first detection and phylogeny	Lecis et al.	Virus Genes	2019	3	0	0	Rhinolophus ferrumequinum	alphacoronavirus or betacoronavirus	NA				pooled	cross-sectional	RNA	RT-PCR	single	RdRp	NA	oral swab	Italy	N	Sardinia	Grotta sa Rocca Ulari (Borutta), Galleria Casteldoria (S.M Coghinas), Diga S. Chiara (Ula-Tirso)	NA	NA		2015	November	2016	November		Year	NA	Y, unclear	Y, caves, buildings, tunnels, woods, abandoned bridges, and other type of natural roosts	N		VERENA Admin	4/12/2022 2:19pm	oropharyngeal	swab	1	1	1
793	937	937	1192	molecular identification of betacoronavirus in bats from sardinia (italy): first detection and phylogeny	Lecis et al.	Virus Genes	2019	9	0	0	Miniopterus schreibersii	alphacoronavirus or betacoronavirus	NA				single	cross-sectional	RNA	RT-PCR	single	RdRp	NA	skin swab	Italy	N	Sardinia	Grotta sa Rocca Ulari (Borutta)	NA	NA		2015	November	2016	November		Year	NA	Y, unclear	Y, caves, buildings, tunnels, woods, abandoned bridges, and other type of natural roosts	N		VERENA Admin	4/12/2022 2:19pm	skin swab	swab	1	1	1
794	938	938	1193	molecular identification of betacoronavirus in bats from sardinia (italy): first detection and phylogeny	Lecis et al.	Virus Genes	2019	7	0	0	Miniopterus schreibersii	alphacoronavirus or betacoronavirus	NA				single	cross-sectional	RNA	RT-PCR	single	RdRp	NA	faeces	Italy	N	Sardinia	Grotta sa Rocca Ulari (Borutta)	NA	NA		2015	November	2016	November		Year	NA	Y, unclear	Y, caves, buildings, tunnels, woods, abandoned bridges, and other type of natural roosts	N		VERENA Admin	4/12/2022 2:19pm	faecal, rectal, or anal	faeces	1	1	1
795	939	939	1194	molecular identification of betacoronavirus in bats from sardinia (italy): first detection and phylogeny	Lecis et al.	Virus Genes	2019	8	0	0	Myotis punicus	alphacoronavirus or betacoronavirus	NA				pooled	cross-sectional	RNA	RT-PCR	single	RdRp	NA	skin swab	Italy	N	Sardinia	Grotta sa Rocca Ulari (Borutta), Galleria Casteldoria (S.M Coghinas), Tilipera (Bonorva)	NA	NA		2015	November	2016	November		Year	NA	Y, unclear	Y, caves, buildings, tunnels, woods, abandoned bridges, and other type of natural roosts	N		VERENA Admin	4/12/2022 2:19pm	skin swab	swab	1	1	1
796	940	940	1195	molecular identification of betacoronavirus in bats from sardinia (italy): first detection and phylogeny	Lecis et al.	Virus Genes	2019	8	0	0	Myotis punicus	alphacoronavirus or betacoronavirus	NA				pooled	cross-sectional	RNA	RT-PCR	single	RdRp	NA	oral swab	Italy	N	Sardinia	Grotta sa Rocca Ulari (Borutta), Galleria Casteldoria (S.M Coghinas), Tilipera (Bonorva)	NA	NA		2015	November	2016	November		Year	NA	Y, unclear	Y, caves, buildings, tunnels, woods, abandoned bridges, and other type of natural roosts	N		VERENA Admin	4/12/2022 2:19pm	oropharyngeal	swab	1	1	1
797	941	941	1196	molecular identification of betacoronavirus in bats from sardinia (italy): first detection and phylogeny	Lecis et al.	Virus Genes	2019	6	0	0	Myotis punicus	alphacoronavirus or betacoronavirus	NA				pooled	cross-sectional	RNA	RT-PCR	single	RdRp	NA	faeces	Italy	N	Sardinia	Grotta sa Rocca Ulari (Borutta), Galleria Casteldoria (S.M Coghinas), Tilipera (Bonorva)	NA	NA		2015	November	2016	November		Year	NA	Y, unclear	Y, caves, buildings, tunnels, woods, abandoned bridges, and other type of natural roosts	N		VERENA Admin	4/12/2022 2:19pm	faecal, rectal, or anal	faeces	1	1	1
798	942	942	1197	molecular identification of betacoronavirus in bats from sardinia (italy): first detection and phylogeny	Lecis et al.	Virus Genes	2019	3	0	0	Myotis capaccinii	alphacoronavirus or betacoronavirus	NA				pooled	cross-sectional	RNA	RT-PCR	single	RdRp	NA	skin swab	Italy	N	Sardinia	Galleria Casteldoria (S.M Coghinas), Grotta Verde (Alghero)	NA	NA		2015	November	2016	November		Year	NA	Y, unclear	Y, caves, buildings, tunnels, woods, abandoned bridges, and other type of natural roosts	N		VERENA Admin	4/12/2022 2:19pm	skin swab	swab	1	1	1
799	943	943	1198	molecular identification of betacoronavirus in bats from sardinia (italy): first detection and phylogeny	Lecis et al.	Virus Genes	2019	4	0	0	Myotis capaccinii	alphacoronavirus or betacoronavirus	NA				pooled	cross-sectional	RNA	RT-PCR	single	RdRp	NA	oral swab	Italy	N	Sardinia	Galleria Casteldoria (S.M Coghinas), Grotta Verde (Alghero)	NA	NA		2015	November	2016	November		Year	NA	Y, unclear	Y, caves, buildings, tunnels, woods, abandoned bridges, and other type of natural roosts	N		VERENA Admin	4/12/2022 2:19pm	oropharyngeal	swab	1	1	1
800	944	944	1199	molecular identification of betacoronavirus in bats from sardinia (italy): first detection and phylogeny	Lecis et al.	Virus Genes	2019	3	0	0	Myotis capaccinii	alphacoronavirus or betacoronavirus	NA				pooled	cross-sectional	RNA	RT-PCR	single	RdRp	NA	faeces	Italy	N	Sardinia	Galleria Casteldoria (S.M Coghinas), Grotta Verde (Alghero)	NA	NA		2015	November	2016	November		Year	NA	Y, unclear	Y, caves, buildings, tunnels, woods, abandoned bridges, and other type of natural roosts	N		VERENA Admin	4/12/2022 2:19pm	faecal, rectal, or anal	faeces	1	1	1
801	945	945	1200	molecular identification of betacoronavirus in bats from sardinia (italy): first detection and phylogeny	Lecis et al.	Virus Genes	2019	3	0	0	Myotis emarginatus	alphacoronavirus or betacoronavirus	NA				pooled	cross-sectional	RNA	RT-PCR	single	RdRp	NA	skin swab	Italy	N	Sardinia	Galleria Casteldoria (S.M Coghinas), Mularza Noa (Bolotana)	NA	NA		2015	November	2016	November		Year	NA	Y, unclear	Y, caves, buildings, tunnels, woods, abandoned bridges, and other type of natural roosts	N		VERENA Admin	4/12/2022 2:19pm	skin swab	swab	1	1	1
802	946	946	1201	molecular identification of betacoronavirus in bats from sardinia (italy): first detection and phylogeny	Lecis et al.	Virus Genes	2019	2	0	0	Myotis emarginatus	alphacoronavirus or betacoronavirus	NA				pooled	cross-sectional	RNA	RT-PCR	single	RdRp	NA	oral swab	Italy	N	Sardinia	Galleria Casteldoria (S.M Coghinas), Mularza Noa (Bolotana)	NA	NA		2015	November	2016	November		Year	NA	Y, unclear	Y, caves, buildings, tunnels, woods, abandoned bridges, and other type of natural roosts	N		VERENA Admin	4/12/2022 2:19pm	oropharyngeal	swab	1	1	1
803	947	947	1202	molecular identification of betacoronavirus in bats from sardinia (italy): first detection and phylogeny	Lecis et al.	Virus Genes	2019	2	0	0	Myotis emarginatus	alphacoronavirus or betacoronavirus	NA				pooled	cross-sectional	RNA	RT-PCR	single	RdRp	NA	faeces	Italy	N	Sardinia	Galleria Casteldoria (S.M Coghinas), Mularza Noa (Bolotana)	NA	NA		2015	November	2016	November		Year	NA	Y, unclear	Y, caves, buildings, tunnels, woods, abandoned bridges, and other type of natural roosts	N		VERENA Admin	4/12/2022 2:19pm	faecal, rectal, or anal	faeces	1	1	1
804	948	948	1203	molecular identification of betacoronavirus in bats from sardinia (italy): first detection and phylogeny	Lecis et al.	Virus Genes	2019	1	0	0	Plecotus sardus	alphacoronavirus or betacoronavirus	NA				single	cross-sectional	RNA	RT-PCR	single	RdRp	NA	oral swab	Italy	N	Sardinia	Diga S. Chiara (Ula-Tirso)	NA	NA		2015	November	2016	November		Year	NA	Y, unclear	Y, caves, buildings, tunnels, woods, abandoned bridges, and other type of natural roosts	N		VERENA Admin	4/12/2022 2:19pm	oropharyngeal	swab	1	1	1
805	949	949	1204	molecular identification of betacoronavirus in bats from sardinia (italy): first detection and phylogeny	Lecis et al.	Virus Genes	2019	1	0	0	Hypsugo savii	alphacoronavirus or betacoronavirus	NA				pooled	cross-sectional	RNA	RT-PCR	single	RdRp	NA	skin swab	Italy	N	Sardinia	Monte Corallinu (Doragali),Mularza Noa (Bolotana)	NA	NA		2015	November	2016	November		Year	NA	Y, unclear	Y, caves, buildings, tunnels, woods, abandoned bridges, and other type of natural roosts	N		VERENA Admin	4/12/2022 2:19pm	skin swab	swab	1	1	1
806	950	950	1205	molecular identification of betacoronavirus in bats from sardinia (italy): first detection and phylogeny	Lecis et al.	Virus Genes	2019	1	0	0	Hypsugo savii	alphacoronavirus or betacoronavirus	NA				pooled	cross-sectional	RNA	RT-PCR	single	RdRp	NA	oral swab	Italy	N	Sardinia	Monte Corallinu (Doragali),Mularza Noa (Bolotana)	NA	NA		2015	November	2016	November		Year	NA	Y, unclear	Y, caves, buildings, tunnels, woods, abandoned bridges, and other type of natural roosts	N		VERENA Admin	4/12/2022 2:19pm	oropharyngeal	swab	1	1	1
807	951	951	1206	molecular identification of betacoronavirus in bats from sardinia (italy): first detection and phylogeny	Lecis et al.	Virus Genes	2019	2	0	0	Pipistrellus pipistrellus	alphacoronavirus or betacoronavirus	NA				single	cross-sectional	RNA	RT-PCR	single	RdRp	NA	skin swab	Italy	N	Sardinia	Tilipera (Bonorva)	NA	NA		2015	November	2016	November		Year	NA	Y, unclear	Y, caves, buildings, tunnels, woods, abandoned bridges, and other type of natural roosts	N		VERENA Admin	4/12/2022 2:19pm	skin swab	swab	1	1	1
808	952	952	1207	molecular identification of betacoronavirus in bats from sardinia (italy): first detection and phylogeny	Lecis et al.	Virus Genes	2019	1	0	0	Pipistrellus kuhlii	alphacoronavirus or betacoronavirus	NA				single	cross-sectional	RNA	RT-PCR	single	RdRp	NA	faeces	Italy	N	Sardinia	Mularza Noa (Bolotana)	NA	NA		2015	November	2016	November		Year	NA	Y, unclear	Y, caves, buildings, tunnels, woods, abandoned bridges, and other type of natural roosts	N		VERENA Admin	4/12/2022 2:19pm	faecal, rectal, or anal	faeces	1	1	1
809	953	953	1208	molecular identification of betacoronavirus in bats from sardinia (italy): first detection and phylogeny	Lecis et al.	Virus Genes	2019	1	0	0	Plecotus auritus	alphacoronavirus or betacoronavirus	NA				single	cross-sectional	RNA	RT-PCR	single	RdRp	NA	skin swab	Italy	N	Sardinia	Belvi	NA	NA		2015	November	2016	November		Year	NA	Y, unclear	Y, caves, buildings, tunnels, woods, abandoned bridges, and other type of natural roosts	N		VERENA Admin	4/12/2022 2:19pm	skin swab	swab	1	1	1
810	954	954	1209	molecular identification of betacoronavirus in bats from sardinia (italy): first detection and phylogeny	Lecis et al.	Virus Genes	2019	1	0	0	Plecotus auritus	alphacoronavirus or betacoronavirus	NA				single	cross-sectional	RNA	RT-PCR	single	RdRp	NA	oral swab	Italy	N	Sardinia	Belvi	NA	NA		2015	November	2016	November		Year	NA	Y, unclear	Y, caves, buildings, tunnels, woods, abandoned bridges, and other type of natural roosts	N		VERENA Admin	4/12/2022 2:19pm	oropharyngeal	swab	1	1	1
811	956	956	1211	molecular identification of betacoronavirus in bats from sardinia (italy): first detection and phylogeny	Lecis et al.	Virus Genes	2019	1	0	0	Plecotus austriacus	alphacoronavirus or betacoronavirus	NA				single	cross-sectional	RNA	RT-PCR	single	RdRp	NA	oral swab	Italy	N	Sardinia	Grotta Verde (Alghero)	NA	NA		2015	November	2016	November		Year	NA	Y, unclear	Y, caves, buildings, tunnels, woods, abandoned bridges, and other type of natural roosts	N		VERENA Admin	4/12/2022 2:19pm	oropharyngeal	swab	1	1	1
812	957	957	1212	molecular identification of betacoronavirus in bats from sardinia (italy): first detection and phylogeny	Lecis et al.	Virus Genes	2019	1	0	0	Nyctalus leisleri	alphacoronavirus or betacoronavirus	NA				single	cross-sectional	RNA	RT-PCR	single	RdRp	NA	skin swab	Italy	N	Sardinia	Mularza Noa (Bolotana)	NA	NA		2015	November	2016	November		Year	NA	Y, unclear	Y, caves, buildings, tunnels, woods, abandoned bridges, and other type of natural roosts	N		VERENA Admin	4/12/2022 2:19pm	skin swab	swab	1	1	1
813	958	958	1213	molecular identification of betacoronavirus in bats from sardinia (italy): first detection and phylogeny	Lecis et al.	Virus Genes	2019	1	0	0	Nyctalus leisleri	alphacoronavirus or betacoronavirus	NA				single	cross-sectional	RNA	RT-PCR	single	RdRp	NA	oral swab	Italy	N	Sardinia	Mularza Noa (Bolotana)	NA	NA		2015	November	2016	November		Year	NA	Y, unclear	Y, caves, buildings, tunnels, woods, abandoned bridges, and other type of natural roosts	N		VERENA Admin	4/12/2022 2:19pm	oropharyngeal	swab	1	1	1
814	959	959	1214	molecular identification of betacoronavirus in bats from sardinia (italy): first detection and phylogeny	Lecis et al.	Virus Genes	2019	1	0	0	Eptesicus serotinus	alphacoronavirus or betacoronavirus	NA				single	cross-sectional	RNA	RT-PCR	single	RdRp	NA	faeces	Italy	N	Sardinia	Grotta Verde (Alghero)	NA	NA		2015	November	2016	November		Year	NA	Y, unclear	Y, caves, buildings, tunnels, woods, abandoned bridges, and other type of natural roosts	N		VERENA Admin	4/12/2022 2:19pm	faecal, rectal, or anal	faeces	1	1	1
815	960	960	1215	molecular identification of betacoronavirus in bats from sardinia (italy): first detection and phylogeny	Lecis et al.	Virus Genes	2019	1	0	0	Tadarida teniotis	alphacoronavirus or betacoronavirus	NA				single	cross-sectional	RNA	RT-PCR	single	RdRp	NA	skin swab	Italy	N	Sardinia	Grotta Verde (Alghero)	NA	NA		2015	November	2016	November		Year	NA	Y, unclear	Y, caves, buildings, tunnels, woods, abandoned bridges, and other type of natural roosts	N		VERENA Admin	4/12/2022 2:19pm	skin swab	swab	1	1	1
816	961	961	1216	molecular identification of betacoronavirus in bats from sardinia (italy): first detection and phylogeny	Lecis et al.	Virus Genes	2019	1	0	0	Tadarida teniotis	alphacoronavirus or betacoronavirus	NA				single	cross-sectional	RNA	RT-PCR	single	RdRp	NA	oral swab	Italy	N	Sardinia	Grotta Verde (Alghero)	NA	NA		2015	November	2016	November		Year	NA	Y, unclear	Y, caves, buildings, tunnels, woods, abandoned bridges, and other type of natural roosts	N		VERENA Admin	4/12/2022 2:19pm	oropharyngeal	swab	1	1	1
817	966	966	1221	molecular survey of rna viruses in hungarian bats: discovering novel astroviruses, coronaviruses, and caliciviruses	Kemenesi et al.	Vector Borne Zoonotic Dis	2014	13	0	0	Barbastella barbastellus	alphacoronavirus or betacoronavirus	NA				pooled	cross-sectional	RNA	RT-PCR,semi-nested RT-PCR,nested RT-PCR	multiple	RdRp	NA	faeces	Hungary	N		3, 12, 21, 30, 34, 40, 42	NA	NA		2012		2013			Year	NA	N	Y, natural foraging habitats	Yes, AstV, CoV, CalV		VERENA Admin	4/12/2022 2:19pm	faecal, rectal, or anal	faeces	1	1	1
818	967	967	1222	molecular survey of rna viruses in hungarian bats: discovering novel astroviruses, coronaviruses, and caliciviruses	Kemenesi et al.	Vector Borne Zoonotic Dis	2014	7	0	0	Eptesicus serotinus	alphacoronavirus or betacoronavirus	NA				pooled	cross-sectional	RNA	RT-PCR,semi-nested RT-PCR,nested RT-PCR	multiple	RdRp	NA	faeces	Hungary	N		3, 11, 21, 42	NA	NA		2012		2013			Year	NA	N	Y, natural foraging habitats	Yes, AstV, CoV, CalV		VERENA Admin	4/12/2022 2:19pm	faecal, rectal, or anal	faeces	1	1	1
819	968	968	1223	molecular survey of rna viruses in hungarian bats: discovering novel astroviruses, coronaviruses, and caliciviruses	Kemenesi et al.	Vector Borne Zoonotic Dis	2014	15	0	0	Miniopterus schreibersii	alphacoronavirus or betacoronavirus	NA				pooled	cross-sectional	RNA	RT-PCR,semi-nested RT-PCR,nested RT-PCR	multiple	RdRp	NA	faeces	Hungary	N		1, 3, 19	NA	NA		2012		2013			Year	NA	N	Y, natural foraging habitats	Yes, AstV, CoV, CalV		VERENA Admin	4/12/2022 2:19pm	faecal, rectal, or anal	faeces	1	1	1
820	969	969	1224	molecular survey of rna viruses in hungarian bats: discovering novel astroviruses, coronaviruses, and caliciviruses	Kemenesi et al.	Vector Borne Zoonotic Dis	2014	16	0	0	Myotis alcathoe	alphacoronavirus or betacoronavirus	NA				pooled	cross-sectional	RNA	RT-PCR,semi-nested RT-PCR,nested RT-PCR	multiple	RdRp	NA	faeces	Hungary	N		16, 18, 19, 21, 27, 28, 29, 30, 35, 36, 40	NA	NA		2012		2013			Year	NA	N	Y, natural foraging habitats	Yes, AstV, CoV, CalV		VERENA Admin	4/12/2022 2:19pm	faecal, rectal, or anal	faeces	1	1	1
821	970	970	1225	molecular survey of rna viruses in hungarian bats: discovering novel astroviruses, coronaviruses, and caliciviruses	Kemenesi et al.	Vector Borne Zoonotic Dis	2014	125	0	0	Myotis bechsteinii	alphacoronavirus or betacoronavirus	NA				pooled	cross-sectional	RNA	RT-PCR,semi-nested RT-PCR,nested RT-PCR	multiple	RdRp	NA	faeces	Hungary	N		2, 3, 4, 8, 13, 12, 14, 15, 17, 19, 22, 29, 30, 21, 35, 36, 43	NA	NA		2012		2013			Year	NA	N	Y, natural foraging habitats	Yes, AstV, CoV, CalV		VERENA Admin	4/12/2022 2:19pm	faecal, rectal, or anal	faeces	1	1	1
822	971	971	1226	molecular survey of rna viruses in hungarian bats: discovering novel astroviruses, coronaviruses, and caliciviruses	Kemenesi et al.	Vector Borne Zoonotic Dis	2014	3	0	0	Myotis brandtii	alphacoronavirus or betacoronavirus	NA				pooled	cross-sectional	RNA	RT-PCR,semi-nested RT-PCR,nested RT-PCR	multiple	RdRp	NA	faeces	Hungary	N		7, 8, 45	NA	NA		2012		2013			Year	NA	N	Y, natural foraging habitats	Yes, AstV, CoV, CalV		VERENA Admin	4/12/2022 2:19pm	faecal, rectal, or anal	faeces	1	1	1
823	972	972	1227	molecular survey of rna viruses in hungarian bats: discovering novel astroviruses, coronaviruses, and caliciviruses	Kemenesi et al.	Vector Borne Zoonotic Dis	2014	11	0	0	Myotis dasycneme	alphacoronavirus or betacoronavirus	NA				pooled	cross-sectional	RNA	RT-PCR,semi-nested RT-PCR,nested RT-PCR	multiple	RdRp	NA	faeces	Hungary	N		2, 3, 37	NA	NA		2012		2013			Year	NA	N	Y, natural foraging habitats	Yes, AstV, CoV, CalV		VERENA Admin	4/12/2022 2:19pm	faecal, rectal, or anal	faeces	1	1	1
824	974	974	1229	molecular survey of rna viruses in hungarian bats: discovering novel astroviruses, coronaviruses, and caliciviruses	Kemenesi et al.	Vector Borne Zoonotic Dis	2014	5	0	0	Myotis emarginatus	alphacoronavirus or betacoronavirus	NA				pooled	cross-sectional	RNA	RT-PCR,semi-nested RT-PCR,nested RT-PCR	multiple	RdRp	NA	faeces	Hungary	N		14, 22, 35, 38	NA	NA		2012		2013			Year	NA	N	Y, natural foraging habitats	Yes, AstV, CoV, CalV		VERENA Admin	4/12/2022 2:19pm	faecal, rectal, or anal	faeces	1	1	1
825	976	976	1231	molecular survey of rna viruses in hungarian bats: discovering novel astroviruses, coronaviruses, and caliciviruses	Kemenesi et al.	Vector Borne Zoonotic Dis	2014	1	0	0	Myotis mystacinus	alphacoronavirus or betacoronavirus	NA				pooled	cross-sectional	RNA	RT-PCR,semi-nested RT-PCR,nested RT-PCR	multiple	RdRp	NA	faeces	Hungary	N		9	NA	NA		2012		2013			Year	NA	N	Y, natural foraging habitats	Yes, AstV, CoV, CalV		VERENA Admin	4/12/2022 2:19pm	faecal, rectal, or anal	faeces	1	1	1
826	978	978	1233	molecular survey of rna viruses in hungarian bats: discovering novel astroviruses, coronaviruses, and caliciviruses	Kemenesi et al.	Vector Borne Zoonotic Dis	2014	10	0	0	Myotis blythii	alphacoronavirus or betacoronavirus	NA				pooled	cross-sectional	RNA	RT-PCR,semi-nested RT-PCR,nested RT-PCR	multiple	RdRp	NA	faeces	Hungary	N		3, 4, 12, 13, 14, 23	NA	NA		2012		2013			Year	NA	N	Y, natural foraging habitats	Yes, AstV, CoV, CalV		VERENA Admin	4/12/2022 2:19pm	faecal, rectal, or anal	faeces	1	1	1
827	979	979	1234	molecular survey of rna viruses in hungarian bats: discovering novel astroviruses, coronaviruses, and caliciviruses	Kemenesi et al.	Vector Borne Zoonotic Dis	2014	6	0	0	Nyctalus leisleri	alphacoronavirus or betacoronavirus	NA				pooled	cross-sectional	RNA	RT-PCR,semi-nested RT-PCR,nested RT-PCR	multiple	RdRp	NA	faeces	Hungary	N		19, 20, 21, 28	NA	NA		2012		2013			Year	NA	N	Y, natural foraging habitats	Yes, AstV, CoV, CalV		VERENA Admin	4/12/2022 2:19pm	faecal, rectal, or anal	faeces	1	1	1
828	980	980	1235	molecular survey of rna viruses in hungarian bats: discovering novel astroviruses, coronaviruses, and caliciviruses	Kemenesi et al.	Vector Borne Zoonotic Dis	2014	14	0	0	Nyctalus noctula	alphacoronavirus or betacoronavirus	NA				pooled	cross-sectional	RNA	RT-PCR,semi-nested RT-PCR,nested RT-PCR	multiple	RdRp	NA	faeces	Hungary	N		3, 13, 19, 21, 22, 28, 39	NA	NA		2012		2013			Year	NA	N	Y, natural foraging habitats	Yes, AstV, CoV, CalV		VERENA Admin	4/12/2022 2:19pm	faecal, rectal, or anal	faeces	1	1	1
829	981	981	1236	molecular survey of rna viruses in hungarian bats: discovering novel astroviruses, coronaviruses, and caliciviruses	Kemenesi et al.	Vector Borne Zoonotic Dis	2014	3	0	0	Pipistrellus nathusii	alphacoronavirus or betacoronavirus	NA				pooled	cross-sectional	RNA	RT-PCR,semi-nested RT-PCR,nested RT-PCR	multiple	RdRp	NA	faeces	Hungary	N		7, 20	NA	NA		2012		2013			Year	NA	N	Y, natural foraging habitats	Yes, AstV, CoV, CalV		VERENA Admin	4/12/2022 2:19pm	faecal, rectal, or anal	faeces	1	1	1
830	982	982	1237	molecular survey of rna viruses in hungarian bats: discovering novel astroviruses, coronaviruses, and caliciviruses	Kemenesi et al.	Vector Borne Zoonotic Dis	2014	12	0	0	Pipistrellus pipistrellus	alphacoronavirus or betacoronavirus	NA				pooled	cross-sectional	RNA	RT-PCR,semi-nested RT-PCR,nested RT-PCR	multiple	RdRp	NA	faeces	Hungary	N		3, 19, 27, 28, 36, 42	NA	NA		2012		2013			Year	NA	N	Y, natural foraging habitats	Yes, AstV, CoV, CalV		VERENA Admin	4/12/2022 2:19pm	faecal, rectal, or anal	faeces	1	1	1
831	984	984	1239	molecular survey of rna viruses in hungarian bats: discovering novel astroviruses, coronaviruses, and caliciviruses	Kemenesi et al.	Vector Borne Zoonotic Dis	2014	29	0	0	Plecotus auritus	alphacoronavirus or betacoronavirus	NA				pooled	cross-sectional	RNA	RT-PCR,semi-nested RT-PCR,nested RT-PCR	multiple	RdRp	NA	faeces	Hungary	N		3, 4, 5, 10, 11, 12, 13, 14, 15, 22, 28, 42	NA	NA		2012		2013			Year	NA	N	Y, natural foraging habitats	Yes, AstV, CoV, CalV		VERENA Admin	4/12/2022 2:19pm	faecal, rectal, or anal	faeces	1	1	1
832	985	985	1240	molecular survey of rna viruses in hungarian bats: discovering novel astroviruses, coronaviruses, and caliciviruses	Kemenesi et al.	Vector Borne Zoonotic Dis	2014	3	0	0	Plecotus austriacus	alphacoronavirus or betacoronavirus	NA				pooled	cross-sectional	RNA	RT-PCR,semi-nested RT-PCR,nested RT-PCR	multiple	RdRp	NA	faeces	Hungary	N		9, 10, 42	NA	NA		2012		2013			Year	NA	N	Y, natural foraging habitats	Yes, AstV, CoV, CalV		VERENA Admin	4/12/2022 2:19pm	faecal, rectal, or anal	faeces	1	1	1
833	986	986	1241	molecular survey of rna viruses in hungarian bats: discovering novel astroviruses, coronaviruses, and caliciviruses	Kemenesi et al.	Vector Borne Zoonotic Dis	2014	3	0	0	Vespertilio murinus	alphacoronavirus or betacoronavirus	NA				pooled	cross-sectional	RNA	RT-PCR,semi-nested RT-PCR,nested RT-PCR	multiple	RdRp	NA	faeces	Hungary	N		28	NA	NA		2012		2013			Year	NA	N	Y, natural foraging habitats	Yes, AstV, CoV, CalV		VERENA Admin	4/12/2022 2:19pm	faecal, rectal, or anal	faeces	1	1	1
834	988	988	1243	no evidence of coronavirus infection by reverse transcriptase-pcr in bats in belgium	Van Gucht et al.	J Wildl Dis	2014	57	0	0	Pipistrellus pipistrellus	alphacoronavirus or betacoronavirus or gammacoronavirus	NA				pooled	cross-sectional	RNA	RT-PCR	single	E, RdRp	NA	lung	Belgium	N		80% dead near homes, 20% dead in animal rescue centers	NA	NA		2008		2013			Year	NA	N	Y, dead near homes, rescue centers	N		VERENA Admin	4/12/2022 2:19pm	lung or respiratory	tissue	1	1	1
835	989	989	1244	no evidence of coronavirus infection by reverse transcriptase-pcr in bats in belgium	Van Gucht et al.	J Wildl Dis	2014	40	0	0	Pipistrellus pipistrellus	alphacoronavirus or betacoronavirus or gammacoronavirus	NA				pooled	cross-sectional	RNA	RT-PCR	single	E, RdRp	NA	intestines	Belgium	N		80% dead near homes, 20% dead in animal rescue centers	NA	NA		2008		2013			Year	NA	N	Y, dead near homes, rescue centers	N		VERENA Admin	4/12/2022 2:19pm	intestine	tissue	1	1	1
836	990	990	1245	no evidence of coronavirus infection by reverse transcriptase-pcr in bats in belgium	Van Gucht et al.	J Wildl Dis	2014	19	0	0	Pipistrellus nathusii	alphacoronavirus or betacoronavirus or gammacoronavirus	NA				pooled	cross-sectional	RNA	RT-PCR	single	E, RdRp	NA	lung	Belgium	N		80% dead near homes, 20% dead in animal rescue centers	NA	NA		2008		2013			Year	NA	N	Y, dead near homes, rescue centers	N		VERENA Admin	4/12/2022 2:19pm	lung or respiratory	tissue	1	1	1
837	991	991	1246	no evidence of coronavirus infection by reverse transcriptase-pcr in bats in belgium	Van Gucht et al.	J Wildl Dis	2014	13	0	0	Pipistrellus nathusii	alphacoronavirus or betacoronavirus or gammacoronavirus	NA				pooled	cross-sectional	RNA	RT-PCR	single	E, RdRp	NA	intestines	Belgium	N		80% dead near homes, 20% dead in animal rescue centers	NA	NA		2008		2013			Year	NA	N	Y, dead near homes, rescue centers	N		VERENA Admin	4/12/2022 2:19pm	intestine	tissue	1	1	1
838	992	992	1247	no evidence of coronavirus infection by reverse transcriptase-pcr in bats in belgium	Van Gucht et al.	J Wildl Dis	2014	3	0	0	Myotis daubentonii	alphacoronavirus or betacoronavirus or gammacoronavirus	NA				pooled	cross-sectional	RNA	RT-PCR	single	E, RdRp	NA	lung	Belgium	N		80% dead near homes, 20% dead in animal rescue centers	NA	NA		2008		2013			Year	NA	N	Y, dead near homes, rescue centers	N		VERENA Admin	4/12/2022 2:19pm	lung or respiratory	tissue	1	1	1
839	993	993	1248	no evidence of coronavirus infection by reverse transcriptase-pcr in bats in belgium	Van Gucht et al.	J Wildl Dis	2014	5	0	0	Plecotus auritus	alphacoronavirus or betacoronavirus or gammacoronavirus	NA				pooled	cross-sectional	RNA	RT-PCR	single	E, RdRp	NA	lung	Belgium	N		80% dead near homes, 20% dead in animal rescue centers	NA	NA		2008		2013			Year	NA	N	Y, dead near homes, rescue centers	N		VERENA Admin	4/12/2022 2:19pm	lung or respiratory	tissue	1	1	1
840	994	994	1249	no evidence of coronavirus infection by reverse transcriptase-pcr in bats in belgium	Van Gucht et al.	J Wildl Dis	2014	3	0	0	Plecotus auritus	alphacoronavirus or betacoronavirus or gammacoronavirus	NA				pooled	cross-sectional	RNA	RT-PCR	single	E, RdRp	NA	intestines	Belgium	N		80% dead near homes, 20% dead in animal rescue centers	NA	NA		2008		2013			Year	NA	N	Y, dead near homes, rescue centers	N		VERENA Admin	4/12/2022 2:19pm	intestine	tissue	1	1	1
841	995	995	1250	no evidence of coronavirus infection by reverse transcriptase-pcr in bats in belgium	Van Gucht et al.	J Wildl Dis	2014	1	0	0	Nyctalus noctula	alphacoronavirus or betacoronavirus or gammacoronavirus	NA				pooled	cross-sectional	RNA	RT-PCR	single	E, RdRp	NA	lung	Belgium	N		80% dead near homes, 20% dead in animal rescue centers	NA	NA		2008		2013			Year	NA	N	Y, dead near homes, rescue centers	N		VERENA Admin	4/12/2022 2:19pm	lung or respiratory	tissue	1	1	1
842	996	996	1251	no evidence of coronavirus infection by reverse transcriptase-pcr in bats in belgium	Van Gucht et al.	J Wildl Dis	2014	1	0	0	Eptesicus serotinus	alphacoronavirus or betacoronavirus or gammacoronavirus	NA				pooled	cross-sectional	RNA	RT-PCR	single	E, RdRp	NA	lung	Belgium	N		80% dead near homes, 20% dead in animal rescue centers	NA	NA		2008		2013			Year	NA	N	Y, dead near homes, rescue centers	N		VERENA Admin	4/12/2022 2:19pm	lung or respiratory	tissue	1	1	1
843	999	999	1254	novel alphacoronaviruses and paramyxoviruses cocirculate with type 1 and severe acute respiratory system (sars)-related betacoronaviruses in synanthropic bats of luxembourg	Pauly et al.	Appl Environ Microbiol	2017	45	0	0	Myotis emarginatus	alphacoronavirus or betacoronavirus or gammacoronavirus or deltacoronavirus	NA				single	cross-sectional	RNA	nested RT-PCR	multiple	RdRp	NA	faeces	Luxembourg	N	Marienthal		NA	NA	2016	NA		NA		June	Summer	NA	N	Y, unclear	Y, PV & CoV (none detected)		VERENA Admin	4/12/2022 2:19pm	faecal, rectal, or anal	faeces	1	0	0
844	1001	1001	1256	novel alphacoronaviruses and paramyxoviruses cocirculate with type 1 and severe acute respiratory system (sars)-related betacoronaviruses in synanthropic bats of luxembourg	Pauly et al.	Appl Environ Microbiol	2017	44	0	0	Myotis emarginatus	alphacoronavirus or betacoronavirus or gammacoronavirus or deltacoronavirus	NA				single	cross-sectional	RNA	nested RT-PCR	multiple	RdRp	NA	faeces	Luxembourg	N	Colpach		NA	NA	2016	NA		NA		June	Summer	NA	N	Y, unclear	Y, PV & CoV (none detected)		VERENA Admin	4/12/2022 2:19pm	faecal, rectal, or anal	faeces	1	0	0
845	1003	1003	1266	novel bat alphacoronaviruses in southern china support chinese horseshoe bats as an important reservoir for potential novel coronaviruses	Lau et al.	Viruses	2019	3	0	0	Cynopterus sphinx	alphacoronavirus or betacoronavirus	NA				single	cross-sectional	RNA	RT-PCR	single	RdRp	NA	oral swab,alimentary specimen	China	N	Hong Kong	Sheung Wo Hang	NA	NA		2013		2015			Year	NA	N	Y, mentions cities, unclear	N		VERENA Admin	4/12/2022 2:20pm	pooled swabs/samples	pooled	1	1	1
846	1004	1004	1267	novel bat alphacoronaviruses in southern china support chinese horseshoe bats as an important reservoir for potential novel coronaviruses	Lau et al.	Viruses	2019	3	0	0	Hipposideros armiger	alphacoronavirus or betacoronavirus	NA				single	cross-sectional	RNA	RT-PCR	single	RdRp	NA	oral swab,alimentary specimen	China	N	Guizhou		NA	NA		2013		2015			Year	NA	N	Y, mentions cities, unclear	N		VERENA Admin	4/12/2022 2:20pm	pooled swabs/samples	pooled	1	1	1
847	1005	1005	1268	novel bat alphacoronaviruses in southern china support chinese horseshoe bats as an important reservoir for potential novel coronaviruses	Lau et al.	Viruses	2019	21	0	0	Hipposideros larvatus	alphacoronavirus or betacoronavirus	NA				single	cross-sectional	RNA	RT-PCR	single	RdRp	NA	oral swab,alimentary specimen	China	N	Guizhou		NA	NA		2013		2015			Year	NA	N	Y, mentions cities, unclear	N		VERENA Admin	4/12/2022 2:20pm	pooled swabs/samples	pooled	1	1	1
848	1007	1007	1270	novel bat alphacoronaviruses in southern china support chinese horseshoe bats as an important reservoir for potential novel coronaviruses	Lau et al.	Viruses	2019	2	0	0	Hypsugo pulveratus	alphacoronavirus or betacoronavirus	NA				single	cross-sectional	RNA	RT-PCR	single	RdRp	NA	oral swab,alimentary specimen	China	N	Hong Kong	Lin Ma Hang Pool	NA	NA		2013		2015			Year	NA	N	Y, mentions cities, unclear	N		VERENA Admin	4/12/2022 2:20pm	pooled swabs/samples	pooled	1	1	1
849	1008	1008	1271	novel bat alphacoronaviruses in southern china support chinese horseshoe bats as an important reservoir for potential novel coronaviruses	Lau et al.	Viruses	2019	1	0	0	Miniopterus magnater	alphacoronavirus or betacoronavirus	NA				single	cross-sectional	RNA	RT-PCR	single	RdRp	NA	oral swab,alimentary specimen	China	N	Hong Kong	Sai Kung	NA	NA		2013		2015			Year	NA	N	Y, mentions cities, unclear	N		VERENA Admin	4/12/2022 2:20pm	pooled swabs/samples	pooled	1	1	1
850	1009	1009	1272	novel bat alphacoronaviruses in southern china support chinese horseshoe bats as an important reservoir for potential novel coronaviruses	Lau et al.	Viruses	2019	56	0	0	Miniopterus pusillus	alphacoronavirus or betacoronavirus	NA				pooled	cross-sectional	RNA	RT-PCR	single	RdRp	NA	oral swab,alimentary specimen	China	N	Hong Kong	Lin Ma Hang Lead Mine, Sheung Wo Hang, Sai Kung	NA	NA		2013		2015			Year	NA	N	Y, mentions cities, unclear	N		VERENA Admin	4/12/2022 2:20pm	pooled swabs/samples	pooled	1	1	1
851	1010	1010	1273	novel bat alphacoronaviruses in southern china support chinese horseshoe bats as an important reservoir for potential novel coronaviruses	Lau et al.	Viruses	2019	23	0	0	Miniopterus schreibersii	alphacoronavirus or betacoronavirus	NA				single	cross-sectional	RNA	RT-PCR	single	RdRp	NA	oral swab,alimentary specimen	China	N	Hong Kong	Sai Kung	NA	NA		2013		2015			Year	NA	N	Y, mentions cities, unclear	N		VERENA Admin	4/12/2022 2:20pm	pooled swabs/samples	pooled	1	1	1
852	1011	1011	1274	novel bat alphacoronaviruses in southern china support chinese horseshoe bats as an important reservoir for potential novel coronaviruses	Lau et al.	Viruses	2019	1	0	0	Miniopterus filiginosus	alphacoronavirus or betacoronavirus	NA				single	cross-sectional	RNA	RT-PCR	single	RdRp	NA	oral swab,alimentary specimen	China	N	Hong Kong	Lin Ma Hang Pool	NA	NA		2013		2015			Year	NA	N	Y, mentions cities, unclear	N		VERENA Admin	4/12/2022 2:20pm	pooled swabs/samples	pooled	1	1	1
853	1012	1012	1275	novel bat alphacoronaviruses in southern china support chinese horseshoe bats as an important reservoir for potential novel coronaviruses	Lau et al.	Viruses	2019	10	0	0	Myotis chinensis	alphacoronavirus or betacoronavirus	NA				pooled	cross-sectional	RNA	RT-PCR	single	RdRp	NA	oral swab,alimentary specimen	China	N	Hong Kong, Guizhou	Sai Kung (HK)	NA	NA		2013		2015			Year	NA	N	Y, mentions cities, unclear	N		VERENA Admin	4/12/2022 2:20pm	pooled swabs/samples	pooled	1	1	1
854	1014	1014	1277	novel bat alphacoronaviruses in southern china support chinese horseshoe bats as an important reservoir for potential novel coronaviruses	Lau et al.	Viruses	2019	1	0	0	Nyctalus noctula	alphacoronavirus or betacoronavirus	NA				single	cross-sectional	RNA	RT-PCR	single	RdRp	NA	oral swab,alimentary specimen	China	N	Hong Kong	Yung Shung O Stream	NA	NA		2013		2015			Year	NA	N	Y, mentions cities, unclear	N		VERENA Admin	4/12/2022 2:20pm	pooled swabs/samples	pooled	1	1	1
855	1015	1015	1278	novel bat alphacoronaviruses in southern china support chinese horseshoe bats as an important reservoir for potential novel coronaviruses	Lau et al.	Viruses	2019	6	0	0	Pipistrellus abramus	alphacoronavirus or betacoronavirus	NA				pooled	cross-sectional	RNA	RT-PCR	single	RdRp	NA	oral swab,alimentary specimen	China	N	Hong Kong	Mai Po Nature Reserve, Yung Shung O Stream, Kai Kuk Shue Ha	NA	NA		2013		2015			Year	NA	N	Y, mentions cities, unclear	N		VERENA Admin	4/12/2022 2:20pm	pooled swabs/samples	pooled	1	1	1
856	1016	1016	1279	novel bat alphacoronaviruses in southern china support chinese horseshoe bats as an important reservoir for potential novel coronaviruses	Lau et al.	Viruses	2019	4	0	0	Pipistrellus tenuis	alphacoronavirus or betacoronavirus	NA				pooled	cross-sectional	RNA	RT-PCR	single	RdRp	NA	oral swab,alimentary specimen	China	N	Hong Kong	Kai Kuk Shue Ha, Yung Shung O Stream, Sheung Wo Hang, Lin Ma Hang Pool	NA	NA		2013		2015			Year	NA	N	Y, mentions cities, unclear	N		VERENA Admin	4/12/2022 2:20pm	pooled swabs/samples	pooled	1	1	1
857	1017	1017	1280	novel bat alphacoronaviruses in southern china support chinese horseshoe bats as an important reservoir for potential novel coronaviruses	Lau et al.	Viruses	2019	76	0	0	Rhinolophus affinis	alphacoronavirus or betacoronavirus	NA				pooled	cross-sectional	RNA	RT-PCR	single	RdRp	NA	oral swab,alimentary specimen	China	N	Hong Kong	Tai Lam-Shek Kong, Tai-Lam-Shek Kong, Sai Kung	NA	NA		2013		2015			Year	NA	N	Y, mentions cities, unclear	N		VERENA Admin	4/12/2022 2:20pm	pooled swabs/samples	pooled	1	1	1
858	1018	1018	1281	novel bat alphacoronaviruses in southern china support chinese horseshoe bats as an important reservoir for potential novel coronaviruses	Lau et al.	Viruses	2019	2	0	0	Rhinolophus pearsoni	alphacoronavirus or betacoronavirus	NA				single	cross-sectional	RNA	RT-PCR	single	RdRp	NA	oral swab,alimentary specimen	China	N	Guangdong		NA	NA		2013		2015			Year	NA	N	Y, mentions cities, unclear	N		VERENA Admin	4/12/2022 2:20pm	pooled swabs/samples	pooled	1	1	1
859	1019	1019	1282	novel bat alphacoronaviruses in southern china support chinese horseshoe bats as an important reservoir for potential novel coronaviruses	Lau et al.	Viruses	2019	17	0	0	Rhinolophus pusillus	alphacoronavirus or betacoronavirus	NA				single	cross-sectional	RNA	RT-PCR	single	RdRp	NA	oral swab,alimentary specimen	China	N	Hong Kong	Tai Lam-Shek Kong	NA	NA		2013		2015			Year	NA	N	Y, mentions cities, unclear	N		VERENA Admin	4/12/2022 2:20pm	pooled swabs/samples	pooled	1	1	1
860	1029	1029	1291	novel coronaviruses, astroviruses, adenoviruses and circoviruses in insectivorous bats from northern china	Han et al.	Zoonoses Public Health	2017	4	0	0	Rhinolophus ferrumequinum	alphacoronavirus or betacoronavirus	NA				pooled	cross-sectional	RNA	RT-PCR	single	RdRp	NA	intestines,spleen	China	N	Shandong	Mengyin County (various habitats including karst, caves, city sewers, houses)	NA	NA	2015	NA	March	NA	October		Spring,Summer,Fall	NA	N	Y, karst caves, city sewers and human houses in Mengyin County, Shandong Province	Y		VERENA Admin	4/29/2022 12:12pm	pooled tissue	tissue	1	1	0
861	1032	1032	1294	prevalence and genetic diversity of coronaviruses in bats from china	Tang et al.	Journal of Virology	2006	101	0	0	Rhinolophus pusillus	alphacoronavirus or betacoronavirus	NA				pooled	cross-sectional	RNA	RT-PCR	single	RdRp	NA	anal swab,oral swab	China	N			NA	NA		2004	November	2006	March		Year	NA	N	Y, unclear	N		VERENA Admin	4/12/2022 2:20pm	pooled swabs/samples	swab	1	1	1
862	1033	1033	1295	prevalence and genetic diversity of coronaviruses in bats from china	Tang et al.	Journal of Virology	2006	15	0	0	Rhinolophus malyanus	alphacoronavirus or betacoronavirus	NA				pooled	cross-sectional	RNA	RT-PCR	single	RdRp	NA	anal swab,oral swab	China	N			NA	NA		2004	November	2006	March		Year	NA	N	Y, unclear	N		VERENA Admin	4/12/2022 2:20pm	pooled swabs/samples	swab	1	1	1
863	1034	1034	1296	prevalence and genetic diversity of coronaviruses in bats from china	Tang et al.	Journal of Virology	2006	60	0	0	Rhinolophus affinis	alphacoronavirus or betacoronavirus	NA				pooled	cross-sectional	RNA	RT-PCR	single	RdRp	NA	anal swab,oral swab	China	N			NA	NA		2004	November	2006	March		Year	NA	N	Y, unclear	N		VERENA Admin	4/12/2022 2:20pm	pooled swabs/samples	swab	1	1	1
864	1036	1036	1298	prevalence and genetic diversity of coronaviruses in bats from china	Tang et al.	Journal of Virology	2006	12	0	0	Rhinolophus thomasi	alphacoronavirus or betacoronavirus	NA				pooled	cross-sectional	RNA	RT-PCR	single	RdRp	NA	anal swab,oral swab	China	N			NA	NA		2004	November	2006	March		Year	NA	N	Y, unclear	N		VERENA Admin	4/12/2022 2:20pm	pooled swabs/samples	swab	1	1	1
865	1040	1040	1302	prevalence and genetic diversity of coronaviruses in bats from china	Tang et al.	Journal of Virology	2006	2	0	0	Rhinolophus rex	alphacoronavirus or betacoronavirus	NA				pooled	cross-sectional	RNA	RT-PCR	single	RdRp	NA	anal swab,oral swab	China	N			NA	NA		2004	November	2006	March		Year	NA	N	Y, unclear	N		VERENA Admin	4/12/2022 2:20pm	pooled swabs/samples	swab	1	1	1
866	1041	1041	1303	prevalence and genetic diversity of coronaviruses in bats from china	Tang et al.	Journal of Virology	2006	4	0	0	Rhinolophus luctus	alphacoronavirus or betacoronavirus	NA				pooled	cross-sectional	RNA	RT-PCR	single	RdRp	NA	anal swab,oral swab	China	N			NA	NA		2004	November	2006	March		Year	NA	N	Y, unclear	N		VERENA Admin	4/12/2022 2:20pm	pooled swabs/samples	swab	1	1	1
867	1042	1042	1304	prevalence and genetic diversity of coronaviruses in bats from china	Tang et al.	Journal of Virology	2006	1	0	0	Rhinolophus osgoodi	alphacoronavirus or betacoronavirus	NA				single	cross-sectional	RNA	RT-PCR	single	RdRp	NA	anal swab,oral swab	China	N			NA	NA		2004	November	2006	March		Year	NA	N	Y, unclear	N		VERENA Admin	4/12/2022 2:20pm	pooled swabs/samples	swab	1	1	1
868	1043	1043	1305	prevalence and genetic diversity of coronaviruses in bats from china	Tang et al.	Journal of Virology	2006	58	0	0	Hipposideros armiger	alphacoronavirus or betacoronavirus	NA				pooled	cross-sectional	RNA	RT-PCR	single	RdRp	NA	anal swab,oral swab	China	N			NA	NA		2004	November	2006	March		Year	NA	N	Y, unclear	N		VERENA Admin	4/12/2022 2:20pm	pooled swabs/samples	swab	1	1	1
869	1044	1044	1306	prevalence and genetic diversity of coronaviruses in bats from china	Tang et al.	Journal of Virology	2006	3	0	0	Hipposideros larvatus	alphacoronavirus or betacoronavirus	NA				single	cross-sectional	RNA	RT-PCR	single	RdRp	NA	anal swab,oral swab	China	N			NA	NA		2004	November	2006	March		Year	NA	N	Y, unclear	N		VERENA Admin	4/12/2022 2:20pm	pooled swabs/samples	swab	1	1	1
870	1045	1045	1307	prevalence and genetic diversity of coronaviruses in bats from china	Tang et al.	Journal of Virology	2006	9	0	0	Hipposideros pratti	alphacoronavirus or betacoronavirus	NA				pooled	cross-sectional	RNA	RT-PCR	single	RdRp	NA	anal swab,oral swab	China	N			NA	NA		2004	November	2006	March		Year	NA	N	Y, unclear	N		VERENA Admin	4/12/2022 2:20pm	pooled swabs/samples	swab	1	1	1
871	1046	1046	1308	prevalence and genetic diversity of coronaviruses in bats from china	Tang et al.	Journal of Virology	2006	1	0	0	Hipposideros pomona	alphacoronavirus or betacoronavirus	NA				single	cross-sectional	RNA	RT-PCR	single	RdRp	NA	anal swab,oral swab	China	N			NA	NA		2004	November	2006	March		Year	NA	N	Y, unclear	N		VERENA Admin	4/12/2022 2:20pm	pooled swabs/samples	swab	1	1	1
872	1047	1047	1309	prevalence and genetic diversity of coronaviruses in bats from china	Tang et al.	Journal of Virology	2006	6	0	0	Coelops frithi	alphacoronavirus or betacoronavirus	NA				pooled	cross-sectional	RNA	RT-PCR	single	RdRp	NA	anal swab,oral swab	China	N			NA	NA		2004	November	2006	March		Year	NA	N	Y, unclear	N		VERENA Admin	4/12/2022 2:20pm	pooled swabs/samples	swab	1	1	1
873	1048	1048	1310	prevalence and genetic diversity of coronaviruses in bats from china	Tang et al.	Journal of Virology	2006	7	0	0	Aselliscus stoliczkanus	alphacoronavirus or betacoronavirus	NA				single	cross-sectional	RNA	RT-PCR	single	RdRp	NA	anal swab,oral swab	China	N			NA	NA		2004	November	2006	March		Year	NA	N	Y, unclear	N		VERENA Admin	4/12/2022 2:20pm	pooled swabs/samples	swab	1	1	1
874	1052	1052	1314	prevalence and genetic diversity of coronaviruses in bats from china	Tang et al.	Journal of Virology	2006	41	0	0	Myotis daubentonii	alphacoronavirus or betacoronavirus	NA				pooled	cross-sectional	RNA	RT-PCR	single	RdRp	NA	anal swab,oral swab	China	N			NA	NA		2004	November	2006	March		Year	NA	N	Y, unclear	N		VERENA Admin	4/12/2022 2:20pm	pooled swabs/samples	swab	1	1	1
875	1053	1053	1315	prevalence and genetic diversity of coronaviruses in bats from china	Tang et al.	Journal of Virology	2006	1	0	0	Myotis mystacinus	alphacoronavirus or betacoronavirus	NA				single	cross-sectional	RNA	RT-PCR	single	RdRp	NA	anal swab,oral swab	China	N			NA	NA		2004	November	2006	March		Year	NA	N	Y, unclear	N		VERENA Admin	4/12/2022 2:20pm	pooled swabs/samples	swab	1	1	1
876	1055	1055	1317	prevalence and genetic diversity of coronaviruses in bats from china	Tang et al.	Journal of Virology	2006	3	0	0	Myotis chinensis	alphacoronavirus or betacoronavirus	NA				pooled	cross-sectional	RNA	RT-PCR	single	RdRp	NA	anal swab,oral swab	China	N			NA	NA		2004	November	2006	March		Year	NA	N	Y, unclear	N		VERENA Admin	4/12/2022 2:20pm	pooled swabs/samples	swab	1	1	1
877	1057	1057	1319	prevalence and genetic diversity of coronaviruses in bats from china	Tang et al.	Journal of Virology	2006	6	0	0	Nyctalus aviator	alphacoronavirus or betacoronavirus	NA				pooled	cross-sectional	RNA	RT-PCR	single	RdRp	NA	anal swab,oral swab	China	N			NA	NA		2004	November	2006	March		Year	NA	N	Y, unclear	N		VERENA Admin	4/12/2022 2:20pm	pooled swabs/samples	swab	1	1	1
878	1058	1058	1320	prevalence and genetic diversity of coronaviruses in bats from china	Tang et al.	Journal of Virology	2006	17	0	0	Nyctalus noctula	alphacoronavirus or betacoronavirus	NA				pooled	cross-sectional	RNA	RT-PCR	single	RdRp	NA	anal swab,oral swab	China	N			NA	NA		2004	November	2006	March		Year	NA	N	Y, unclear	N		VERENA Admin	4/12/2022 2:20pm	pooled swabs/samples	swab	1	1	1
879	1059	1059	1321	prevalence and genetic diversity of coronaviruses in bats from china	Tang et al.	Journal of Virology	2006	1	0	0	Scotomanes ornatus	alphacoronavirus or betacoronavirus	NA				single	cross-sectional	RNA	RT-PCR	single	RdRp	NA	anal swab,oral swab	China	N			NA	NA		2004	November	2006	March		Year	NA	N	Y, unclear	N		VERENA Admin	4/12/2022 2:20pm	pooled swabs/samples	swab	1	1	1
880	1060	1060	1322	prevalence and genetic diversity of coronaviruses in bats from china	Tang et al.	Journal of Virology	2006	1	0	0	Barbastella leucomelas	alphacoronavirus or betacoronavirus	NA				single	cross-sectional	RNA	RT-PCR	single	RdRp	NA	anal swab,oral swab	China	N			NA	NA		2004	November	2006	March		Year	NA	N	Y, unclear	N		VERENA Admin	4/12/2022 2:20pm	pooled swabs/samples	swab	1	1	1
881	1062	1062	1324	prevalence and genetic diversity of coronaviruses in bats from china	Tang et al.	Journal of Virology	2006	8	0	0	Ia io	alphacoronavirus or betacoronavirus	NA				single	cross-sectional	RNA	RT-PCR	single	RdRp	NA	anal swab,oral swab	China	N			NA	NA		2004	November	2006	March		Year	NA	N	Y, unclear	N		VERENA Admin	4/12/2022 2:20pm	pooled swabs/samples	swab	1	1	1
882	1063	1063	1325	prevalence and genetic diversity of coronaviruses in bats from china	Tang et al.	Journal of Virology	2006	5	0	0	Murina leucogaster	alphacoronavirus or betacoronavirus	NA				single	cross-sectional	RNA	RT-PCR	single	RdRp	NA	anal swab,oral swab	China	N			NA	NA		2004	November	2006	March		Year	NA	N	Y, unclear	N		VERENA Admin	4/12/2022 2:20pm	pooled swabs/samples	swab	1	1	1
883	1065	1065	1327	prevalence and genetic diversity of coronaviruses in bats from china	Tang et al.	Journal of Virology	2006	6	0	0	Cynopterus sphinx	alphacoronavirus or betacoronavirus	NA				pooled	cross-sectional	RNA	RT-PCR	single	RdRp	NA	anal swab,oral swab	China	N			NA	NA		2004	November	2006	March		Year	NA	N	Y, unclear	N		VERENA Admin	4/12/2022 2:20pm	pooled swabs/samples	swab	1	1	1
884	1066	1066	1328	prevalence and genetic diversity of coronaviruses in bats from china	Tang et al.	Journal of Virology	2006	31	0	0	Rousettus leschenaulti	alphacoronavirus or betacoronavirus	NA				single	cross-sectional	RNA	RT-PCR	single	RdRp	NA	anal swab,oral swab	China	N			NA	NA		2004	November	2006	March		Year	NA	N	Y, unclear	N		VERENA Admin	4/12/2022 2:20pm	pooled swabs/samples	swab	1	1	1
885	1067	1067	1329	recent transmission of a novel alphacoronavirus, bat coronavirus hku10, from leschenault's rousettes to pomona leaf-nosed bats: first evidence of interspecies transmission of coronavirus between bats of different suborders	Lau et al.	J Virol	2012	24	0	0	Cynopterus sphinx	alphacoronavirus or betacoronavirus	NA		bat	HKU-10	pooled	cross-sectional	RNA	RT-PCR	single	RdRp	NA	respiratory swab	China	N	Hong Kong, Guangdong		NA	NA		2005	September	2010	August		Year	NA	N	N	N		VERENA Admin	4/12/2022 2:20pm	lung or respiratory	swab	1	1	1
886	1068	1068	1330	recent transmission of a novel alphacoronavirus, bat coronavirus hku10, from leschenault's rousettes to pomona leaf-nosed bats: first evidence of interspecies transmission of coronavirus between bats of different suborders	Lau et al.	J Virol	2012	24	0	0	Cynopterus sphinx	alphacoronavirus or betacoronavirus	NA		bat	HKU-10	pooled	cross-sectional	RNA	RT-PCR	single	RdRp	NA	alimentary specimen	China	N	Hong Kong, Guangdong		NA	NA		2005	September	2010	August		Year	NA	N	N	N		VERENA Admin	4/12/2022 2:20pm	faecal, rectal, or anal	tissue	1	1	1
887	1069	1069	1331	recent transmission of a novel alphacoronavirus, bat coronavirus hku10, from leschenault's rousettes to pomona leaf-nosed bats: first evidence of interspecies transmission of coronavirus between bats of different suborders	Lau et al.	J Virol	2012	416	0	0	Rousettus leschenaulti	alphacoronavirus or betacoronavirus	NA		bat	HKU-10	pooled	cross-sectional	RNA	RT-PCR	single	RdRp	NA	respiratory swab	China	N	Hong Kong, Guangdong		NA	NA		2005	September	2010	August		Year	NA	N	N	N		VERENA Admin	4/12/2022 2:20pm	lung or respiratory	swab	1	1	1
888	1071	1071	2793	recent transmission of a novel alphacoronavirus, bat coronavirus hku10, from leschenault's rousettes to pomona leaf-nosed bats: first evidence of interspecies transmission of coronavirus between bats of different suborders	Lau et al.	J Virol	2012	66	0	0	Rousettus leschenaulti	alphacoronavirus or betacoronavirus	NA		bat	Ro-BatCoV HKU-10	pooled	cross-sectional	RNA	RT-PCR	single	RdRp	NA	alimentary specimen	China	N	Hong Kong	Positive only in 3/350 of bats in Guangdong, 0/66 bats in Hong Kong	NA	NA		2005	September	2010	August		Year	NA	N	N	N		VERENA Admin	4/12/2022 2:20pm	faecal, rectal, or anal	tissue	1	1	1
889	1072	1072	1333	recent transmission of a novel alphacoronavirus, bat coronavirus hku10, from leschenault's rousettes to pomona leaf-nosed bats: first evidence of interspecies transmission of coronavirus between bats of different suborders	Lau et al.	J Virol	2012	207	0	0	Hipposideros armiger	alphacoronavirus or betacoronavirus	NA		bat	HKU-10	pooled	cross-sectional	RNA	RT-PCR	single	RdRp	NA	respiratory swab	China	N	Hong Kong, Guangdong		NA	NA		2005	September	2010	August		Year	NA	N	N	N		VERENA Admin	4/12/2022 2:20pm	lung or respiratory	swab	1	1	1
890	1073	1073	1334	recent transmission of a novel alphacoronavirus, bat coronavirus hku10, from leschenault's rousettes to pomona leaf-nosed bats: first evidence of interspecies transmission of coronavirus between bats of different suborders	Lau et al.	J Virol	2012	207	0	0	Hipposideros armiger	alphacoronavirus or betacoronavirus	NA		bat	HKU-10	pooled	cross-sectional	RNA	RT-PCR	single	RdRp	NA	alimentary specimen	China	N	Hong Kong, Guangdong		NA	NA		2005	September	2010	August		Year	NA	N	N	N		VERENA Admin	4/12/2022 2:20pm	faecal, rectal, or anal	tissue	1	1	1
891	1074	1074	1335	recent transmission of a novel alphacoronavirus, bat coronavirus hku10, from leschenault's rousettes to pomona leaf-nosed bats: first evidence of interspecies transmission of coronavirus between bats of different suborders	Lau et al.	J Virol	2012	2	0	0	Hipposideros larvatus	alphacoronavirus or betacoronavirus	NA		bat	HKU-10	pooled	cross-sectional	RNA	RT-PCR	single	RdRp	NA	respiratory swab	China	N	Hong Kong, Guangdong		NA	NA		2005	September	2010	August		Year	NA	N	N	N		VERENA Admin	4/12/2022 2:20pm	lung or respiratory	swab	1	1	1
892	1075	1075	1336	recent transmission of a novel alphacoronavirus, bat coronavirus hku10, from leschenault's rousettes to pomona leaf-nosed bats: first evidence of interspecies transmission of coronavirus between bats of different suborders	Lau et al.	J Virol	2012	2	0	0	Hipposideros larvatus	alphacoronavirus or betacoronavirus	NA		bat	HKU-10	pooled	cross-sectional	RNA	RT-PCR	single	RdRp	NA	alimentary specimen	China	N	Hong Kong, Guangdong		NA	NA		2005	September	2010	August		Year	NA	N	N	N		VERENA Admin	4/12/2022 2:20pm	faecal, rectal, or anal	tissue	1	1	1
893	1077	1077	2794	recent transmission of a novel alphacoronavirus, bat coronavirus hku10, from leschenault's rousettes to pomona leaf-nosed bats: first evidence of interspecies transmission of coronavirus between bats of different suborders	Lau et al.	J Virol	2012	1	0	0	Hipposideros pomona	alphacoronavirus or betacoronavirus	NA		bat	HKU-10	single	cross-sectional	RNA	RT-PCR	single	RdRp	NA	respiratory swab	China	N	Guangdong		NA	NA		2005	September	2010	August		Year	NA	N	N	N		VERENA Admin	4/12/2022 2:20pm	lung or respiratory	swab	1	1	1
895	1080	1080	1339	recent transmission of a novel alphacoronavirus, bat coronavirus hku10, from leschenault's rousettes to pomona leaf-nosed bats: first evidence of interspecies transmission of coronavirus between bats of different suborders	Lau et al.	J Virol	2012	339	0	0	Rhinolophus affinis	alphacoronavirus or betacoronavirus	NA		bat	HKU-10	pooled	cross-sectional	RNA	RT-PCR	single	RdRp	NA	respiratory swab	China	N	Hong Kong, Guangdong		NA	NA		2005	September	2010	August		Year	NA	N	N	N		VERENA Admin	4/12/2022 2:20pm	lung or respiratory	swab	1	1	1
896	1081	1081	1340	recent transmission of a novel alphacoronavirus, bat coronavirus hku10, from leschenault's rousettes to pomona leaf-nosed bats: first evidence of interspecies transmission of coronavirus between bats of different suborders	Lau et al.	J Virol	2012	339	0	0	Rhinolophus affinis	alphacoronavirus or betacoronavirus	NA		bat	HKU-10	pooled	cross-sectional	RNA	RT-PCR	single	RdRp	NA	alimentary specimen	China	N	Hong Kong, Guangdong		NA	NA		2005	September	2010	August		Year	NA	N	N	N		VERENA Admin	4/12/2022 2:20pm	faecal, rectal, or anal	tissue	1	1	1
897	1082	1082	1341	recent transmission of a novel alphacoronavirus, bat coronavirus hku10, from leschenault's rousettes to pomona leaf-nosed bats: first evidence of interspecies transmission of coronavirus between bats of different suborders	Lau et al.	J Virol	2012	1	0	0	Rhinolophus osgoodi	alphacoronavirus or betacoronavirus	NA		bat	HKU-10	single	cross-sectional	RNA	RT-PCR	single	RdRp	NA	respiratory swab	China	N	Hong Kong, Guangdong		NA	NA		2005	September	2010	August		Year	NA	N	N	N		VERENA Admin	4/12/2022 2:20pm	lung or respiratory	swab	1	1	1
898	1083	1083	1342	recent transmission of a novel alphacoronavirus, bat coronavirus hku10, from leschenault's rousettes to pomona leaf-nosed bats: first evidence of interspecies transmission of coronavirus between bats of different suborders	Lau et al.	J Virol	2012	1	0	0	Rhinolophus osgoodi	alphacoronavirus or betacoronavirus	NA		bat	HKU-10	single	cross-sectional	RNA	RT-PCR	single	RdRp	NA	alimentary specimen	China	N	Hong Kong, Guangdong		NA	NA		2005	September	2010	August		Year	NA	N	N	N		VERENA Admin	4/12/2022 2:20pm	faecal, rectal, or anal	tissue	1	1	1
899	1084	1084	1343	recent transmission of a novel alphacoronavirus, bat coronavirus hku10, from leschenault's rousettes to pomona leaf-nosed bats: first evidence of interspecies transmission of coronavirus between bats of different suborders	Lau et al.	J Virol	2012	83	0	0	Rhinolophus pusillus	alphacoronavirus or betacoronavirus	NA		bat	HKU-10	pooled	cross-sectional	RNA	RT-PCR	single	RdRp	NA	respiratory swab	China	N	Hong Kong, Guangdong		NA	NA		2005	September	2010	August		Year	NA	N	N	N		VERENA Admin	4/12/2022 2:20pm	lung or respiratory	swab	1	1	1
900	1085	1085	1344	recent transmission of a novel alphacoronavirus, bat coronavirus hku10, from leschenault's rousettes to pomona leaf-nosed bats: first evidence of interspecies transmission of coronavirus between bats of different suborders	Lau et al.	J Virol	2012	83	0	0	Rhinolophus pusillus	alphacoronavirus or betacoronavirus	NA		bat	HKU-10	pooled	cross-sectional	RNA	RT-PCR	single	RdRp	NA	alimentary specimen	China	N	Hong Kong, Guangdong		NA	NA		2005	September	2010	August		Year	NA	N	N	N		VERENA Admin	4/12/2022 2:20pm	faecal, rectal, or anal	tissue	1	1	1
901	1086	1086	1345	recent transmission of a novel alphacoronavirus, bat coronavirus hku10, from leschenault's rousettes to pomona leaf-nosed bats: first evidence of interspecies transmission of coronavirus between bats of different suborders	Lau et al.	J Virol	2012	1671	0	0	Rhinolophus sinicus	alphacoronavirus or betacoronavirus	NA		bat	HKU-10	pooled	cross-sectional	RNA	RT-PCR	single	RdRp	NA	respiratory swab	China	N	Hong Kong, Guangdong		NA	NA		2005	September	2010	August		Year	NA	N	N	N		VERENA Admin	4/12/2022 2:20pm	lung or respiratory	swab	1	1	1
902	1087	1087	1346	recent transmission of a novel alphacoronavirus, bat coronavirus hku10, from leschenault's rousettes to pomona leaf-nosed bats: first evidence of interspecies transmission of coronavirus between bats of different suborders	Lau et al.	J Virol	2012	1671	0	0	Rhinolophus sinicus	alphacoronavirus or betacoronavirus	NA		bat	HKU-10	pooled	cross-sectional	RNA	RT-PCR	single	RdRp	NA	alimentary specimen	China	N	Hong Kong, Guangdong		NA	NA		2005	September	2010	August		Year	NA	N	N	N		VERENA Admin	4/12/2022 2:20pm	faecal, rectal, or anal	tissue	1	1	1
903	1088	1088	1347	recent transmission of a novel alphacoronavirus, bat coronavirus hku10, from leschenault's rousettes to pomona leaf-nosed bats: first evidence of interspecies transmission of coronavirus between bats of different suborders	Lau et al.	J Virol	2012	1	0	0	Hypsugo pulveratus	alphacoronavirus or betacoronavirus	NA		bat	HKU-10	single	cross-sectional	RNA	RT-PCR	single	RdRp	NA	respiratory swab	China	N	Hong Kong, Guangdong		NA	NA		2005	September	2010	August		Year	NA	N	N	N		VERENA Admin	4/12/2022 2:20pm	lung or respiratory	swab	1	1	1
904	1089	1089	1348	recent transmission of a novel alphacoronavirus, bat coronavirus hku10, from leschenault's rousettes to pomona leaf-nosed bats: first evidence of interspecies transmission of coronavirus between bats of different suborders	Lau et al.	J Virol	2012	1	0	0	Hypsugo pulveratus	alphacoronavirus or betacoronavirus	NA		bat	HKU-10	single	cross-sectional	RNA	RT-PCR	single	RdRp	NA	alimentary specimen	China	N	Hong Kong, Guangdong		NA	NA		2005	September	2010	August		Year	NA	N	N	N		VERENA Admin	4/12/2022 2:20pm	faecal, rectal, or anal	tissue	1	1	1
905	1090	1090	1349	recent transmission of a novel alphacoronavirus, bat coronavirus hku10, from leschenault's rousettes to pomona leaf-nosed bats: first evidence of interspecies transmission of coronavirus between bats of different suborders	Lau et al.	J Virol	2012	14	0	0	Miniopterus magnater	alphacoronavirus or betacoronavirus	NA		bat	HKU-10	pooled	cross-sectional	RNA	RT-PCR	single	RdRp	NA	respiratory swab	China	N	Hong Kong, Guangdong		NA	NA		2005	September	2010	August		Year	NA	N	N	N		VERENA Admin	4/12/2022 2:20pm	lung or respiratory	swab	1	1	1
906	1091	1091	1350	recent transmission of a novel alphacoronavirus, bat coronavirus hku10, from leschenault's rousettes to pomona leaf-nosed bats: first evidence of interspecies transmission of coronavirus between bats of different suborders	Lau et al.	J Virol	2012	14	0	0	Miniopterus magnater	alphacoronavirus or betacoronavirus	NA		bat	HKU-10	pooled	cross-sectional	RNA	RT-PCR	single	RdRp	NA	alimentary specimen	China	N	Hong Kong, Guangdong		NA	NA		2005	September	2010	August		Year	NA	N	N	N		VERENA Admin	4/12/2022 2:20pm	faecal, rectal, or anal	tissue	1	1	1
907	1092	1092	1351	recent transmission of a novel alphacoronavirus, bat coronavirus hku10, from leschenault's rousettes to pomona leaf-nosed bats: first evidence of interspecies transmission of coronavirus between bats of different suborders	Lau et al.	J Virol	2012	380	0	0	Miniopterus pusillus	alphacoronavirus or betacoronavirus	NA		bat	HKU-10	pooled	cross-sectional	RNA	RT-PCR	single	RdRp	NA	respiratory swab	China	N	Hong Kong, Guangdong		NA	NA		2005	September	2010	August		Year	NA	N	N	N		VERENA Admin	4/12/2022 2:20pm	lung or respiratory	swab	1	1	1
908	1093	1093	1352	recent transmission of a novel alphacoronavirus, bat coronavirus hku10, from leschenault's rousettes to pomona leaf-nosed bats: first evidence of interspecies transmission of coronavirus between bats of different suborders	Lau et al.	J Virol	2012	380	0	0	Miniopterus pusillus	alphacoronavirus or betacoronavirus	NA		bat	HKU-10	pooled	cross-sectional	RNA	RT-PCR	single	RdRp	NA	alimentary specimen	China	N	Hong Kong, Guangdong		NA	NA		2005	September	2010	August		Year	NA	N	N	N		VERENA Admin	4/12/2022 2:20pm	faecal, rectal, or anal	tissue	1	1	1
909	1094	1094	1353	recent transmission of a novel alphacoronavirus, bat coronavirus hku10, from leschenault's rousettes to pomona leaf-nosed bats: first evidence of interspecies transmission of coronavirus between bats of different suborders	Lau et al.	J Virol	2012	525	0	0	Miniopterus schreibersii	alphacoronavirus or betacoronavirus	NA		bat	HKU-10	pooled	cross-sectional	RNA	RT-PCR	single	RdRp	NA	respiratory swab	China	N	Hong Kong, Guangdong		NA	NA		2005	September	2010	August		Year	NA	N	N	N		VERENA Admin	4/12/2022 2:20pm	lung or respiratory	swab	1	1	1
910	1095	1095	1354	recent transmission of a novel alphacoronavirus, bat coronavirus hku10, from leschenault's rousettes to pomona leaf-nosed bats: first evidence of interspecies transmission of coronavirus between bats of different suborders	Lau et al.	J Virol	2012	525	0	0	Miniopterus schreibersii	alphacoronavirus or betacoronavirus	NA		bat	HKU-10	pooled	cross-sectional	RNA	RT-PCR	single	RdRp	NA	alimentary specimen	China	N	Hong Kong, Guangdong		NA	NA		2005	September	2010	August		Year	NA	N	N	N		VERENA Admin	4/12/2022 2:20pm	faecal, rectal, or anal	tissue	1	1	1
911	1096	1096	1355	recent transmission of a novel alphacoronavirus, bat coronavirus hku10, from leschenault's rousettes to pomona leaf-nosed bats: first evidence of interspecies transmission of coronavirus between bats of different suborders	Lau et al.	J Virol	2012	86	0	0	Myotis chinensis	alphacoronavirus or betacoronavirus	NA		bat	HKU-10	pooled	cross-sectional	RNA	RT-PCR	single	RdRp	NA	respiratory swab	China	N	Hong Kong, Guangdong		NA	NA		2005	September	2010	August		Year	NA	N	N	N		VERENA Admin	4/12/2022 2:20pm	lung or respiratory	swab	1	1	1
912	1097	1097	1356	recent transmission of a novel alphacoronavirus, bat coronavirus hku10, from leschenault's rousettes to pomona leaf-nosed bats: first evidence of interspecies transmission of coronavirus between bats of different suborders	Lau et al.	J Virol	2012	86	0	0	Myotis chinensis	alphacoronavirus or betacoronavirus	NA		bat	HKU-10	pooled	cross-sectional	RNA	RT-PCR	single	RdRp	NA	alimentary specimen	China	N	Hong Kong, Guangdong		NA	NA		2005	September	2010	August		Year	NA	N	N	N		VERENA Admin	4/12/2022 2:20pm	faecal, rectal, or anal	tissue	1	1	1
913	1098	1098	1357	recent transmission of a novel alphacoronavirus, bat coronavirus hku10, from leschenault's rousettes to pomona leaf-nosed bats: first evidence of interspecies transmission of coronavirus between bats of different suborders	Lau et al.	J Virol	2012	7	0	0	Cynopterus horsfieldii	alphacoronavirus or betacoronavirus	NA		bat	HKU-10	pooled	cross-sectional	RNA	RT-PCR	single	RdRp	NA	respiratory swab	China	N	Hong Kong, Guangdong		NA	NA		2005	September	2010	August		Year	NA	N	N	N		VERENA Admin	4/12/2022 2:20pm	lung or respiratory	swab	1	1	1
914	1099	1099	1358	recent transmission of a novel alphacoronavirus, bat coronavirus hku10, from leschenault's rousettes to pomona leaf-nosed bats: first evidence of interspecies transmission of coronavirus between bats of different suborders	Lau et al.	J Virol	2012	7	0	0	Cynopterus horsfieldii	alphacoronavirus or betacoronavirus	NA		bat	HKU-10	pooled	cross-sectional	RNA	RT-PCR	single	RdRp	NA	alimentary specimen	China	N	Hong Kong, Guangdong		NA	NA		2005	September	2010	August		Year	NA	N	N	N		VERENA Admin	4/12/2022 2:20pm	faecal, rectal, or anal	tissue	1	1	1
915	1100	1100	1359	recent transmission of a novel alphacoronavirus, bat coronavirus hku10, from leschenault's rousettes to pomona leaf-nosed bats: first evidence of interspecies transmission of coronavirus between bats of different suborders	Lau et al.	J Virol	2012	3	0	0	Myotis muricola	alphacoronavirus or betacoronavirus	NA		bat	HKU-10	pooled	cross-sectional	RNA	RT-PCR	single	RdRp	NA	respiratory swab	China	N	Hong Kong, Guangdong		NA	NA		2005	September	2010	August		Year	NA	N	N	N		VERENA Admin	4/12/2022 2:20pm	lung or respiratory	swab	1	1	1
916	1101	1101	1360	recent transmission of a novel alphacoronavirus, bat coronavirus hku10, from leschenault's rousettes to pomona leaf-nosed bats: first evidence of interspecies transmission of coronavirus between bats of different suborders	Lau et al.	J Virol	2012	3	0	0	Myotis muricola	alphacoronavirus or betacoronavirus	NA		bat	HKU-10	pooled	cross-sectional	RNA	RT-PCR	single	RdRp	NA	alimentary specimen	China	N	Hong Kong, Guangdong		NA	NA		2005	September	2010	August		Year	NA	N	N	N		VERENA Admin	4/12/2022 2:20pm	faecal, rectal, or anal	tissue	1	1	1
917	1102	1102	1361	recent transmission of a novel alphacoronavirus, bat coronavirus hku10, from leschenault's rousettes to pomona leaf-nosed bats: first evidence of interspecies transmission of coronavirus between bats of different suborders	Lau et al.	J Virol	2012	175	0	0	Myotis ricketti	alphacoronavirus or betacoronavirus	NA		bat	HKU-10	pooled	cross-sectional	RNA	RT-PCR	single	RdRp	NA	respiratory swab	China	N	Hong Kong, Guangdong		NA	NA		2005	September	2010	August		Year	NA	N	N	N		VERENA Admin	4/12/2022 2:20pm	lung or respiratory	swab	1	1	1
918	1103	1103	1362	recent transmission of a novel alphacoronavirus, bat coronavirus hku10, from leschenault's rousettes to pomona leaf-nosed bats: first evidence of interspecies transmission of coronavirus between bats of different suborders	Lau et al.	J Virol	2012	175	0	0	Myotis ricketti	alphacoronavirus or betacoronavirus	NA		bat	HKU-10	pooled	cross-sectional	RNA	RT-PCR	single	RdRp	NA	alimentary specimen	China	N	Hong Kong, Guangdong		NA	NA		2005	September	2010	August		Year	NA	N	N	N		VERENA Admin	4/12/2022 2:20pm	faecal, rectal, or anal	tissue	1	1	1
919	1104	1104	1363	recent transmission of a novel alphacoronavirus, bat coronavirus hku10, from leschenault's rousettes to pomona leaf-nosed bats: first evidence of interspecies transmission of coronavirus between bats of different suborders	Lau et al.	J Virol	2012	38	0	0	Nyctalus noctula	alphacoronavirus or betacoronavirus	NA		bat	HKU-10	pooled	cross-sectional	RNA	RT-PCR	single	RdRp	NA	respiratory swab	China	N	Hong Kong, Guangdong		NA	NA		2005	September	2010	August		Year	NA	N	N	N		VERENA Admin	4/12/2022 2:20pm	lung or respiratory	swab	1	1	1
920	1105	1105	1364	recent transmission of a novel alphacoronavirus, bat coronavirus hku10, from leschenault's rousettes to pomona leaf-nosed bats: first evidence of interspecies transmission of coronavirus between bats of different suborders	Lau et al.	J Virol	2012	38	0	0	Nyctalus noctula	alphacoronavirus or betacoronavirus	NA		bat	HKU-10	pooled	cross-sectional	RNA	RT-PCR	single	RdRp	NA	alimentary specimen	China	N	Hong Kong, Guangdong		NA	NA		2005	September	2010	August		Year	NA	N	N	N		VERENA Admin	4/12/2022 2:20pm	faecal, rectal, or anal	tissue	1	1	1
921	1106	1106	1365	recent transmission of a novel alphacoronavirus, bat coronavirus hku10, from leschenault's rousettes to pomona leaf-nosed bats: first evidence of interspecies transmission of coronavirus between bats of different suborders	Lau et al.	J Virol	2012	198	0	0	Pipistrellus abramus	alphacoronavirus or betacoronavirus	NA		bat	HKU-10	pooled	cross-sectional	RNA	RT-PCR	single	RdRp	NA	respiratory swab	China	N	Hong Kong, Guangdong		NA	NA		2005	September	2010	August		Year	NA	N	N	N		VERENA Admin	4/12/2022 2:20pm	lung or respiratory	swab	1	1	1
922	1107	1107	1366	recent transmission of a novel alphacoronavirus, bat coronavirus hku10, from leschenault's rousettes to pomona leaf-nosed bats: first evidence of interspecies transmission of coronavirus between bats of different suborders	Lau et al.	J Virol	2012	198	0	0	Pipistrellus abramus	alphacoronavirus or betacoronavirus	NA		bat	HKU-10	pooled	cross-sectional	RNA	RT-PCR	single	RdRp	NA	alimentary specimen	China	N	Hong Kong, Guangdong		NA	NA		2005	September	2010	August		Year	NA	N	N	N		VERENA Admin	4/12/2022 2:20pm	faecal, rectal, or anal	tissue	1	1	1
923	1108	1108	1367	recent transmission of a novel alphacoronavirus, bat coronavirus hku10, from leschenault's rousettes to pomona leaf-nosed bats: first evidence of interspecies transmission of coronavirus between bats of different suborders	Lau et al.	J Virol	2012	11	0	0	Pipistrellus tenuis	alphacoronavirus or betacoronavirus	NA		bat	HKU-10	pooled	cross-sectional	RNA	RT-PCR	single	RdRp	NA	respiratory swab	China	N	Hong Kong, Guangdong		NA	NA		2005	September	2010	August		Year	NA	N	N	N		VERENA Admin	4/12/2022 2:20pm	lung or respiratory	swab	1	1	1
924	1109	1109	1368	recent transmission of a novel alphacoronavirus, bat coronavirus hku10, from leschenault's rousettes to pomona leaf-nosed bats: first evidence of interspecies transmission of coronavirus between bats of different suborders	Lau et al.	J Virol	2012	11	0	0	Pipistrellus tenuis	alphacoronavirus or betacoronavirus	NA		bat	HKU-10	pooled	cross-sectional	RNA	RT-PCR	single	RdRp	NA	alimentary specimen	China	N	Hong Kong, Guangdong		NA	NA		2005	September	2010	August		Year	NA	N	N	N		VERENA Admin	4/12/2022 2:20pm	faecal, rectal, or anal	tissue	1	1	1
925	1110	1110	1369	recent transmission of a novel alphacoronavirus, bat coronavirus hku10, from leschenault's rousettes to pomona leaf-nosed bats: first evidence of interspecies transmission of coronavirus between bats of different suborders	Lau et al.	J Virol	2012	16	0	0	Scotophilus kuhlii	alphacoronavirus or betacoronavirus	NA		bat	HKU-10	pooled	cross-sectional	RNA	RT-PCR	single	RdRp	NA	respiratory swab	China	N	Hong Kong, Guangdong		NA	NA		2005	September	2010	August		Year	NA	N	N	N		VERENA Admin	4/12/2022 2:20pm	lung or respiratory	swab	1	1	1
926	1111	1111	1370	recent transmission of a novel alphacoronavirus, bat coronavirus hku10, from leschenault's rousettes to pomona leaf-nosed bats: first evidence of interspecies transmission of coronavirus between bats of different suborders	Lau et al.	J Virol	2012	16	0	0	Scotophilus kuhlii	alphacoronavirus or betacoronavirus	NA		bat	HKU-10	pooled	cross-sectional	RNA	RT-PCR	single	RdRp	NA	alimentary specimen	China	N	Hong Kong, Guangdong		NA	NA		2005	September	2010	August		Year	NA	N	N	N		VERENA Admin	4/12/2022 2:20pm	faecal, rectal, or anal	tissue	1	1	1
927	1112	1112	1371	recent transmission of a novel alphacoronavirus, bat coronavirus hku10, from leschenault's rousettes to pomona leaf-nosed bats: first evidence of interspecies transmission of coronavirus between bats of different suborders	Lau et al.	J Virol	2012	75	0	0	Tyloncyteris pachypus	alphacoronavirus or betacoronavirus	NA		bat	HKU-10	pooled	cross-sectional	RNA	RT-PCR	single	RdRp	NA	respiratory swab	China	N	Hong Kong, Guangdong		NA	NA		2005	September	2010	August		Year	NA	N	N	N		VERENA Admin	4/12/2022 2:20pm	lung or respiratory	swab	1	1	1
928	1113	1113	1372	recent transmission of a novel alphacoronavirus, bat coronavirus hku10, from leschenault's rousettes to pomona leaf-nosed bats: first evidence of interspecies transmission of coronavirus between bats of different suborders	Lau et al.	J Virol	2012	75	0	0	Tyloncyteris pachypus	alphacoronavirus or betacoronavirus	NA		bat	HKU-10	pooled	cross-sectional	RNA	RT-PCR	single	RdRp	NA	alimentary specimen	China	N	Hong Kong, Guangdong		NA	NA		2005	September	2010	August		Year	NA	N	N	N		VERENA Admin	4/12/2022 2:20pm	faecal, rectal, or anal	tissue	1	1	1
929	1114	1114	1373	sars-coronavirus ancestor's foot-prints in south-east asian bat colonies and the refuge theory	Ar Gouilh et al.	Infect Genet Evol	2011	3	0	0	Craseonycteris thonlongyal	alphacoronavirus or betacoronavirus	NA				single	cross-sectional	RNA	RT-PCR	single	RdRp	NA	faeces	Thailand	N	Khanchanaburi	Cave 27	NA	NA	2008	NA		NA		January	Winter	NA	N	N	N		VERENA Admin	4/12/2022 2:21pm	faecal, rectal, or anal	faeces	0	0	1
930	1115	1115	1374	sars-coronavirus ancestor's foot-prints in south-east asian bat colonies and the refuge theory	Ar Gouilh et al.	Infect Genet Evol	2011	5	0	0	Craseonycteris thonlongyal	alphacoronavirus or betacoronavirus	NA				single	cross-sectional	RNA	RT-PCR	single	RdRp	NA	urine	Thailand	N	Khanchanaburi	Cave 28	NA	NA	2008	NA		NA		January	Winter	NA	N	N	N		VERENA Admin	4/12/2022 2:21pm	urinary	tissue	0	0	1
931	1116	1116	1375	sars-coronavirus ancestor's foot-prints in south-east asian bat colonies and the refuge theory	Ar Gouilh et al.	Infect Genet Evol	2011	7	0	0	Craseonycteris thonlongyal	alphacoronavirus or betacoronavirus	NA				single	cross-sectional	RNA	RT-PCR	single	RdRp	NA	faeces	Thailand	N	Khanchanaburi	Cave 27	NA	NA	2008	NA		NA		January	Winter	NA	N	N	N		VERENA Admin	4/12/2022 2:21pm	faecal, rectal, or anal	faeces	0	0	1
932	1117	1117	1376	sars-coronavirus ancestor's foot-prints in south-east asian bat colonies and the refuge theory	Ar Gouilh et al.	Infect Genet Evol	2011	6	0	0	Craseonycteris thonlongyal	alphacoronavirus or betacoronavirus	NA				single	cross-sectional	RNA	RT-PCR	single	RdRp	NA	urine	Thailand	N	Khanchanaburi	Cave 28	NA	NA	2008	NA		NA		January	Winter	NA	N	N	N		VERENA Admin	4/12/2022 2:21pm	urinary	tissue	0	0	1
933	1118	1118	1377	sars-coronavirus ancestor's foot-prints in south-east asian bat colonies and the refuge theory	Ar Gouilh et al.	Infect Genet Evol	2011	1	0	0	Hipposideros lekaguli	alphacoronavirus or betacoronavirus	NA				single	cross-sectional	RNA	RT-PCR	single	RdRp	NA	oral swab	Thailand	N	Nan	Cave 1	NA	NA	2006	NA		NA		March	Spring	NA	N	N	N		VERENA Admin	4/12/2022 2:21pm	oropharyngeal	swab	0	0	0
934	1119	1119	1378	sars-coronavirus ancestor's foot-prints in south-east asian bat colonies and the refuge theory	Ar Gouilh et al.	Infect Genet Evol	2011	2	0	0	Hipposideros lekaguli	alphacoronavirus or betacoronavirus	NA				single	cross-sectional	RNA	RT-PCR	single	RdRp	NA	urine	Thailand	N	Nan	Cave 1	NA	NA	2006	NA		NA		March	Spring	NA	N	N	N		VERENA Admin	4/12/2022 2:21pm	urinary	tissue	0	0	0
935	1120	1120	1379	sars-coronavirus ancestor's foot-prints in south-east asian bat colonies and the refuge theory	Ar Gouilh et al.	Infect Genet Evol	2011	4	0	0	Hipposideros larvatus	alphacoronavirus or betacoronavirus	NA				single	cross-sectional	RNA	RT-PCR	single	RdRp	NA	oral swab	Thailand	N	Nan	Cave 1	NA	NA	2006	NA		NA		March	Spring	NA	N	N	N		VERENA Admin	4/12/2022 2:21pm	oropharyngeal	swab	0	0	0
936	1121	1121	1380	sars-coronavirus ancestor's foot-prints in south-east asian bat colonies and the refuge theory	Ar Gouilh et al.	Infect Genet Evol	2011	3	0	0	Hipposideros larvatus	alphacoronavirus or betacoronavirus	NA				single	cross-sectional	RNA	RT-PCR	single	RdRp	NA	urine	Thailand	N	Nan	Cave 1	NA	NA	2006	NA		NA		March	Spring	NA	N	N	N		VERENA Admin	4/12/2022 2:21pm	urinary	tissue	0	0	0
937	1122	1122	1381	sars-coronavirus ancestor's foot-prints in south-east asian bat colonies and the refuge theory	Ar Gouilh et al.	Infect Genet Evol	2011	2	0	0	Hipposideros armiger	alphacoronavirus or betacoronavirus	NA				single	cross-sectional	RNA	RT-PCR	single	RdRp	NA	oral swab	Thailand	N	Nan	Cave 1	NA	NA	2006	NA		NA		March	Spring	NA	N	N	N		VERENA Admin	4/12/2022 2:21pm	oropharyngeal	swab	0	0	0
938	1123	1123	1382	sars-coronavirus ancestor's foot-prints in south-east asian bat colonies and the refuge theory	Ar Gouilh et al.	Infect Genet Evol	2011	2	0	0	Hipposideros armiger	alphacoronavirus or betacoronavirus	NA				single	cross-sectional	RNA	RT-PCR	single	RdRp	NA	urine	Thailand	N	Nan	Cave 1	NA	NA	2006	NA		NA		March	Spring	NA	N	N	N		VERENA Admin	4/12/2022 2:21pm	urinary	tissue	0	0	0
939	1124	1124	1383	sars-coronavirus ancestor's foot-prints in south-east asian bat colonies and the refuge theory	Ar Gouilh et al.	Infect Genet Evol	2011	6	0	0	Hipposideros armiger	alphacoronavirus or betacoronavirus	NA				single	cross-sectional	RNA	RT-PCR	single	RdRp	NA	oral swab	Thailand	N	Phayao	Cave 2	NA	NA	2006	NA		NA		April	Spring	NA	N	N	N		VERENA Admin	4/12/2022 2:21pm	oropharyngeal	swab	0	0	0
940	1125	1125	1384	sars-coronavirus ancestor's foot-prints in south-east asian bat colonies and the refuge theory	Ar Gouilh et al.	Infect Genet Evol	2011	7	0	0	Hipposideros armiger	alphacoronavirus or betacoronavirus	NA				single	cross-sectional	RNA	RT-PCR	single	RdRp	NA	faeces	Thailand	N	Phayao	Cave 2	NA	NA	2006	NA		NA		April	Spring	NA	N	N	N		VERENA Admin	4/12/2022 2:21pm	faecal, rectal, or anal	faeces	0	0	0
941	1126	1126	1385	sars-coronavirus ancestor's foot-prints in south-east asian bat colonies and the refuge theory	Ar Gouilh et al.	Infect Genet Evol	2011	3	0	0	Hipposideros armiger	alphacoronavirus or betacoronavirus	NA				single	cross-sectional	RNA	RT-PCR	single	RdRp	NA	urine	Thailand	N	Phayao	Cave 2	NA	NA	2006	NA		NA		April	Spring	NA	N	N	N		VERENA Admin	4/12/2022 2:21pm	urinary	tissue	0	0	0
942	1127	1127	1386	sars-coronavirus ancestor's foot-prints in south-east asian bat colonies and the refuge theory	Ar Gouilh et al.	Infect Genet Evol	2011	1	0	0	Aselliscus stoliczkanus	alphacoronavirus or betacoronavirus	NA				single	cross-sectional	RNA	RT-PCR	single	RdRp	NA	oral swab	Thailand	N	Phayao	Cave 2	NA	NA	2006	NA		NA		April	Spring	NA	N	N	N		VERENA Admin	4/12/2022 2:21pm	oropharyngeal	swab	0	0	0
943	1128	1128	1387	sars-coronavirus ancestor's foot-prints in south-east asian bat colonies and the refuge theory	Ar Gouilh et al.	Infect Genet Evol	2011	1	0	0	Aselliscus stoliczkanus	alphacoronavirus or betacoronavirus	NA				single	cross-sectional	RNA	RT-PCR	single	RdRp	NA	faeces	Thailand	N	Phayao	Cave 2	NA	NA	2006	NA		NA		April	Spring	NA	N	N	N		VERENA Admin	4/12/2022 2:21pm	faecal, rectal, or anal	faeces	0	0	0
944	1129	1129	1388	sars-coronavirus ancestor's foot-prints in south-east asian bat colonies and the refuge theory	Ar Gouilh et al.	Infect Genet Evol	2011	1	0	0	Aselliscus stoliczkanus	alphacoronavirus or betacoronavirus	NA				single	cross-sectional	RNA	RT-PCR	single	RdRp	NA	urine	Thailand	N	Phayao	Cave 2	NA	NA	2006	NA		NA		April	Spring	NA	N	N	N		VERENA Admin	4/12/2022 2:21pm	urinary	tissue	0	0	0
945	1130	1130	1389	sars-coronavirus ancestor's foot-prints in south-east asian bat colonies and the refuge theory	Ar Gouilh et al.	Infect Genet Evol	2011	2	0	0	Hipposideros larvatus	alphacoronavirus or betacoronavirus	NA				single	cross-sectional	RNA	RT-PCR	single	RdRp	NA	oral swab	Thailand	N	Phayao	Cave 2	NA	NA	2006	NA		NA		April	Spring	NA	N	N	N		VERENA Admin	4/12/2022 2:21pm	oropharyngeal	swab	0	0	0
946	1131	1131	1390	sars-coronavirus ancestor's foot-prints in south-east asian bat colonies and the refuge theory	Ar Gouilh et al.	Infect Genet Evol	2011	2	0	0	Hipposideros larvatus	alphacoronavirus or betacoronavirus	NA				single	cross-sectional	RNA	RT-PCR	single	RdRp	NA	faeces	Thailand	N	Phayao	Cave 2	NA	NA	2006	NA		NA		April	Spring	NA	N	N	N		VERENA Admin	4/12/2022 2:21pm	faecal, rectal, or anal	faeces	0	0	0
947	1132	1132	1391	sars-coronavirus ancestor's foot-prints in south-east asian bat colonies and the refuge theory	Ar Gouilh et al.	Infect Genet Evol	2011	1	0	0	Hipposideros larvatus	alphacoronavirus or betacoronavirus	NA				single	cross-sectional	RNA	RT-PCR	single	RdRp	NA	urine	Thailand	N	Phayao	Cave 2	NA	NA	2006	NA		NA		April	Spring	NA	N	N	N		VERENA Admin	4/12/2022 2:21pm	urinary	tissue	0	0	0
948	1133	1133	1392	sars-coronavirus ancestor's foot-prints in south-east asian bat colonies and the refuge theory	Ar Gouilh et al.	Infect Genet Evol	2011	2	0	0	Hipposideros lylei	alphacoronavirus or betacoronavirus	NA				single	cross-sectional	RNA	RT-PCR	single	RdRp	NA	oral swab	Thailand	N	Phayao	Cave 2	NA	NA	2006	NA		NA		April	Spring	NA	N	N	N		VERENA Admin	4/12/2022 2:21pm	oropharyngeal	swab	0	0	0
949	1134	1134	1393	sars-coronavirus ancestor's foot-prints in south-east asian bat colonies and the refuge theory	Ar Gouilh et al.	Infect Genet Evol	2011	2	0	0	Hipposideros lylei	alphacoronavirus or betacoronavirus	NA				single	cross-sectional	RNA	RT-PCR	single	RdRp	NA	faeces	Thailand	N	Phayao	Cave 2	NA	NA	2006	NA		NA		April	Spring	NA	N	N	N		VERENA Admin	4/12/2022 2:21pm	faecal, rectal, or anal	faeces	0	0	0
950	1135	1135	1394	sars-coronavirus ancestor's foot-prints in south-east asian bat colonies and the refuge theory	Ar Gouilh et al.	Infect Genet Evol	2011	2	0	0	Hipposideros lylei	alphacoronavirus or betacoronavirus	NA				single	cross-sectional	RNA	RT-PCR	single	RdRp	NA	urine	Thailand	N	Phayao	Cave 2	NA	NA	2006	NA		NA		April	Spring	NA	N	N	N		VERENA Admin	4/12/2022 2:21pm	urinary	tissue	0	0	0
951	1136	1136	1395	sars-coronavirus ancestor's foot-prints in south-east asian bat colonies and the refuge theory	Ar Gouilh et al.	Infect Genet Evol	2011	15	0	0	Hipposideros larvatus	alphacoronavirus or betacoronavirus	NA				single	cross-sectional	RNA	RT-PCR	single	RdRp	NA	oral swab	Thailand	N	Chiang Rai	Cave 3	NA	NA	2006	NA		NA		April	Spring	NA	N	N	N		VERENA Admin	4/12/2022 2:21pm	oropharyngeal	swab	0	0	0
952	1137	1137	1396	sars-coronavirus ancestor's foot-prints in south-east asian bat colonies and the refuge theory	Ar Gouilh et al.	Infect Genet Evol	2011	18	0	0	Hipposideros larvatus	alphacoronavirus or betacoronavirus	NA				single	cross-sectional	RNA	RT-PCR	single	RdRp	NA	faeces	Thailand	N	Chiang Rai	Cave 3	NA	NA	2006	NA		NA		April	Spring	NA	N	N	N		VERENA Admin	4/12/2022 2:21pm	faecal, rectal, or anal	faeces	0	0	0
953	1138	1138	1397	sars-coronavirus ancestor's foot-prints in south-east asian bat colonies and the refuge theory	Ar Gouilh et al.	Infect Genet Evol	2011	5	0	0	Hipposideros larvatus	alphacoronavirus or betacoronavirus	NA				single	cross-sectional	RNA	RT-PCR	single	RdRp	NA	urine	Thailand	N	Chiang Rai	Cave 3	NA	NA	2006	NA		NA		April	Spring	NA	N	N	N		VERENA Admin	4/12/2022 2:21pm	urinary	tissue	0	0	0
954	1139	1139	1398	sars-coronavirus ancestor's foot-prints in south-east asian bat colonies and the refuge theory	Ar Gouilh et al.	Infect Genet Evol	2011	2	0	0	Aselliscus stoliczkanus	alphacoronavirus or betacoronavirus	NA				single	cross-sectional	RNA	RT-PCR	single	RdRp	NA	oral swab	Thailand	N	Chiang Rai	Cave 3	NA	NA	2006	NA		NA		April	Spring	NA	N	N	N		VERENA Admin	4/12/2022 2:21pm	oropharyngeal	swab	0	0	0
955	1140	1140	1399	sars-coronavirus ancestor's foot-prints in south-east asian bat colonies and the refuge theory	Ar Gouilh et al.	Infect Genet Evol	2011	2	0	0	Aselliscus stoliczkanus	alphacoronavirus or betacoronavirus	NA				single	cross-sectional	RNA	RT-PCR	single	RdRp	NA	faeces	Thailand	N	Chiang Rai	Cave 3	NA	NA	2006	NA		NA		April	Spring	NA	N	N	N		VERENA Admin	4/12/2022 2:21pm	faecal, rectal, or anal	faeces	0	0	0
956	1141	1141	1400	sars-coronavirus ancestor's foot-prints in south-east asian bat colonies and the refuge theory	Ar Gouilh et al.	Infect Genet Evol	2011	17	0	0	Hipposideros armiger	alphacoronavirus or betacoronavirus	NA				repeat	longitudinal	RNA	RT-PCR	single	RdRp	NA	faeces	Thailand	N	Ratchaburi	Cave 4	NA	NA	2006	NA		NA		June	Summer	NA	N	N	N		VERENA Admin	4/12/2022 2:21pm	faecal, rectal, or anal	faeces	1	0	0
957	1142	1142	1401	sars-coronavirus ancestor's foot-prints in south-east asian bat colonies and the refuge theory	Ar Gouilh et al.	Infect Genet Evol	2011	7	0	0	Hipposideros larvatus	alphacoronavirus or betacoronavirus	NA				repeat	longitudinal	RNA	RT-PCR	single	RdRp	NA	faeces	Thailand	N	Ratchaburi	Cave 4	NA	NA	2006	NA		NA		June	Summer	NA	N	N	N		VERENA Admin	4/12/2022 2:21pm	faecal, rectal, or anal	faeces	1	0	0
958	1143	1143	1402	sars-coronavirus ancestor's foot-prints in south-east asian bat colonies and the refuge theory	Ar Gouilh et al.	Infect Genet Evol	2011	1	0	0	Hipposideros larvatus	alphacoronavirus or betacoronavirus	NA				single	cross-sectional	RNA	RT-PCR	single	RdRp	NA	urine	Thailand	N	Ratchaburi	Cave 4	NA	NA	2006	NA		NA		June	Summer	NA	N	N	N		VERENA Admin	4/12/2022 2:21pm	urinary	tissue	1	0	0
959	1144	1144	1403	sars-coronavirus ancestor's foot-prints in south-east asian bat colonies and the refuge theory	Ar Gouilh et al.	Infect Genet Evol	2011	5	0	0	Hipposideros armiger	alphacoronavirus or betacoronavirus	NA				single	cross-sectional	RNA	RT-PCR	single	RdRp	NA	faeces	Thailand	N	Uthai Thani	Cave 13	NA	NA	2007	NA		NA		July	Summer	NA	N	N	N		VERENA Admin	4/12/2022 2:21pm	faecal, rectal, or anal	faeces	1	0	0
960	1145	1145	1404	sars-coronavirus ancestor's foot-prints in south-east asian bat colonies and the refuge theory	Ar Gouilh et al.	Infect Genet Evol	2011	12	0	0	Hipposideros larvatus	alphacoronavirus or betacoronavirus	NA				single	cross-sectional	RNA	RT-PCR	single	RdRp	NA	oral swab	Thailand	N	Ratchaburi	Cave 5	NA	NA	2006	NA		NA		November	Fall	NA	N	N	N		VERENA Admin	4/12/2022 2:21pm	oropharyngeal	swab	0	1	0
961	1146	1146	1405	sars-coronavirus ancestor's foot-prints in south-east asian bat colonies and the refuge theory	Ar Gouilh et al.	Infect Genet Evol	2011	3	0	0	Hipposideros larvatus	alphacoronavirus or betacoronavirus	NA				single	cross-sectional	RNA	RT-PCR	single	RdRp	NA	urine	Thailand	N	Ratchaburi	Cave 5	NA	NA	2006	NA		NA		November	Fall	NA	N	N	N		VERENA Admin	4/12/2022 2:21pm	urinary	tissue	0	1	0
962	1147	1147	1406	sars-coronavirus ancestor's foot-prints in south-east asian bat colonies and the refuge theory	Ar Gouilh et al.	Infect Genet Evol	2011	2	0	0	Hipposideros armiger	alphacoronavirus or betacoronavirus	NA				single	cross-sectional	RNA	RT-PCR	single	RdRp	NA	oral swab	Thailand	N	Ratchaburi	Cave 6	NA	NA	2006	NA		NA		November	Fall	NA	N	N	N		VERENA Admin	4/12/2022 2:21pm	oropharyngeal	swab	0	1	0
963	1148	1148	1407	sars-coronavirus ancestor's foot-prints in south-east asian bat colonies and the refuge theory	Ar Gouilh et al.	Infect Genet Evol	2011	1	0	0	Hipposideros armiger	alphacoronavirus or betacoronavirus	NA				single	cross-sectional	RNA	RT-PCR	single	RdRp	NA	faeces	Thailand	N	Ratchaburi	Cave 6	NA	NA	2006	NA		NA		November	Fall	NA	N	N	N		VERENA Admin	4/12/2022 2:21pm	faecal, rectal, or anal	faeces	0	1	0
964	1149	1149	1408	sars-coronavirus ancestor's foot-prints in south-east asian bat colonies and the refuge theory	Ar Gouilh et al.	Infect Genet Evol	2011	9	0	0	Hipposideros lekaguli	alphacoronavirus or betacoronavirus	NA				single	cross-sectional	RNA	RT-PCR	single	RdRp	NA	oral swab	Thailand	N	Ratchaburi	Cave 6	NA	NA	2006	NA		NA		November	Fall	NA	N	N	N		VERENA Admin	4/12/2022 2:21pm	oropharyngeal	swab	0	1	0
965	1150	1150	1409	sars-coronavirus ancestor's foot-prints in south-east asian bat colonies and the refuge theory	Ar Gouilh et al.	Infect Genet Evol	2011	1	0	0	Hipposideros lekaguli	alphacoronavirus or betacoronavirus	NA				single	cross-sectional	RNA	RT-PCR	single	RdRp	NA	faeces	Thailand	N	Ratchaburi	Cave 6	NA	NA	2006	NA		NA		November	Fall	NA	N	N	N		VERENA Admin	4/12/2022 2:21pm	faecal, rectal, or anal	faeces	0	1	0
966	1151	1151	1410	sars-coronavirus ancestor's foot-prints in south-east asian bat colonies and the refuge theory	Ar Gouilh et al.	Infect Genet Evol	2011	2	0	0	Hipposideros lekaguli	alphacoronavirus or betacoronavirus	NA				single	cross-sectional	RNA	RT-PCR	single	RdRp	NA	urine	Thailand	N	Ratchaburi	Cave 6	NA	NA	2006	NA		NA		November	Fall	NA	N	N	N		VERENA Admin	4/12/2022 2:21pm	urinary	tissue	0	1	0
967	1152	1152	1411	sars-coronavirus ancestor's foot-prints in south-east asian bat colonies and the refuge theory	Ar Gouilh et al.	Infect Genet Evol	2011	8	0	0	Hipposideros larvatus	alphacoronavirus or betacoronavirus	NA				single	cross-sectional	RNA	RT-PCR	single	RdRp	NA	faeces	Thailand	N	Uthai Thani	Cave 14	NA	NA	2007	NA		NA		May	Spring	NA	N	N	N		VERENA Admin	4/12/2022 2:21pm	faecal, rectal, or anal	faeces	0	0	0
968	1153	1153	1412	sars-coronavirus ancestor's foot-prints in south-east asian bat colonies and the refuge theory	Ar Gouilh et al.	Infect Genet Evol	2011	1	0	0	Hipposideros pomona	alphacoronavirus or betacoronavirus	NA				single	cross-sectional	RNA	RT-PCR	single	RdRp	NA	faeces	Thailand	N	Uthai Thani	Cave 14	NA	NA	2007	NA		NA		May	Spring	NA	N	N	N		VERENA Admin	4/12/2022 2:21pm	faecal, rectal, or anal	faeces	0	0	0
969	1154	1154	1413	sars-coronavirus ancestor's foot-prints in south-east asian bat colonies and the refuge theory	Ar Gouilh et al.	Infect Genet Evol	2011	2	0	0	Hipposideros cineraceus	alphacoronavirus or betacoronavirus	NA				single	cross-sectional	RNA	RT-PCR	single	RdRp	NA	faeces	Thailand	N	Uthai Thani	Cave 14	NA	NA	2007	NA		NA		May	Spring	NA	N	N	N		VERENA Admin	4/12/2022 2:21pm	faecal, rectal, or anal	faeces	0	0	0
970	1155	1155	1414	sars-coronavirus ancestor's foot-prints in south-east asian bat colonies and the refuge theory	Ar Gouilh et al.	Infect Genet Evol	2011	3	0	0	Hipposideros larvatus	alphacoronavirus or betacoronavirus	NA				single	cross-sectional	RNA	RT-PCR	single	RdRp	NA	faeces	Thailand	N	Tak	Cave 15	NA	NA	2007	NA		NA		May	Spring	NA	N	N	N		VERENA Admin	4/12/2022 2:21pm	faecal, rectal, or anal	faeces	0	0	0
971	1156	1156	1415	sars-coronavirus ancestor's foot-prints in south-east asian bat colonies and the refuge theory	Ar Gouilh et al.	Infect Genet Evol	2011	5	0	0	Hipposideros armiger	alphacoronavirus or betacoronavirus	NA				single	cross-sectional	RNA	RT-PCR	single	RdRp	NA	faeces	Thailand	N	Tak	Cave 16	NA	NA	2007	NA		NA		May	Spring	NA	N	N	N		VERENA Admin	4/12/2022 2:21pm	faecal, rectal, or anal	faeces	0	0	0
972	1157	1157	1416	sars-coronavirus ancestor's foot-prints in south-east asian bat colonies and the refuge theory	Ar Gouilh et al.	Infect Genet Evol	2011	2	0	0	Hipposideros lylei	alphacoronavirus or betacoronavirus	NA				single	cross-sectional	RNA	RT-PCR	single	RdRp	NA	faeces	Thailand	N	Tak	Cave 16	NA	NA	2007	NA		NA		May	Spring	NA	N	N	N		VERENA Admin	4/12/2022 2:21pm	faecal, rectal, or anal	faeces	0	0	0
973	1158	1158	1417	sars-coronavirus ancestor's foot-prints in south-east asian bat colonies and the refuge theory	Ar Gouilh et al.	Infect Genet Evol	2011	10	0	0	Hipposideros armiger	alphacoronavirus or betacoronavirus	NA				single	cross-sectional	RNA	RT-PCR	single	RdRp	NA	oral swab	Thailand	N	Ratchaburi	Cave 4	NA	NA	2007	NA		NA		September	Fall	NA	N	N	N		VERENA Admin	4/12/2022 2:21pm	oropharyngeal	swab	0	1	0
974	1160	1160	1419	sars-coronavirus ancestor's foot-prints in south-east asian bat colonies and the refuge theory	Ar Gouilh et al.	Infect Genet Evol	2011	1	0	0	Hipposideros larvatus	alphacoronavirus or betacoronavirus	NA				single	cross-sectional	RNA	RT-PCR	single	RdRp	NA	oral swab	Thailand	N	Ratchaburi	Cave 4	NA	NA	2007	NA		NA		March	Spring	NA	N	N	N		VERENA Admin	4/12/2022 2:21pm	oropharyngeal	swab	0	0	0
975	1161	1161	1420	sars-coronavirus ancestor's foot-prints in south-east asian bat colonies and the refuge theory	Ar Gouilh et al.	Infect Genet Evol	2011	1	0	0	Hipposideros larvatus	alphacoronavirus or betacoronavirus	NA				repeat	longitudinal	RNA	RT-PCR	single	RdRp	NA	faeces	Thailand	N	Ratchaburi	Cave 4	NA	NA	2007	NA		NA		March	Spring	NA	N	N	N		VERENA Admin	4/12/2022 2:21pm	faecal, rectal, or anal	faeces	0	0	0
976	1162	1162	1421	sars-coronavirus ancestor's foot-prints in south-east asian bat colonies and the refuge theory	Ar Gouilh et al.	Infect Genet Evol	2011	10	0	0	Hipposideros armiger	alphacoronavirus or betacoronavirus	NA				single	cross-sectional	RNA	RT-PCR	single	RdRp	NA	oral swab	Thailand	N	Chachoengsao	Cave 17	NA	NA	2007	NA		NA		March	Spring	NA	N	N	N		VERENA Admin	4/12/2022 2:21pm	oropharyngeal	swab	0	0	0
977	1163	1163	1422	sars-coronavirus ancestor's foot-prints in south-east asian bat colonies and the refuge theory	Ar Gouilh et al.	Infect Genet Evol	2011	10	0	0	Hipposideros armiger	alphacoronavirus or betacoronavirus	NA				single	cross-sectional	RNA	RT-PCR	single	RdRp	NA	faeces	Thailand	N	Chachoengsao	Cave 17	NA	NA	2007	NA		NA		March	Spring	NA	N	N	N		VERENA Admin	4/12/2022 2:21pm	faecal, rectal, or anal	faeces	0	0	0
978	1164	1164	1423	sars-coronavirus ancestor's foot-prints in south-east asian bat colonies and the refuge theory	Ar Gouilh et al.	Infect Genet Evol	2011	11	0	0	Hipposideros larvatus	alphacoronavirus or betacoronavirus	NA				single	cross-sectional	RNA	RT-PCR	single	RdRp	NA	oral swab	Thailand	N	Chachoengsao	Cave 17	NA	NA	2007	NA		NA		March	Spring	NA	N	N	N		VERENA Admin	4/12/2022 2:21pm	oropharyngeal	swab	0	0	0
979	1166	1166	1425	sars-coronavirus ancestor's foot-prints in south-east asian bat colonies and the refuge theory	Ar Gouilh et al.	Infect Genet Evol	2011	3	0	0	Hipposideros pomona	alphacoronavirus or betacoronavirus	NA				single	cross-sectional	RNA	RT-PCR	single	RdRp	NA	faeces	Thailand	N	Nakon Ratchasima	Cave 18	NA	NA	2007	NA		NA		November	Fall	NA	N	N	N		VERENA Admin	4/12/2022 2:21pm	faecal, rectal, or anal	faeces	0	1	0
980	1167	1167	1426	sars-coronavirus ancestor's foot-prints in south-east asian bat colonies and the refuge theory	Ar Gouilh et al.	Infect Genet Evol	2011	5	0	0	Hipposideros cineraceus	alphacoronavirus or betacoronavirus	NA				pooled	cross-sectional	RNA	RT-PCR	single	RdRp	NA	urine	Thailand	N	Khanchanaburi	Cave 24/25	NA	NA	2007	NA		NA		December	Winter	NA	N	N	N		VERENA Admin	4/12/2022 2:21pm	urinary	tissue	0	0	1
981	1168	1168	1427	sars-coronavirus ancestor's foot-prints in south-east asian bat colonies and the refuge theory	Ar Gouilh et al.	Infect Genet Evol	2011	2	0	0	Hipposideros pomona	alphacoronavirus or betacoronavirus	NA				pooled	cross-sectional	RNA	RT-PCR	single	RdRp	NA	faeces	Thailand	N	Khanchanaburi	Cave 24/25	NA	NA	2007	NA		NA		December	Winter	NA	N	N	N		VERENA Admin	4/12/2022 2:21pm	faecal, rectal, or anal	faeces	0	0	1
982	1169	1169	1428	sars-coronavirus ancestor's foot-prints in south-east asian bat colonies and the refuge theory	Ar Gouilh et al.	Infect Genet Evol	2011	1	0	0	Hipposideros pomona	alphacoronavirus or betacoronavirus	NA				pooled	cross-sectional	RNA	RT-PCR	single	RdRp	NA	urine	Thailand	N	Khanchanaburi	Cave 24/25	NA	NA	2007	NA		NA		December	Winter	NA	N	N	N		VERENA Admin	4/12/2022 2:21pm	urinary	tissue	0	0	1
983	1170	1170	1429	sars-coronavirus ancestor's foot-prints in south-east asian bat colonies and the refuge theory	Ar Gouilh et al.	Infect Genet Evol	2011	2	0	0	Hipposideros halophyllus	alphacoronavirus or betacoronavirus	NA				pooled	cross-sectional	RNA	RT-PCR	single	RdRp	NA	faeces	Thailand	N	Khanchanaburi	Cave 24/25	NA	NA	2007	NA		NA		December	Winter	NA	N	N	N		VERENA Admin	4/12/2022 2:21pm	faecal, rectal, or anal	faeces	0	0	1
984	1171	1171	1430	sars-coronavirus ancestor's foot-prints in south-east asian bat colonies and the refuge theory	Ar Gouilh et al.	Infect Genet Evol	2011	4	0	0	Hipposideros halophyllus	alphacoronavirus or betacoronavirus	NA				pooled	cross-sectional	RNA	RT-PCR	single	RdRp	NA	urine	Thailand	N	Khanchanaburi	Cave 24/25	NA	NA	2007	NA		NA		December	Winter	NA	N	N	N		VERENA Admin	4/12/2022 2:21pm	urinary	tissue	0	0	1
985	1173	1173	1432	sars-coronavirus ancestor's foot-prints in south-east asian bat colonies and the refuge theory	Ar Gouilh et al.	Infect Genet Evol	2011	2	0	0	Megaderma lyra	alphacoronavirus or betacoronavirus	NA				single	cross-sectional	RNA	RT-PCR	single	RdRp	NA	oral swab	Thailand	N	Nan	Cave 1	NA	NA	2006	NA		NA		March	Spring	NA	N	N	N		VERENA Admin	4/12/2022 2:21pm	oropharyngeal	swab	0	0	0
986	1174	1174	1433	sars-coronavirus ancestor's foot-prints in south-east asian bat colonies and the refuge theory	Ar Gouilh et al.	Infect Genet Evol	2011	1	0	0	Megaderma lyra	alphacoronavirus or betacoronavirus	NA				single	cross-sectional	RNA	RT-PCR	single	RdRp	NA	urine	Thailand	N	Nan	Cave 1	NA	NA	2006	NA		NA		March	Spring	NA	N	N	N		VERENA Admin	4/12/2022 2:21pm	urinary	tissue	0	0	0
987	1175	1175	1434	sars-coronavirus ancestor's foot-prints in south-east asian bat colonies and the refuge theory	Ar Gouilh et al.	Infect Genet Evol	2011	5	0	0	Megaderma spasma	alphacoronavirus or betacoronavirus	NA				single	cross-sectional	RNA	RT-PCR	single	RdRp	NA	oral swab	Thailand	N	Lampang	Cave 12	NA	NA	2006	NA		NA		April	Spring	NA	N	N	N		VERENA Admin	4/12/2022 2:21pm	oropharyngeal	swab	0	0	0
988	1176	1176	1435	sars-coronavirus ancestor's foot-prints in south-east asian bat colonies and the refuge theory	Ar Gouilh et al.	Infect Genet Evol	2011	5	0	0	Megaderma spasma	alphacoronavirus or betacoronavirus	NA				single	cross-sectional	RNA	RT-PCR	single	RdRp	NA	faeces	Thailand	N	Lampang	Cave 12	NA	NA	2006	NA		NA		April	Spring	NA	N	N	N		VERENA Admin	4/12/2022 2:21pm	faecal, rectal, or anal	faeces	0	0	0
989	1177	1177	1436	sars-coronavirus ancestor's foot-prints in south-east asian bat colonies and the refuge theory	Ar Gouilh et al.	Infect Genet Evol	2011	3	0	0	Megaderma spasma	alphacoronavirus or betacoronavirus	NA				single	cross-sectional	RNA	RT-PCR	single	RdRp	NA	urine	Thailand	N	Lampang	Cave 12	NA	NA	2006	NA		NA		April	Spring	NA	N	N	N		VERENA Admin	4/12/2022 2:21pm	urinary	tissue	0	0	0
990	1178	1178	1437	sars-coronavirus ancestor's foot-prints in south-east asian bat colonies and the refuge theory	Ar Gouilh et al.	Infect Genet Evol	2011	2	0	0	Eonycteris spelaea	alphacoronavirus or betacoronavirus	NA				single	cross-sectional	RNA	RT-PCR	single	RdRp	NA	faeces	Thailand	N	Tak	Cave 15	NA	NA	2007	NA		NA		May	Spring	NA	N	N	N		VERENA Admin	4/12/2022 2:21pm	faecal, rectal, or anal	faeces	0	0	0
991	1179	1179	1438	sars-coronavirus ancestor's foot-prints in south-east asian bat colonies and the refuge theory	Ar Gouilh et al.	Infect Genet Evol	2011	35	0	0	Rousettus leschenaulti	alphacoronavirus or betacoronavirus	NA				single	cross-sectional	RNA	RT-PCR	single	RdRp	NA	faeces	Thailand	N	Lopburi	Cave 21	NA	NA	2007	NA		NA		November	Fall	NA	N	N	N		VERENA Admin	4/12/2022 2:21pm	faecal, rectal, or anal	faeces	0	1	0
992	1180	1180	1439	sars-coronavirus ancestor's foot-prints in south-east asian bat colonies and the refuge theory	Ar Gouilh et al.	Infect Genet Evol	2011	11	0	0	Rousettus leschenaulti	alphacoronavirus or betacoronavirus	NA				single	cross-sectional	RNA	RT-PCR	single	RdRp	NA	urine	Thailand	N	Lopburi	Cave 21	NA	NA	2007	NA		NA		November	Fall	NA	N	N	N		VERENA Admin	4/12/2022 2:21pm	urinary	tissue	0	1	0
993	1181	1181	1440	sars-coronavirus ancestor's foot-prints in south-east asian bat colonies and the refuge theory	Ar Gouilh et al.	Infect Genet Evol	2011	1	0	0	Eonycteris spelaea	alphacoronavirus or betacoronavirus	NA				single	cross-sectional	RNA	RT-PCR	single	RdRp	NA	faeces	Thailand	N	Nakon Ratchasima	Cave 18	NA	NA	2007	NA		NA		November	Fall	NA	N	N	N		VERENA Admin	4/12/2022 2:21pm	faecal, rectal, or anal	faeces	0	1	0
994	1182	1182	1441	sars-coronavirus ancestor's foot-prints in south-east asian bat colonies and the refuge theory	Ar Gouilh et al.	Infect Genet Evol	2011	1	0	0	Rhinolophus yunanensis	alphacoronavirus or betacoronavirus	NA				single	cross-sectional	RNA	RT-PCR	single	RdRp	NA	oral swab	Thailand	N	Nan	Cave 7	NA	NA	2006	NA		NA		March	Spring	NA	N	N	N		VERENA Admin	4/12/2022 2:21pm	oropharyngeal	swab	0	0	0
995	1183	1183	1442	sars-coronavirus ancestor's foot-prints in south-east asian bat colonies and the refuge theory	Ar Gouilh et al.	Infect Genet Evol	2011	3	0	0	Rhinolophus lepidus	alphacoronavirus or betacoronavirus	NA				single	cross-sectional	RNA	RT-PCR	single	RdRp	NA	oral swab	Thailand	N	Phitsanulok	Cave 8	NA	NA	2006	NA		NA		March	Spring	NA	N	N	N		VERENA Admin	4/12/2022 2:21pm	oropharyngeal	swab	0	0	0
996	1184	1184	1443	sars-coronavirus ancestor's foot-prints in south-east asian bat colonies and the refuge theory	Ar Gouilh et al.	Infect Genet Evol	2011	2	0	0	Rhinolophus lepidus	alphacoronavirus or betacoronavirus	NA				single	cross-sectional	RNA	RT-PCR	single	RdRp	NA	urine	Thailand	N	Phitsanulok	Cave 8	NA	NA	2006	NA		NA		March	Spring	NA	N	N	N		VERENA Admin	4/12/2022 2:21pm	urinary	tissue	0	0	0
997	1185	1185	1444	sars-coronavirus ancestor's foot-prints in south-east asian bat colonies and the refuge theory	Ar Gouilh et al.	Infect Genet Evol	2011	1	0	0	Rhinoloplus malayanus	alphacoronavirus or betacoronavirus	NA				single	cross-sectional	RNA	RT-PCR	single	RdRp	NA	oral swab	Thailand	N	Phayao	Cave 2	NA	NA	2006	NA		NA		April	Spring	NA	N	N	N		VERENA Admin	4/12/2022 2:21pm	oropharyngeal	swab	0	0	0
998	1186	1186	1445	sars-coronavirus ancestor's foot-prints in south-east asian bat colonies and the refuge theory	Ar Gouilh et al.	Infect Genet Evol	2011	1	0	0	Rhinoloplus malayanus	alphacoronavirus or betacoronavirus	NA				single	cross-sectional	RNA	RT-PCR	single	RdRp	NA	faeces	Thailand	N	Phayao	Cave 2	NA	NA	2006	NA		NA		April	Spring	NA	N	N	N		VERENA Admin	4/12/2022 2:21pm	faecal, rectal, or anal	faeces	0	0	0
999	1187	1187	1446	sars-coronavirus ancestor's foot-prints in south-east asian bat colonies and the refuge theory	Ar Gouilh et al.	Infect Genet Evol	2011	1	0	0	Rhinoloplus malayanus	alphacoronavirus or betacoronavirus	NA				single	cross-sectional	RNA	RT-PCR	single	RdRp	NA	urine	Thailand	N	Phayao	Cave 2	NA	NA	2006	NA		NA		April	Spring	NA	N	N	N		VERENA Admin	4/12/2022 2:21pm	urinary	tissue	0	0	0
1000	1191	1191	1450	sars-coronavirus ancestor's foot-prints in south-east asian bat colonies and the refuge theory	Ar Gouilh et al.	Infect Genet Evol	2011	1	0	0	Rhinolophus coelophyllus	alphacoronavirus or betacoronavirus	NA				single	cross-sectional	RNA	RT-PCR	single	RdRp	NA	faeces	Thailand	N	Uthai Thani	Cave 13	NA	NA	2007	NA		NA		April	Spring	NA	N	N	N		VERENA Admin	4/12/2022 2:21pm	faecal, rectal, or anal	faeces	0	0	0
1001	1192	1192	1451	sars-coronavirus ancestor's foot-prints in south-east asian bat colonies and the refuge theory	Ar Gouilh et al.	Infect Genet Evol	2011	1	0	0	Rhinolophus thomasi	alphacoronavirus or betacoronavirus	NA				single	cross-sectional	RNA	RT-PCR	single	RdRp	NA	oral swab	Thailand	N	Ratchaburi	Cave 5	NA	NA	2006	NA		NA		November	Fall	NA	N	N	N		VERENA Admin	4/12/2022 2:21pm	oropharyngeal	swab	0	1	0
1002	1193	1193	1452	sars-coronavirus ancestor's foot-prints in south-east asian bat colonies and the refuge theory	Ar Gouilh et al.	Infect Genet Evol	2011	1	0	0	Rhinolophus thomasi	alphacoronavirus or betacoronavirus	NA				single	cross-sectional	RNA	RT-PCR	single	RdRp	NA	urine	Thailand	N	Ratchaburi	Cave 5	NA	NA	2006	NA		NA		November	Fall	NA	N	N	N		VERENA Admin	4/12/2022 2:21pm	urinary	tissue	0	1	0
1003	1194	1194	1453	sars-coronavirus ancestor's foot-prints in south-east asian bat colonies and the refuge theory	Ar Gouilh et al.	Infect Genet Evol	2011	6	0	0	Rhinolophus coelophyllus	alphacoronavirus or betacoronavirus	NA				single	cross-sectional	RNA	RT-PCR	single	RdRp	NA	faeces	Thailand	N	Uthai Thani	Cave 14	NA	NA	2007	NA		NA		May	Spring	NA	N	N	N		VERENA Admin	4/12/2022 2:21pm	faecal, rectal, or anal	faeces	0	0	0
1004	1195	1195	1454	sars-coronavirus ancestor's foot-prints in south-east asian bat colonies and the refuge theory	Ar Gouilh et al.	Infect Genet Evol	2011	1	0	0	Rhinoloplus malayanus	alphacoronavirus or betacoronavirus	NA				single	cross-sectional	RNA	RT-PCR	single	RdRp	NA	faeces	Thailand	N	Uthai Thani	Cave 14	NA	NA	2007	NA		NA		May	Spring	NA	N	N	N		VERENA Admin	4/12/2022 2:21pm	faecal, rectal, or anal	faeces	0	0	0
1005	1196	1196	1455	sars-coronavirus ancestor's foot-prints in south-east asian bat colonies and the refuge theory	Ar Gouilh et al.	Infect Genet Evol	2011	1	0	0	Rhinolophus thomasi	alphacoronavirus or betacoronavirus	NA				single	cross-sectional	RNA	RT-PCR	single	RdRp	NA	faeces	Thailand	N	Uthai Thani	Cave 14	NA	NA	2007	NA		NA		May	Spring	NA	N	N	N		VERENA Admin	4/12/2022 2:21pm	faecal, rectal, or anal	faeces	0	0	0
1006	1197	1197	1456	sars-coronavirus ancestor's foot-prints in south-east asian bat colonies and the refuge theory	Ar Gouilh et al.	Infect Genet Evol	2011	5	0	0	Rhinolophus coelophyllus	alphacoronavirus or betacoronavirus	NA				single	cross-sectional	RNA	RT-PCR	single	RdRp	NA	faeces	Thailand	N	Tak	Cave 15	NA	NA	2007	NA		NA		May	Spring	NA	N	N	N		VERENA Admin	4/12/2022 2:21pm	faecal, rectal, or anal	faeces	0	0	0
1007	1198	1198	1457	sars-coronavirus ancestor's foot-prints in south-east asian bat colonies and the refuge theory	Ar Gouilh et al.	Infect Genet Evol	2011	1	0	0	Rhinolophus stheno	alphacoronavirus or betacoronavirus	NA				single	cross-sectional	RNA	RT-PCR	single	RdRp	NA	faeces	Thailand	N	Tak	Cave 15	NA	NA	2007	NA		NA		May	Spring	NA	N	N	N		VERENA Admin	4/12/2022 2:21pm	faecal, rectal, or anal	faeces	0	0	0
1008	1199	1199	1458	sars-coronavirus ancestor's foot-prints in south-east asian bat colonies and the refuge theory	Ar Gouilh et al.	Infect Genet Evol	2011	5	0	0	Rhinolophus pearsoni	alphacoronavirus or betacoronavirus	NA				single	cross-sectional	RNA	RT-PCR	single	RdRp	NA	faeces	Thailand	N	Saraburi	Cave 19	NA	NA	2007	NA		NA		November	Fall	NA	N	N	N		VERENA Admin	4/12/2022 2:21pm	faecal, rectal, or anal	faeces	0	1	0
1009	1200	1200	1459	sars-coronavirus ancestor's foot-prints in south-east asian bat colonies and the refuge theory	Ar Gouilh et al.	Infect Genet Evol	2011	1	0	0	Rhinolophus pearsoni	alphacoronavirus or betacoronavirus	NA				single	cross-sectional	RNA	RT-PCR	single	RdRp	NA	faeces	Thailand	N	Lopburi	Cave 20	NA	NA	2007	NA		NA		November	Fall	NA	N	N	N		VERENA Admin	4/12/2022 2:21pm	faecal, rectal, or anal	faeces	0	1	0
1010	1201	1201	1460	sars-coronavirus ancestor's foot-prints in south-east asian bat colonies and the refuge theory	Ar Gouilh et al.	Infect Genet Evol	2011	1	0	0	Rhinolophus pearsoni	alphacoronavirus or betacoronavirus	NA				single	cross-sectional	RNA	RT-PCR	single	RdRp	NA	urine	Thailand	N	Lopburi	Cave 20	NA	NA	2007	NA		NA		November	Fall	NA	N	N	N		VERENA Admin	4/12/2022 2:21pm	urinary	tissue	0	1	0
1011	1202	1202	1461	sars-coronavirus ancestor's foot-prints in south-east asian bat colonies and the refuge theory	Ar Gouilh et al.	Infect Genet Evol	2011	1	0	0	Rhinoloplus malayanus	alphacoronavirus or betacoronavirus	NA				single	cross-sectional	RNA	RT-PCR	single	RdRp	NA	faeces	Thailand	N	Khanchanaburi	Cave 23	NA	NA	2007	NA		NA		December	Winter	NA	N	N	N		VERENA Admin	4/12/2022 2:21pm	faecal, rectal, or anal	faeces	0	0	1
1012	1203	1203	1463	sars-coronavirus ancestor's foot-prints in south-east asian bat colonies and the refuge theory	Ar Gouilh et al.	Infect Genet Evol	2011	2	0	0	Rhinoloplus malayanus	alphacoronavirus or betacoronavirus	NA				pooled	cross-sectional	RNA	RT-PCR	single	RdRp	NA	faeces	Thailand	N	Khanchanaburi	Cave 24/25	NA	NA	2007	NA		NA		December	Winter	NA	N	N	N		VERENA Admin	4/12/2022 2:21pm	faecal, rectal, or anal	faeces	0	0	1
1013	1204	1204	1464	sars-coronavirus ancestor's foot-prints in south-east asian bat colonies and the refuge theory	Ar Gouilh et al.	Infect Genet Evol	2011	1	0	0	Rhinoloplus malayanus	alphacoronavirus or betacoronavirus	NA				pooled	cross-sectional	RNA	RT-PCR	single	RdRp	NA	urine	Thailand	N	Khanchanaburi	Cave 24/25	NA	NA	2007	NA		NA		December	Winter	NA	N	N	N		VERENA Admin	4/12/2022 2:21pm	urinary	tissue	0	0	1
1014	1205	1205	1465	sars-coronavirus ancestor's foot-prints in south-east asian bat colonies and the refuge theory	Ar Gouilh et al.	Infect Genet Evol	2011	25	0	0	Taphozous longimanus	alphacoronavirus or betacoronavirus	NA				single	cross-sectional	RNA	RT-PCR	single	RdRp	NA	oral swab	Thailand	N	Lampang	Cave 9	NA	NA	2007	NA		NA		December	Winter	NA	N	N	N		VERENA Admin	4/12/2022 2:21pm	oropharyngeal	swab	0	0	1
1015	1206	1206	1466	sars-coronavirus ancestor's foot-prints in south-east asian bat colonies and the refuge theory	Ar Gouilh et al.	Infect Genet Evol	2011	12	0	0	Taphozous longimanus	alphacoronavirus or betacoronavirus	NA				single	cross-sectional	RNA	RT-PCR	single	RdRp	NA	urine	Thailand	N	Lampang	Cave 9	NA	NA	2006	NA		NA		March	Spring	NA	N	N	N		VERENA Admin	4/12/2022 2:21pm	urinary	tissue	0	0	0
1016	1207	1207	1467	sars-coronavirus ancestor's foot-prints in south-east asian bat colonies and the refuge theory	Ar Gouilh et al.	Infect Genet Evol	2011	12	0	0	Taphozous longimanus	alphacoronavirus or betacoronavirus	NA				single	cross-sectional	RNA	RT-PCR	single	RdRp	NA	oral swab	Thailand	N	Nan	Cave 10	NA	NA	2006	NA		NA		March	Spring	NA	N	N	N		VERENA Admin	4/12/2022 2:21pm	oropharyngeal	swab	0	0	0
1017	1208	1208	1468	sars-coronavirus ancestor's foot-prints in south-east asian bat colonies and the refuge theory	Ar Gouilh et al.	Infect Genet Evol	2011	4	0	0	Taphozous longimanus	alphacoronavirus or betacoronavirus	NA				single	cross-sectional	RNA	RT-PCR	single	RdRp	NA	urine	Thailand	N	Nan	Cave 10	NA	NA	2006	NA		NA		March	Spring	NA	N	N	N		VERENA Admin	4/12/2022 2:21pm	urinary	tissue	0	0	0
1018	1209	1209	1469	sars-coronavirus ancestor's foot-prints in south-east asian bat colonies and the refuge theory	Ar Gouilh et al.	Infect Genet Evol	2011	9	0	0	Taphozous longimanus	alphacoronavirus or betacoronavirus	NA				single	cross-sectional	RNA	RT-PCR	single	RdRp	NA	oral swab	Thailand	N	Nan	Cave 7	NA	NA	2006	NA		NA		March	Spring	NA	N	N	N		VERENA Admin	4/12/2022 2:21pm	oropharyngeal	swab	0	0	0
1019	1210	1210	1470	sars-coronavirus ancestor's foot-prints in south-east asian bat colonies and the refuge theory	Ar Gouilh et al.	Infect Genet Evol	2011	1	0	0	Taphozous longimanus	alphacoronavirus or betacoronavirus	NA				single	cross-sectional	RNA	RT-PCR	single	RdRp	NA	urine	Thailand	N	Nan	Cave 7	NA	NA	2006	NA		NA		March	Spring	NA	N	N	N		VERENA Admin	4/12/2022 2:21pm	urinary	tissue	0	0	0
1020	1211	1211	1471	sars-coronavirus ancestor's foot-prints in south-east asian bat colonies and the refuge theory	Ar Gouilh et al.	Infect Genet Evol	2011	22	0	0	Taphozous longimanus	alphacoronavirus or betacoronavirus	NA				single	cross-sectional	RNA	RT-PCR	single	RdRp	NA	oral swab	Thailand	N	Phayao	Cave 2	NA	NA	2006	NA		NA		April	Spring	NA	N	N	N		VERENA Admin	4/12/2022 2:21pm	oropharyngeal	swab	0	0	0
1021	1212	1212	1472	sars-coronavirus ancestor's foot-prints in south-east asian bat colonies and the refuge theory	Ar Gouilh et al.	Infect Genet Evol	2011	5	0	0	Taphozous longimanus	alphacoronavirus or betacoronavirus	NA				single	cross-sectional	RNA	RT-PCR	single	RdRp	NA	oral swab	Thailand	N	Chiang Rai	Cave 11	NA	NA	2006	NA		NA		April	Spring	NA	N	N	N		VERENA Admin	4/12/2022 2:21pm	oropharyngeal	swab	0	0	0
1022	1213	1213	1473	sars-coronavirus ancestor's foot-prints in south-east asian bat colonies and the refuge theory	Ar Gouilh et al.	Infect Genet Evol	2011	5	0	0	Taphozous longimanus	alphacoronavirus or betacoronavirus	NA				single	cross-sectional	RNA	RT-PCR	single	RdRp	NA	faeces	Thailand	N	Chiang Rai	Cave 11	NA	NA	2006	NA		NA		April	Spring	NA	N	N	N		VERENA Admin	4/12/2022 2:21pm	faecal, rectal, or anal	faeces	0	0	0
1023	1214	1214	1474	sars-coronavirus ancestor's foot-prints in south-east asian bat colonies and the refuge theory	Ar Gouilh et al.	Infect Genet Evol	2011	1	0	0	Taphozous longimanus	alphacoronavirus or betacoronavirus	NA				single	cross-sectional	RNA	RT-PCR	single	RdRp	NA	urine	Thailand	N	Chiang Rai	Cave 11	NA	NA	2006	NA		NA		April	Spring	NA	N	N	N		VERENA Admin	4/12/2022 2:22pm	urinary	tissue	0	0	0
1024	1215	1215	1475	sars-coronavirus ancestor's foot-prints in south-east asian bat colonies and the refuge theory	Ar Gouilh et al.	Infect Genet Evol	2011	3	0	0	Taphozous longimanus	alphacoronavirus or betacoronavirus	NA				single	cross-sectional	RNA	RT-PCR	single	RdRp	NA	faeces	Thailand	N	Phayao	Cave 2	NA	NA	2006	NA		NA		April	Spring	NA	N	N	N		VERENA Admin	4/12/2022 2:22pm	faecal, rectal, or anal	faeces	0	0	0
1025	1216	1216	1476	sars-coronavirus ancestor's foot-prints in south-east asian bat colonies and the refuge theory	Ar Gouilh et al.	Infect Genet Evol	2011	3	0	0	Taphozous longimanus	alphacoronavirus or betacoronavirus	NA				single	cross-sectional	RNA	RT-PCR	single	RdRp	NA	urine	Thailand	N	Phayao	Cave 2	NA	NA	2006	NA		NA		April	Spring	NA	N	N	N		VERENA Admin	4/12/2022 2:21pm	urinary	tissue	0	0	0
1026	1217	1217	1477	sars-coronavirus ancestor's foot-prints in south-east asian bat colonies and the refuge theory	Ar Gouilh et al.	Infect Genet Evol	2011	2	0	0	Taphozous longimanus	alphacoronavirus or betacoronavirus	NA				single	cross-sectional	RNA	RT-PCR	single	RdRp	NA	oral swab	Thailand	N	Chachoengsao	Cave 22	NA	NA	2007	NA		NA		December	Winter	NA	N	N	N		VERENA Admin	4/12/2022 2:22pm	oropharyngeal	swab	0	0	1
1027	1218	1218	1478	sars-coronavirus ancestor's foot-prints in south-east asian bat colonies and the refuge theory	Ar Gouilh et al.	Infect Genet Evol	2011	2	0	0	Taphozous longimanus	alphacoronavirus or betacoronavirus	NA				single	cross-sectional	RNA	RT-PCR	single	RdRp	NA	faeces	Thailand	N	Chachoengsao	Cave 22	NA	NA	2007	NA		NA		December	Winter	NA	N	N	N		VERENA Admin	4/12/2022 2:22pm	faecal, rectal, or anal	faeces	0	0	1
1028	1219	1219	1479	sars-coronavirus ancestor's foot-prints in south-east asian bat colonies and the refuge theory	Ar Gouilh et al.	Infect Genet Evol	2011	4	0	0	Taphozous longimanus	alphacoronavirus or betacoronavirus	NA				single	cross-sectional	RNA	RT-PCR	single	RdRp	NA	oral swab	Thailand	N	Chachoengsao	Cave 17	NA	NA	2007	NA		NA		March	Spring	NA	N	N	N		VERENA Admin	4/12/2022 2:21pm	oropharyngeal	swab	0	0	0
1029	1220	1220	1480	sars-coronavirus ancestor's foot-prints in south-east asian bat colonies and the refuge theory	Ar Gouilh et al.	Infect Genet Evol	2011	4	0	0	Taphozous longimanus	alphacoronavirus or betacoronavirus	NA				single	cross-sectional	RNA	RT-PCR	single	RdRp	NA	faeces	Thailand	N	Chachoengsao	Cave 17	NA	NA	2007	NA		NA		March	Spring	NA	N	N	N		VERENA Admin	4/12/2022 2:21pm	faecal, rectal, or anal	faeces	0	0	0
1030	1221	1221	1481	sars-coronavirus ancestor's foot-prints in south-east asian bat colonies and the refuge theory	Ar Gouilh et al.	Infect Genet Evol	2011	4	0	0	Taphozous longimanus	alphacoronavirus or betacoronavirus	NA				single	cross-sectional	RNA	RT-PCR	single	RdRp	NA	urine	Thailand	N	Chachoengsao	Cave 17	NA	NA	2007	NA		NA		March	Spring	NA	N	N	N		VERENA Admin	4/12/2022 2:22pm	urinary	tissue	0	0	0
1031	1222	1222	1482	sars-coronavirus ancestor's foot-prints in south-east asian bat colonies and the refuge theory	Ar Gouilh et al.	Infect Genet Evol	2011	1	0	0	Myotis siligorensis	alphacoronavirus or betacoronavirus	NA				single	cross-sectional	RNA	RT-PCR	single	RdRp	NA	oral swab	Thailand	N	Nan	Cave 7	NA	NA	2006	NA		NA		March	Spring	NA	N	N	N		VERENA Admin	4/12/2022 2:21pm	oropharyngeal	swab	0	0	0
1032	1223	1223	1483	sars-coronavirus ancestor's foot-prints in south-east asian bat colonies and the refuge theory	Ar Gouilh et al.	Infect Genet Evol	2011	1	0	0	Myotis siligorensis	alphacoronavirus or betacoronavirus	NA				single	cross-sectional	RNA	RT-PCR	single	RdRp	NA	oral swab	Thailand	N	Phayao	Cave 2	NA	NA	2006	NA		NA		April	Spring	NA	N	N	N		VERENA Admin	4/12/2022 2:21pm	oropharyngeal	swab	0	0	0
1033	1224	1224	1484	sars-coronavirus ancestor's foot-prints in south-east asian bat colonies and the refuge theory	Ar Gouilh et al.	Infect Genet Evol	2011	4	0	0	Myotis siligorensis	alphacoronavirus or betacoronavirus	NA				single	cross-sectional	RNA	RT-PCR	single	RdRp	NA	faeces	Thailand	N	Ratchaburi	Cave 5	NA	NA	2006	NA		NA		November	Fall	NA	N	N	N		VERENA Admin	4/12/2022 2:22pm	faecal, rectal, or anal	faeces	0	1	0
1034	1225	1225	1485	sars-coronavirus ancestor's foot-prints in south-east asian bat colonies and the refuge theory	Ar Gouilh et al.	Infect Genet Evol	2011	1	0	0	Myotis siligorensis	alphacoronavirus or betacoronavirus	NA				single	cross-sectional	RNA	RT-PCR	single	RdRp	NA	oral swab	Thailand	N	Chiang Rai	Cave 3	NA	NA	2006	NA		NA		April	Spring	NA	N	N	N		VERENA Admin	4/12/2022 2:21pm	oropharyngeal	swab	0	0	0
1035	1226	1226	1486	sars-coronavirus ancestor's foot-prints in south-east asian bat colonies and the refuge theory	Ar Gouilh et al.	Infect Genet Evol	2011	1	0	0	Myotis siligorensis	alphacoronavirus or betacoronavirus	NA				single	cross-sectional	RNA	RT-PCR	single	RdRp	NA	faeces	Thailand	N	Chiang Rai	Cave 3	NA	NA	2006	NA		NA		April	Spring	NA	N	N	N		VERENA Admin	4/12/2022 2:21pm	faecal, rectal, or anal	faeces	0	0	0
1036	1227	1227	1487	sars-coronavirus ancestor's foot-prints in south-east asian bat colonies and the refuge theory	Ar Gouilh et al.	Infect Genet Evol	2011	1	0	0	Myotis siligorensis	alphacoronavirus or betacoronavirus	NA				single	cross-sectional	RNA	RT-PCR	single	RdRp	NA	urine	Thailand	N	Khanchanaburi	Cave 26	NA	NA	2008	NA		NA		January	Winter	NA	N	N	N		VERENA Admin	4/12/2022 2:22pm	urinary	tissue	0	0	1
1037	1229	1229	1489	sars-coronavirus ancestor's foot-prints in south-east asian bat colonies and the refuge theory	Ar Gouilh et al.	Infect Genet Evol	2011	2	0	0	Miniopterus schreibersii	alphacoronavirus or betacoronavirus	NA				single	cross-sectional	RNA	RT-PCR	single	RdRp	NA	faeces	Thailand	N	Chiang Rai	Cave 3	NA	NA	2006	NA		NA		April	Spring	NA	N	N	N		VERENA Admin	4/12/2022 2:22pm	faecal, rectal, or anal	faeces	0	0	0
1038	1230	1230	1490	sars-coronavirus ancestor's foot-prints in south-east asian bat colonies and the refuge theory	Ar Gouilh et al.	Infect Genet Evol	2011	2	0	0	Miniopterus schreibersii	alphacoronavirus or betacoronavirus	NA				single	cross-sectional	RNA	RT-PCR	single	RdRp	NA	urine	Thailand	N	Chiang Rai	Cave 3	NA	NA	2006	NA		NA		April	Spring	NA	N	N	N		VERENA Admin	4/12/2022 2:22pm	urinary	tissue	0	0	0
1039	1232	1232	1492	sars-cov related betacoronavirus and diverse alphacoronavirus members found in western old-world	Ar Gouilh et al.	Virology	2018	1	0	0	Miniopterus schreibersii	alphacoronavirus or betacoronavirus	NA				pooled	cross-sectional	RNA	hemi-nested RT-PCR	multiple	RdRp	NA	faeces	France	N	Lagarde, Averyon		NA	NA		2008		2016			Year	NA	N	N	N		VERENA Admin	4/12/2022 2:22pm	faecal, rectal, or anal	faeces	1	1	1
1040	1233	1233	1493	sars-cov related betacoronavirus and diverse alphacoronavirus members found in western old-world	Ar Gouilh et al.	Virology	2018	1	0	0	Miniopterus schreibersii	alphacoronavirus or betacoronavirus	NA				pooled	cross-sectional	RNA	hemi-nested RT-PCR	multiple	RdRp	NA	faeces	France	N	Dions, Gard		NA	NA		2008		2016			Year	NA	N	N	N		VERENA Admin	4/12/2022 2:22pm	faecal, rectal, or anal	faeces	1	1	1
1041	1235	1235	1495	sars-cov related betacoronavirus and diverse alphacoronavirus members found in western old-world	Ar Gouilh et al.	Virology	2018	1	0	0	Miniopterus schreibersii	alphacoronavirus or betacoronavirus	NA				pooled	cross-sectional	RNA	hemi-nested RT-PCR	multiple	RdRp	NA	faeces	Spain	N	Olesa de Bonesvalls		NA	NA		2008		2016			Year	NA	N	N	N		VERENA Admin	4/12/2022 2:22pm	faecal, rectal, or anal	faeces	1	1	1
1042	1237	1237	1497	sars-cov related betacoronavirus and diverse alphacoronavirus members found in western old-world	Ar Gouilh et al.	Virology	2018	8	0	0	Miniopterus schreibersii	alphacoronavirus or betacoronavirus	NA				pooled	cross-sectional	RNA	hemi-nested RT-PCR	multiple	RdRp	NA	faeces	Spain	N	Malgrat de Mar		NA	NA		2008		2016			Year	NA	N	N	N		VERENA Admin	4/12/2022 2:22pm	faecal, rectal, or anal	faeces	1	1	1
1043	1238	1238	1498	sars-cov related betacoronavirus and diverse alphacoronavirus members found in western old-world	Ar Gouilh et al.	Virology	2018	2	0	0	Miniopterus schreibersii	alphacoronavirus or betacoronavirus	NA				pooled	cross-sectional	RNA	hemi-nested RT-PCR	multiple	RdRp	NA	faeces	Spain	N	Les		NA	NA		2008		2016			Year	NA	N	N	N		VERENA Admin	4/12/2022 2:22pm	faecal, rectal, or anal	faeces	1	1	1
1044	1240	1240	1500	sars-cov related betacoronavirus and diverse alphacoronavirus members found in western old-world	Ar Gouilh et al.	Virology	2018	1	0	0	Miniopterus schreibersii	alphacoronavirus or betacoronavirus	NA				pooled	cross-sectional	RNA	hemi-nested RT-PCR	multiple	RdRp	NA	faeces	Spain	N	Palma, Majorque		NA	NA		2008		2016			Year	NA	N	N	N		VERENA Admin	4/12/2022 2:22pm	faecal, rectal, or anal	faeces	1	1	1
1045	1241	1241	1501	sars-cov related betacoronavirus and diverse alphacoronavirus members found in western old-world	Ar Gouilh et al.	Virology	2018	7	0	0	Miniopterus meghrebensis	alphacoronavirus or betacoronavirus	NA				pooled	cross-sectional	RNA	hemi-nested RT-PCR	multiple	RdRp	NA	faeces	Morocco	N	Ifri'N Caid		NA	NA		2008		2016			Year	NA	N	N	N		VERENA Admin	4/12/2022 2:22pm	faecal, rectal, or anal	faeces	1	1	1
1046	1244	1244	1504	sars-cov related betacoronavirus and diverse alphacoronavirus members found in western old-world	Ar Gouilh et al.	Virology	2018	7	0	0	Rhinolophus ferrumequinum	alphacoronavirus or betacoronavirus	NA				pooled	cross-sectional	RNA	hemi-nested RT-PCR	multiple	RdRp	NA	faeces	France	N	Laissac, Aveyron		NA	NA		2008		2016			Year	NA	N	N	N		VERENA Admin	4/12/2022 2:22pm	faecal, rectal, or anal	faeces	1	1	1
1047	1245	1245	1505	sars-cov related betacoronavirus and diverse alphacoronavirus members found in western old-world	Ar Gouilh et al.	Virology	2018	2	0	0	Rhinolophus ferrumequinum	alphacoronavirus or betacoronavirus	NA				pooled	cross-sectional	RNA	hemi-nested RT-PCR	multiple	RdRp	NA	faeces	France	N	Lapanouse, Aveyron		NA	NA		2008		2016			Year	NA	N	N	N		VERENA Admin	4/12/2022 2:22pm	faecal, rectal, or anal	faeces	1	1	1
1048	1247	1247	1507	sars-cov related betacoronavirus and diverse alphacoronavirus members found in western old-world	Ar Gouilh et al.	Virology	2018	2	0	0	Rhinolophus ferrumequinum	alphacoronavirus or betacoronavirus	NA				pooled	cross-sectional	RNA	hemi-nested RT-PCR	multiple	RdRp	NA	faeces	France	N	Pantchateau, Loire-Atlantique		NA	NA		2008		2016			Year	NA	N	N	N		VERENA Admin	4/12/2022 2:22pm	faecal, rectal, or anal	faeces	1	1	1
1049	1249	1249	1509	sars-cov related betacoronavirus and diverse alphacoronavirus members found in western old-world	Ar Gouilh et al.	Virology	2018	2	0	0	Rhinolophus ferrumequinum	alphacoronavirus or betacoronavirus	NA				pooled	cross-sectional	RNA	hemi-nested RT-PCR	multiple	RdRp	NA	faeces	France	N	Pluherlin, Morbihan, Bretagne		NA	NA		2008		2016			Year	NA	N	N	N		VERENA Admin	4/12/2022 2:22pm	faecal, rectal, or anal	faeces	1	1	1
1050	1251	1251	1511	sars-cov related betacoronavirus and diverse alphacoronavirus members found in western old-world	Ar Gouilh et al.	Virology	2018	2	0	0	Rhinolophus ferrumequinum	alphacoronavirus or betacoronavirus	NA				pooled	cross-sectional	RNA	hemi-nested RT-PCR	multiple	RdRp	NA	faeces	Morocco	N	Ifri'N Caid		NA	NA		2008		2016			Year	NA	N	N	N		VERENA Admin	4/12/2022 2:22pm	faecal, rectal, or anal	faeces	1	1	1
1051	1252	1252	1512	sars-cov related betacoronavirus and diverse alphacoronavirus members found in western old-world	Ar Gouilh et al.	Virology	2018	4	0	0	Rhinolophus ferrumequinum	alphacoronavirus or betacoronavirus	NA				pooled	cross-sectional	RNA	hemi-nested RT-PCR	multiple	RdRp	NA	faeces	Spain	N	Inca, Majorque		NA	NA		2008		2016			Year	NA	N	N	N		VERENA Admin	4/12/2022 2:22pm	faecal, rectal, or anal	faeces	1	1	1
1052	1254	1254	1514	sars-cov related betacoronavirus and diverse alphacoronavirus members found in western old-world	Ar Gouilh et al.	Virology	2018	2	0	0	Rhinolophus ferrumequinum	alphacoronavirus or betacoronavirus	NA				pooled	cross-sectional	RNA	hemi-nested RT-PCR	multiple	RdRp	NA	faeces	Spain	N	Ferreries, Minorque		NA	NA		2008		2016			Year	NA	N	N	N		VERENA Admin	4/12/2022 2:22pm	faecal, rectal, or anal	faeces	1	1	1
1053	1256	1256	1516	sars-cov related betacoronavirus and diverse alphacoronavirus members found in western old-world	Ar Gouilh et al.	Virology	2018	8	0	0	Rhinolophus hipposideros	alphacoronavirus or betacoronavirus	NA				pooled	cross-sectional	RNA	hemi-nested RT-PCR	multiple	RdRp	NA	faeces	France	N	Laissac, Aveyron		NA	NA		2008		2016			Year	NA	N	N	N		VERENA Admin	4/12/2022 2:22pm	faecal, rectal, or anal	faeces	1	1	1
1054	1257	1257	1517	sars-cov related betacoronavirus and diverse alphacoronavirus members found in western old-world	Ar Gouilh et al.	Virology	2018	1	0	0	Rhinolophus hipposideros	alphacoronavirus or betacoronavirus	NA				pooled	cross-sectional	RNA	hemi-nested RT-PCR	multiple	RdRp	NA	faeces	France	N	Lagarde, Aveyron		NA	NA		2008		2016			Year	NA	N	N	N		VERENA Admin	4/12/2022 2:22pm	faecal, rectal, or anal	faeces	1	1	1
1055	1258	1258	1518	sars-cov related betacoronavirus and diverse alphacoronavirus members found in western old-world	Ar Gouilh et al.	Virology	2018	3	0	0	Rhinolophus hipposideros	alphacoronavirus or betacoronavirus	NA				pooled	cross-sectional	RNA	hemi-nested RT-PCR	multiple	RdRp	NA	faeces	France	N	Lapanouse, Aveyron		NA	NA		2008		2016			Year	NA	N	N	N		VERENA Admin	4/12/2022 2:22pm	faecal, rectal, or anal	faeces	1	1	1
1056	1259	1259	1519	sars-cov related betacoronavirus and diverse alphacoronavirus members found in western old-world	Ar Gouilh et al.	Virology	2018	1	0	0	Barbastella barbastellus	alphacoronavirus or betacoronavirus	NA				pooled	cross-sectional	RNA	hemi-nested RT-PCR	multiple	RdRp	NA	faeces	France	N	Pluherin, Morbihan, Bretagne		NA	NA		2008		2016			Year	NA	N	N	N		VERENA Admin	4/12/2022 2:22pm	faecal, rectal, or anal	faeces	1	1	1
1057	1261	1261	1521	sars-cov related betacoronavirus and diverse alphacoronavirus members found in western old-world	Ar Gouilh et al.	Virology	2018	2	0	0	Eptesicus serotinus	alphacoronavirus or betacoronavirus	NA				pooled	cross-sectional	RNA	hemi-nested RT-PCR	multiple	RdRp	NA	faeces	France	N	Lacalm, Aveyron		NA	NA		2008		2016			Year	NA	N	N	N		VERENA Admin	4/12/2022 2:22pm	faecal, rectal, or anal	faeces	1	1	1
1058	1262	1262	1522	sars-cov related betacoronavirus and diverse alphacoronavirus members found in western old-world	Ar Gouilh et al.	Virology	2018	1	0	0	Eptesicus serotinus	alphacoronavirus or betacoronavirus	NA				pooled	cross-sectional	RNA	hemi-nested RT-PCR	multiple	RdRp	NA	faeces	Spain	N	Senet		NA	NA		2008		2016			Year	NA	N	N	N		VERENA Admin	4/12/2022 2:22pm	faecal, rectal, or anal	faeces	1	1	1
1059	1263	1263	1523	sars-cov related betacoronavirus and diverse alphacoronavirus members found in western old-world	Ar Gouilh et al.	Virology	2018	2	0	0	Eptesicus isabellinus	alphacoronavirus or betacoronavirus	NA				pooled	cross-sectional	RNA	hemi-nested RT-PCR	multiple	RdRp	NA	faeces	Tunisia	N	Zaghouan		NA	NA		2008		2016			Year	NA	N	N	N		VERENA Admin	4/12/2022 2:22pm	faecal, rectal, or anal	faeces	1	1	1
1060	1264	1264	1524	sars-cov related betacoronavirus and diverse alphacoronavirus members found in western old-world	Ar Gouilh et al.	Virology	2018	1	0	0	Hypsugo savii	alphacoronavirus or betacoronavirus	NA				pooled	cross-sectional	RNA	hemi-nested RT-PCR	multiple	RdRp	NA	faeces	Spain	N	Oliete		NA	NA		2008		2016			Year	NA	N	N	N		VERENA Admin	4/12/2022 2:22pm	faecal, rectal, or anal	faeces	1	1	1
1061	1265	1265	1525	sars-cov related betacoronavirus and diverse alphacoronavirus members found in western old-world	Ar Gouilh et al.	Virology	2018	1	0	0	Myotis alcathoe	alphacoronavirus or betacoronavirus	NA				pooled	cross-sectional	RNA	hemi-nested RT-PCR	multiple	RdRp	NA	faeces	France	N	Lagarde, Aveyron		NA	NA		2008		2016			Year	NA	N	N	N		VERENA Admin	4/12/2022 2:22pm	faecal, rectal, or anal	faeces	1	1	1
1062	1266	1266	1526	sars-cov related betacoronavirus and diverse alphacoronavirus members found in western old-world	Ar Gouilh et al.	Virology	2018	1	0	0	Myotis alcathoe	alphacoronavirus or betacoronavirus	NA				pooled	cross-sectional	RNA	hemi-nested RT-PCR	multiple	RdRp	NA	faeces	France	N	Batere, Pyrenees-Orientales		NA	NA		2008		2016			Year	NA	N	N	N		VERENA Admin	4/12/2022 2:22pm	faecal, rectal, or anal	faeces	1	1	1
1063	1267	1267	1527	sars-cov related betacoronavirus and diverse alphacoronavirus members found in western old-world	Ar Gouilh et al.	Virology	2018	2	0	0	Myotis bechsteinii	alphacoronavirus or betacoronavirus	NA				pooled	cross-sectional	RNA	hemi-nested RT-PCR	multiple	RdRp	NA	faeces	France	N	Laissac, Aveyron		NA	NA		2008		2016			Year	NA	N	N	N		VERENA Admin	4/12/2022 2:22pm	faecal, rectal, or anal	faeces	1	1	1
[truncated: 533 more rows]
[truncated: 11 more columns]

## Sheet: alphacov only
	X.1	X	UniqueID	title	author..from.Imported.table.2.	journal..from.Imported.table.2.	year..from.Imported.table.2.	sample	positives	prevalence	bat_species	virus_genus	virus_genus_notes	virus_subgenus	virus_species	virus_strain	detection_type	study_type	detection_method	method_specific	single.multiple.PCR.method	gene_targets	Terminal.sampling.	tissue	country	country_hemisphere	state	site	longitude	latitude	sample_year	start_year	start_month	end_year	end_month	sample_season	sample_season_simplified	X..Sampling.Trips	Sex.Info.	Habitat.Disturbance.Info.	Coinfection.Info.	Flag	Entered.by	Last.modified	tissue_simplified	sample_simplified	summer	fall	winter
[truncated: 1,553 more rows]
[truncated: 11 more columns]

[truncated: 1 more sheets: betacov only]
