# Supplementary material for: Coronavirus sampling and surveillance in bats from 1996–2019: a systematic review and meta-analysis
Source: Nat Microbiol. 2023 May 25;8(6):1176–86. doi: 10.1038/s41564-023-01375-1 (PMC10234814; doi:10.1038/s41564-023-01375-1)
Supplement: Source Data Supplementary Table 7 — Statistical source data. [file 41564_2023_1375_MOESM7_ESM.csv]

	X	UniqueID	title	author..from.Imported.table.2.	journal..from.Imported.table.2.	year..from.Imported.table.2.	sample	positives	prevalence	bat_species	virus_genus	virus_genus_notes	virus_subgenus	virus_species	virus_strain	detection_type	study_type	detection_method	method_specific	single.multiple.PCR.method	gene_targets	Terminal.sampling.	tissue	country	country_hemisphere	state	site	longitude	latitude	sample_year	start_year	start_month	end_year	end_month	sample_season	sample_season_simplified	X..Sampling.Trips	Sex.Info.	Habitat.Disturbance.Info.	Coinfection.Info.	Flag	Entered.by	Last.modified	tissue_simplified	sample_simplified	summer	fall	winter	spring
3	3	2173	viral diversity of bat communities in human-dominated landscapes in mexico	Rico-Chávez et al.	Veterinaria México OA	2015	253	1	0.003953	Carollia sowelli	alphacoronavirus				Mex Cov 2	single	cross-sectional	RNA	RT-PCR	single	NA	NA	oral swab	Mexico	N	Chiapas	Montes Azules	NA	NA				NA			NA	NA	N	Y, Forested	Y, No co-infection	include rows for taxonomic/geographic patterns in yes/no sampled and yes/no positive but NOT in prevalence analyses because denominators correspond to region and not species	VERENA Admin	4/12/2022 2:02pm	oropharyngeal	swab	NA	NA	NA	NA
5	5	2177	viral diversity of bat communities in human-dominated landscapes in mexico	Rico-Chávez et al.	Veterinaria México OA	2015	253	1	0.003953	Lonchorhina aurita	alphacoronavirus				Mex Cov 3	single	cross-sectional	RNA	RT-PCR	single	NA	NA	rectal swab	Mexico	N	Chiapas	Montes Azules	NA	NA				NA			NA	NA	N	Y, Forested	Y, No co-infection	include rows for taxonomic/geographic patterns in yes/no sampled and yes/no positive but NOT in prevalence analyses because denominators correspond to region and not species	VERENA Admin	4/12/2022 2:02pm	faecal, rectal, or anal	swab	NA	NA	NA	NA
6	6	2178	viral diversity of bat communities in human-dominated landscapes in mexico	Rico-Chávez et al.	Veterinaria México OA	2015	253	1	0.003953	Artibeus jamaicensis	alphacoronavirus				Mex Cov 5a	single	cross-sectional	RNA	RT-PCR	single	NA	NA	rectal swab	Mexico	N	Chiapas	Montes Azules	NA	NA				NA			NA	NA	N	Y, Forested	Y, No co-infection	include rows for taxonomic/geographic patterns in yes/no sampled and yes/no positive but NOT in prevalence analyses because denominators correspond to region and not species	VERENA Admin	4/12/2022 2:02pm	faecal, rectal, or anal	swab	NA	NA	NA	NA
7	7	2182	viral diversity of bat communities in human-dominated landscapes in mexico	Rico-Chávez et al.	Veterinaria México OA	2015	142	1	0.007042	Artibeus jamaicensis	alphacoronavirus				Mex Cov 5a	single	cross-sectional	RNA	RT-PCR	single	NA	NA	rectal swab	Mexico	N	Chiapas	Montes Azules	NA	NA				NA			NA	NA	N	Y, Fragmented	Y, No co-infection	include rows for taxonomic/geographic patterns in yes/no sampled and yes/no positive but NOT in prevalence analyses because denominators correspond to region and not species	VERENA Admin	4/12/2022 2:02pm	faecal, rectal, or anal	swab	NA	NA	NA	NA
8	8	2183	viral diversity of bat communities in human-dominated landscapes in mexico	Rico-Chávez et al.	Veterinaria México OA	2015	142	1	0.007042	Eptesicus fuscus	alphacoronavirus				Mex Cov 6	single	cross-sectional	RNA	RT-PCR	single	NA	NA	blood	Mexico	N	Chiapas	Montes Azules	NA	NA				NA			NA	NA	N	Y, Fragmented	Y, No co-infection	include rows for taxonomic/geographic patterns in yes/no sampled and yes/no positive but NOT in prevalence analyses because denominators correspond to region and not species	VERENA Admin	4/12/2022 2:02pm	blood or serum	sera	NA	NA	NA	NA
9	9	2184	viral diversity of bat communities in human-dominated landscapes in mexico	Rico-Chávez et al.	Veterinaria México OA	2015	293	1	0.003413	Carollia sowelli	alphacoronavirus				Mex Cov 1	single	cross-sectional	RNA	RT-PCR	single	NA	NA	oral swab	Mexico	N	Chiapas	Montes Azules	NA	NA				NA			NA	NA	N	Y, Disturbed	Y, No co-infection	include rows for taxonomic/geographic patterns in yes/no sampled and yes/no positive but NOT in prevalence analyses because denominators correspond to region and not species	VERENA Admin	4/12/2022 2:02pm	oropharyngeal	swab	NA	NA	NA	NA
10	10	2186	viral diversity of bat communities in human-dominated landscapes in mexico	Rico-Chávez et al.	Veterinaria México OA	2015	293	1	0.003413	Carollia sowelli	alphacoronavirus				Mex Cov 1	single	cross-sectional	RNA	RT-PCR	single	NA	NA	rectal swab	Mexico	N	Chiapas	Montes Azules	NA	NA				NA			NA	NA	N	Y, Disturbed	Y, No co-infection	include rows for taxonomic/geographic patterns in yes/no sampled and yes/no positive but NOT in prevalence analyses because denominators correspond to region and not species	VERENA Admin	4/12/2022 2:02pm	faecal, rectal, or anal	swab	NA	NA	NA	NA
11	11	2190	viral diversity of bat communities in human-dominated landscapes in mexico	Rico-Chávez et al.	Veterinaria México OA	2015	152	2	0.013158	Artibeus jamaicensis	alphacoronavirus				Mex Cov 5b	single	cross-sectional	RNA	RT-PCR	single	NA	NA	rectal swab	Mexico	N	Campeche	Reserva de la Biósfera Calakmul	NA	NA				NA			NA	NA	N	Y, Disturbed	Y, No co-infection	include rows for taxonomic/geographic patterns in yes/no sampled and yes/no positive but NOT in prevalence analyses because denominators correspond to region and not species	VERENA Admin	4/12/2022 2:02pm	faecal, rectal, or anal	swab	NA	NA	NA	NA
12	12	2191	viral diversity of bat communities in human-dominated landscapes in mexico	Rico-Chávez et al.	Veterinaria México OA	2015	152	3	0.019737	Artibeus lituratus	alphacoronavirus				Mex Cov 5b	single	cross-sectional	RNA	RT-PCR	single	NA	NA	rectal swab	Mexico	N	Campeche	Reserva de la Biósfera Calakmul	NA	NA				NA			NA	NA	N	Y, Disturbed	Y, No co-infection	include rows for taxonomic/geographic patterns in yes/no sampled and yes/no positive but NOT in prevalence analyses because denominators correspond to region and not species	VERENA Admin	4/12/2022 2:02pm	faecal, rectal, or anal	swab	NA	NA	NA	NA
16	16	2196	viral diversity of bat communities in human-dominated landscapes in mexico	Rico-Chávez et al.	Veterinaria México OA	2015	65	1	0.015385	Carollia perspicillata	alphacoronavirus				Mex Cov 1	single	cross-sectional	RNA	RT-PCR	single	NA	NA	rectal swab	Mexico	N	Campeche	Reserva de la Biósfera Calakmul	NA	NA				NA			NA	NA	N	Y, Fragmented	Y, No co-infection	include rows for taxonomic/geographic patterns in yes/no sampled and yes/no positive but NOT in prevalence analyses because denominators correspond to region and not species	VERENA Admin	4/12/2022 2:02pm	faecal, rectal, or anal	swab	NA	NA	NA	NA
17	17	2197	viral diversity of bat communities in human-dominated landscapes in mexico	Rico-Chávez et al.	Veterinaria México OA	2015	65	3	0.046154	Carollia sowelli	alphacoronavirus				Mex Cov 1 (1), Mex Cov 2 (1), Mex Cov 5b (1)	single	cross-sectional	RNA	RT-PCR	single	NA	NA	rectal swab	Mexico	N	Campeche	Reserva de la Biósfera Calakmul	NA	NA				NA			NA	NA	N	Y, Fragmented	Y, No co-infection	include rows for taxonomic/geographic patterns in yes/no sampled and yes/no positive but NOT in prevalence analyses because denominators correspond to region and not species	VERENA Admin	4/25/2022 8:36pm	faecal, rectal, or anal	swab	NA	NA	NA	NA
18	18	2201	viral diversity of bat communities in human-dominated landscapes in mexico	Rico-Chávez et al.	Veterinaria México OA	2015	65	1	0.015385	Artibeus jamaicensis	alphacoronavirus				Mex Cov 4	single	cross-sectional	RNA	RT-PCR	single	NA	NA	rectal swab	Mexico	N	Campeche	Reserva de la Biósfera Calakmul	NA	NA				NA			NA	NA	N	Y, Fragmented	Y, No co-infection	include rows for taxonomic/geographic patterns in yes/no sampled and yes/no positive but NOT in prevalence analyses because denominators correspond to region and not species	VERENA Admin	4/12/2022 2:02pm	faecal, rectal, or anal	swab	NA	NA	NA	NA
20	20	2204	viral diversity of bat communities in human-dominated landscapes in mexico	Rico-Chávez et al.	Veterinaria México OA	2015	102	1	0.009804	Carollia perspicillata	alphacoronavirus				Mex Cov 1	single	cross-sectional	RNA	RT-PCR	single	NA	NA	rectal swab	Mexico	N	Campeche	Reserva de la Biósfera Calakmul	NA	NA				NA			NA	NA	N	Y, Disturbed	Y, No co-infection	include rows for taxonomic/geographic patterns in yes/no sampled and yes/no positive but NOT in prevalence analyses because denominators correspond to region and not species	VERENA Admin	4/12/2022 2:02pm	faecal, rectal, or anal	swab	NA	NA	NA	NA
21	21	2205	viral diversity of bat communities in human-dominated landscapes in mexico	Rico-Chávez et al.	Veterinaria México OA	2015	102	1	0.009804	Carollia sowelli	alphacoronavirus				Mex Cov 2	single	cross-sectional	RNA	RT-PCR	single	NA	NA	rectal swab	Mexico	N	Campeche	Reserva de la Biósfera Calakmul	NA	NA				NA			NA	NA	N	Y, Disturbed	Y, No co-infection	include rows for taxonomic/geographic patterns in yes/no sampled and yes/no positive but NOT in prevalence analyses because denominators correspond to region and not species	VERENA Admin	4/12/2022 2:02pm	faecal, rectal, or anal	swab	NA	NA	NA	NA
23	23	2208	viral diversity of bat communities in human-dominated landscapes in mexico	Rico-Chávez et al.	Veterinaria México OA	2015	10	1	0.1	Myotis velifer	alphacoronavirus				Mex Cov 7	single	cross-sectional	RNA	RT-PCR	single	NA	NA	rectal swab	Mexico	N	Greater Mexico City	Distrito Federal, Metropolitan Area	NA	NA				NA			NA	NA	N	Y, Fragmented	Y, No co-infection	include rows for taxonomic/geographic patterns in yes/no sampled and yes/no positive but NOT in prevalence analyses because denominators correspond to region and not species	VERENA Admin	4/12/2022 2:02pm	faecal, rectal, or anal	swab	NA	NA	NA	NA
24	24	2209	viral diversity of bat communities in human-dominated landscapes in mexico	Rico-Chávez et al.	Veterinaria México OA	2015	49	2	0.040816	Myotis velifer	alphacoronavirus				Mex Cov 7	single	cross-sectional	RNA	RT-PCR	single	NA	NA	rectal swab	Mexico	N	Greater Mexico City	Distrito Federal, Metropolitan Area	NA	NA				NA			NA	NA	N	Y, Urban	Y, No co-infection	include rows for taxonomic/geographic patterns in yes/no sampled and yes/no positive but NOT in prevalence analyses because denominators correspond to region and not species	VERENA Admin	4/12/2022 2:02pm	faecal, rectal, or anal	swab	NA	NA	NA	NA
25	25	2210	viral diversity of bat communities in human-dominated landscapes in mexico	Rico-Chávez et al.	Veterinaria México OA	2015	49	3	0.061224	Tadarida brasiliensis	alphacoronavirus				Mex Cov 8	single	cross-sectional	RNA	RT-PCR	single	NA	NA	rectal swab	Mexico	N	Greater Mexico City	Distrito Federal, Metropolitan Area	NA	NA				NA			NA	NA	N	Y, Urban	Y, No co-infection	include rows for taxonomic/geographic patterns in yes/no sampled and yes/no positive but NOT in prevalence analyses because denominators correspond to region and not species	VERENA Admin	4/12/2022 2:02pm	faecal, rectal, or anal	swab	NA	NA	NA	NA
45	45	2	a persistently infecting coronavirus in hibernating myotis lucifugus, the north american little brown bat	Subudhi et al.	J Gen Virol	2017	47	17	0.361702	Myotis lucifugus	alphacoronavirus		Colacovirus	bat	Myl-CoV CDPHE15	repeat	longitudinal	RNA	semi-nested RT-PCR	multiple	RdRp	NA	intestines	Canada	N	Manitoba		NA	NA	2011			NA		winter	Winter	NA					VERENA Admin	4/12/2022 2:05pm	intestine	tissue	0	0	1	0
46	46	3	a persistently infecting coronavirus in hibernating myotis lucifugus, the north american little brown bat	Subudhi et al.	J Gen Virol	2017	127	36	0.283465	Myotis lucifugus	alphacoronavirus		Colacovirus	bat	Myl-CoV CDPHE15	repeat	longitudinal	RNA	semi-nested RT-PCR	multiple	RdRp	NA	intestines	Canada	N	Manitoba		NA	NA	2012			NA		winter	Winter	NA					VERENA Admin	4/12/2022 2:05pm	intestine	tissue	0	0	1	0
47	47	4	a persistently infecting coronavirus in hibernating myotis lucifugus, the north american little brown bat	Subudhi et al.	J Gen Virol	2017	174	5	0.028736	Myotis lucifugus	alphacoronavirus		Colacovirus	bat	Myl-CoV CDPHE15	pooled	longitudinal	IHC	NA		NA	NA	lung	Canada	N	Manitoba		NA	NA		2011		2012		winter	Winter	NA					VERENA Admin	4/12/2022 2:06pm	lung or respiratory	tissue	0	0	1	0
56	56	20	alphacoronavirus detected in bats in the united kingdom	August et al.	Vector-borne and Zoonotic Diseases	2012	16	12	0.75	Myotis nattereri	alphacoronavirus			bat		single	cross-sectional	RNA	semi-nested RT-PCR	multiple	RdRp	NA	faeces	United Kingdom	N	Oxfordshire	Wytham Woods	-1º33'41"E	51º77'27"N		2006		2009			Year	NA					VERENA Admin	4/25/2022 2:18pm	faecal, rectal, or anal	faeces	1	1	1	1
57	57	21	alphacoronavirus detected in bats in the united kingdom	August et al.	Vector-borne and Zoonotic Diseases	2012	16	9	0.5625	Myotis nattereri	alphacoronavirus			bat		single	cross-sectional	RNA	semi-nested RT-PCR	multiple	RdRp	NA	faeces	United Kingdom	N	Wiltshire	Savernake Forest	-1º67'75"E	51º39’96"N		2006		2009			Year	NA					VERENA Admin	4/25/2022 2:18pm	faecal, rectal, or anal	faeces	1	1	1	1
58	58	22	alphacoronavirus detected in bats in the united kingdom	August et al.	Vector-borne and Zoonotic Diseases	2012	30	5	0.166667	Myotis daubentonii	alphacoronavirus			bat		single	cross-sectional	RNA	semi-nested RT-PCR	multiple	RdRp	NA	faeces	United Kingdom	N	Oxfordshire	Wytham Woods	-1º33'41"E	51º77'27"N		2006		2009			Year	NA					VERENA Admin	4/25/2022 2:18pm	faecal, rectal, or anal	faeces	1	1	1	1
64	64	31	alphacoronavirus detection in lungs, liver, and intestines of bats from brazil	Bittar et al.	Microb Ecol	2020	14	5	0.357143	Molossus rufus	alphacoronavirus			bat		single	cross-sectional	RNA	nested RT-PCR	multiple	RdRp: nsP12	NA	liver	Brazil	S	São José do Rio Preto		NA	NA				NA			NA	NA					VERENA Admin	4/12/2022 2:06pm	liver	tissue	NA	NA	NA	NA
65	65	35	alphacoronavirus detection in lungs, liver, and intestines of bats from brazil	Bittar et al.	Microb Ecol	2020	14	3	0.214286	Molossus rufus	alphacoronavirus			bat		single	cross-sectional	RNA	nested RT-PCR	multiple	RdRp: nsP12	NA	lung	Brazil	S	São José do Rio Preto		NA	NA				NA			NA	NA					VERENA Admin	4/12/2022 2:06pm	lung or respiratory	tissue	NA	NA	NA	NA
66	66	36	alphacoronavirus detection in lungs, liver, and intestines of bats from brazil	Bittar et al.	Microb Ecol	2020	14	1	0.071429	Molossus rufus	alphacoronavirus			bat		single	cross-sectional	RNA	nested RT-PCR	multiple	RdRp: nsP12	NA	intestines	Brazil	S	São José do Rio Preto		NA	NA				NA			NA	NA					VERENA Admin	4/12/2022 2:06pm	intestine	tissue	NA	NA	NA	NA
70	70	40	alphacoronavirus detection in lungs, liver, and intestines of bats from brazil	Bittar et al.	Microb Ecol	2020	5	2	0.4	Phyllostomus discolor	alphacoronavirus			bat		single	cross-sectional	RNA	nested RT-PCR	multiple	RdRp: nsP12	NA	liver	Brazil	S	São José do Rio Preto		NA	NA				NA			NA	NA					VERENA Admin	4/12/2022 2:06pm	liver	tissue	NA	NA	NA	NA
73	73	44	alphacoronavirus detection in lungs, liver, and intestines of bats from brazil	Bittar et al.	Microb Ecol	2020	13	1	0.076923	Artibeus literatus	alphacoronavirus			bat		single	cross-sectional	RNA	nested RT-PCR	multiple	RdRp: nsP12	NA	liver	Brazil	S	São José do Rio Preto		NA	NA				NA			NA	NA					VERENA Admin	4/12/2022 2:06pm	liver	tissue	NA	NA	NA	NA
78	78	51	alphacoronavirus detection in lungs, liver, and intestines of bats from brazil	Bittar et al.	Microb Ecol	2020	1	1	1	Glossophaga soricina	alphacoronavirus			bat		single	cross-sectional	RNA	nested RT-PCR	multiple	RdRp: nsP12	NA	intestines	Brazil	S	São José do Rio Preto		NA	NA				NA			NA	NA					VERENA Admin	4/12/2022 2:06pm	intestine	tissue	NA	NA	NA	NA
85	85	59	alphacoronavirus detection in lungs, liver, and intestines of bats from brazil	Bittar et al.	Microb Ecol	2020	13	1	0.076923	Molossus molossus	alphacoronavirus			bat		single	cross-sectional	RNA	nested RT-PCR	multiple	RdRp: nsP12	NA	liver	Brazil	S	São José do Rio Preto		NA	NA				NA			NA	NA					VERENA Admin	4/12/2022 2:06pm	liver	tissue	NA	NA	NA	NA
112	112	89	alphacoronavirus detection in lungs, liver, and intestines of bats from brazil	Bittar et al.	Microb Ecol	2020	11	1	0.090909	Molossus molossus	alphacoronavirus			bat		single	cross-sectional	RNA	nested RT-PCR	multiple	RdRp: nsP12	NA	liver	Brazil	S	Barreiras		NA	NA				NA			NA	NA					VERENA Admin	4/12/2022 2:06pm	liver	tissue	NA	NA	NA	NA
113	113	90	alphacoronavirus detection in lungs, liver, and intestines of bats from brazil	Bittar et al.	Microb Ecol	2020	11	1	0.090909	Molossus molossus	alphacoronavirus			bat		single	cross-sectional	RNA	nested RT-PCR	multiple	RdRp: nsP12	NA	lung	Brazil	S	Barreiras		NA	NA				NA			NA	NA					VERENA Admin	4/12/2022 2:06pm	lung or respiratory	tissue	NA	NA	NA	NA
114	114	91	alphacoronavirus detection in lungs, liver, and intestines of bats from brazil	Bittar et al.	Microb Ecol	2020	11	1	0.090909	Molossus molossus	alphacoronavirus			bat		single	cross-sectional	RNA	nested RT-PCR	multiple	RdRp: nsP12	NA	intestines	Brazil	S	Barreiras		NA	NA				NA			NA	NA					VERENA Admin	4/12/2022 2:06pm	intestine	tissue	NA	NA	NA	NA
136	136	113	alphacoronavirus in urban molossidae and phyllostomidae bats, brazil	Asano et al.	Virol J	2016	11	3	0.272727	Cynomops abrasus	alphacoronavirus			bat		single	cross-sectional	RNA	nested RT-PCR	multiple	RdRp	NA	faeces	Brazil	S	Säo Paolo		NA	NA		2013	March	2014	July		Fall,Winter	NA					VERENA Admin	4/12/2022 2:07pm	faecal, rectal, or anal	faeces	0	1	1	0
137	137	114	alphacoronavirus in urban molossidae and phyllostomidae bats, brazil	Asano et al.	Virol J	2016	5	3	0.6	Cynomops planirostris	alphacoronavirus			bat		single	cross-sectional	RNA	nested RT-PCR	multiple	RdRp	NA	faeces	Brazil	S	Säo Paolo		NA	NA		2013	March	2014	July		Fall,Winter	NA					VERENA Admin	4/12/2022 2:07pm	faecal, rectal, or anal	faeces	0	1	1	0
138	138	115	alphacoronavirus in urban molossidae and phyllostomidae bats, brazil	Asano et al.	Virol J	2016	41	1	0.02439	Desmodus rotundus	alphacoronavirus			bat		single	cross-sectional	RNA	nested RT-PCR	multiple	RdRp	NA	faeces	Brazil	S	Säo Paolo		NA	NA		2013	March	2014	July		Fall,Winter	NA					VERENA Admin	4/12/2022 2:07pm	faecal, rectal, or anal	faeces	0	1	1	0
139	139	116	alphacoronavirus in urban molossidae and phyllostomidae bats, brazil	Asano et al.	Virol J	2016	33	1	0.030303	Glossophaga soricina	alphacoronavirus			bat		single	cross-sectional	RNA	nested RT-PCR	multiple	RdRp	NA	faeces	Brazil	S	Säo Paolo		NA	NA		2013	March	2014	July		Fall,Winter	NA					VERENA Admin	4/12/2022 2:07pm	faecal, rectal, or anal	faeces	0	1	1	0
140	140	117	alphacoronavirus in urban molossidae and phyllostomidae bats, brazil	Asano et al.	Virol J	2016	12	1	0.083333	Platyrrhinus lineatus	alphacoronavirus			bat		single	cross-sectional	RNA	nested RT-PCR	multiple	RdRp	NA	faeces	Brazil	S	Säo Paolo		NA	NA		2013	March	2014	July		Fall,Winter	NA					VERENA Admin	4/12/2022 2:07pm	faecal, rectal, or anal	faeces	0	1	1	0
141	141	119	alphacoronaviruses detected in french bats are phylogeographically linked to coronaviruses of european bats	Goffard et al.	Viruses	2015	53	3	0.056604	Pipistrellus pipistrellus	alphacoronavirus					single	cross-sectional	RNA	nested PCR	multiple	RdRp	NA	faeces	France	N	Bourges	Colony 1	02º 34'54'' E	47º 00'39” N	2014			NA		July	Summer	NA					VERENA Admin	4/12/2022 2:07pm	faecal, rectal, or anal	faeces	1	0	0	0
142	142	120	alphacoronaviruses detected in french bats are phylogeographically linked to coronaviruses of european bats	Goffard et al.	Viruses	2015	20	2	0.1	Pipistrellus pipistrellus	alphacoronavirus					single	cross-sectional	RNA	nested PCR	multiple	RdRp	NA	faeces	France	N	Bourges	Colony 2	02º 31'02” E	47º 04'59” N	2014			NA		July	Summer	NA					VERENA Admin	4/12/2022 2:07pm	faecal, rectal, or anal	faeces	1	0	0	0
152	152	130	alphacoronaviruses in new world bats: prevalence, persistence, phylogeny, and potential for interaction with humans	Osborne et al.	Plos One	2011	5	1	0.2	Eptesicus fuscus	alphacoronavirus			bat		single	cross-sectional	RNA	hemi-nested RT-PCR	multiple	RdRp	NA	faeces/anal swab	United States of America	N	Colorado	Site 4	NA	NA	2007			NA		Summer	Summer	NA					VERENA Admin	4/25/2022 2:25pm	faecal, rectal, or anal	pooled	1	0	0	0
156	156	134	alphacoronaviruses in new world bats: prevalence, persistence, phylogeny, and potential for interaction with humans	Osborne et al.	Plos One	2011	7	1	0.142857	Myotis evotis	alphacoronavirus			bat		single	cross-sectional	RNA	hemi-nested RT-PCR	multiple	RdRp	NA	faeces/anal swab	United States of America	N	Colorado	Site 4	NA	NA	2007			NA		Summer	Summer	NA					VERENA Admin	4/12/2022 2:07pm	faecal, rectal, or anal	pooled	1	0	0	0
157	157	135	alphacoronaviruses in new world bats: prevalence, persistence, phylogeny, and potential for interaction with humans	Osborne et al.	Plos One	2011	16	5	0.3125	Myotis volans	alphacoronavirus			bat		single	cross-sectional	RNA	hemi-nested RT-PCR	multiple	RdRp	NA	faeces/anal swab	United States of America	N	Colorado	Site 4	NA	NA	2007			NA		Summer	Summer	NA					VERENA Admin	4/12/2022 2:07pm	faecal, rectal, or anal	pooled	1	0	0	0
158	158	196	alphacoronaviruses in new world bats: prevalence, persistence, phylogeny, and potential for interaction with humans	Osborne et al.	Plos One	2011	34	2	0.058824	Myotis volans	alphacoronavirus			bat		single	cross-sectional	RNA	hemi-nested RT-PCR	multiple	RdRp	NA	faeces/anal swab	United States of America	N	Colorado	Site 4	NA	NA	2008			NA		Summer	Summer	NA					VERENA Admin	4/12/2022 2:07pm	faecal, rectal, or anal	pooled	1	0	0	0
159	159	197	alphacoronaviruses in new world bats: prevalence, persistence, phylogeny, and potential for interaction with humans	Osborne et al.	Plos One	2011	26	5	0.192308	Myotis volans	alphacoronavirus			bat		single	cross-sectional	RNA	hemi-nested RT-PCR	multiple	RdRp	NA	faeces/anal swab	United States of America	N	Colorado	Site 4	NA	NA	2009			NA		Summer	Summer	NA					VERENA Admin	4/12/2022 2:07pm	faecal, rectal, or anal	pooled	1	0	0	0
162	162	138	alphacoronaviruses in new world bats: prevalence, persistence, phylogeny, and potential for interaction with humans	Osborne et al.	Plos One	2011	4	4	1	Eptesicus fuscus	alphacoronavirus			bat		single	cross-sectional	RNA	hemi-nested RT-PCR	multiple	RdRp	NA	faeces/anal swab	United States of America	N	Colorado	Site 5	NA	NA	2008			NA		Summer	Summer	NA					VERENA Admin	4/12/2022 2:07pm	faecal, rectal, or anal	pooled	1	0	0	0
163	163	198	alphacoronaviruses in new world bats: prevalence, persistence, phylogeny, and potential for interaction with humans	Osborne et al.	Plos One	2011	14	4	0.285714	Eptesicus fuscus	alphacoronavirus			bat		single	cross-sectional	RNA	hemi-nested RT-PCR	multiple	RdRp	NA	faeces/anal swab	United States of America	N	Colorado	Site 5	NA	NA	2009			NA		Summer	Summer	NA					VERENA Admin	4/12/2022 2:07pm	faecal, rectal, or anal	pooled	1	0	0	0
217	217	199	alphacoronaviruses in new world bats: prevalence, persistence, phylogeny, and potential for interaction with humans	Osborne et al.	Plos One	2011	12	1	0.083333	Eptesicus fuscus	alphacoronavirus			bat		single	cross-sectional	RNA	hemi-nested RT-PCR	multiple	RdRp	NA	faeces/anal swab	United States of America	N	Colorado	Site 17	NA	NA	2007			NA		August	Summer	NA					VERENA Admin	4/12/2022 2:07pm	faecal, rectal, or anal	pooled	1	0	0	0
218	218	200	alphacoronaviruses in new world bats: prevalence, persistence, phylogeny, and potential for interaction with humans	Osborne et al.	Plos One	2011	23	2	0.086957	Eptesicus fuscus	alphacoronavirus			bat		single	cross-sectional	RNA	hemi-nested RT-PCR	multiple	RdRp	NA	faeces/anal swab	United States of America	N	Colorado	Site 17	NA	NA	2008			NA		June	Summer	NA					VERENA Admin	4/12/2022 2:07pm	faecal, rectal, or anal	pooled	1	0	0	0
219	219	201	alphacoronaviruses in new world bats: prevalence, persistence, phylogeny, and potential for interaction with humans	Osborne et al.	Plos One	2011	13	4	0.307692	Eptesicus fuscus	alphacoronavirus			bat		single	cross-sectional	RNA	hemi-nested RT-PCR	multiple	RdRp	NA	faeces/anal swab	United States of America	N	Colorado	Site 17	NA	NA	2008			NA		Early July	Summer	NA					VERENA Admin	4/12/2022 2:07pm	faecal, rectal, or anal	pooled	1	0	0	0
220	220	202	alphacoronaviruses in new world bats: prevalence, persistence, phylogeny, and potential for interaction with humans	Osborne et al.	Plos One	2011	44	9	0.204545	Eptesicus fuscus	alphacoronavirus			bat		single	cross-sectional	RNA	hemi-nested RT-PCR	multiple	RdRp	NA	faeces/anal swab	United States of America	N	Colorado	Site 17	NA	NA	2008			NA		Late July	Summer	NA					VERENA Admin	4/12/2022 2:07pm	faecal, rectal, or anal	pooled	1	0	0	0
221	221	192	alphacoronaviruses in new world bats: prevalence, persistence, phylogeny, and potential for interaction with humans	Osborne et al.	Plos One	2011	26	3	0.115385	Eptesicus fuscus	alphacoronavirus			bat		single	cross-sectional	RNA	hemi-nested RT-PCR	multiple	RdRp	NA	faeces/anal swab	United States of America	N	Colorado	Site 18	NA	NA	2008			NA		June	Summer	NA					VERENA Admin	4/12/2022 2:07pm	faecal, rectal, or anal	pooled	1	0	0	0
222	222	203	alphacoronaviruses in new world bats: prevalence, persistence, phylogeny, and potential for interaction with humans	Osborne et al.	Plos One	2011	3	2	0.666667	Eptesicus fuscus	alphacoronavirus			bat		single	cross-sectional	RNA	hemi-nested RT-PCR	multiple	RdRp	NA	faeces/anal swab	United States of America	N	Colorado	Site 18	NA	NA	2008			NA		July	Summer	NA					VERENA Admin	4/12/2022 2:07pm	faecal, rectal, or anal	pooled	1	0	0	0
223	223	193	alphacoronaviruses in new world bats: prevalence, persistence, phylogeny, and potential for interaction with humans	Osborne et al.	Plos One	2011	40	3	0.075	Eptesicus fuscus	alphacoronavirus			bat		single	cross-sectional	RNA	hemi-nested RT-PCR	multiple	RdRp	NA	faeces/anal swab	United States of America	N	Colorado	Site 19	NA	NA	2007			NA		June	Summer	NA					VERENA Admin	4/12/2022 2:07pm	faecal, rectal, or anal	pooled	1	0	0	0
224	224	204	alphacoronaviruses in new world bats: prevalence, persistence, phylogeny, and potential for interaction with humans	Osborne et al.	Plos One	2011	27	4	0.148148	Eptesicus fuscus	alphacoronavirus			bat		single	cross-sectional	RNA	hemi-nested RT-PCR	multiple	RdRp	NA	faeces/anal swab	United States of America	N	Colorado	Site 19	NA	NA	2007			NA		August	Summer	NA					VERENA Admin	4/12/2022 2:07pm	faecal, rectal, or anal	pooled	1	0	0	0
225	225	205	alphacoronaviruses in new world bats: prevalence, persistence, phylogeny, and potential for interaction with humans	Osborne et al.	Plos One	2011	25	2	0.08	Eptesicus fuscus	alphacoronavirus			bat		single	cross-sectional	RNA	hemi-nested RT-PCR	multiple	RdRp	NA	faeces/anal swab	United States of America	N	Colorado	Site 19	NA	NA	2008			NA		June	Summer	NA					VERENA Admin	4/12/2022 2:07pm	faecal, rectal, or anal	pooled	1	0	0	0
226	226	206	alphacoronaviruses in new world bats: prevalence, persistence, phylogeny, and potential for interaction with humans	Osborne et al.	Plos One	2011	31	2	0.064516	Eptesicus fuscus	alphacoronavirus			bat		single	cross-sectional	RNA	hemi-nested RT-PCR	multiple	RdRp	NA	faeces/anal swab	United States of America	N	Colorado	Site 19	NA	NA	2008			NA		July	Summer	NA					VERENA Admin	4/12/2022 2:07pm	faecal, rectal, or anal	pooled	1	0	0	0
227	227	194	alphacoronaviruses in new world bats: prevalence, persistence, phylogeny, and potential for interaction with humans	Osborne et al.	Plos One	2011	12	1	0.083333	Eptesicus fuscus	alphacoronavirus			bat		single	cross-sectional	RNA	hemi-nested RT-PCR	multiple	RdRp	NA	faeces/anal swab	United States of America	N	Colorado	Site 20	NA	NA	2007			NA		June	Summer	NA					VERENA Admin	4/12/2022 2:07pm	faecal, rectal, or anal	pooled	1	0	0	0
228	228	207	alphacoronaviruses in new world bats: prevalence, persistence, phylogeny, and potential for interaction with humans	Osborne et al.	Plos One	2011	13	2	0.153846	Eptesicus fuscus	alphacoronavirus			bat		single	cross-sectional	RNA	hemi-nested RT-PCR	multiple	RdRp	NA	faeces/anal swab	United States of America	N	Colorado	Site 20	NA	NA	2008			NA		Early June	Summer	NA					VERENA Admin	4/12/2022 2:07pm	faecal, rectal, or anal	pooled	1	0	0	0
229	229	208	alphacoronaviruses in new world bats: prevalence, persistence, phylogeny, and potential for interaction with humans	Osborne et al.	Plos One	2011	16	1	0.0625	Eptesicus fuscus	alphacoronavirus			bat		single	cross-sectional	RNA	hemi-nested RT-PCR	multiple	RdRp	NA	faeces/anal swab	United States of America	N	Colorado	Site 20	NA	NA	2008			NA		Late June	Summer	NA					VERENA Admin	4/12/2022 2:07pm	faecal, rectal, or anal	pooled	1	0	0	0
232	232	212	alphacoronaviruses in new world bats: prevalence, persistence, phylogeny, and potential for interaction with humans	Osborne et al.	Plos One	2011	39	2	0.051282	Eptesicus fuscus	alphacoronavirus			bat		single	cross-sectional	RNA	hemi-nested RT-PCR	multiple	RdRp	NA	faeces/anal swab	United States of America	N	Colorado	Site 21	NA	NA	2008			NA		Early June	Summer	NA					VERENA Admin	4/12/2022 2:07pm	faecal, rectal, or anal	pooled	1	0	0	0
233	233	210	alphacoronaviruses in new world bats: prevalence, persistence, phylogeny, and potential for interaction with humans	Osborne et al.	Plos One	2011	24	4	0.166667	Eptesicus fuscus	alphacoronavirus			bat		single	cross-sectional	RNA	hemi-nested RT-PCR	multiple	RdRp	NA	faeces/anal swab	United States of America	N	Colorado	Site 21	NA	NA	2008			NA		Late June	Summer	NA					VERENA Admin	4/12/2022 2:07pm	faecal, rectal, or anal	pooled	1	0	0	0
234	234	211	alphacoronaviruses in new world bats: prevalence, persistence, phylogeny, and potential for interaction with humans	Osborne et al.	Plos One	2011	35	4	0.114286	Eptesicus fuscus	alphacoronavirus			bat		single	cross-sectional	RNA	hemi-nested RT-PCR	multiple	RdRp	NA	faeces/anal swab	United States of America	N	Colorado	Site 21	NA	NA	2008			NA		August	Summer	NA					VERENA Admin	4/12/2022 2:07pm	faecal, rectal, or anal	pooled	1	0	0	0
235	235	213	amplification of emerging viruses in a bat colony	Drexler et al.	Emerg Infect Dis	2011	40	31	0.775	Myotis myotis	alphacoronavirus			bat		repeat	longitudinal	RNA	RT-PCR	single	RdRp	NA	faeces	Germany	N	Rhineland-Palatinate	Attic	6°55′52.17′′E	50°25′46.91′′N	2008			NA		Early May	Spring	NA					VERENA Admin	4/12/2022 2:07pm	faecal, rectal, or anal	faeces	0	0	0	1
236	236	214	amplification of emerging viruses in a bat colony	Drexler et al.	Emerg Infect Dis	2011	44	10	0.227273	Myotis myotis	alphacoronavirus			bat		repeat	longitudinal	RNA	RT-PCR	single	RdRp	NA	faeces	Germany	N	Rhineland-Palatinate	Attic	6°55′52.17′′E	50°25′46.91′′N	2008			NA		Late May	Spring	NA					VERENA Admin	4/12/2022 2:07pm	faecal, rectal, or anal	faeces	0	0	0	1
237	237	215	amplification of emerging viruses in a bat colony	Drexler et al.	Emerg Infect Dis	2011	40	4	0.1	Myotis myotis	alphacoronavirus			bat		repeat	longitudinal	RNA	RT-PCR	single	RdRp	NA	faeces	Germany	N	Rhineland-Palatinate	Attic	6°55′52.17′′E	50°25′46.91′′N	2008			NA		June	Summer	NA					VERENA Admin	4/12/2022 2:07pm	faecal, rectal, or anal	faeces	1	0	0	0
238	238	216	amplification of emerging viruses in a bat colony	Drexler et al.	Emerg Infect Dis	2011	40	40	1	Myotis myotis	alphacoronavirus			bat		repeat	longitudinal	RNA	RT-PCR	single	RdRp	NA	faeces	Germany	N	Rhineland-Palatinate	Attic	6°55′52.17′′E	50°25′46.91′′N	2008			NA		Early July	Summer	NA					VERENA Admin	4/12/2022 2:07pm	faecal, rectal, or anal	faeces	1	0	0	0
239	239	217	amplification of emerging viruses in a bat colony	Drexler et al.	Emerg Infect Dis	2011	31	31	1	Myotis myotis	alphacoronavirus			bat		repeat	longitudinal	RNA	RT-PCR	single	RdRp	NA	faeces	Germany	N	Rhineland-Palatinate	Attic	6°55′52.17′′E	50°25′46.91′′N	2008			NA		Late July	Summer	NA					VERENA Admin	4/12/2022 2:07pm	faecal, rectal, or anal	faeces	1	0	0	0
240	240	218	amplification of emerging viruses in a bat colony	Drexler et al.	Emerg Infect Dis	2011	40	9	0.225	Myotis myotis	alphacoronavirus			bat		repeat	longitudinal	RNA	RT-PCR	single	RdRp	NA	faeces	Germany	N	Rhineland-Palatinate	Attic	6°55′52.17′′E	50°25′46.91′′N	2009			NA		May	Spring	NA					VERENA Admin	4/12/2022 2:07pm	faecal, rectal, or anal	faeces	0	0	0	1
241	241	219	amplification of emerging viruses in a bat colony	Drexler et al.	Emerg Infect Dis	2011	48	35	0.729167	Myotis myotis	alphacoronavirus			bat		repeat	longitudinal	RNA	RT-PCR	single	RdRp	NA	faeces	Germany	N	Rhineland-Palatinate	Attic	6°55′52.17′′E	50°25′46.91′′N	2009			NA		June	Summer	NA					VERENA Admin	4/12/2022 2:07pm	faecal, rectal, or anal	faeces	1	0	0	0
242	242	220	amplification of emerging viruses in a bat colony	Drexler et al.	Emerg Infect Dis	2011	40	40	1	Myotis myotis	alphacoronavirus			bat		repeat	longitudinal	RNA	RT-PCR	single	RdRp	NA	faeces	Germany	N	Rhineland-Palatinate	Attic	6°55′52.17′′E	50°25′46.91′′N	2010			NA		Early May	Spring	NA					VERENA Admin	4/12/2022 2:07pm	faecal, rectal, or anal	faeces	0	0	0	1
243	243	221	amplification of emerging viruses in a bat colony	Drexler et al.	Emerg Infect Dis	2011	18	9	0.5	Myotis myotis	alphacoronavirus			bat		repeat	longitudinal	RNA	RT-PCR	single	RdRp	NA	faeces	Germany	N	Rhineland-Palatinate	Attic	6°55′52.17′′E	50°25′46.91′′N	2010			NA		Late May	Spring	NA					VERENA Admin	4/12/2022 2:07pm	faecal, rectal, or anal	faeces	0	0	0	1
244	244	222	amplification of emerging viruses in a bat colony	Drexler et al.	Emerg Infect Dis	2011	49	10	0.204082	Myotis myotis	alphacoronavirus			bat		repeat	longitudinal	RNA	RT-PCR	single	RdRp	NA	faeces	Germany	N	Rhineland-Palatinate	Attic	6°55′52.17′′E	50°25′46.91′′N	2010			NA		June	Summer	NA					VERENA Admin	4/12/2022 2:07pm	faecal, rectal, or anal	faeces	1	0	0	0
245	245	223	amplification of emerging viruses in a bat colony	Drexler et al.	Emerg Infect Dis	2011	40	39	0.975	Myotis myotis	alphacoronavirus			bat		repeat	longitudinal	RNA	RT-PCR	single	RdRp	NA	faeces	Germany	N	Rhineland-Palatinate	Attic	6°55′52.17′′E	50°25′46.91′′N	2010			NA		Early July	Summer	NA					VERENA Admin	4/12/2022 2:07pm	faecal, rectal, or anal	faeces	1	0	0	0
246	246	224	amplification of emerging viruses in a bat colony	Drexler et al.	Emerg Infect Dis	2011	40	39	0.975	Myotis myotis	alphacoronavirus			bat		repeat	longitudinal	RNA	RT-PCR	single	RdRp	NA	faeces	Germany	N	Rhineland-Palatinate	Attic	6°55′52.17′′E	50°25′46.91′′N	2010			NA		Late July	Summer	NA					VERENA Admin	4/12/2022 2:07pm	faecal, rectal, or anal	faeces	1	0	0	0
259	259	243	bat coronavirus phylogeography in the western indian ocean	Joffrin et al.	Sci Rep	2020	22	10	0.454545	Mormopterus jugularis	alphacoronavirus					single	cross-sectional	RNA	RT-PCR	single	RdRp	NA	intestines	Madagascar	S			NA	NA	2013			NA			Year	NA					VERENA Admin	4/12/2022 2:07pm	intestine	tissue	1	1	1	1
275	275	259	bat coronavirus phylogeography in the western indian ocean	Joffrin et al.	Sci Rep	2020	60	7	0.116667	Chaerephon pusillus	alphacoronavirus					single	cross-sectional	RNA	RT-PCR	single	RdRp	NA	faeces	France	N	Mayotte		NA	NA	2014			NA			Year	NA					VERENA Admin	4/12/2022 2:07pm	faecal, rectal, or anal	faeces	1	1	1	1
277	277	261	bat coronavirus phylogeography in the western indian ocean	Joffrin et al.	Sci Rep	2020	59	10	0.169492	Hipposideros caffer	alphacoronavirus					single	cross-sectional	RNA	RT-PCR	single	RdRp	NA	rectal/oral swab	Mozambique	S			NA	NA	2015			NA			Year	NA					VERENA Admin	4/12/2022 2:07pm	pooled swabs/samples	swab	1	1	1	1
278	278	262	bat coronavirus phylogeography in the western indian ocean	Joffrin et al.	Sci Rep	2020	21	4	0.190476	Miniopterus mossambicus	alphacoronavirus					single	cross-sectional	RNA	RT-PCR	single	RdRp	NA	rectal/oral swab	Mozambique	S			NA	NA	2015			NA			Year	NA					VERENA Admin	4/12/2022 2:07pm	pooled swabs/samples	swab	1	1	1	1
279	279	263	bat coronavirus phylogeography in the western indian ocean	Joffrin et al.	Sci Rep	2020	54	11	0.203704	Mops condylurus	alphacoronavirus					single	cross-sectional	RNA	RT-PCR	single	RdRp	NA	rectal/oral swab	Mozambique	S			NA	NA	2015			NA			Year	NA					VERENA Admin	4/12/2022 2:07pm	pooled swabs/samples	swab	1	1	1	1
281	281	265	bat coronavirus phylogeography in the western indian ocean	Joffrin et al.	Sci Rep	2020	9	6	0.666667	Rhinolophus lobatus	alphacoronavirus					single	cross-sectional	RNA	RT-PCR	single	RdRp	NA	rectal/oral swab	Mozambique	S			NA	NA	2015			NA			Year	NA					VERENA Admin	4/12/2022 2:07pm	pooled swabs/samples	swab	1	1	1	1
283	283	267	bat coronavirus phylogeography in the western indian ocean	Joffrin et al.	Sci Rep	2020	30	9	0.3	Rhinolophus rhodesiae	alphacoronavirus					single	cross-sectional	RNA	RT-PCR	single	RdRp	NA	rectal/oral swab	Mozambique	S			NA	NA	2015			NA			Year	NA					VERENA Admin	4/12/2022 2:07pm	pooled swabs/samples	swab	1	1	1	1
285	285	269	bat coronavirus phylogeography in the western indian ocean	Joffrin et al.	Sci Rep	2020	51	9	0.176471	Triaenops afer	alphacoronavirus					single	cross-sectional	RNA	RT-PCR	single	RdRp	NA	rectal/oral swab	Mozambique	S			NA	NA	2015			NA			Year	NA					VERENA Admin	4/12/2022 2:07pm	pooled swabs/samples	swab	1	1	1	1
288	288	272	bat coronavirus phylogeography in the western indian ocean	Joffrin et al.	Sci Rep	2020	50	2	0.04	Mormopterus francoismoutoui	alphacoronavirus					single	cross-sectional	RNA	RT-PCR	single	RdRp	NA	rectal/oral swab	France	N	Réunion		NA	NA	2015			NA			Year	NA					VERENA Admin	4/12/2022 2:08pm	pooled swabs/samples	swab	1	1	1	1
298	298	282	bat coronaviruses and experimental infection of bats, the philippines	Watanabe et al.	Emerg Infect Dis	2010	4	4	1	Scotphilus kuhlii	alphacoronavirus					single	cross-sectional	RNA	RT-PCR	single	RdRp	NA	intestines	Philippines	N	Diliman	Site B	NA	NA	2008			NA		July	Summer	NA					VERENA Admin	4/12/2022 2:07pm	intestine	tissue	1	0	0	0
332	332	327	characterization of a new member of alphacoronavirus with unique genomic features in rhinolophus bats	Wang et al.	Viruses	2019	499	52	0.104208	Rhinolophus affinis	alphacoronavirus			Rhinolophus bat	HKU2	pooled	cross-sectional	RNA	hemi-nested RT-PCR	multiple	RdRp	NA	faecal swab/faeces	China	N	Guangdong, Guizhou, Hainan, Henan, Jiangsu, Yunnan, Zhejiang		NA	NA		2004	November	2014	November		Fall	NA					VERENA Admin	4/12/2022 2:07pm	faecal, rectal, or anal	pooled	0	1	0	0
336	336	332	characterization of a new member of alphacoronavirus with unique genomic features in rhinolophus bats	Wang et al.	Viruses	2019	31	1	0.032258	Rhinolophus macrotis	alphacoronavirus			Rhinolophus bat	HKU2	pooled	cross-sectional	RNA	hemi-nested RT-PCR	multiple	RdRp	NA	faecal swab/faeces	China	N	Chongqing, Guangdong, Guangxi, Hebei, Hubei, Jiangsu, Beijing, Yunnan		NA	NA		2004	November	2014	November		Fall	NA					VERENA Admin	4/12/2022 2:07pm	faecal, rectal, or anal	pooled	0	1	0	0
339	339	335	characterization of a new member of alphacoronavirus with unique genomic features in rhinolophus bats	Wang et al.	Viruses	2019	283	4	0.014134	Rhinolophus pusillus	alphacoronavirus			Rhinolophus bat	HKU2	pooled	cross-sectional	RNA	hemi-nested RT-PCR	multiple	RdRp	NA	faecal swab/faeces	China	N	Fujian, Guangdong, Guangxi, Hebei, Henan, Hubei, Jiangsu, Shandong		NA	NA		2004	November	2014	November		Fall	NA					VERENA Admin	4/12/2022 2:07pm	faecal, rectal, or anal	pooled	0	1	0	0
340	340	336	characterization of a new member of alphacoronavirus with unique genomic features in rhinolophus bats	Wang et al.	Viruses	2019	55	25	0.454545	Rhinolophus shamelli	alphacoronavirus			Rhinolophus bat	HKU2	pooled	longitudinal	RNA	hemi-nested RT-PCR	multiple	RdRp	NA	faecal swab/faeces	China	N	Yunnan		NA	NA		2004	November	2014	November		Fall	NA					VERENA Admin	4/12/2022 2:07pm	faecal, rectal, or anal	pooled	0	1	0	0
341	341	337	characterization of a new member of alphacoronavirus with unique genomic features in rhinolophus bats	Wang et al.	Viruses	2019	740	23	0.031081	Rhinolophus sinicus	alphacoronavirus				Rhinolophus bat HKU2 (12), Miniopterus Bat 1 (3), btcov/rh/yn2012 (6), RsBtCoV/13187 (2)	pooled	cross-sectional	RNA	hemi-nested RT-PCR	multiple	RdRp	NA	faecal swab/faeces	China	N	Fujian, Guangdong, Guangxi, Guizhou, Hainan, Hubei, Hunan, Jiangsu, Sichuan, Yunnan, Zhejiang		NA	NA		2004	November	2014	November		Fall	NA					VERENA Admin	4/25/2022 8:34pm	faecal, rectal, or anal	pooled	0	1	0	0
343	343	339	characterization of a new member of alphacoronavirus with unique genomic features in rhinolophus bats	Wang et al.	Viruses	2019	499	2	0.004008	Rhinolophus affinis	alphacoronavirus			Miniopterus bat	HKU8	pooled	cross-sectional	RNA	hemi-nested RT-PCR	multiple	RdRp	NA	faecal swab/faeces	China	N	Guangdong, Guizhou, Hainan, Henan, Jiangsu, Yunnan, Zhejiang		NA	NA		2004	November	2014	November		Fall	NA					VERENA Admin	4/12/2022 2:09pm	faecal, rectal, or anal	pooled	0	1	0	0
344	344	348	characterization of a new member of alphacoronavirus with unique genomic features in rhinolophus bats	Wang et al.	Viruses	2019	55	10	0.181818	Rhinolophus shamelli	alphacoronavirus			Miniopterus bat	HKU8	pooled	longitudinal	RNA	hemi-nested RT-PCR	multiple	RdRp	NA	faecal swab/faeces	China	N	Yunnan		NA	NA		2004	November	2014	November		Fall	NA					VERENA Admin	4/12/2022 2:09pm	faecal, rectal, or anal	pooled	0	1	0	0
345	345	353	characterization of a new member of alphacoronavirus with unique genomic features in rhinolophus bats	Wang et al.	Viruses	2019	238	1	0.004202	Rhinolophus ferrumequinum	alphacoronavirus				HuB2013	pooled	cross-sectional	RNA	hemi-nested RT-PCR	multiple	RdRp	NA	faecal swab/faeces	China	N	Beijing, Fujian, Gansu, Guizhou, Hebei, Henan, Shandong, Shanxi, Yunnan		NA	NA		2004	November	2014	November		Fall	NA					VERENA Admin	4/12/2022 2:09pm	faecal, rectal, or anal	pooled	0	1	0	0
346	346	372	characterization of a new member of alphacoronavirus with unique genomic features in rhinolophus bats	Wang et al.	Viruses	2019	55	1	0.018182	Rhinolophus shamelli	alphacoronavirus			Miniopterus bat	1	pooled	longitudinal	RNA	hemi-nested RT-PCR	multiple	RdRp	NA	faecal swab/faeces	China	N	Yunnan		NA	NA		2004	November	2014	November		Fall	NA					VERENA Admin	4/12/2022 2:09pm	faecal, rectal, or anal	pooled	0	1	0	0
352	352	387	characterization of a new member of alphacoronavirus with unique genomic features in rhinolophus bats	Wang et al.	Viruses	2019	499	3	0.006012	Rhinolophus affinis	alphacoronavirus			bat	btcov/rh/yn2012	pooled	cross-sectional	RNA	hemi-nested RT-PCR	multiple	RdRp	NA	faecal swab/faeces	China	N	Guangdong, Guizhou, Hainan, Henan, Jiangsu, Yunnan, Zhejiang		NA	NA		2004	November	2014	November		Fall	NA					VERENA Admin	4/12/2022 2:09pm	faecal, rectal, or anal	pooled	0	1	0	0
353	353	408	characterization of a new member of alphacoronavirus with unique genomic features in rhinolophus bats	Wang et al.	Viruses	2019	55	2	0.036364	Rhinolophus shamelli	alphacoronavirus			bat	RshBtCoV/4017-1	pooled	longitudinal	RNA	hemi-nested RT-PCR	multiple	RdRp	NA	faecal swab/faeces	China	N	Yunnan		NA	NA		2004	November	2014	November		Fall	NA					VERENA Admin	4/12/2022 2:09pm	faecal, rectal, or anal	pooled	0	1	0	0
357	357	421	circulation of group 2 coronaviruses in a bat species common to urban areas in western europe	Reusken et al.	Vector Borne Zoonotic Dis	2010	50	8	0.16	Myotis daubentonii	alphacoronavirus			bat		pooled	cross-sectional	RNA	nested RT-PCR	multiple	RdRp	NA	faeces	Netherlands	N		Noordwijkerhout, Stompwijk, Rijswijk, Waversveen, Woerdense verlaat, Beekermark-Zeddam, Maastricht-west, Berg en Terblijt, Geulhem, Sibbe	NA	NA	2008			NA			Year	NA					VERENA Admin	4/12/2022 2:09pm	faecal, rectal, or anal	faeces	1	1	1	1
358	358	422	circulation of group 2 coronaviruses in a bat species common to urban areas in western europe	Reusken et al.	Vector Borne Zoonotic Dis	2010	105	20	0.190476	Myotis dasycneme	alphacoronavirus			bat		pooled	cross-sectional	RNA	nested RT-PCR	multiple	RdRp	NA	faeces	Netherlands	N		Tollebeek, Stokkelaarsbrug, Almere, Stompwijk, Waversveen, Papenveer, Ter Aar, Woerdense verlaat, Reeuwijk, Gouda	NA	NA	2008			NA			Year	NA					VERENA Admin	4/12/2022 2:09pm	faecal, rectal, or anal	faeces	1	1	1	1
363	363	427	circulation of group 2 coronaviruses in a bat species common to urban areas in western europe	Reusken et al.	Vector Borne Zoonotic Dis	2010	14	5	0.357143	Nyctalus noctula	alphacoronavirus			bat		pooled	cross-sectional	RNA	nested RT-PCR	multiple	RdRp	NA	faeces	Netherlands	N		Noordwijkerhout, Wassenaar, Scheveningen, Den Haag	NA	NA	2008			NA			Year	NA					VERENA Admin	4/12/2022 2:09pm	faecal, rectal, or anal	faeces	1	1	1	1
365	365	429	circulation of group 2 coronaviruses in a bat species common to urban areas in western europe	Reusken et al.	Vector Borne Zoonotic Dis	2010	8	1	0.125	Pipistrellus pipistrellus	alphacoronavirus			bat		pooled	cross-sectional	RNA	nested RT-PCR	multiple	RdRp	NA	faeces	Netherlands	N		Noordwijkerhout, 's Gravenland, Doetinchem–De Huet, Doetinchem–Wijnbergen	NA	NA	2008			NA			Year	NA					VERENA Admin	4/12/2022 2:09pm	faecal, rectal, or anal	faeces	1	1	1	1
369	369	433	coexistence of multiple coronaviruses in several bat colonies in an abandoned mineshaft	Ge et al.	Virol Sin	2016	45	16	0.355556	Rhinolophus sinicus	alphacoronavirus			bat	Miniopterus bat coronavirus 1 (3), Rhinolophus bat coronavirus HKU2 (6), Miniopterus bat coronavirus HKU8 (7)	pooled	cross-sectional	RNA	RT-PCR	single	RdRp	NA	faeces	China	N	Yunnan	mineshaft in Mojing County	NA	NA		2012	August	2013	July		Summer,Fall,Spring	NA					VERENA Admin	4/25/2022 8:41pm	faecal, rectal, or anal	faeces	1	1	0	1
371	371	444	coexistence of multiple coronaviruses in several bat colonies in an abandoned mineshaft	Ge et al.	Virol Sin	2016	106	33	0.311321	Rhinolophus affinis	alphacoronavirus			bat	Rhinolophus bat coronavirus HKU2 (29), Miniopterus bat coronavirus HKU8 (4)	pooled	cross-sectional	RNA	RT-PCR	single	RdRp	NA	faeces	China	N	Yunnan	mineshaft in Mojing County	NA	NA		2012	August	2013	July		Summer,Fall,Spring	NA					VERENA Admin	4/25/2022 8:44pm	faecal, rectal, or anal	faeces	1	1	0	1
374	374	457	coexistence of multiple coronaviruses in several bat colonies in an abandoned mineshaft	Ge et al.	Virol Sin	2016	8	3	0.375	Hipposideros pomona	alphacoronavirus			bat	HKU10	pooled	cross-sectional	RNA	RT-PCR	single	RdRp	NA	faeces	China	N	Yunnan	mineshaft in Mojing County	NA	NA		2012	August	2013	July		Summer,Fall,Spring	NA					VERENA Admin	4/12/2022 2:09pm	faecal, rectal, or anal	faeces	1	1	0	1
376	376	463	coexistence of multiple coronaviruses in several bat colonies in an abandoned mineshaft	Ge et al.	Virol Sin	2016	86	58	0.674419	Miniopterus schreibersii	alphacoronavirus			bat	Miniopterus bat coronavirus 1 (28), Miniopterus bat coronavirus HKU7 (1), Miniopterus bat coronavirus HKU8 (29)	pooled	cross-sectional	RNA	RT-PCR	single	RdRp	NA	faeces	China	N	Yunnan	mineshaft in Mojing County	NA	NA		2012	August	2013	July		Summer,Fall,Spring	NA					VERENA Admin	4/25/2022 8:45pm	faecal, rectal, or anal	faeces	1	1	0	1
378	378	473	coexistence of multiple coronaviruses in several bat colonies in an abandoned mineshaft	Ge et al.	Virol Sin	2016	26	12	0.461538	Miniopterus fuliginosus	alphacoronavirus			bat	Miniopterus bat coronavirus 1	pooled	cross-sectional	RNA	RT-PCR	single	RdRp	NA	faeces	China	N	Yunnan	mineshaft in Mojing County	NA	NA		2012	August	2013	July		Summer,Fall,Spring	NA					VERENA Admin	4/12/2022 2:09pm	faecal, rectal, or anal	faeces	1	1	0	1
380	380	486	coexistence of multiple coronaviruses in several bat colonies in an abandoned mineshaft	Ge et al.	Virol Sin	2016	5	2	0.4	Miniopterus fuscus	alphacoronavirus			bat	Miniopterus bat coronavirus HKU8	pooled	cross-sectional	RNA	RT-PCR	single	RdRp	NA	faeces	China	N	Yunnan	mineshaft in Mojing County	NA	NA		2012	August	2013	July		Summer,Fall,Spring	NA					VERENA Admin	4/12/2022 2:09pm	faecal, rectal, or anal	faeces	1	1	0	1
382	382	494	complete genome sequence of bat coronavirus hku2 from chinese horseshoe bats revealed a much smaller spike gene with a different evolutionary lineage from the rest of the genome	Lau et al.	Virology	2007	348	29	0.083333	Rhinolophus sinicus	alphacoronavirus			bat	HKU2	pooled	cross-sectional	RNA	RT-PCR	single	RdRp	NA	alimentary specimen	China	N	Hong Kong		NA	NA		2004	April	2006	April		Year	NA					VERENA Admin	4/12/2022 2:09pm	faecal, rectal, or anal	tissue	1	1	1	1
384	384	495	complete genome sequence of bat coronavirus hku2 from chinese horseshoe bats revealed a much smaller spike gene with a different evolutionary lineage from the rest of the genome	Lau et al.	Virology	2007	64	6	0.09375	Rhinolophus sinicus	alphacoronavirus			bat	HKU2	pooled	cross-sectional	RNA	RT-PCR	single	RdRp	NA	alimentary specimen	China	N	Guangdong		NA	NA		2004	April	2006	April		Year	NA					VERENA Admin	4/12/2022 2:09pm	faecal, rectal, or anal	tissue	1	1	1	1
389	389	501	coronavirus and paramyxovirus in bats from northwest italy	Rizzo et al.	Bmc Vet Res	2017	56	1	0.017857	Pipistrellus kuhlii	alphacoronavirus				Pkuh605_IT_14	single	cross-sectional	RNA	end point PCR	single	RdRp	NA	faeces	Italy	N	?	?	NA	NA	2014			NA			Year	NA					VERENA Admin	4/26/2022 1:23pm	faecal, rectal, or anal	faeces	1	1	1	1
392	392	523	coronavirus and paramyxovirus in bats from northwest italy	Rizzo et al.	Bmc Vet Res	2017	20	1	0.05	Pipistrellus pipistrellus	alphacoronavirus				Ppip1015C_IT_14	single	cross-sectional	RNA	end point PCR	single	RdRp	NA	urine swab	Italy	N	Vercelli	Trino	NA	NA	2014			NA		August	Summer	NA					VERENA Admin	4/12/2022 2:09pm	urinary	swab	1	0	0	0
393	393	524	coronavirus and paramyxovirus in bats from northwest italy	Rizzo et al.	Bmc Vet Res	2017	20	1	0.05	Pipistrellus pipistrellus	alphacoronavirus				Ppip1016_IT_14	single	cross-sectional	RNA	end point PCR	single	RdRp	NA	faeces	Italy	N	Vercelli	Trino	NA	NA	2014			NA		August	Summer	NA					VERENA Admin	4/12/2022 2:09pm	faecal, rectal, or anal	faeces	1	0	0	0
394	394	525	coronavirus and paramyxovirus in bats from northwest italy	Rizzo et al.	Bmc Vet Res	2017	20	1	0.05	Pipistrellus pipistrellus	alphacoronavirus				Ppip1000_IT_14	single	cross-sectional	RNA	end point PCR	single	RdRp	NA	faeces	Italy	N	Verbano-Cusio-Ossola	Baceno	NA	NA	2014			NA		August	Summer	NA					VERENA Admin	4/12/2022 2:09pm	faecal, rectal, or anal	faeces	1	0	0	0
397	397	527	coronavirus and paramyxovirus in bats from northwest italy	Rizzo et al.	Bmc Vet Res	2017	43	1	0.023256	Myotis myotis	alphacoronavirus				Mmyo4658_IT_16	single	cross-sectional	RNA	end point PCR	single	RdRp	NA	faeces	Italy	N	Cuneo	Santa Vittoria d’Alba	NA	NA	2016			NA		August	Summer	NA					VERENA Admin	4/12/2022 2:09pm	faecal, rectal, or anal	faeces	1	0	0	0
398	398	528	coronavirus and paramyxovirus in bats from northwest italy	Rizzo et al.	Bmc Vet Res	2017	43	1	0.023256	Myotis myotis	alphacoronavirus				Mmyo4663_IT_16	single	cross-sectional	RNA	end point PCR	single	RdRp	NA	faeces	Italy	N	?	?	NA	NA	2016			NA			Year	NA					VERENA Admin	4/12/2022 2:09pm	faecal, rectal, or anal	faeces	1	1	1	1
401	401	507	coronavirus and paramyxovirus in bats from northwest italy	Rizzo et al.	Bmc Vet Res	2017	22	1	0.045455	Myotis nattereri	alphacoronavirus				Mnat560_IT_13	single	cross-sectional	RNA	end point PCR	single	RdRp	NA	faeces	Italy	N	Cuneo	Ormea	NA	NA		2013		NA		August	Summer	NA					VERENA Admin	4/12/2022 2:09pm	faecal, rectal, or anal	faeces	1	0	0	0
402	402	520	coronavirus and paramyxovirus in bats from northwest italy	Rizzo et al.	Bmc Vet Res	2017	22	1	0.045455	Myotis nattereri	alphacoronavirus				Mnat562_IT_13	single	cross-sectional	RNA	end point PCR	single	RdRp	NA	urine swab	Italy	N	Cuneo	Ormea	NA	NA		2013		NA		August	Summer	NA					VERENA Admin	4/12/2022 2:09pm	urinary	swab	1	0	0	0
403	403	522	coronavirus and paramyxovirus in bats from northwest italy	Rizzo et al.	Bmc Vet Res	2017	22	1	0.045455	Myotis nattereri	alphacoronavirus				Mnat1021_IT_14	single	cross-sectional	RNA	end point PCR	single	RdRp	NA	faeces	Italy	N	Torino	Verrua Savoia	NA	NA		2014		NA		August	Summer	NA					VERENA Admin	4/12/2022 2:09pm	faecal, rectal, or anal	faeces	1	0	0	0
407	407	530	coronavirus and paramyxovirus in bats from northwest italy	Rizzo et al.	Bmc Vet Res	2017	23	1	0.043478	Myotis oxygnathus	alphacoronavirus				Moxy4235_IT_16	single	cross-sectional	RNA	end point PCR	single	RdRp	NA	faeces	Italy	N	Savona	Finale Ligure	NA	NA		2016		NA		July	Summer	NA					VERENA Admin	4/12/2022 2:09pm	faecal, rectal, or anal	faeces	1	0	0	0
416	416	531	coronavirus and paramyxovirus in bats from northwest italy	Rizzo et al.	Bmc Vet Res	2017	38	1	0.026316	Rhinolophus ferrumequinum	alphacoronavirus				Rfer4009_IT_16	single	cross-sectional	RNA	end point PCR	single	RdRp	NA	faeces	Italy	N	Cuneo	Villar San Costanzo	NA	NA	2016			NA		July	Summer	NA					VERENA Admin	4/12/2022 2:09pm	faecal, rectal, or anal	faeces	1	0	0	0
417	417	532	coronavirus and paramyxovirus in bats from northwest italy	Rizzo et al.	Bmc Vet Res	2017	38	4	0.105263	Rhinolophus ferrumequinum	alphacoronavirus				Rfer4011_IT_16 (1), Rfer4015_IT_16 (1), Rfer4024_IT_16 (1), Rfer4025_IT_16 (1)	single	cross-sectional	RNA	end point PCR	single	RdRp	NA	faeces	Italy	N	?	?	NA	NA	2016			NA			Year	NA					VERENA Admin	4/25/2022 8:50pm	faecal, rectal, or anal	faeces	1	1	1	1
421	421	581	coronaviruses in bent-winged bats (miniopterus spp.)	Chu et al.	J Gen Virol	2006	25	3	0.12	Miniopterus magnater	alphacoronavirus			bat		pooled	cross-sectional	RNA	RT-PCR,hemi-nested PCR	multiple	RdRp	NA	faecal and/or throat sample	China	N	Hong Kong	abandoned mine cave	NA	NA		2005		NA		June	Summer	NA					VERENA Admin	4/12/2022 2:11pm	pooled swabs/samples	pooled	1	0	0	0
423	423	585	coronaviruses in bent-winged bats (miniopterus spp.)	Chu et al.	J Gen Virol	2006	44	10	0.227273	Miniopterus magnater	alphacoronavirus			bat	? (9), HKU8 (1)	pooled	cross-sectional	RNA	RT-PCR,hemi-nested PCR	multiple	RdRp	NA	faecal and/or throat sample	China	N	Hong Kong	abandoned mine cave	NA	NA		2005		NA		August	Summer	NA					VERENA Admin	4/25/2022 8:53pm	pooled swabs/samples	pooled	1	0	0	0
425	425	591	coronaviruses in bent-winged bats (miniopterus spp.)	Chu et al.	J Gen Virol	2006	25	3	0.12	Miniopterus magnater	alphacoronavirus			bat		pooled	cross-sectional	RNA	RT-PCR,hemi-nested PCR	multiple	RdRp	NA	faecal and/or throat sample	China	N	Hong Kong	abandoned mine cave	NA	NA		2005		NA		December	Winter	NA					VERENA Admin	4/12/2022 2:11pm	pooled swabs/samples	pooled	0	0	1	0
426	426	594	coronaviruses in bent-winged bats (miniopterus spp.)	Chu et al.	J Gen Virol	2006	11	2	0.181818	Miniopterus pusillus	alphacoronavirus			bat		pooled	cross-sectional	RNA	RT-PCR,hemi-nested PCR	multiple	RdRp	NA	faecal and/or throat sample	China	N	Hong Kong	abandoned mine cave	NA	NA		2005		NA		December	Winter	NA					VERENA Admin	4/12/2022 2:11pm	pooled swabs/samples	pooled	0	0	1	0
428	428	600	coronaviruses in bent-winged bats (miniopterus spp.)	Chu et al.	J Gen Virol	2006	10	2	0.2	Miniopterus pusillus	alphacoronavirus			bat		pooled	cross-sectional	RNA	RT-PCR,hemi-nested PCR	multiple	RdRp	NA	faecal and/or throat sample	China	N	Hong Kong	abandoned mine cave	NA	NA		2006		NA		March	Spring	NA					VERENA Admin	4/12/2022 2:11pm	pooled swabs/samples	pooled	0	0	0	1
429	429	602	coronaviruses in bent-winged bats (miniopterus spp.)	Chu et al.	J Gen Virol	2006	10	3	0.3	Miniopterus pusillus	alphacoronavirus			bat	HKU8	pooled	cross-sectional	RNA	RT-PCR,hemi-nested PCR	multiple	RdRp	NA	faecal and/or throat sample	China	N	Hong Kong	abandoned mine cave	NA	NA		2006		NA		March	Spring	NA					VERENA Admin	4/12/2022 2:11pm	pooled swabs/samples	pooled	0	0	0	1
438	438	611	coronaviruses in bats from mexico	Anthony et al.	J Gen Virol	2013	33	2	0.060606	Artibeus jamaicensis	alphacoronavirus				Mex_CoV-5b	pooled	cross-sectional	TNA	PCR	single	RdRp	NA	rectal/oral swab,serum	Mexico	N	Campeche	Reserva de la Biosfera Calakmul -Undisturbed forest	NA	NA				NA			NA	NA					VERENA Admin	4/12/2022 2:11pm	pooled swabs/samples	pooled	NA	NA	NA	NA
439	439	612	coronaviruses in bats from mexico	Anthony et al.	J Gen Virol	2013	23	1	0.043478	Artibeus jamaicensis	alphacoronavirus				Mex_CoV-4	pooled	cross-sectional	TNA	PCR	single	RdRp	NA	rectal/oral swab,serum	Mexico	N	Campeche	Reserva de la Biosfera Calakmul -"Disturbed" - transition forest to agriculture	NA	NA				NA			NA	NA					VERENA Admin	4/12/2022 2:11pm	pooled swabs/samples	pooled	NA	NA	NA	NA
440	440	613	coronaviruses in bats from mexico	Anthony et al.	J Gen Virol	2013	17	2	0.117647	Artibeus jamaicensis	alphacoronavirus				Mex_CoV-5a	pooled	cross-sectional	TNA	PCR	single	RdRp	NA	rectal/oral swab,serum	Mexico	N	Chiapas	Reserva de la Biosfera Montes Azules - Undisturbed forest	NA	NA				NA			NA	NA					VERENA Admin	4/12/2022 2:11pm	pooled swabs/samples	pooled	NA	NA	NA	NA
453	453	626	coronaviruses in bats from mexico	Anthony et al.	J Gen Virol	2013	14	4	0.285714	Carollia sowelli	alphacoronavirus				Mex_CoV-1, Mex_CoV-2, Mex_CoV-5b	pooled	cross-sectional	TNA	PCR	single	RdRp	NA	rectal/oral swab,serum	Mexico	N	Campeche	Reserva de la Biosfera Calakmul -"Disturbed" - transition forest to agriculture	NA	NA				NA			NA	NA					VERENA Admin	4/12/2022 2:11pm	pooled swabs/samples	pooled	NA	NA	NA	NA
454	454	627	coronaviruses in bats from mexico	Anthony et al.	J Gen Virol	2013	11	1	0.090909	Carollia sowelli	alphacoronavirus				Mex_CoV-5a	pooled	cross-sectional	TNA	PCR	single	RdRp	NA	rectal/oral swab,serum	Mexico	N	Chiapas	Reserva de la Biosfera Montes Azules - Undisturbed forest	NA	NA				NA			NA	NA					VERENA Admin	4/12/2022 2:11pm	pooled swabs/samples	pooled	NA	NA	NA	NA
455	455	628	coronaviruses in bats from mexico	Anthony et al.	J Gen Virol	2013	20	2	0.1	Carollia sowelli	alphacoronavirus				Mex_CoV-1	pooled	cross-sectional	TNA	PCR	single	RdRp	NA	rectal/oral swab,serum	Mexico	N	Chiapas	Reserva de la Biosfera Montes Azules -"Disturbed" - transition forest to agriculture	NA	NA				NA			NA	NA					VERENA Admin	4/12/2022 2:11pm	pooled swabs/samples	pooled	NA	NA	NA	NA
457	457	630	coronaviruses in bats from mexico	Anthony et al.	J Gen Virol	2013	4	2	0.5	Carollia perspicillata	alphacoronavirus				Mex_CoV-1	pooled	cross-sectional	TNA	PCR	single	RdRp	NA	rectal/oral swab,serum	Mexico	N	Campeche	Reserva de la Biosfera Calakmul -"Disturbed" - transition forest to agriculture	NA	NA				NA			NA	NA					VERENA Admin	4/12/2022 2:11pm	pooled swabs/samples	pooled	NA	NA	NA	NA
487	487	660	coronaviruses in bats from mexico	Anthony et al.	J Gen Virol	2013	1	1	1	Lonchorhina aurita	alphacoronavirus				Mex_CoV-3	pooled	cross-sectional	TNA	PCR	single	RdRp	NA	rectal/oral swab,serum	Mexico	N	Chiapas	Reserva de la Biosfera Montes Azules - Undisturbed forest	NA	NA				NA			NA	NA					VERENA Admin	4/12/2022 2:11pm	pooled swabs/samples	pooled	NA	NA	NA	NA
500	500	673	coronaviruses in bats from mexico	Anthony et al.	J Gen Virol	2013	7	3	0.428571	Myotis velifer	alphacoronavirus				Mex_CoV-7	pooled	cross-sectional	TNA	PCR	single	RdRp	NA	rectal/oral swab,serum	Mexico	N	Distrito Federal	Mexico City	NA	NA				NA			NA	NA					VERENA Admin	4/12/2022 2:11pm	pooled swabs/samples	pooled	NA	NA	NA	NA
504	504	677	coronaviruses in bats from mexico	Anthony et al.	J Gen Virol	2013	1	1	1	Eptesicus fuscus	alphacoronavirus				Mex_CoV-6	pooled	cross-sectional	TNA	PCR	single	RdRp	NA	rectal/oral swab,serum	Mexico	N	Chiapas	Reserva de la Biosfera Montes Azules -"Disturbed" - transition forest to agriculture	NA	NA				NA			NA	NA					VERENA Admin	4/12/2022 2:11pm	pooled swabs/samples	pooled	NA	NA	NA	NA
519	519	735	coronaviruses detected in bats in close contact with humans in rwanda	Nziza et al.	Ecohealth	2020	19	1	0.052632	Rhinolophus clivosus	alphacoronavirus				PREDICT_CoV-42	single	cross-sectional	RNA	consensus RT-PCR	multiple	RdRp	NA	rectal/oral swab	Rwanda	S		12	NA	NA	2011			NA		Rainy	Fall	NA					VERENA Admin	4/28/2022 7:05pm	pooled swabs/samples	swab	0	1	0	0
554	554	726	coronaviruses detected in bats in close contact with humans in rwanda	Nziza et al.	Ecohealth	2020	3	1	0.333333	Chaerephon pumilus	alphacoronavirus			bat	Strain of Chaerephon bat coronavirus/Kenya/KY22/2006	single	cross-sectional	RNA	consensus RT-PCR	multiple	RdRp	NA	rectal/oral swab	Rwanda	S		19	NA	NA		2013		NA		Rainy	Fall	NA					VERENA Admin	4/28/2022 7:05pm	pooled swabs/samples	swab	0	1	0	0
577	577	756	coronavirus infection and diversity in bats in the australasian region	Smith et al.	Ecohealth	2016	58	1	0.017241	Rhinolophus megaphyllus	alphacoronavirus				HKU8	pooled	longitudinal	RNA	RT-PCR	single	RdRp	NA	faeces or anal swab or intestinal content or oropharyngeal swab	Australia	S	far-north Queensland		NA	NA		2006		2009			Year	NA					VERENA Admin	4/12/2022 2:12pm	pooled swabs/samples	pooled	1	1	1	1
580	580	759	coronavirus infection and diversity in bats in the australasian region	Smith et al.	Ecohealth	2016	20	1	0.05	Miniopterus australis	alphacoronavirus				HKU8	single	cross-sectional	RNA	RT-PCR	single	RdRp	NA	faeces or anal swab or intestinal content or oropharyngeal swab	Australia	S	central Queensland		NA	NA	1996			NA			Year	NA					VERENA Admin	4/12/2022 2:12pm	pooled swabs/samples	pooled	1	1	1	1
581	581	760	coronavirus infection and diversity in bats in the australasian region	Smith et al.	Ecohealth	2016	30	14	0.466667	Miniopterus australis	alphacoronavirus				HKU8	pooled	longitudinal	RNA	RT-PCR	single	RdRp	NA	faeces or anal swab or intestinal content or oropharyngeal swab	Australia	S	far-north Queensland		NA	NA		2006		2009			Year	NA					VERENA Admin	4/12/2022 2:12pm	pooled swabs/samples	pooled	1	1	1	1
582	582	761	coronavirus infection and diversity in bats in the australasian region	Smith et al.	Ecohealth	2016	154	38	0.246753	Miniopterus australis	alphacoronavirus				HKU8	pooled	longitudinal	RNA	RT-PCR	single	RdRp	NA	faeces or anal swab or intestinal content or oropharyngeal swab	Australia	S	south-east Queensland		NA	NA		2006		2009			Year	NA					VERENA Admin	4/12/2022 2:12pm	pooled swabs/samples	pooled	1	1	1	1
583	583	762	coronavirus infection and diversity in bats in the australasian region	Smith et al.	Ecohealth	2016	59	6	0.101695	Miniopterus schreibersii	alphacoronavirus				HKU8	pooled	longitudinal	RNA	RT-PCR	single	RdRp	NA	faeces or anal swab or intestinal content or oropharyngeal swab	Australia	S	Northern Territory		NA	NA		2006		2009			Year	NA					VERENA Admin	4/12/2022 2:12pm	pooled swabs/samples	pooled	1	1	1	1
584	584	763	coronavirus infection and diversity in bats in the australasian region	Smith et al.	Ecohealth	2016	238	63	0.264706	Miniopterus schreibersii	alphacoronavirus				HKU8	pooled	longitudinal	RNA	RT-PCR	single	RdRp	NA	faeces or anal swab or intestinal content or oropharyngeal swab	Australia	S	south-east Queensland		NA	NA		2006		2009			Year	NA					VERENA Admin	4/12/2022 2:12pm	pooled swabs/samples	pooled	1	1	1	1
588	588	767	coronavirus infection and diversity in bats in the australasian region	Smith et al.	Ecohealth	2016	64	13	0.203125	Myotis macropus	alphacoronavirus					pooled	longitudinal	RNA	RT-PCR	single	RdRp	NA	faeces or anal swab or intestinal content or oropharyngeal swab	Australia	S	south-east Queensland		NA	NA		2006		2009			Year	NA					VERENA Admin	4/12/2022 2:12pm	pooled swabs/samples	pooled	1	1	1	1
593	593	772	coronavirus infection and diversity in bats in the australasian region	Smith et al.	Ecohealth	2016	4	1	0.25	Vespadelus pumilus	alphacoronavirus					pooled	longitudinal	RNA	RT-PCR	single	RdRp	NA	faeces or anal swab or intestinal content or oropharyngeal swab	Australia	S	south-east Queensland		NA	NA		2006		2009			Year	NA					VERENA Admin	4/12/2022 2:12pm	pooled swabs/samples	pooled	1	1	1	1
600	600	836	coronaviruses in south african bats	Geldenhuys et al.	Vector Borne Zoonotic Dis	2013	14	1	0.071429	Miniopterus natalensis	alphacoronavirus			bat	Miniopterus-BtCoV Irene/SA/09	pooled	cross-sectional	RNA	double heminested RT-PCR	multiple	RdRp	NA	faeces or rectal tissue/swab	South Africa	S	Gauteng, Limpopo, North West	Irene Caves (Gauteng, site of positive coronavirus), Peppercorn cave in Modimole (Limpopo), Venterskroon in Thabela thabeng (North West)	NA	NA	2009			NA			Year	NA					VERENA Admin	4/12/2022 2:12pm	faecal, rectal, or anal	pooled	1	1	1	1
602	602	838	coronaviruses in south african bats	Geldenhuys et al.	Vector Borne Zoonotic Dis	2013	2	1	0.5	Mops midas	alphacoronavirus			bat	Mops-BtCoV1364/SA/11	single	cross-sectional	RNA	double heminested RT-PCR	multiple	RdRp	NA	faecal swab	South Africa	S	Limpopo	Makhado,	NA	NA	2011			NA			Year	NA					VERENA Admin	4/12/2022 2:12pm	faecal, rectal, or anal	swab	1	1	1	1
607	607	843	coronaviruses in south african bats	Geldenhuys et al.	Vector Borne Zoonotic Dis	2013	10	1	0.1	Neoromicia capensis	alphacoronavirus			bat	Neo-BtCoV167/SA/07	pooled	cross-sectional	RNA	double heminested RT-PCR	multiple	RdRp	NA	faeces or rectal tissue/swab	South Africa	S	North West, Limpopo, Gauteng	Taung (North West, site of positive coronavirus), Pafuri, Kruger National Park (Limpopo), Free Me rehab (Gauteng)	NA	NA	2007			NA			Year	NA					VERENA Admin	4/12/2022 2:12pm	faecal, rectal, or anal	pooled	1	1	1	1
632	632	871	detection and characterization of distinct alphacoronaviruses in five different bat species in denmark	Lazov et al.	Viruses	2018	40	8	0.2	Myotis daubentonii	alphacoronavirus					repeat	longitudinal	RNA	rtRT-PCR	single	ORF1b	NA	faeces	Denmark	N		Mønsted	NA	NA	2013		October	NA			Fall	NA					VERENA Admin	4/12/2022 2:13pm	faecal, rectal, or anal	faeces	0	1	0	0
633	633	872	detection and characterization of distinct alphacoronaviruses in five different bat species in denmark	Lazov et al.	Viruses	2018	53	9	0.169811	Myotis daubentonii	alphacoronavirus					repeat	longitudinal	RNA	rtRT-PCR	single	ORF1b	NA	faeces	Denmark	N		Mønsted	NA	NA	2014		October	NA			Fall	NA					VERENA Admin	4/12/2022 2:13pm	faecal, rectal, or anal	faeces	0	1	0	0
634	634	873	detection and characterization of distinct alphacoronaviruses in five different bat species in denmark	Lazov et al.	Viruses	2018	4	1	0.25	Myotis daubentonii	alphacoronavirus					repeat	longitudinal	RNA	rtRT-PCR	single	ORF1b	NA	faeces	Denmark	N		Mønsted	NA	NA	2015		April	NA			Spring	NA					VERENA Admin	4/12/2022 2:13pm	faecal, rectal, or anal	faeces	0	0	0	1
635	635	874	detection and characterization of distinct alphacoronaviruses in five different bat species in denmark	Lazov et al.	Viruses	2018	10	6	0.6	Myotis daubentonii	alphacoronavirus					repeat	longitudinal	RNA	rtRT-PCR	single	ORF1b	NA	faeces	Denmark	N		Mønsted	NA	NA	2015		October	NA			Fall	NA					VERENA Admin	4/12/2022 2:13pm	faecal, rectal, or anal	faeces	0	1	0	0
636	636	875	detection and characterization of distinct alphacoronaviruses in five different bat species in denmark	Lazov et al.	Viruses	2018	11	6	0.545455	Myotis daubentonii	alphacoronavirus					repeat	longitudinal	RNA	rtRT-PCR	single	ORF1b	NA	faeces	Denmark	N		Mønsted	NA	NA	2015		November	NA			Fall	NA					VERENA Admin	4/12/2022 2:13pm	faecal, rectal, or anal	faeces	0	1	0	0
638	638	877	detection and characterization of distinct alphacoronaviruses in five different bat species in denmark	Lazov et al.	Viruses	2018	58	13	0.224138	Myotis daubentonii	alphacoronavirus					repeat	longitudinal	RNA	rtRT-PCR	single	ORF1b	NA	faeces	Denmark	N		Mønsted	NA	NA	2016		September	NA			Fall	NA					VERENA Admin	4/12/2022 2:13pm	faecal, rectal, or anal	faeces	0	1	0	0
642	642	881	detection and characterization of distinct alphacoronaviruses in five different bat species in denmark	Lazov et al.	Viruses	2018	2	1	0.5	Myotis dasycneme	alphacoronavirus					repeat	longitudinal	RNA	rtRT-PCR	single	ORF1b	NA	faeces	Denmark	N		Mønsted	NA	NA	2015		April	NA			Spring	NA					VERENA Admin	4/12/2022 2:13pm	faecal, rectal, or anal	faeces	0	0	0	1
643	643	882	detection and characterization of distinct alphacoronaviruses in five different bat species in denmark	Lazov et al.	Viruses	2018	1	1	1	Myotis dasycneme	alphacoronavirus					repeat	longitudinal	RNA	rtRT-PCR	single	ORF1b	NA	faeces	Denmark	N		Mønsted	NA	NA	2015		November	NA			Fall	NA					VERENA Admin	4/12/2022 2:13pm	faecal, rectal, or anal	faeces	0	1	0	0
644	644	883	detection and characterization of distinct alphacoronaviruses in five different bat species in denmark	Lazov et al.	Viruses	2018	6	1	0.166667	Myotis dasycneme	alphacoronavirus					repeat	longitudinal	RNA	rtRT-PCR	single	ORF1b	NA	faeces	Denmark	N		Mønsted	NA	NA	2016		September	NA			Fall	NA					VERENA Admin	4/12/2022 2:13pm	faecal, rectal, or anal	faeces	0	1	0	0
648	648	887	detection and characterization of distinct alphacoronaviruses in five different bat species in denmark	Lazov et al.	Viruses	2018	2	1	0.5	Myotis nattereri	alphacoronavirus					repeat	longitudinal	RNA	rtRT-PCR	single	ORF1b	NA	faeces	Denmark	N		Mønsted	NA	NA	2014		October	NA			Fall	NA					VERENA Admin	4/12/2022 2:13pm	faecal, rectal, or anal	faeces	0	1	0	0
661	661	898	detection and characterization of distinct alphacoronaviruses in five different bat species in denmark	Lazov et al.	Viruses	2018	6	1	0.166667	Pipistrellus pygmaeus	alphacoronavirus					single	cross-sectional	RNA	rtRT-PCR	single	ORF1b	NA	faeces	Denmark	N		Funen, Sollerup forest	NA	NA	2013		August	NA			Summer	NA					VERENA Admin	4/12/2022 2:13pm	faecal, rectal, or anal	faeces	1	0	0	0
662	662	899	detection and characterization of distinct alphacoronaviruses in five different bat species in denmark	Lazov et al.	Viruses	2018	9	1	0.111111	Pipistrellus pygmaeus	alphacoronavirus					single	cross-sectional	RNA	rtRT-PCR	single	ORF1b	NA	roost feces,faeces	Denmark	N		Vadum - mix of individual + floor samples from colony	NA	NA	2014		June	NA			Summer	NA					VERENA Admin	4/12/2022 2:13pm	faecal, rectal, or anal	faeces	1	0	0	0
664	664	1842	detection and characterization of distinct alphacoronaviruses in five different bat species in denmark	Lazov et al.	Viruses	2018	8	4	0.5	Pipistrellus pygmaeus	alphacoronavirus					pooled	cross-sectional	RNA	rtRT-PCR	single	ORF1b	NA	roost feces,faeces	Denmark	N		Borup - 5 individual samples, 3 from floor	NA	NA	2015		September	NA			Fall	NA					VERENA Admin	4/12/2022 2:13pm	faecal, rectal, or anal	faeces	0	1	0	0
669	669	906	detection and characterization of distinct alphacoronaviruses in five different bat species in denmark	Lazov et al.	Viruses	2018	1	1	1	Eptesicus serotinus	alphacoronavirus					single	cross-sectional	RNA	rtRT-PCR	single	ORF1b	NA	faeces	Denmark	N		Tim - 1 individual	NA	NA	2014		June	NA			Summer	NA					VERENA Admin	4/12/2022 2:13pm	faecal, rectal, or anal	faeces	1	0	0	0
670	670	1843	detection and characterization of distinct alphacoronaviruses in five different bat species in denmark	Lazov et al.	Viruses	2018	2	2	1	Eptesicus serotinus	alphacoronavirus					single	cross-sectional	RNA	rtRT-PCR	single	ORF1b	NA	roost feces	Denmark	N		Tim - 2 from floor	NA	NA	2014		June	NA			Summer	NA					VERENA Admin	4/12/2022 2:13pm	faecal, rectal, or anal	faeces	1	0	0	0
672	672	908	detection of polyoma and corona viruses in bats of canada	Misra et al.	J Gen Virol	2009	21	1	0.047619	Myotis lucifugus	alphacoronavirus					single	cross-sectional	RNA	RT-PCR	single	RdRp	NA	pooled tissue (liver/lung/small intestine/brain/kidney/spleen)	Canada	N	Manitoba	St. George Cave	NA	NA	2007			NA		September	Fall	NA					VERENA Admin	4/12/2022 2:13pm	pooled tissue	tissue	0	1	0	0
673	673	909	detection of polyoma and corona viruses in bats of canada	Misra et al.	J Gen Virol	2009	5	1	0.2	Myotis lucifugus	alphacoronavirus					single	cross-sectional	RNA	RT-PCR	single	RdRp	NA	pooled tissue (liver/lung/small intestine/brain/kidney/spleen)	Canada	N	Manitoba	Dale's Cave	NA	NA	2008			NA		May	Spring	NA					VERENA Admin	4/12/2022 2:13pm	pooled tissue	tissue	0	0	0	1
674	674	910	detection of polyoma and corona viruses in bats of canada	Misra et al.	J Gen Virol	2009	5	1	0.2	Myotis lucifugus	alphacoronavirus					single	cross-sectional	RNA	RT-PCR	single	RdRp	NA	pooled tissue (liver/lung/small intestine/brain/kidney/spleen)	Canada	N	Manitoba	Abyss Cave	NA	NA	2008			NA		May	Spring	NA					VERENA Admin	4/12/2022 2:13pm	pooled tissue	tissue	0	0	0	1
677	677	917	detection of severe acute respiratory syndrome-like, middle east respiratory syndrome-like bat coronaviruses and group h rotavirus in faeces of korean bats	Kim et al.	Transbound Emerg Dis	2016	4	2	0.5	Miniopterus schreibersii	alphacoronavirus			bat		single	cross-sectional	RNA	RT-PCR	single	RdRp	NA	faeces	South Korea	N	Munkyung	BGS Cave	NA	NA	2015			NA		December	Winter	NA					VERENA Admin	4/12/2022 2:13pm	faecal, rectal, or anal	faeces	0	0	1	0
680	680	930	detection of specific antibodies to the nucleocapsid protein fragments of severe acute respiratory syndrome-coronavirus and scotophilus bat coronavirus-512 in three insectivorous bat species	Chen YiNing et al.	Taiwan Veterinary Journal	2018	21	10	0.47619	Scotophilus kuhlii	alphacoronavirus			bat	Scotophilus bat CoV-512	pooled	longitudinal	RNA	RT-PCR	single	RdRp	NA	faeces	Taiwan	N	Yunlin	palm at Beigang sugar processing factory trees	NA	NA		2014	September	2015	August		Summer,Fall	2					VERENA Admin	4/12/2022 2:13pm	faecal, rectal, or anal	faeces	1	1	0	0
687	687	2998	detection of the severe acute respiratory syndrome-related coronavirus and alphacoronavirus in the bat population of taiwan	Chen et al.	Zoonoses Public Health	2016	50	3	0.06	Rhinolophus monoceros	alphacoronavirus				Scotophilus bat CoV 512-related lineage	pooled	cross-sectional	RNA	nested RT-PCR	multiple	RdRp	NA	faeces	Taiwan	N	Miaoli, Dili, Dongshan	Woods (Miaoli), irrigation culvert (Dili), irrigation culvert (Dongshan)	121°00'45″E (Miaoli), 120°250 27″E (Dongshan), 120°54'51″E (Dili)	24°25'35″N (Miaoli), 23°19'04″N (Dongshan), 23°48'24″N (Dili)		2013	November	2014	October		Year	3	Y				VERENA Admin	4/26/2022 2:02pm	faecal, rectal, or anal	faeces	1	1	1	1
689	689	2997	detection of the severe acute respiratory syndrome-related coronavirus and alphacoronavirus in the bat population of taiwan	Chen et al.	Zoonoses Public Health	2016	54	7	0.12963	Miniopterus fuliginosus	alphacoronavirus				Scotophilus bat CoV 512-related lineage, Miniopterus bat CoV1A-related lineage	pooled	cross-sectional	RNA	nested RT-PCR	multiple	RdRp	NA	faeces	Taiwan	N	Guihou, Miaoli, Dili, Dongshan	Woods (Guihou), Woods (Miaoli), irrigation culvert (Dili), irrigation culvert (Dongshan)	121°00'45″E (Miaoli), 120°25'27″E (Dongshan), 120°54'51″E (Dili), 121°40'41″E (Guihui)	24°25'35″N (Miaoli), 23°19'04″N (Dongshan), 23°48'24″N (Dili), 25°11'24″N (Guihui)		2013	August	2014	October		Year	6	Y				VERENA Admin	4/26/2022 2:02pm	faecal, rectal, or anal	faeces	1	1	1	1
692	692	939	detection of the severe acute respiratory syndrome-related coronavirus and alphacoronavirus in the bat population of taiwan	Chen et al.	Zoonoses Public Health	2016	10	1	0.1	Kerivoula titania	alphacoronavirus				Scotophilus bat CoV 512-related lineage	pooled	cross-sectional	RNA	nested RT-PCR	multiple	RdRp	NA	faeces	Taiwan	N	Dong'ao, Nan'ao, Miaoli	Woods	121°49'53″E (Dong'ao), 121°46'2″E (Nan'ao), 121°00'45″E (Miaoli)	24°31' 55″N (Dong'ao), 24°31'9″N (Nan'ao), 24°25'35″N (Miaoli)		2013	September	2014	October		Year	4	Y				VERENA Admin	4/26/2022 2:06pm	faecal, rectal, or anal	faeces	1	1	1	1
705	705	2999	detection of the severe acute respiratory syndrome-related coronavirus and alphacoronavirus in the bat population of taiwan	Chen et al.	Zoonoses Public Health	2016	48	11	0.229167	Scotophilus kuhlii	alphacoronavirus				Scotophilus bat CoV 512-related lineage	pooled	cross-sectional	RNA	nested RT-PCR	multiple	RdRp	NA	faeces	Taiwan	N	Jhutang, Beigang	palm trees in an elementary school (Jhutang), palm trees in a sugar factory (Beigang)	120°23'12″E (Jhutang), 120°17'51″E (Beigang)	23°50'51″N (Jhutang), 23°34'05″N (Beigang)		2013	September	2014	September		Year	2	Y				VERENA Admin	4/26/2022 2:05pm	faecal, rectal, or anal	faeces	1	1	1	1
706	706	952	detection of the severe acute respiratory syndrome-related coronavirus and alphacoronavirus in the bat population of taiwan	Chen et al.	Zoonoses Public Health	2016	3	1	0.333333	Submyotodon latirostris	alphacoronavirus				Miniopterus bat CoV1A-related lineage	pooled	cross-sectional	RNA	nested RT-PCR	multiple	RdRp	NA	faeces	Taiwan	N	Nan'ao, Miaoli	Woods	121°46'2″E (Nan'ao), 121°00'45″E (Miaoli)	24°31'9″N (Nan'ao), 24°25'35″N (Miaoli)		2014	June	2014	October		Summer,Fall	3	Y				VERENA Admin	4/26/2022 2:07pm	faecal, rectal, or anal	faeces	1	1	0	0
718	718	967	discovery and genetic analysis of novel coronaviruses in least horseshoe bats in southwestern china	Wang et al.	Emerg Microbes Infect	2017	10	1	0.1	Rhinolophus pusillus	alphacoronavirus					single	cross-sectional	RNA	RT-PCR	single	RdRp	NA	faeces	China	N	Yunnan	Mangshi	NA	NA	2012			NA			Year	NA					VERENA Admin	4/12/2022 2:17pm	faecal, rectal, or anal	faeces	1	1	1	1
742	742	1002	distant relatives of severe acute respiratory syndrome coronavirus and close relatives of human coronavirus 229e in bats, ghana	Pfefferle et al.	Emerg Infect Dis	2009	40	4	0.1	Hipposideros caffer ruber	alphacoronavirus					single	cross-sectional	RNA	nested RT-PCR	multiple	RdRp	NA	faeces	Ghana	N	Kwamang	Cave Kwamang	1°16'W	6°58'N	2008			NA		February	Winter	NA					VERENA Admin	4/25/2022 1:05pm	faecal, rectal, or anal	faeces	0	0	1	0
747	747	1006	distant relatives of severe acute respiratory syndrome coronavirus and close relatives of human coronavirus 229e in bats, ghana	Pfefferle et al.	Emerg Infect Dis	2009	11	1	0.090909	Hipposideros caffer ruber	alphacoronavirus					single	cross-sectional	RNA	nested RT-PCR	multiple	RdRp	NA	faeces	Ghana	N	Booyem, Brong-Ahafo	Cave Booyem B	1°59'33.5"W	7°43'25.7"N	2008			NA		February	Winter	NA					VERENA Admin	4/12/2022 2:17pm	faecal, rectal, or anal	faeces	0	0	1	0
764	764	1031	identification of a novel coronavirus in bats	Poon et al.	Journal of Virology	2005	16	1	0.0625	Miniopterus magnater	alphacoronavirus			bat		pooled	cross-sectional	RNA	RT-PCR	single	RdRp	NA	respiratory swab	China	N	Hong Kong	three different geographic locations	NA	NA		2003		2004		Summer	Summer	NA	N	Y, natural reservoirs or country parks	N		VERENA Admin	4/12/2022 2:17pm	lung or respiratory	swab	1	0	0	0
765	765	1032	identification of a novel coronavirus in bats	Poon et al.	Journal of Virology	2005	16	2	0.125	Miniopterus magnater	alphacoronavirus			bat		pooled	cross-sectional	RNA	RT-PCR	single	RdRp	NA	fecal swab	China	N	Hong Kong	three different geographic locations	NA	NA		2003		2004		Summer	Summer	NA	N	Y, natural reservoirs or country parks	N		VERENA Admin	4/12/2022 2:17pm	faecal, rectal, or anal	swab	1	0	0	0
766	766	1033	identification of a novel coronavirus in bats	Poon et al.	Journal of Virology	2005	19	5	0.263158	Miniopterus pusillus	alphacoronavirus			bat		pooled	cross-sectional	RNA	RT-PCR	single	RdRp	NA	respiratory swab	China	N	Hong Kong	three different geographic locations	NA	NA		2003		2004		Summer	Summer	NA	N	Y, natural reservoirs or country parks	N		VERENA Admin	4/12/2022 2:17pm	lung or respiratory	swab	1	0	0	0
767	767	1034	identification of a novel coronavirus in bats	Poon et al.	Journal of Virology	2005	19	12	0.631579	Miniopterus pusillus	alphacoronavirus			bat		pooled	cross-sectional	RNA	RT-PCR	single	RdRp	NA	fecal swab	China	N	Hong Kong	three different geographic locations	NA	NA		2003		2004		Summer	Summer	NA	N	Y, natural reservoirs or country parks	N		VERENA Admin	4/12/2022 2:17pm	faecal, rectal, or anal	swab	1	0	0	0
768	768	1035	identification of a novel coronavirus in bats	Poon et al.	Journal of Virology	2005	4	1	0.25	Miniopterus schreibersii	alphacoronavirus			bat		pooled	cross-sectional	RNA	RT-PCR	single	RdRp	NA	respiratory swab	China	N	Hong Kong	three different geographic locations	NA	NA		2003		2004		Summer	Summer	NA	N	Y, natural reservoirs or country parks	N		VERENA Admin	4/12/2022 2:17pm	lung or respiratory	swab	1	0	0	0
769	769	1036	identification of a novel coronavirus in bats	Poon et al.	Journal of Virology	2005	4	1	0.25	Miniopterus schreibersii	alphacoronavirus			bat		pooled	cross-sectional	RNA	RT-PCR	single	RdRp	NA	fecal swab	China	N	Hong Kong	three different geographic locations	NA	NA		2003		2004		Summer	Summer	NA	N	Y, natural reservoirs or country parks	N		VERENA Admin	4/12/2022 2:17pm	faecal, rectal, or anal	swab	1	0	0	0
795	795	2703	identification of alpha and beta coronavirus in wildlife species in france: bats, rodents, rabbits, and hedgehogs	Monchatre-leroy et al.	Viruses-basel	2017	11	2	0.181818	Myotis emarginatus	alphacoronavirus					pooled	cross-sectional	RNA	RT-PCR	single	RdRp	NA	intestines	France	N		74 of the 100 French administrative departments (positive in East of France)	NA	NA	2014			NA			Year	NA	N	N	N		VERENA Admin	4/12/2022 2:18pm	intestine	tissue	1	1	1	1
800	800	1059	identification of alpha and beta coronavirus in wildlife species in france: bats, rodents, rabbits, and hedgehogs	Monchatre-leroy et al.	Viruses-basel	2017	1	1	1	Myotis nattereri	alphacoronavirus					pooled	cross-sectional	RNA	RT-PCR	single	RdRp	NA	intestines	France	N		74 of the 100 French administrative departments (positive in North of France)	NA	NA	2015			NA			Year	NA	N	N	N		VERENA Admin	4/12/2022 2:18pm	intestine	tissue	1	1	1	1
813	813	2713	identification of alpha and beta coronavirus in wildlife species in france: bats, rodents, rabbits, and hedgehogs	Monchatre-leroy et al.	Viruses-basel	2017	127	4	0.031496	Pipistrellus pipistrellus	alphacoronavirus					pooled	cross-sectional	RNA	RT-PCR	single	RdRp	NA	intestines	France	N		74 of the 100 French administrative departments	NA	NA	2014			NA			Year	NA	N	N	N		VERENA Admin	4/12/2022 2:18pm	intestine	tissue	1	1	1	1
814	814	2714	identification of alpha and beta coronavirus in wildlife species in france: bats, rodents, rabbits, and hedgehogs	Monchatre-leroy et al.	Viruses-basel	2017	78	1	0.012821	Pipistrellus pipistrellus	alphacoronavirus					pooled	cross-sectional	RNA	RT-PCR	single	RdRp	NA	intestines	France	N		74 of the 100 French administrative departments	NA	NA	2015			NA			Year	NA	N	N	N		VERENA Admin	4/12/2022 2:18pm	intestine	tissue	1	1	1	1
833	833	1073	identification of alpha and beta coronavirus in wildlife species in france: bats, rodents, rabbits, and hedgehogs	Monchatre-leroy et al.	Viruses-basel	2017	1	1	1	Miniopterus schreibersii	alphacoronavirus					pooled	cross-sectional	RNA	RT-PCR	single	RdRp	NA	intestines	France	N		74 of the 100 French administrative departments (2 areas in the South and East of France)	NA	NA	2014			NA			Year	NA	N	N	N		VERENA Admin	4/12/2022 2:18pm	intestine	tissue	1	1	1	1
834	834	2726	identification of alpha and beta coronavirus in wildlife species in france: bats, rodents, rabbits, and hedgehogs	Monchatre-leroy et al.	Viruses-basel	2017	4	1	0.25	Miniopterus schreibersii	alphacoronavirus					pooled	cross-sectional	RNA	RT-PCR	single	RdRp	NA	intestines	France	N		74 of the 100 French administrative departments (2 areas in the South and East of France)	NA	NA	2015			NA			Year	NA	N	N	N		VERENA Admin	4/12/2022 2:18pm	intestine	tissue	1	1	1	1
836	836	1075	identification of diverse alphacoronaviruses and genomic characterization of a novel severe acute respiratory syndrome-like coronavirus from bats in china	He et al.	J Virol	2014	32	2	0.0625	Rhinolophus ferrumequinum	alphacoronavirus				hipposideros bat coronavirus	single	cross-sectional	RNA	nested RT-PCR	multiple	RdRp	NA	rectal swab	China	N	Yunnan	Bingchuan	NA	NA	2011			NA			Year	NA	N	N	Y, , coinfection with different alphacoronaviruses did exist within a bat population in one location		VERENA Admin	4/12/2022 2:18pm	faecal, rectal, or anal	swab	1	1	1	1
837	837	1076	identification of diverse alphacoronaviruses and genomic characterization of a novel severe acute respiratory syndrome-like coronavirus from bats in china	He et al.	J Virol	2014	30	1	0.033333	Rhinolophus ferrumequinum	alphacoronavirus				hipposideros bat coronavirus	single	cross-sectional	RNA	nested RT-PCR	multiple	RdRp	NA	rectal swab	China	N	Yunnan	Jinghong	NA	NA	2011			NA			Year	NA	N	N	Y, , coinfection with different alphacoronaviruses did exist within a bat population in one location		VERENA Admin	4/12/2022 2:18pm	faecal, rectal, or anal	swab	1	1	1	1
840	840	1079	identification of diverse alphacoronaviruses and genomic characterization of a novel severe acute respiratory syndrome-like coronavirus from bats in china	He et al.	J Virol	2014	4	1	0.25	Rhinolophus hipposideros	alphacoronavirus				hipposideros bat coronavirus	single	cross-sectional	RNA	nested RT-PCR	multiple	RdRp	NA	rectal swab	China	N	Yunnan	Jinghong	NA	NA	2011			NA			Year	NA	N	N	Y, , coinfection with different alphacoronaviruses did exist within a bat population in one location		VERENA Admin	4/12/2022 2:18pm	faecal, rectal, or anal	swab	1	1	1	1
842	842	1081	identification of diverse alphacoronaviruses and genomic characterization of a novel severe acute respiratory syndrome-like coronavirus from bats in china	He et al.	J Virol	2014	83	11	0.13253	Myotis davidii	alphacoronavirus				myotis 5/miniopterus 1/myotis HKU6-like, myotis 4	single	cross-sectional	RNA	nested RT-PCR	multiple	RdRp	NA	rectal swab	China	N	Yunnan	Xiangyun	NA	NA	2011			NA			Year	NA	N	N	Y, , coinfection with different alphacoronaviruses did exist within a bat population in one location		VERENA Admin	4/12/2022 2:18pm	faecal, rectal, or anal	swab	1	1	1	1
843	843	2695	identification of diverse alphacoronaviruses and genomic characterization of a novel severe acute respiratory syndrome-like coronavirus from bats in china	He et al.	J Virol	2014	22	2	0.090909	Myotis daubentonii	alphacoronavirus				myotis 5/myotis 4	single	cross-sectional	RNA	nested RT-PCR	multiple	RdRp	NA	rectal swab	China	N	Yunnan	Xiangyun	NA	NA	2011			NA			Year	NA	N	N	Y, , coinfection with different alphacoronaviruses did exist within a bat population in one location		VERENA Admin	4/12/2022 2:18pm	faecal, rectal, or anal	swab	1	1	1	1
844	844	2696	identification of diverse alphacoronaviruses and genomic characterization of a novel severe acute respiratory syndrome-like coronavirus from bats in china	He et al.	J Virol	2014	64	5	0.078125	Myotis daubentonii	alphacoronavirus				myotis 5/myotis HKU-6 like/myotis 4	single	cross-sectional	RNA	nested RT-PCR	multiple	RdRp	NA	rectal swab	China	N	Yunnan	Bingchuan	NA	NA	2011			NA			Year	NA	N	N	Y, , coinfection with different alphacoronaviruses did exist within a bat population in one location		VERENA Admin	4/12/2022 2:18pm	faecal, rectal, or anal	swab	1	1	1	1
852	852	1089	insectivorous bats carry host specific astroviruses and coronaviruses across different regions in germany	Fischer et al.	Infect Genet Evol	2016	321	1	0.003115	Myotis bechsteinii	alphacoronavirus					pooled	longitudinal	RNA	hemi-nested RT-PCR	multiple	RdRp	NA	"saliva, faeces, and urine samples"	Germany	N	Bavaria		NA	NA		2011	May	2014	May		Year	NA	N	Y, bat boxes in forest	Y, AstV, PmV, CoV		VERENA Admin	4/12/2022 2:18pm	pooled swabs/samples	pooled	1	1	1	1
857	857	1094	insectivorous bats carry host specific astroviruses and coronaviruses across different regions in germany	Fischer et al.	Infect Genet Evol	2016	22	2	0.090909	Pipistrellus nathusii	alphacoronavirus					pooled	longitudinal	RNA	hemi-nested RT-PCR	multiple	RdRp	NA	"saliva, faeces, and urine samples"	Germany	N	Mecklenburg Western Pomerania		NA	NA		2012	July	2013	July		Year	NA	N	Y, bat boxes in forest	Y, AstV, PmV, CoV		VERENA Admin	4/12/2022 2:18pm	pooled swabs/samples	pooled	1	1	1	1
859	859	1096	insectivorous bats carry host specific astroviruses and coronaviruses across different regions in germany	Fischer et al.	Infect Genet Evol	2016	12	2	0.166667	Pipistrellus pygmaeus	alphacoronavirus					pooled	longitudinal	RNA	hemi-nested RT-PCR	multiple	RdRp	NA	"saliva, faeces, and urine samples"	Germany	N	Mecklenburg Western Pomerania		NA	NA		2012	July	2013	July		Year	NA	N	Y, bat boxes in forest	Y, AstV, PmV, CoV		VERENA Admin	4/12/2022 2:18pm	pooled swabs/samples	pooled	1	1	1	1
860	860	1097	insectivorous bats carry host specific astroviruses and coronaviruses across different regions in germany	Fischer et al.	Infect Genet Evol	2016	74	6	0.081081	Myotis nattereri	alphacoronavirus					pooled	longitudinal	RNA	hemi-nested RT-PCR	multiple	RdRp	NA	"saliva, faeces, and urine samples"	Germany	N	North Rhine Westphalia		NA	NA	2014		July	NA	September		Summer,Fall	NA	N	Y, cow barns	Y, AstV, PmV, CoV		VERENA Admin	4/12/2022 2:18pm	pooled swabs/samples	pooled	1	1	0	0
879	879	2920	middle east respiratory syndrome coronavirus in bats, saudi arabia	Memish et al.	Emerg Infect Dis	2013	25	1	0.04	Taphozous perforates	alphacoronavirus				bovine respiratory CoV or Kenya bat CoV BtKY86	single	cross-sectional	RNA	PCR	single	RdRp	NA	fecal pellets	Saudi Arabia	N	Bisha	Bisha ruins	NA	NA	2012			NA		October	Fall	NA	N	Y	N		VERENA Admin	4/12/2022 2:19pm	faecal, rectal, or anal	faeces	0	1	0	0
882	882	1131	middle east respiratory syndrome coronavirus in bats, saudi arabia	Memish et al.	Emerg Infect Dis	2013	10	1	0.1	Taphozous perforates	alphacoronavirus				bovine respiratory CoV or Kenya bat CoV BtKY86	single	cross-sectional	RNA	PCR	single	RdRp	NA	roost feces	Saudi Arabia	N	Bisha	Bisha ruins	NA	NA	2012			NA		October	Fall	NA	N	Y	N		VERENA Admin	4/12/2022 2:19pm	faecal, rectal, or anal	faeces	0	1	0	0
885	885	2921	middle east respiratory syndrome coronavirus in bats, saudi arabia	Memish et al.	Emerg Infect Dis	2013	25	4	0.16	Eidolon helvum	alphacoronavirus				Kenya bat CoV BtKY86	single	cross-sectional	RNA	PCR	single	RdRp	NA	fecal pellets	Saudi Arabia	N	Bisha	Bisha town center	NA	NA	2012			NA		October	Fall	NA	N	Y	N		VERENA Admin	4/12/2022 2:19pm	faecal, rectal, or anal	faeces	0	1	0	0
905	905	2962	middle east respiratory syndrome coronavirus in bats, saudi arabia	Memish et al.	Emerg Infect Dis	2013	209	90	0.430622	Rhinopoma hardwickii	alphacoronavirus				canine coronavirus (5), miniopterus bat coronavirus (2), chaerephron bat coronavirus (84)	single	cross-sectional	RNA	PCR	single	RdRp	NA	roost feces	Saudi Arabia	N	Bisha	Greater Bisha area	NA	NA	2013			NA		April	Spring	NA	N	Y	N		VERENA Admin	4/25/2022 8:56pm	faecal, rectal, or anal	faeces	0	0	0	1
908	908	1155	middle east respiratory syndrome coronavirus in bats, saudi arabia	Memish et al.	Emerg Infect Dis	2013	263	126	0.479087	Pipistrellus kuhlii	alphacoronavirus				P.kuh-Spain (69), canine coronavirus (3), P.pyg/Germany (37), HCoV NL63 (1), Rousettus CoV HKU10 (2), porcine epidemic diarrhea virus (11), Cardioderma CoV (2), Hipposideros CoV HKU10 (1)	single	cross-sectional	RNA	PCR	single	RdRp	NA	roost feces	Saudi Arabia	N	Unaizah	Greater Unaizah area	NA	NA	2013			NA		April	Spring	NA	N	Y	N		VERENA Admin	4/25/2022 9:00pm	faecal, rectal, or anal	faeces	0	0	0	1
911	911	1160	molecular detection of viruses in kenyan bats and discovery of novel astroviruses, caliciviruses and rotaviruses	Waruhiu et al.	Virol Sin	2017	33	2	0.060606	Hipposideros caffer	alphacoronavirus					pooled	cross-sectional	RNA	RT-PCR	single	RdRp	NA	faecal samples	Kenya	N	Taita		NA	NA		2012	November	2015	November		Year	NA	N	Y, high level of human-bat interaction	Y, Astroviruses, Calicivirus, Coronavirus, Paramyxovirus, Rotavirus		VERENA Admin	4/26/2022 2:30pm	faecal, rectal, or anal	faeces	1	1	1	1
912	912	1164	molecular detection of viruses in kenyan bats and discovery of novel astroviruses, caliciviruses and rotaviruses	Waruhiu et al.	Virol Sin	2017	150	22	0.146667	Otomops martiensseni	alphacoronavirus					pooled	cross-sectional	RNA	RT-PCR	single	RdRp	NA	faecal samples	Kenya	N	Kajiado		NA	NA		2012	November	2015	November		Year	NA	N	Y, high level of human-bat interaction	Y, Astroviruses, Calicivirus, Coronavirus, Paramyxovirus, Rotavirus		VERENA Admin	4/26/2022 2:31pm	faecal, rectal, or anal	faeces	1	1	1	1
921	921	1177	molecular diversity of coronaviruses in bats	Woo et al.	Virology	2006	51	1	0.019608	Miniopterus magnater	alphacoronavirus				Bat-CoV HKU7	pooled	cross-sectional	RNA	RT-PCR	single	RdRp	NA	anal swab,nasopharyngeal swabs	China	N	Hong Kong	New territories	NA	NA		2004	April	2005	July		Year	NA	N	Y, rural areas	N		VERENA Admin	4/12/2022 2:19pm	pooled swabs/samples	swab	1	1	1	1
922	922	1178	molecular diversity of coronaviruses in bats	Woo et al.	Virology	2006	25	4	0.16	Miniopterus pusillus	alphacoronavirus				Bat-CoV HKU8 (n=1) and previously reported virus (n=3)	pooled	cross-sectional	RNA	RT-PCR	single	RdRp	NA	anal swab,nasopharyngeal swabs	China	N	Hong Kong	New territories	NA	NA		2004	April	2005	July		Year	NA	N	Y, rural areas	N		VERENA Admin	4/12/2022 2:19pm	pooled swabs/samples	swab	1	1	1	1
924	924	1180	molecular diversity of coronaviruses in bats	Woo et al.	Virology	2006	23	1	0.043478	Myotis ricketti	alphacoronavirus				Bat-Cov HKU6	pooled	cross-sectional	RNA	RT-PCR	single	RdRp	NA	anal swab,nasopharyngeal swabs	China	N	Hong Kong		NA	NA		2004	April	2005	July		Year	NA	N	Y, rural areas	N		VERENA Admin	4/12/2022 2:19pm	pooled swabs/samples	swab	1	1	1	1
928	928	1184	molecular diversity of coronaviruses in bats	Woo et al.	Virology	2006	118	2	0.016949	Rhinolophus sinicus	alphacoronavirus				Bat-CoV HKU2	pooled	cross-sectional	RNA	RT-PCR	single	RdRp	NA	anal swab,nasopharyngeal swabs	China	N	Hong Kong	New territories, Hong Kong Island	NA	NA		2004	April	2005	July		Year	NA	N	Y, rural areas	N		VERENA Admin	4/25/2022 2:47pm	pooled swabs/samples	swab	1	1	1	1
964	964	1219	molecular survey of rna viruses in hungarian bats: discovering novel astroviruses, coronaviruses, and caliciviruses	Kemenesi et al.	Vector Borne Zoonotic Dis	2014	12	1	0.083333	Rhinolophus ferrumequinum	alphacoronavirus					pooled	cross-sectional	RNA	RT-PCR,semi-nested RT-PCR,nested RT-PCR	multiple	RdRp	NA	faeces	Hungary	N		1, 2 (positive), 4, 26, 40	NA	NA		2012		2013			Year	NA	N	Y, natural foraging habitats	Yes, AstV, CoV, CalV		VERENA Admin	4/12/2022 2:19pm	faecal, rectal, or anal	faeces	1	1	1	1
965	965	1220	molecular survey of rna viruses in hungarian bats: discovering novel astroviruses, coronaviruses, and caliciviruses	Kemenesi et al.	Vector Borne Zoonotic Dis	2014	3	1	0.333333	Rhinolophus hipposideros	alphacoronavirus					pooled	cross-sectional	RNA	RT-PCR,semi-nested RT-PCR,nested RT-PCR	multiple	RdRp	NA	faeces	Hungary	N		2 (positive)	NA	NA		2012		2013			Year	NA	N	Y, natural foraging habitats	Yes, AstV, CoV, CalV		VERENA Admin	4/12/2022 2:19pm	faecal, rectal, or anal	faeces	1	1	1	1
973	973	1228	molecular survey of rna viruses in hungarian bats: discovering novel astroviruses, coronaviruses, and caliciviruses	Kemenesi et al.	Vector Borne Zoonotic Dis	2014	81	1	0.012346	Myotis daubentonii	alphacoronavirus					pooled	cross-sectional	RNA	RT-PCR,semi-nested RT-PCR,nested RT-PCR	multiple	RdRp	NA	faeces	Hungary	N		1 (positive), 2, 3, 4, 12, 13, 14, 15, 17, 18, 21, 22, 25, 27, 31, 33, 34, 37, 38, 40, 41, 43, 44	NA	NA		2012		2013			Year	NA	N	Y, natural foraging habitats	Yes, AstV, CoV, CalV		VERENA Admin	4/12/2022 2:19pm	faecal, rectal, or anal	faeces	1	1	1	1
975	975	1230	molecular survey of rna viruses in hungarian bats: discovering novel astroviruses, coronaviruses, and caliciviruses	Kemenesi et al.	Vector Borne Zoonotic Dis	2014	29	1	0.034483	Myotis myotis	alphacoronavirus					pooled	cross-sectional	RNA	RT-PCR,semi-nested RT-PCR,nested RT-PCR	multiple	RdRp	NA	faeces	Hungary	N		1, 3, 4, 6, 10, 12, 13, 14 (positive), 24, 42, 45	NA	NA		2012		2013			Year	NA	N	Y, natural foraging habitats	Yes, AstV, CoV, CalV		VERENA Admin	4/12/2022 2:19pm	faecal, rectal, or anal	faeces	1	1	1	1
977	977	1232	molecular survey of rna viruses in hungarian bats: discovering novel astroviruses, coronaviruses, and caliciviruses	Kemenesi et al.	Vector Borne Zoonotic Dis	2014	37	1	0.027027	Myotis nattereri	alphacoronavirus					pooled	cross-sectional	RNA	RT-PCR,semi-nested RT-PCR,nested RT-PCR	multiple	RdRp	NA	faeces	Hungary	N		3, 4 (positive), 10, 12, 13, 14, 15, 21, 31, 35	NA	NA		2012		2013			Year	NA	N	Y, natural foraging habitats	Yes, AstV, CoV, CalV		VERENA Admin	4/12/2022 2:19pm	faecal, rectal, or anal	faeces	1	1	1	1
983	983	1238	molecular survey of rna viruses in hungarian bats: discovering novel astroviruses, coronaviruses, and caliciviruses	Kemenesi et al.	Vector Borne Zoonotic Dis	2014	6	2	0.333333	Pipistrellus pygmaeus	alphacoronavirus					pooled	cross-sectional	RNA	RT-PCR,semi-nested RT-PCR,nested RT-PCR	multiple	RdRp	NA	faeces	Hungary	N		6, 19, 44 (positive)	NA	NA		2012		2013			Year	NA	N	Y, natural foraging habitats	Yes, AstV, CoV, CalV		VERENA Admin	4/12/2022 2:19pm	faecal, rectal, or anal	faeces	1	1	1	1
987	987	1242	new alphacoronavirus in mystacina tuberculata bats, new zealand	Hall et al.	Emerg Infect Dis	2014	4	4	1	Mystacina tuberculata	alphacoronavirus				Mystacina bat CoV/New Zealand/2013	pooled	cross-sectional	RNA	RT-PCR	single	RdRp	NA	guano	New Zealand	S	Whenua hou		167°38′E	46°47′S		2008		2013			Year	NA	N	Y, undisturbed	N		VERENA Admin	4/12/2022 2:19pm	faecal, rectal, or anal	faeces	1	1	1	1
997	997	1252	novel alphacoronaviruses and paramyxoviruses cocirculate with type 1 and severe acute respiratory system (sars)-related betacoronaviruses in synanthropic bats of luxembourg	Pauly et al.	Appl Environ Microbiol	2017	44	8	0.181818	Myotis emarginatus	alphacoronavirus					single	cross-sectional	RNA	nested RT-PCR	multiple	RdRp	NA	faeces	Luxembourg	N	Lintgen		NA	NA	2016			NA		June	Summer	NA	N	Y, unclear	Y, PV & CoV (none detected)		VERENA Admin	4/12/2022 2:19pm	faecal, rectal, or anal	faeces	1	0	0	0
998	998	1253	novel alphacoronaviruses and paramyxoviruses cocirculate with type 1 and severe acute respiratory system (sars)-related betacoronaviruses in synanthropic bats of luxembourg	Pauly et al.	Appl Environ Microbiol	2017	44	1	0.022727	Myotis emarginatus	alphacoronavirus					single	cross-sectional	RNA	nested RT-PCR	multiple	RdRp	NA	faeces	Luxembourg	N	Ettelbruck		NA	NA	2016			NA		June	Summer	NA	N	Y, unclear	Y, PV & CoV (none detected)		VERENA Admin	4/12/2022 2:19pm	faecal, rectal, or anal	faeces	1	0	0	0
1006	1006	1269	novel bat alphacoronaviruses in southern china support chinese horseshoe bats as an important reservoir for potential novel coronaviruses	Lau et al.	Viruses	2019	182	2	0.010989	Hipposideros pomona	alphacoronavirus				Hi-BatCoV HKU10	pooled	cross-sectional	RNA	RT-PCR	single	RdRp	NA	oral swab,alimentary specimen	China	N	Hong Kong, Guangdong	Tai Lam-Shek Kong (HK)	NA	NA		2013		2015			Year	NA	N	Y, mentions cities, unclear	N		VERENA Admin	4/12/2022 2:20pm	pooled swabs/samples	pooled	1	1	1	1
1013	1013	1276	novel bat alphacoronaviruses in southern china support chinese horseshoe bats as an important reservoir for potential novel coronaviruses	Lau et al.	Viruses	2019	93	1	0.010753	Myotis ricketti	alphacoronavirus				CoV-37	pooled	cross-sectional	RNA	RT-PCR	single	RdRp	NA	oral swab,alimentary specimen	China	N	Hong Kong	Lin Ma Hang Lead Mine, Sai Kung	NA	NA		2013		2015			Year	NA	N	Y, mentions cities, unclear	N		VERENA Admin	4/12/2022 2:20pm	pooled swabs/samples	pooled	1	1	1	1
1020	1020	1283	novel bat alphacoronaviruses in southern china support chinese horseshoe bats as an important reservoir for potential novel coronaviruses	Lau et al.	Viruses	2019	272	7	0.025735	Rhinolophus sinicus	alphacoronavirus				Rs-BatCoV HKU32	pooled	cross-sectional	RNA	RT-PCR	single	RdRp	NA	oral swab,alimentary specimen	China	N	Hong Kong, Guizhou	Tai Lam-Shek Kong (HK)	NA	NA		2013		2015			Year	NA	N	Y, mentions cities, unclear	N		VERENA Admin	4/12/2022 2:20pm	pooled swabs/samples	pooled	1	1	1	1
1023	1023	1285	novel bat alphacoronaviruses in southern china support chinese horseshoe bats as an important reservoir for potential novel coronaviruses	Lau et al.	Viruses	2019	104	1	0.009615	Tylonycteris robustula	alphacoronavirus				Tr-BatCoV HKU33	single	cross-sectional	RNA	RT-PCR	single	RdRp	NA	oral swab,alimentary specimen	China	N	Guizhou		NA	NA		2013		2015			Year	NA	N	Y, mentions cities, unclear	N		VERENA Admin	4/12/2022 2:20pm	pooled swabs/samples	pooled	1	1	1	1
1025	1025	2931	novel coronaviruses, astroviruses, adenoviruses and circoviruses in insectivorous bats from northern china	Han et al.	Zoonoses Public Health	2017	26	2	0.076923	Eptesicus serotinus	alphacoronavirus					pooled	cross-sectional	RNA	RT-PCR	single	RdRp	NA	intestines,spleen	China	N	Shandong	Mengyin County (various habitats including karst, caves, city sewers, houses)	NA	NA	2015		March	NA	October		Spring,Summer,Fall	NA	N	Y, karst caves, city sewers and human houses in Mengyin County, Shandong Province	Y		VERENA Admin	4/29/2022 12:12pm	pooled tissue	tissue	1	1	0	1
1026	1026	1287	novel coronaviruses, astroviruses, adenoviruses and circoviruses in insectivorous bats from northern china	Han et al.	Zoonoses Public Health	2017	34	6	0.176471	Myotis fimbriatus	alphacoronavirus					pooled	cross-sectional	RNA	RT-PCR	single	RdRp	NA	intestines,spleen	China	N	Shandong	Mengyin County (various habitats including karst, caves, city sewers, houses)	NA	NA	2015		March	NA	October		Spring,Summer,Fall	NA	N	Y, karst caves, city sewers and human houses in Mengyin County, Shandong Province	Y		VERENA Admin	4/29/2022 12:12pm	pooled tissue	tissue	1	1	0	1
1027	1027	1289	novel coronaviruses, astroviruses, adenoviruses and circoviruses in insectivorous bats from northern china	Han et al.	Zoonoses Public Health	2017	10	2	0.2	Myotis ricketti	alphacoronavirus					pooled	cross-sectional	RNA	RT-PCR	single	RdRp	NA	intestines,spleen	China	N	Shandong	Mengyin County (various habitats including karst, caves, city sewers, houses)	NA	NA	2015		March	NA	October		Spring,Summer,Fall	NA	N	Y, karst caves, city sewers and human houses in Mengyin County, Shandong Province	Y		VERENA Admin	4/29/2022 12:12pm	pooled tissue	tissue	1	1	0	1
1030	1030	1292	novel coronaviruses, astroviruses, adenoviruses and circoviruses in insectivorous bats from northern china	Han et al.	Zoonoses Public Health	2017	14	1	0.071429	Rhinolophus pusillus	alphacoronavirus					pooled	cross-sectional	RNA	RT-PCR	single	RdRp	NA	intestines,spleen	China	N	Shandong	Mengyin County (various habitats including karst, caves, city sewers, houses)	NA	NA	2015		March	NA	October		Spring,Summer,Fall	NA	N	Y, karst caves, city sewers and human houses in Mengyin County, Shandong Province	Y		VERENA Admin	4/29/2022 12:12pm	pooled tissue	tissue	1	1	0	1
1031	1031	1293	persistent infections support maintenance of a coronavirus in a population of australian bats (myotis macropus)	Jeong et al.	Epidemiol Infect	2017	52	28	0.538462	Myotis macropus	alphacoronavirus					pooled	longitudinal	RNA	RT-PCR	single	RdRp	NA	fecal pellets,anal swab	Australia	S	Queensland	lifting holes of a bridge	NA	NA	2009		January	NA	March	Winter	Summer	9	N	N	N		VERENA Admin	4/29/2022 11:36am	faecal, rectal, or anal	pooled	1	0	0	0
1038	1038	1300	prevalence and genetic diversity of coronaviruses in bats from china	Tang et al.	Journal of Virology	2006	48	1	0.020833	Rhinolophus pearsoni	alphacoronavirus				BtCoV/970/06	pooled	cross-sectional	RNA	RT-PCR	single	RdRp	NA	anal swab	China	N	Shandong (positive)	10 sites total, 1 site positive	NA	NA		2004	November	2006	March		Year	NA	N	Y, unclear	N		VERENA Admin	4/12/2022 2:20pm	faecal, rectal, or anal	swab	1	1	1	1
1051	1051	1313	prevalence and genetic diversity of coronaviruses in bats from china	Tang et al.	Journal of Virology	2006	43	5	0.116279	Scotophilus kuhlii	alphacoronavirus				BtCoV/512/05	pooled	cross-sectional	RNA	RT-PCR	single	RdRp	NA	anal swab	China	N	Hainan (positive)	2 sites total, 1 site positive	NA	NA		2004	November	2006	March		Year	NA	N	Y, unclear	N		VERENA Admin	4/25/2022 5:42pm	faecal, rectal, or anal	swab	1	1	1	1
1054	1054	1316	prevalence and genetic diversity of coronaviruses in bats from china	Tang et al.	Journal of Virology	2006	53	13	0.245283	Myotis ricketti	alphacoronavirus				BtCov/821/05, BtCoV/701/05	pooled	cross-sectional	RNA	RT-PCR	single	RdRp	NA	anal swab	China	N	Anhui, Yunnan, Guandong, JiangXi, Guangxi (positives)	8 sites total, 4 sites positive	NA	NA		2004	November	2006	March		Year	NA	N	Y, unclear	N		VERENA Admin	4/12/2022 2:20pm	faecal, rectal, or anal	swab	1	1	1	1
1064	1064	1326	prevalence and genetic diversity of coronaviruses in bats from china	Tang et al.	Journal of Virology	2006	135	17	0.125926	Miniopterus schreibersi	alphacoronavirus				BtCoV/A773/05, BtCoV/A911/05	pooled	cross-sectional	RNA	RT-PCR	single	RdRp	NA	anal swab	China	N	Fujian, Anhui, Guanxi (positives)	15 sites total, 3 sites positive	NA	NA		2004	November	2006	March		Year	NA	N	Y, unclear	N		VERENA Admin	4/12/2022 2:20pm	faecal, rectal, or anal	swab	1	1	1	1
1070	1070	1332	recent transmission of a novel alphacoronavirus, bat coronavirus hku10, from leschenault's rousettes to pomona leaf-nosed bats: first evidence of interspecies transmission of coronavirus between bats of different suborders	Lau et al.	J Virol	2012	350	3	0.008571	Rousettus leschenaulti	alphacoronavirus			bat	Ro-BatCoV HKU10	pooled	cross-sectional	RNA	RT-PCR	single	RdRp	NA	alimentary specimen	China	N	Guangdong	Positive only in 3/350 of bats in Guangdong, 0/66 bats in Hong Kong	NA	NA		2005	September	2010	August		Year	NA	N	N	N		VERENA Admin	4/12/2022 2:20pm	faecal, rectal, or anal	tissue	1	1	1	1
1076	1076	1337	recent transmission of a novel alphacoronavirus, bat coronavirus hku10, from leschenault's rousettes to pomona leaf-nosed bats: first evidence of interspecies transmission of coronavirus between bats of different suborders	Lau et al.	J Virol	2012	523	3	0.005736	Hipposideros pomona	alphacoronavirus			bat	Hi-BatCoV HKU10	pooled	cross-sectional	RNA	RT-PCR	single	RdRp	NA	respiratory swab	China	N	Hong Kong		NA	NA		2005	September	2010	August		Year	NA	N	N	N		VERENA Admin	4/12/2022 2:20pm	lung or respiratory	swab	1	1	1	1
1078	1078	1338	recent transmission of a novel alphacoronavirus, bat coronavirus hku10, from leschenault's rousettes to pomona leaf-nosed bats: first evidence of interspecies transmission of coronavirus between bats of different suborders	Lau et al.	J Virol	2012	523	37	0.070746	Hipposideros pomona	alphacoronavirus			bat	Hi-BatCoV HKU10	pooled	cross-sectional	RNA	RT-PCR	single	RdRp	NA	alimentary specimen	China	N	Hong Kong		NA	NA		2005	September	2010	August		Year	NA	N	N	N		VERENA Admin	4/12/2022 2:20pm	faecal, rectal, or anal	tissue	1	1	1	1
1159	1159	1418	sars-coronavirus ancestor's foot-prints in south-east asian bat colonies and the refuge theory	Ar Gouilh et al.	Infect Genet Evol	2011	10	4	0.4	Hipposideros armiger	alphacoronavirus				Ha AcOV R	repeat	longitudinal	RNA	RT-PCR	single	RdRp	NA	faeces	Thailand	N	Ratchaburi	Cave 4	NA	NA	2007			NA		September	Fall	NA	N	N	N		VERENA Admin	4/12/2022 2:21pm	faecal, rectal, or anal	faeces	0	1	0	0
1228	1228	1488	sars-coronavirus ancestor's foot-prints in south-east asian bat colonies and the refuge theory	Ar Gouilh et al.	Infect Genet Evol	2011	2	0	0	Miniopterus schreibersii	alphacoronavirus					single	cross-sectional	RNA	RT-PCR	single	RdRp	NA	oral swab	Thailand	N	Chiang Rai	Cave 3	NA	NA	2006			NA		April	Spring	NA	N	N	N		VERENA Admin	4/12/2022 2:22pm	oropharyngeal	swab	0	0	0	1
1231	1231	1491	sars-cov related betacoronavirus and diverse alphacoronavirus members found in western old-world	Ar Gouilh et al.	Virology	2018	12	1	0.083333	Miniopterus schreibersii	alphacoronavirus					pooled	cross-sectional	RNA	hemi-nested RT-PCR	multiple	RdRp	NA	faeces	France	N	Laissac, Aveyron		NA	NA		2008		2016			Year	NA	N	N	N		VERENA Admin	4/12/2022 2:22pm	faecal, rectal, or anal	faeces	1	1	1	1
1234	1234	1494	sars-cov related betacoronavirus and diverse alphacoronavirus members found in western old-world	Ar Gouilh et al.	Virology	2018	9	1	0.111111	Miniopterus schreibersii	alphacoronavirus					pooled	cross-sectional	RNA	hemi-nested RT-PCR	multiple	RdRp	NA	faeces	Spain	N	Sant Llorenc Savall		NA	NA		2008		2016			Year	NA	N	N	N		VERENA Admin	4/12/2022 2:22pm	faecal, rectal, or anal	faeces	1	1	1	1
1236	1236	1496	sars-cov related betacoronavirus and diverse alphacoronavirus members found in western old-world	Ar Gouilh et al.	Virology	2018	6	1	0.166667	Miniopterus schreibersii	alphacoronavirus					pooled	cross-sectional	RNA	hemi-nested RT-PCR	multiple	RdRp	NA	faeces	Spain	N	Inca, Majorque		NA	NA		2008		2016			Year	NA	N	N	N		VERENA Admin	4/12/2022 2:22pm	faecal, rectal, or anal	faeces	1	1	1	1
1239	1239	1499	sars-cov related betacoronavirus and diverse alphacoronavirus members found in western old-world	Ar Gouilh et al.	Virology	2018	1	1	1	Miniopterus schreibersii	alphacoronavirus					pooled	cross-sectional	RNA	hemi-nested RT-PCR	multiple	RdRp	NA	faeces	Spain	N	Os de Balaguer		NA	NA		2008		2016			Year	NA	N	N	N		VERENA Admin	4/12/2022 2:22pm	faecal, rectal, or anal	faeces	1	1	1	1
1242	1242	1502	sars-cov related betacoronavirus and diverse alphacoronavirus members found in western old-world	Ar Gouilh et al.	Virology	2018	8	1	0.125	Tadarida teniotis	alphacoronavirus					pooled	cross-sectional	RNA	hemi-nested RT-PCR	multiple	RdRp	NA	faeces	Spain	N	San Pedro, Oliete		NA	NA		2008		2016			Year	NA	N	N	N		VERENA Admin	4/12/2022 2:22pm	faecal, rectal, or anal	faeces	1	1	1	1
1243	1243	1503	sars-cov related betacoronavirus and diverse alphacoronavirus members found in western old-world	Ar Gouilh et al.	Virology	2018	3	1	0.333333	Rhinolophus euryale	alphacoronavirus					pooled	cross-sectional	RNA	hemi-nested RT-PCR	multiple	RdRp	NA	faeces	Morocco	N	Ifri'N Caid		NA	NA		2008		2016			Year	NA	N	N	N		VERENA Admin	4/12/2022 2:22pm	faecal, rectal, or anal	faeces	1	1	1	1
1248	1248	1508	sars-cov related betacoronavirus and diverse alphacoronavirus members found in western old-world	Ar Gouilh et al.	Virology	2018	3	1	0.333333	Rhinolophus ferrumequinum	alphacoronavirus					pooled	cross-sectional	RNA	hemi-nested RT-PCR	multiple	RdRp	NA	faeces	France	N	Batere, Pyrenees-Orientales		NA	NA		2008		2016			Year	NA	N	N	N		VERENA Admin	4/12/2022 2:22pm	faecal, rectal, or anal	faeces	1	1	1	1
1255	1255	1515	sars-cov related betacoronavirus and diverse alphacoronavirus members found in western old-world	Ar Gouilh et al.	Virology	2018	1	1	1	Rhinolophus ferrumequinum	alphacoronavirus					pooled	cross-sectional	RNA	hemi-nested RT-PCR	multiple	RdRp	NA	faeces	Spain	N	Llucmajor, Majorque		NA	NA		2008		2016			Year	NA	N	N	N		VERENA Admin	4/12/2022 2:22pm	faecal, rectal, or anal	faeces	1	1	1	1
1275	1275	1535	sars-cov related betacoronavirus and diverse alphacoronavirus members found in western old-world	Ar Gouilh et al.	Virology	2018	6	6	1	Myotis capaccinii	alphacoronavirus					pooled	cross-sectional	RNA	hemi-nested RT-PCR	multiple	RdRp	NA	faeces	Spain	N	Llucmajor, Majorque		NA	NA		2008		2016			Year	NA	N	N	Unclear if alpha/alpha		VERENA Admin	4/12/2022 2:22pm	faecal, rectal, or anal	faeces	1	1	1	1
1277	1277	1537	sars-cov related betacoronavirus and diverse alphacoronavirus members found in western old-world	Ar Gouilh et al.	Virology	2018	1	1	1	Myotis capaccinii	alphacoronavirus					pooled	cross-sectional	RNA	hemi-nested RT-PCR	multiple	RdRp	NA	faeces	Spain	N	Llimiana		NA	NA		2008		2016			Year	NA	N	N	N		VERENA Admin	4/12/2022 2:22pm	faecal, rectal, or anal	faeces	1	1	1	1
1278	1278	1538	sars-cov related betacoronavirus and diverse alphacoronavirus members found in western old-world	Ar Gouilh et al.	Virology	2018	6	2	0.333333	Myotis daubentonii	alphacoronavirus					pooled	cross-sectional	RNA	hemi-nested RT-PCR	multiple	RdRp	NA	faeces	France	N	Lagarde, Aveyron		NA	NA		2008		2016			Year	NA	N	N	N		VERENA Admin	4/12/2022 2:22pm	faecal, rectal, or anal	faeces	1	1	1	1
1280	1280	1540	sars-cov related betacoronavirus and diverse alphacoronavirus members found in western old-world	Ar Gouilh et al.	Virology	2018	20	1	0.05	Myotis daubentonii	alphacoronavirus					pooled	cross-sectional	RNA	hemi-nested RT-PCR	multiple	RdRp	NA	faeces	France	N	Pontchateau, Loire-Atlantique		NA	NA		2008		2016			Year	NA	N	N	N		VERENA Admin	4/12/2022 2:22pm	faecal, rectal, or anal	faeces	1	1	1	1
1294	1294	1554	sars-cov related betacoronavirus and diverse alphacoronavirus members found in western old-world	Ar Gouilh et al.	Virology	2018	7	4	0.571429	Myotis myotis	alphacoronavirus					pooled	cross-sectional	RNA	hemi-nested RT-PCR	multiple	RdRp	NA	faeces	Spain	N	Malgrat de Mar		NA	NA		2008		2016			Year	NA	N	N	N		VERENA Admin	4/12/2022 2:22pm	faecal, rectal, or anal	faeces	1	1	1	1
1295	1295	1555	sars-cov related betacoronavirus and diverse alphacoronavirus members found in western old-world	Ar Gouilh et al.	Virology	2018	1	1	1	Myotis myotis	alphacoronavirus					pooled	cross-sectional	RNA	hemi-nested RT-PCR	multiple	RdRp	NA	faeces	Spain	N	Les		NA	NA		2008		2016			Year	NA	N	N	N		VERENA Admin	4/12/2022 2:22pm	faecal, rectal, or anal	faeces	1	1	1	1
1297	1297	1557	sars-cov related betacoronavirus and diverse alphacoronavirus members found in western old-world	Ar Gouilh et al.	Virology	2018	2	2	1	Myotis myotis	alphacoronavirus					pooled	cross-sectional	RNA	hemi-nested RT-PCR	multiple	RdRp	NA	faeces	Spain	N	Os de Balageur		NA	NA		2008		2016			Year	NA	N	N	Unclear if alpha/alpha		VERENA Admin	4/12/2022 2:22pm	faecal, rectal, or anal	faeces	1	1	1	1
1300	1300	1560	sars-cov related betacoronavirus and diverse alphacoronavirus members found in western old-world	Ar Gouilh et al.	Virology	2018	89	12	0.134831	Myotis myotis	alphacoronavirus					pooled	cross-sectional	RNA	hemi-nested RT-PCR	multiple	RdRp	NA	faeces	Spain	N	Llucmajor, Majorque		NA	NA		2008		2016			Year	NA	N	N	Unclear if alpha/alpha		VERENA Admin	4/12/2022 2:22pm	faecal, rectal, or anal	faeces	1	1	1	1
1304	1304	1564	sars-cov related betacoronavirus and diverse alphacoronavirus members found in western old-world	Ar Gouilh et al.	Virology	2018	34	3	0.088235	Myotis nattereri	alphacoronavirus					pooled	cross-sectional	RNA	hemi-nested RT-PCR	multiple	RdRp	NA	faeces	France	N	Pontchateau, Bretagne		NA	NA		2008		2016			Year	NA	N	N	N		VERENA Admin	4/12/2022 2:22pm	faecal, rectal, or anal	faeces	1	1	1	1
1311	1311	1571	sars-cov related betacoronavirus and diverse alphacoronavirus members found in western old-world	Ar Gouilh et al.	Virology	2018	1	1	1	Myotis punicus	alphacoronavirus					pooled	cross-sectional	RNA	hemi-nested RT-PCR	multiple	RdRp	NA	faeces	Tunisia	N	Zaghouan		NA	NA		2008		2016			Year	NA	N	N	N		VERENA Admin	4/12/2022 2:22pm	faecal, rectal, or anal	faeces	1	1	1	1
1312	1312	1572	sars-cov related betacoronavirus and diverse alphacoronavirus members found in western old-world	Ar Gouilh et al.	Virology	2018	7	2	0.285714	Myotis punicus	alphacoronavirus					pooled	cross-sectional	RNA	hemi-nested RT-PCR	multiple	RdRp	NA	faeces	Tunisia	N	Zaghouan		NA	NA		2008		2016			Year	NA	N	N	N		VERENA Admin	4/12/2022 2:22pm	faecal, rectal, or anal	faeces	1	1	1	1
1398	1398	1696	diversity of coronavirus in bats from eastern thailand	Wacharapluesadee et al.	Virology Journal	2015	6	1	0.166667	Cynopterus brachyotis	alphacoronavirus				HKU10	single	cross-sectional	RNA	broadly reactive heminested RT-PCR	multiple	RdRp	NA	faeces or rectal swab	Thailand	N	Chataburi	Ang Aed	NA	NA	2011			NA			Winter	NA					VERENA Admin	4/12/2022 2:27pm	faecal, rectal, or anal	pooled	0	0	1	0
1405	1405	1704	diversity of coronavirus in bats from eastern thailand	Wacharapluesadee et al.	Virology Journal	2015	79	1	0.012658	Taphozous melanopogon	alphacoronavirus				HKU7	single	cross-sectional	RNA	broadly reactive heminested RT-PCR	multiple	RdRp	NA	faeces or rectal swab	Thailand	N	Chachongsao	Rad	NA	NA	2012			NA			Spring,Summer,Winter	NA					VERENA Admin	4/12/2022 2:27pm	faecal, rectal, or anal	pooled	1	0	1	1
1406	1406	1705	diversity of coronavirus in bats from eastern thailand	Wacharapluesadee et al.	Virology Journal	2015	40	1	0.025	Taphozous melanopogon	alphacoronavirus				HKU10	single	cross-sectional	RNA	broadly reactive heminested RT-PCR	multiple	RdRp	NA	faeces or rectal swab	Thailand	N	Chantaburi	Sarika	NA	NA	2011			NA			Winter,Spring	NA					VERENA Admin	4/12/2022 2:27pm	faecal, rectal, or anal	pooled	0	0	1	1
1408	1408	1707	diversity of coronavirus in bats from eastern thailand	Wacharapluesadee et al.	Virology Journal	2015	121	2	0.016529	Hipposideros armiger	alphacoronavirus				CoV1A/B (1), HKU10 (1)	single	cross-sectional	RNA	broadly reactive heminested RT-PCR	multiple	RdRp	NA	faeces or rectal swab	Thailand	N	Chachongsao	Rad	NA	NA	2012			NA			Spring,Summer,Winter	NA					VERENA Admin	4/25/2022 9:02pm	faecal, rectal, or anal	pooled	1	0	1	1
1413	1413	1712	diversity of coronavirus in bats from eastern thailand	Wacharapluesadee et al.	Virology Journal	2015	159	8	0.050314	Hipposideros lekaguli	alphacoronavirus				CoV1A/B (2), HKU10 (6)	pooled	longitudinal	RNA	broadly reactive heminested RT-PCR	multiple	RdRp	NA	faeces or rectal swab	Thailand	N	Srakaew	Chakan	NA	NA		2008		2012			Spring,Summer,Winter	2					VERENA Admin	4/25/2022 9:03pm	faecal, rectal, or anal	pooled	1	0	1	1
1416	1416	1716	diversity of coronavirus in bats from eastern thailand	Wacharapluesadee et al.	Virology Journal	2015	2	1	0.5	Megaderma lyra	alphacoronavirus				HKU10	single	cross-sectional	RNA	broadly reactive heminested RT-PCR	multiple	RdRp	NA	faeces or rectal swab	Thailand	N	Chachongsao	Rad	NA	NA	2012			NA			Spring,Summer,Winter	NA					VERENA Admin	4/12/2022 2:28pm	faecal, rectal, or anal	pooled	1	0	1	1
1417	1417	1718	diversity of coronavirus in bats from eastern thailand	Wacharapluesadee et al.	Virology Journal	2015	20	2	0.1	Rhinolophus shamelli	alphacoronavirus				HKU10 (1), HKU2 (1)	single	cross-sectional	RNA	broadly reactive heminested RT-PCR	multiple	RdRp	NA	faeces or rectal swab	Thailand	N	Srakaew	Chakan	NA	NA	2012			NA			Spring,Summer,Winter	NA					VERENA Admin	4/25/2022 9:04pm	faecal, rectal, or anal	pooled	1	0	1	1
1418	1418	1719	diversity of coronavirus in bats from eastern thailand	Wacharapluesadee et al.	Virology Journal	2015	30	6	0.2	Miniopterus magnater	alphacoronavirus				CoV1A/B (5), HKU7 (1)	single	cross-sectional	RNA	broadly reactive heminested RT-PCR	multiple	RdRp	NA	faeces or rectal swab	Thailand	N	Srakaew	Chakan	NA	NA	2012			NA			Spring,Summer,Winter	NA					VERENA Admin	4/25/2022 9:04pm	faecal, rectal, or anal	pooled	1	0	1	1
1419	1419	1720	diversity of coronavirus in bats from eastern thailand	Wacharapluesadee et al.	Virology Journal	2015	1	1	1	Miniopterus pusillus	alphacoronavirus				HKU8	single	cross-sectional	RNA	broadly reactive heminested RT-PCR	multiple	RdRp	NA	faeces or rectal swab	Thailand	N	Srakaew	Chakan	NA	NA	2012			NA			Spring,Summer,Winter	NA					VERENA Admin	4/12/2022 2:28pm	faecal, rectal, or anal	pooled	1	0	1	1
1420	1420	1721	diversity of coronavirus in bats from eastern thailand	Wacharapluesadee et al.	Virology Journal	2015	53	12	0.226415	Miniopterus schreibersii	alphacoronavirus				Cov1A/B (3), HKU7 (1), HKU8 (8)	single	cross-sectional	RNA	broadly reactive heminested RT-PCR	multiple	RdRp	NA	faeces or rectal swab	Thailand	N	Srakaew	Chakan	NA	NA	2008			NA			Spring,Summer,Winter	NA					VERENA Admin	4/25/2022 9:05pm	faecal, rectal, or anal	pooled	1	0	1	1
1423	1423	1725	diversity of coronavirus in bats from eastern thailand	Wacharapluesadee et al.	Virology Journal	2015	8	2	0.25	Scotophilus heathii	alphacoronavirus				CoV 512	single	cross-sectional	RNA	broadly reactive heminested RT-PCR	multiple	RdRp	NA	faeces or rectal swab	Thailand	N	Chonburi		NA	NA	2012			NA			Year	NA					VERENA Admin	4/12/2022 2:28pm	faecal, rectal, or anal	pooled	1	1	1	1
1428	1428	1737	ecoepidemiology and complete genome comparison of different strains of severe acute respiratory syndrome-related rhinolophus bat coronavirus in china reveal bats as a reservoir for acute, self-limiting infection that allows recombination events	Lau et al.	J Virol	2010	1337	62	0.046372	Rhinolophus sinicus	alphacoronavirus				Rh-BatCoV HKU2	pooled	longitudinal	RNA	RT-PCR	single	RdRp	NA	alimentary specimen	China	N	Hong Kong		NA	NA		2004	April	2008	March		Year	NA					VERENA Admin	4/12/2022 2:28pm	faecal, rectal, or anal	tissue	1	1	1	1
1429	1429	1738	ecoepidemiology and complete genome comparison of different strains of severe acute respiratory syndrome-related rhinolophus bat coronavirus in china reveal bats as a reservoir for acute, self-limiting infection that allows recombination events	Lau et al.	J Virol	2010	64	7	0.109375	Rhinolophus sinicus	alphacoronavirus				Rh-BatCoV HKU2	pooled	longitudinal	RNA	RT-PCR	single	RdRp	NA	alimentary specimen	China	N	Guangdong		NA	NA		2004	April	2008	March		Year	NA					VERENA Admin	4/12/2022 2:28pm	faecal, rectal, or anal	tissue	1	1	1	1
1433	1433	1742	evidence for an ancestral association of human coronavirus 229e with bats	Corman et al.	J Virol	2015	242	19	0.078512	Hipposideros abae	alphacoronavirus		Duvinacovirus		HCoV-229E	pooled	longitudinal	RNA	RT-PCR	single	RdRp	NA	faeces	Ghana	N	Ashanti		NA	NA		2009		2011			Year	NA	N	N	N		VERENA Admin	4/12/2022 2:28pm	faecal, rectal, or anal	faeces	1	1	1	1
1436	1436	1745	evidence for an ancestral association of human coronavirus 229e with bats	Corman et al.	J Virol	2015	1611	62	0.038485	Hipposideros cf. ruber	alphacoronavirus		Duvinacovirus		HCoV-229E	pooled	longitudinal	RNA	RT-PCR	single	RdRp	NA	faeces	Ghana	N	Ashanti		NA	NA		2009		2011			Year	NA	N	N	N		VERENA Admin	4/12/2022 2:28pm	faecal, rectal, or anal	faeces	1	1	1	1
1444	1444	1753	extensive diversity of coronaviruses in bats from china	Lin et al.	Virology	2017	35	1	0.028571	Hipposideros armiger	alphacoronavirus					pooled	longitudinal	RNA	RT-PCR	single	RdRp	NA	faeces	China	N	Guizhou	Anlong	NA	NA		2012		2015			Year	NA					VERENA Admin	4/12/2022 2:28pm	faecal, rectal, or anal	faeces	1	1	1	1
1445	1445	1754	extensive diversity of coronaviruses in bats from china	Lin et al.	Virology	2017	179	14	0.078212	Miniopterus schreibersii	alphacoronavirus					pooled	longitudinal	RNA	RT-PCR	single	RdRp	NA	faeces	China	N	Guizhou	Anlong	NA	NA		2012		2015			Year	NA					VERENA Admin	4/12/2022 2:28pm	faecal, rectal, or anal	faeces	1	1	1	1
1446	1446	1755	extensive diversity of coronaviruses in bats from china	Lin et al.	Virology	2017	5	3	0.6	Myotis davidii	alphacoronavirus					pooled	longitudinal	RNA	RT-PCR	single	RdRp	NA	faeces	China	N	Guizhou	Anlong	NA	NA		2012		2015			Year	NA					VERENA Admin	4/12/2022 2:28pm	faecal, rectal, or anal	faeces	1	1	1	1
1447	1447	1756	extensive diversity of coronaviruses in bats from china	Lin et al.	Virology	2017	4	1	0.25	Myotis siligorensis	alphacoronavirus					pooled	longitudinal	RNA	RT-PCR	single	RdRp	NA	faeces	China	N	Guizhou	Anlong	NA	NA		2012		2015			Year	NA					VERENA Admin	4/12/2022 2:28pm	faecal, rectal, or anal	faeces	1	1	1	1
1448	1448	1757	extensive diversity of coronaviruses in bats from china	Lin et al.	Virology	2017	1	1	1	Rhinolophus macrotis	alphacoronavirus					pooled	longitudinal	RNA	RT-PCR	single	RdRp	NA	faeces	China	N	Guizhou	Anlong	NA	NA		2012		2015			Year	NA					VERENA Admin	4/12/2022 2:28pm	faecal, rectal, or anal	faeces	1	1	1	1
1449	1449	1758	extensive diversity of coronaviruses in bats from china	Lin et al.	Virology	2017	30	2	0.066667	Rhinolophus pearsonii	alphacoronavirus					pooled	longitudinal	RNA	RT-PCR	single	RdRp	NA	faeces	China	N	Guizhou	Anlong	NA	NA		2012		2015			Year	NA					VERENA Admin	4/12/2022 2:28pm	faecal, rectal, or anal	faeces	1	1	1	1
1450	1450	1759	extensive diversity of coronaviruses in bats from china	Lin et al.	Virology	2017	22	1	0.045455	Rhinolophus pusillus	alphacoronavirus					pooled	longitudinal	RNA	RT-PCR	single	RdRp	NA	faeces	China	N	Guizhou	Anlong	NA	NA		2012		2015			Year	NA					VERENA Admin	4/12/2022 2:28pm	faecal, rectal, or anal	faeces	1	1	1	1
1454	1454	1763	extensive diversity of coronaviruses in bats from china	Lin et al.	Virology	2017	19	2	0.105263	Miniopterus schreibersii	alphacoronavirus					pooled	longitudinal	RNA	RT-PCR	single	RdRp	NA	faeces	China	N	Henan	Neixiang	NA	NA		2012		2015			Year	NA					VERENA Admin	4/12/2022 2:28pm	faecal, rectal, or anal	faeces	1	1	1	1
1455	1455	1764	extensive diversity of coronaviruses in bats from china	Lin et al.	Virology	2017	21	3	0.142857	Murina leucogaster	alphacoronavirus					pooled	longitudinal	RNA	RT-PCR	single	RdRp	NA	faeces	China	N	Henan	Neixiang	NA	NA		2012		2015			Year	NA					VERENA Admin	4/12/2022 2:28pm	faecal, rectal, or anal	faeces	1	1	1	1
1456	1456	1765	extensive diversity of coronaviruses in bats from china	Lin et al.	Virology	2017	4	2	0.5	Myotis davidii	alphacoronavirus					pooled	longitudinal	RNA	RT-PCR	single	RdRp	NA	faeces	China	N	Henan	Neixiang	NA	NA		2012		2015			Year	NA					VERENA Admin	4/12/2022 2:28pm	faecal, rectal, or anal	faeces	1	1	1	1
1463	1463	1772	extensive diversity of coronaviruses in bats from china	Lin et al.	Virology	2017	19	2	0.105263	Murina leucogaster	alphacoronavirus					pooled	longitudinal	RNA	RT-PCR	single	RdRp	NA	faeces	China	N	Henan	Luishi	NA	NA		2012		2015			Year	NA					VERENA Admin	4/12/2022 2:28pm	faecal, rectal, or anal	faeces	1	1	1	1
1483	1483	1792	fatal swine acute diarrhoea syndrome caused by an hku2-related coronavirus of bat origin	Zhou et al.	Nature	2018	1	0	0	Rhinolophus sinicus	alphacoronavirus				HKU-2 (related)	single	cross-sectional	RNA	nested PCR	multiple	S1	NA	faecal swab	China	N	Guangdong	Yingde	NA	NA	2013			NA		June	Summer	NA					VERENA Admin	4/12/2022 2:28pm	faecal, rectal, or anal	swab	1	0	0	0
1484	1484	1793	fatal swine acute diarrhoea syndrome caused by an hku2-related coronavirus of bat origin	Zhou et al.	Nature	2018	8	0	0	Pipistrellus abramus	alphacoronavirus				HKU-2 (related)	single	cross-sectional	RNA	nested PCR	multiple	S1	NA	faecal swab	China	N	Guangdong	Yingde	NA	NA	2013			NA		June	Summer	NA					VERENA Admin	4/12/2022 2:28pm	faecal, rectal, or anal	swab	1	0	0	0
1485	1485	1794	fatal swine acute diarrhoea syndrome caused by an hku2-related coronavirus of bat origin	Zhou et al.	Nature	2018	2	0	0	Myotis ricketti	alphacoronavirus				HKU-2 (related)	single	cross-sectional	RNA	nested PCR	multiple	S1	NA	faecal swab	China	N	Guangdong	Yingde	NA	NA	2013			NA		June	Summer	NA					VERENA Admin	4/12/2022 2:28pm	faecal, rectal, or anal	swab	1	0	0	0
1486	1486	1795	fatal swine acute diarrhoea syndrome caused by an hku2-related coronavirus of bat origin	Zhou et al.	Nature	2018	1	0	0	Pipistrellus abramus	alphacoronavirus				HKU-2 (related)	single	cross-sectional	RNA	nested PCR	multiple	S1	NA	faecal swab	China	N	Guangdong	Yangshan	NA	NA	2013			NA		July	Summer	NA					VERENA Admin	4/12/2022 2:28pm	faecal, rectal, or anal	swab	1	0	0	0
1487	1487	1796	fatal swine acute diarrhoea syndrome caused by an hku2-related coronavirus of bat origin	Zhou et al.	Nature	2018	36	0	0	Hipposideros pratti	alphacoronavirus				HKU-2 (related)	single	cross-sectional	RNA	nested PCR	multiple	S1	NA	faecal swab	China	N	Guangdong	Yangshan	NA	NA	2013			NA		July	Summer	NA					VERENA Admin	4/12/2022 2:29pm	faecal, rectal, or anal	swab	1	0	0	0
1488	1488	1797	fatal swine acute diarrhoea syndrome caused by an hku2-related coronavirus of bat origin	Zhou et al.	Nature	2018	27	5	0.185185	Rhinolophus sinicus	alphacoronavirus				HKU-2 (related)	pooled	longitudinal	RNA	nested PCR	multiple	S1	NA	faecal swab	China	N	Guangdong	Ruyuan	NA	NA		2013	July	2016	August		Year	4					VERENA Admin	4/12/2022 2:29pm	faecal, rectal, or anal	swab	1	1	1	1
1489	1489	1798	fatal swine acute diarrhoea syndrome caused by an hku2-related coronavirus of bat origin	Zhou et al.	Nature	2018	11	0	0	Rhinolophus affinis	alphacoronavirus				HKU-2 (related)	pooled	longitudinal	RNA	nested PCR	multiple	S1	NA	faecal swab	China	N	Guangdong	Ruyuan	NA	NA		2013	July	2016	August		Year	4					VERENA Admin	4/12/2022 2:29pm	faecal, rectal, or anal	swab	1	1	1	1
1490	1490	1799	fatal swine acute diarrhoea syndrome caused by an hku2-related coronavirus of bat origin	Zhou et al.	Nature	2018	3	0	0	Rhinolophus macrotis	alphacoronavirus				HKU-2 (related)	pooled	longitudinal	RNA	nested PCR	multiple	S1	NA	faecal swab	China	N	Guangdong	Ruyuan	NA	NA		2013	July	2016	August		Year	4					VERENA Admin	4/12/2022 2:29pm	faecal, rectal, or anal	swab	1	1	1	1
1491	1491	1800	fatal swine acute diarrhoea syndrome caused by an hku2-related coronavirus of bat origin	Zhou et al.	Nature	2018	41	3	0.073171	Rhinolophus pusillus	alphacoronavirus				HKU-2 (related)	pooled	longitudinal	RNA	nested PCR	multiple	S1	NA	faecal swab	China	N	Guangdong	Ruyuan	NA	NA		2013	July	2016	August		Year	4					VERENA Admin	4/12/2022 2:29pm	faecal, rectal, or anal	swab	1	1	1	1
1492	1492	1801	fatal swine acute diarrhoea syndrome caused by an hku2-related coronavirus of bat origin	Zhou et al.	Nature	2018	9	7	0.777778	Rhinolophus rex	alphacoronavirus				HKU-2 (related)	pooled	longitudinal	RNA	nested PCR	multiple	S1	NA	faecal swab	China	N	Guangdong	Ruyuan	NA	NA		2013	July	2016	August		Year	4					VERENA Admin	4/12/2022 2:29pm	faecal, rectal, or anal	swab	1	1	1	1
1493	1493	1802	fatal swine acute diarrhoea syndrome caused by an hku2-related coronavirus of bat origin	Zhou et al.	Nature	2018	7	0	0	Hipposideros pratti	alphacoronavirus				HKU-2 (related)	pooled	longitudinal	RNA	nested PCR	multiple	S1	NA	faecal swab	China	N	Guangdong	Ruyuan	NA	NA		2013	July	2016	August		Year	4					VERENA Admin	4/12/2022 2:29pm	faecal, rectal, or anal	swab	1	1	1	1
1494	1494	1803	fatal swine acute diarrhoea syndrome caused by an hku2-related coronavirus of bat origin	Zhou et al.	Nature	2018	70	2	0.028571	Rhinolophus sinicus	alphacoronavirus				HKU-2 (related)	pooled	longitudinal	RNA	nested PCR	multiple	S1	NA	faecal swab	China	N	Guangdong	Conghua	NA	NA		2014	September	2016	August		Year	3					VERENA Admin	4/12/2022 2:29pm	faecal, rectal, or anal	swab	1	1	1	1
1495	1495	1804	fatal swine acute diarrhoea syndrome caused by an hku2-related coronavirus of bat origin	Zhou et al.	Nature	2018	34	7	0.205882	Rhinolophus affinis	alphacoronavirus				HKU-2 (related)	pooled	longitudinal	RNA	nested PCR	multiple	S1	NA	faecal swab	China	N	Guangdong	Conghua	NA	NA		2014	September	2016	August		Year	3					VERENA Admin	4/12/2022 2:29pm	faecal, rectal, or anal	swab	1	1	1	1
1496	1496	1805	fatal swine acute diarrhoea syndrome caused by an hku2-related coronavirus of bat origin	Zhou et al.	Nature	2018	11	2	0.181818	Rhinolophus pusillus	alphacoronavirus				HKU-2 (related)	pooled	longitudinal	RNA	nested PCR	multiple	S1	NA	faecal swab	China	N	Guangdong	Conghua	NA	NA		2014	September	2016	August		Year	3					VERENA Admin	4/12/2022 2:29pm	faecal, rectal, or anal	swab	1	1	1	1
1497	1497	1806	fatal swine acute diarrhoea syndrome caused by an hku2-related coronavirus of bat origin	Zhou et al.	Nature	2018	10	0	0	Hipposideros pomona	alphacoronavirus				HKU-2 (related)	pooled	longitudinal	RNA	nested PCR	multiple	S1	NA	faecal swab	China	N	Guangdong	Conghua	NA	NA		2014	September	2016	August		Year	3					VERENA Admin	4/12/2022 2:29pm	faecal, rectal, or anal	swab	1	1	1	1
1498	1498	1807	fatal swine acute diarrhoea syndrome caused by an hku2-related coronavirus of bat origin	Zhou et al.	Nature	2018	1	0	0	Myotis ricketti	alphacoronavirus				HKU-2 (related)	pooled	longitudinal	RNA	nested PCR	multiple	S1	NA	faecal swab	China	N	Guangdong	Conghua	NA	NA		2014	September	2016	August		Year	3					VERENA Admin	4/12/2022 2:29pm	faecal, rectal, or anal	swab	1	1	1	1
1499	1499	1808	fatal swine acute diarrhoea syndrome caused by an hku2-related coronavirus of bat origin	Zhou et al.	Nature	2018	37	4	0.108108	Rhinolophus sinicus	alphacoronavirus				HKU-2 (related)	pooled	longitudinal	RNA	nested PCR	multiple	S1	NA	faecal swab	China	N	Guangdong	Huidong	NA	NA		2013	June	2015	June		Year	4					VERENA Admin	4/12/2022 2:29pm	faecal, rectal, or anal	swab	1	1	1	1
1500	1500	1809	fatal swine acute diarrhoea syndrome caused by an hku2-related coronavirus of bat origin	Zhou et al.	Nature	2018	59	27	0.457627	Rhinolophus affinis	alphacoronavirus				HKU-2 (related)	pooled	longitudinal	RNA	nested PCR	multiple	S1	NA	faecal swab	China	N	Guangdong	Huidong	NA	NA		2013	June	2015	June		Year	4					VERENA Admin	4/12/2022 2:29pm	faecal, rectal, or anal	swab	1	1	1	1
1501	1501	1810	fatal swine acute diarrhoea syndrome caused by an hku2-related coronavirus of bat origin	Zhou et al.	Nature	2018	15	0	0	Rhinolophus macrotis	alphacoronavirus				HKU-2 (related)	pooled	longitudinal	RNA	nested PCR	multiple	S1	NA	faecal swab	China	N	Guangdong	Huidong	NA	NA		2013	June	2015	June		Year	4					VERENA Admin	4/12/2022 2:29pm	faecal, rectal, or anal	swab	1	1	1	1
1502	1502	1811	fatal swine acute diarrhoea syndrome caused by an hku2-related coronavirus of bat origin	Zhou et al.	Nature	2018	1	0	0	Rhinolophus pusillus	alphacoronavirus				HKU-2 (related)	pooled	longitudinal	RNA	nested PCR	multiple	S1	NA	faecal swab	China	N	Guangdong	Huidong	NA	NA		2013	June	2015	June		Year	4					VERENA Admin	4/12/2022 2:29pm	faecal, rectal, or anal	swab	1	1	1	1
1503	1503	1812	fatal swine acute diarrhoea syndrome caused by an hku2-related coronavirus of bat origin	Zhou et al.	Nature	2018	2	0	0	Hipposideros pomona	alphacoronavirus				HKU-2 (related)	pooled	longitudinal	RNA	nested PCR	multiple	S1	NA	faecal swab	China	N	Guangdong	Huidong	NA	NA		2013	June	2015	June		Year	4					VERENA Admin	4/12/2022 2:29pm	faecal, rectal, or anal	swab	1	1	1	1
1504	1504	1813	fatal swine acute diarrhoea syndrome caused by an hku2-related coronavirus of bat origin	Zhou et al.	Nature	2018	84	0	0	Myotis ricketti	alphacoronavirus				HKU-2 (related)	pooled	longitudinal	RNA	nested PCR	multiple	S1	NA	faecal swab	China	N	Guangdong	Huidong	NA	NA		2013	June	2015	June		Year	4					VERENA Admin	4/12/2022 2:29pm	faecal, rectal, or anal	swab	1	1	1	1
1505	1505	1814	fatal swine acute diarrhoea syndrome caused by an hku2-related coronavirus of bat origin	Zhou et al.	Nature	2018	55	1	0.018182	Rhinolophus sinicus	alphacoronavirus				HKU-2 (related)	single	cross-sectional	RNA	nested PCR	multiple	S1	NA	faecal swab	China	N	Guangdong	Baoan	NA	NA	2015			NA		June	Summer	NA					VERENA Admin	4/12/2022 2:29pm	faecal, rectal, or anal	swab	1	0	0	0
1506	1506	1815	fatal swine acute diarrhoea syndrome caused by an hku2-related coronavirus of bat origin	Zhou et al.	Nature	2018	28	0	0	Rhinolophus pusillus	alphacoronavirus				HKU-2 (related)	single	cross-sectional	RNA	nested PCR	multiple	S1	NA	faecal swab	China	N	Guangdong	Xiangzhou	NA	NA	2014			NA		September	Fall	NA					VERENA Admin	4/12/2022 2:29pm	faecal, rectal, or anal	swab	0	1	0	0
1507	1507	1816	fatal swine acute diarrhoea syndrome caused by an hku2-related coronavirus of bat origin	Zhou et al.	Nature	2018	38	0	0	Hipposideros pomona	alphacoronavirus				HKU-2 (related)	single	cross-sectional	RNA	nested PCR	multiple	S1	NA	faecal swab	China	N	Guangdong	Xiangzhou	NA	NA	2014			NA		September	Fall	NA					VERENA Admin	4/12/2022 2:29pm	faecal, rectal, or anal	swab	0	1	0	0
1509	1509	1818	first report of coronaviruses in northern european bats	Kivistö et al.	Vector Borne Zoonotic Dis	2020	6	2	0.333333	Myotis brandtii	alphacoronavirus					pooled	cross-sectional	RNA	RT-PCR	single	RdRp	NA	faeces	Finland	N			NA	NA		2014		2016			Year	NA					VERENA Admin	4/12/2022 2:29pm	faecal, rectal, or anal	faeces	1	1	1	1
1510	1510	1819	first report of coronaviruses in northern european bats	Kivistö et al.	Vector Borne Zoonotic Dis	2020	27	4	0.148148	Myotis daubentonii	alphacoronavirus					pooled	cross-sectional	RNA	RT-PCR	single	RdRp	NA	faeces	Finland	N			NA	NA		2014		2016			Year	NA					VERENA Admin	4/12/2022 2:29pm	faecal, rectal, or anal	faeces	1	1	1	1
1514	1514	1823	first report of coronaviruses in northern european bats	Kivistö et al.	Vector Borne Zoonotic Dis	2020	5	2	0.4	Myotis daubentonii	alphacoronavirus					pooled	cross-sectional	RNA	RT-PCR	single	RdRp	NA	roost feces	Finland	N			NA	NA		2014		2016			Year	NA					VERENA Admin	4/12/2022 2:29pm	faecal, rectal, or anal	faeces	1	1	1	1
1532	1532	1847	detection and characterization of diverse alpha- and betacoronaviruses from bats in china	Xu et al.	Virol Sin	2016	15	1	0.066667	Hipposideros cineraceus	alphacoronavirus				YDB5C	single	cross-sectional	RNA	nested RT-PCR	multiple	RdRP	NA	intestines	China	N	Tibet		NA	NA	2013			NA			Year	NA					VERENA Admin	4/12/2022 2:29pm	intestine	tissue	1	1	1	1
1555	1555	1870	detection and characterization of diverse alpha- and betacoronaviruses from bats in china	Xu et al.	Virol Sin	2016	40	1	0.025	Murina leucogaster	alphacoronavirus					single	cross-sectional	RNA	nested RT-PCR	multiple	RdRP	NA	intestines	China	N	Jilin		NA	NA	2013			NA			Year	NA					VERENA Admin	4/12/2022 2:29pm	intestine	tissue	1	1	1	1
1559	1559	1895	genetic diversity of bats coronaviruses in the atlantic forest hotspot biome, brazil	Góes et al.	Infect Genet Evol	2016	60	1	0.016667	Artibeus lituratus	alphacoronavirus				BatCoV/Art.lit./2294/BRA/2012	single	cross-sectional	RNA	pancoronavirus Nested PCR	multiple	RdRp	NA	intestines	Brazil	S	Paraná	Iguaçu National Park (Undisturbed forest)	NA	NA	2012			NA			Year	NA	Y	Y			VERENA Admin	4/12/2022 2:29pm	intestine	tissue	1	1	1	1
1560	1560	1874	genetic diversity of bats coronaviruses in the atlantic forest hotspot biome, brazil	Góes et al.	Infect Genet Evol	2016	60	1	0.016667	Artibeus lituratus	alphacoronavirus				BatCoV/Art.lit./1816/BRA/2010	single	cross-sectional	RNA	pancoronavirus Nested PCR	multiple	RdRp	NA	intestines	Brazil	S	Paraná	State Park Vila Rica do Espírito Santo (Fragmented forest)	NA	NA	2010			NA			Year	NA	Y	Y			VERENA Admin	4/12/2022 2:29pm	intestine	tissue	1	1	1	1
1567	1567	1881	genetic diversity of bats coronaviruses in the atlantic forest hotspot biome, brazil	Góes et al.	Infect Genet Evol	2016	32	2	0.0625	Carollia perspicillata	alphacoronavirus				BatCoV/Car.per./1514/BRA/2011 (1), BatCoV/Car.per./1516/BRA/2011 (1)	single	cross-sectional	RNA	pancoronavirus Nested PCR	multiple	RdRp	NA	intestines	Brazil	S	Paraná	Private Reserve of Natural Heritage “Fazenda Barbacena”, São Pedro do Ivaí (Fragmented forest)	NA	NA	2011			NA			Year	NA	Y	Y			VERENA Admin	4/25/2022 9:08pm	intestine	tissue	1	1	1	1
1568	1568	1897	genetic diversity of bats coronaviruses in the atlantic forest hotspot biome, brazil	Góes et al.	Infect Genet Evol	2016	32	1	0.03125	Carollia perspicillata	alphacoronavirus				BatCoV/Car.per./1599/BRA/2012	single	cross-sectional	RNA	pancoronavirus Nested PCR	multiple	RdRp	NA	intestines	Brazil	S	Paraná	State Park Vila Rica do Espírito Santo (Fragmented forest)	NA	NA	2012			NA			Year	NA	Y	Y			VERENA Admin	4/12/2022 2:29pm	intestine	tissue	1	1	1	1
1572	1572	1885	genetic diversity of bats coronaviruses in the atlantic forest hotspot biome, brazil	Góes et al.	Infect Genet Evol	2016	3	1	0.333333	Glossophaga soricina	alphacoronavirus				BatCoV/Glo.sor./100/BRA/2014	single	cross-sectional	RNA	pancoronavirus Nested PCR	multiple	RdRp	NA	intestines	Brazil	S	São Paulo	Andradina (Urban area)	NA	NA	2014			NA			Year	NA	Y	Y			VERENA Admin	4/12/2022 2:29pm	intestine	tissue	1	1	1	1
1575	1575	1888	genetic diversity of bats coronaviruses in the atlantic forest hotspot biome, brazil	Góes et al.	Infect Genet Evol	2016	56	1	0.017857	Molossus rufus	alphacoronavirus				BatCoV/Mol.ruf./92/BRA/2013	single	cross-sectional	RNA	pancoronavirus Nested PCR	multiple	RdRp	NA	intestines	Brazil	S	São Paulo	Penápolis (Urban area)	NA	NA	2013			NA			Year	NA	Y	Y			VERENA Admin	4/12/2022 2:29pm	intestine	tissue	1	1	1	1
1576	1576	1898	genetic diversity of bats coronaviruses in the atlantic forest hotspot biome, brazil	Góes et al.	Infect Genet Evol	2016	56	1	0.017857	Molossus rufus	alphacoronavirus				BatCoV/Mol.ruf./63/BRA/2014	single	cross-sectional	RNA	pancoronavirus Nested PCR	multiple	RdRp	NA	intestines	Brazil	S	São Paulo	Penápolis (Urban area)	NA	NA	2014			NA			Year	NA	Y	Y			VERENA Admin	4/12/2022 2:29pm	intestine	tissue	1	1	1	1
1577	1577	1889	genetic diversity of bats coronaviruses in the atlantic forest hotspot biome, brazil	Góes et al.	Infect Genet Evol	2016	8	1	0.125	Myotis nigricans	alphacoronavirus				BatCoV/Myo.nig./117/BRA/2013	single	cross-sectional	RNA	pancoronavirus Nested PCR	multiple	RdRp	NA	intestines	Brazil	S	São Paulo	Andradina (Urban area)	NA	NA	2013			NA			Year	NA	Y	Y			VERENA Admin	4/12/2022 2:29pm	intestine	tissue	1	1	1	1
1578	1578	1890	genetic diversity of bats coronaviruses in the atlantic forest hotspot biome, brazil	Góes et al.	Infect Genet Evol	2016	1	1	1	Myotis riparius	alphacoronavirus				BatCoV/Myo.rip./259/BRA/2013	single	cross-sectional	RNA	pancoronavirus Nested PCR	multiple	RdRp	NA	intestines	Brazil	S	São Paulo	Sud Mennucci (Urban area)	NA	NA	2013			NA			Year	NA	Y	Y			VERENA Admin	4/12/2022 2:29pm	intestine	tissue	1	1	1	1
1580	1580	1892	genetic diversity of bats coronaviruses in the atlantic forest hotspot biome, brazil	Góes et al.	Infect Genet Evol	2016	22	2	0.090909	Sturnira lilium	alphacoronavirus				BatCoV/Stu.lil./1613/BRA/2012 (1), BatCoV/Stu.lil./1617/BRA/2012 (1)	single	cross-sectional	RNA	pancoronavirus Nested PCR	multiple	RdRp	NA	intestines	Brazil	S	Paraná	Iguaçu National Park (Undisturbed forest)	NA	NA	2012			NA			Year	NA	Y	Y			VERENA Admin	4/25/2022 9:09pm	intestine	tissue	1	1	1	1
1581	1581	1893	genetic diversity of bats coronaviruses in the atlantic forest hotspot biome, brazil	Góes et al.	Infect Genet Evol	2016	6	1	0.166667	Sturnira lilium	alphacoronavirus				BatCoV/Stu.lil./1573/BRA/2012	single	cross-sectional	RNA	pancoronavirus Nested PCR	multiple	RdRp	NA	intestines	Brazil	S	Paraná	Private Reserve of Natural Heritage “Fazenda Barbacena”, São Pedro do Ivaí (Fragmented forest)	NA	NA	2012			NA			Year	NA	Y	Y			VERENA Admin	4/12/2022 2:29pm	intestine	tissue	1	1	1	1
1628	1628	1987	detection and phylogenetic analysis of group 1 coronaviruses in south american bats	Carrington et al.	Emerg Infect Dis	2008	2	1	0.5	Carollia perspicillata	alphacoronavirus				Bt-CoV/Trinidad/1FY2B	pooled	cross-sectional	RNA	RT-PCR	single	RdRp	NA	nasopharyngeal swabs,faecal swab	Trinidad	N		Fyzabad	NA	NA		2006	December	2007	July		Winter,Spring,Summer	NA	Y				VERENA Admin	4/12/2022 2:29pm	pooled swabs/samples	swab	1	0	1	1
1630	1630	1989	detection and phylogenetic analysis of group 1 coronaviruses in south american bats	Carrington et al.	Emerg Infect Dis	2008	12	1	0.083333	Glossophaga soricina	alphacoronavirus				Bt-CoV/Trinidad/1CO7B	pooled	cross-sectional	RNA	RT-PCR	single	RdRp	NA	nasopharyngeal swabs,faecal swab	Trinidad	N		Couva	NA	NA		2006	December	2007	July		Winter,Spring,Summer	NA	Y				VERENA Admin	4/12/2022 2:29pm	pooled swabs/samples	swab	1	0	1	1
1642	1642	2001	detection and prevalence patterns of group i coronaviruses in bats, northern germany	Gloza-rausch et al.	Emerg Infect Dis	2008	9	1	0.111111	Myotis bechsteinii	alphacoronavirus					pooled	cross-sectional	RNA	nested RT-PCR	multiple	RdRp	NA	faeces	Germany	N		Bornhöved	10°14'14"E	54°06'04"N	2007		June	NA	August		Summer	NA	Y; age, sex, lactation, gravidity				VERENA Admin	4/12/2022 2:29pm	faecal, rectal, or anal	faeces	1	0	0	0
1644	1644	2003	detection and prevalence patterns of group i coronaviruses in bats, northern germany	Gloza-rausch et al.	Emerg Infect Dis	2008	67	17	0.253731	Myotis dasycneme	alphacoronavirus		Lineage 1			pooled	cross-sectional	RNA	nested RT-PCR	multiple	RdRp	NA	faeces	Germany	N		Achterwehr, Methorst, Schwentinebrücke, Projensdorfer Gehölz	10°18′57′′E	53°56′09′′N	2007		June	NA	August		Summer	NA	Y; age, sex, lactation, gravidity				VERENA Admin	4/12/2022 2:29pm	faecal, rectal, or anal	faeces	1	0	0	0
1645	1645	2007	detection and prevalence patterns of group i coronaviruses in bats, northern germany	Gloza-rausch et al.	Emerg Infect Dis	2008	155	8	0.051613	Myotis daubentonii	alphacoronavirus		Lineage 4			pooled	cross-sectional	RNA	nested RT-PCR	multiple	RdRp	NA	faeces	Germany	N		Westensee, Achterwehr, Molfsee, Schwentinebrücke, Jägerslust, Projensdorfer Gehölz	10°18′57′′E	53°56′09′′N	2007		June	NA	August		Summer	NA	Y; age, sex, lactation, gravidity				VERENA Admin	4/12/2022 2:29pm	faecal, rectal, or anal	faeces	1	0	0	0
1647	1647	2014	detection and prevalence patterns of group i coronaviruses in bats, northern germany	Gloza-rausch et al.	Emerg Infect Dis	2008	22	2	0.090909	Pipistrellus nathusii	alphacoronavirus		Lineage 2			pooled	cross-sectional	RNA	nested RT-PCR	multiple	RdRp	NA	faeces	Germany	N		Westensee, Methorst, Schwentinebrücke	10°18′57′′E	53°56′09′′N	2007		June	NA	August		Summer	NA	Y; age, sex, lactation, gravidity				VERENA Admin	4/12/2022 2:29pm	faecal, rectal, or anal	faeces	1	0	0	0
1648	1648	2017	detection and prevalence patterns of group i coronaviruses in bats, northern germany	Gloza-rausch et al.	Emerg Infect Dis	2008	57	3	0.052632	Pipistrellus pygmaeus	alphacoronavirus		Lineage 3			pooled	cross-sectional	RNA	nested RT-PCR	multiple	RdRp	NA	faeces	Germany	N		Westensee, Achterwehr, Molfsee, Schwentinebrücke	10°18′57′′E	53°56′09′′N	2007		June	NA	August		Summer	NA	Y; age, sex, lactation, gravidity				VERENA Admin	4/12/2022 2:29pm	faecal, rectal, or anal	faeces	1	0	0	0
1656	1656	2043	detection of alpha and betacoronaviruses in multiple iberian bat species	Falcón et al.	Arch Virol	2011	71	1	0.014085	Miniopterus schreibersii	alphacoronavirus					pooled	cross-sectional	RNA	nested RT-PCR	multiple	RdRp	NA	oral swab	Spain	N			NA	NA		2004		2007			Year	NA					VERENA Admin	4/12/2022 2:29pm	oropharyngeal	swab	1	1	1	1
1660	1660	2047	detection of alpha and betacoronaviruses in multiple iberian bat species	Falcón et al.	Arch Virol	2011	11	1	0.090909	Myotis blythii	alphacoronavirus					pooled	cross-sectional	RNA	nested RT-PCR	multiple	RdRp	NA	oral swab	Spain	N			NA	NA		2004		2007			Year	NA					VERENA Admin	4/12/2022 2:29pm	oropharyngeal	swab	1	1	1	1
1662	1662	2049	detection of alpha and betacoronaviruses in multiple iberian bat species	Falcón et al.	Arch Virol	2011	39	1	0.025641	Myotis daubentonii	alphacoronavirus					pooled	cross-sectional	RNA	nested RT-PCR	multiple	RdRp	NA	faeces	Spain	N			NA	NA		2004		2007			Year	NA					VERENA Admin	4/12/2022 2:29pm	faecal, rectal, or anal	faeces	1	1	1	1
1666	1666	2053	detection of alpha and betacoronaviruses in multiple iberian bat species	Falcón et al.	Arch Virol	2011	1	1	1	Myotis myotis	alphacoronavirus					pooled	cross-sectional	RNA	nested RT-PCR	multiple	RdRp	NA	faeces	Spain	N			NA	NA		2004		2007			Year	NA					VERENA Admin	4/12/2022 2:29pm	faecal, rectal, or anal	faeces	1	1	1	1
1669	1669	2078	detection of alpha and betacoronaviruses in multiple iberian bat species	Falcón et al.	Arch Virol	2011	37	5	0.135135	Nyctalus lasiopterus	alphacoronavirus					pooled	cross-sectional	RNA	nested RT-PCR	multiple	RdRp	NA	faeces	Spain	N			NA	NA		2004		2007			Year	NA					VERENA Admin	4/12/2022 2:29pm	faecal, rectal, or anal	faeces	1	1	1	1
1675	1675	2061	detection of alpha and betacoronaviruses in multiple iberian bat species	Falcón et al.	Arch Virol	2011	4	1	0.25	Pipistrellus kuhlii	alphacoronavirus					pooled	cross-sectional	RNA	nested RT-PCR	multiple	RdRp	NA	faeces	Spain	N			NA	NA		2004		2007			Year	NA					VERENA Admin	4/12/2022 2:29pm	faecal, rectal, or anal	faeces	1	1	1	1
1690	1690	2081	genetic diversity and ecology of coronaviruses hosted by cave-dwelling bats in gabon	Maganga et al.	Scientific Reports	2020	57	7	0.122807	Hipposideros cf. ruber	alphacoronavirus				similar to HCoV-229E	single	cross-sectional	RNA	nested RT-PCR	multiple	RdRp	NA	intestines	Gabon	N	Ogooue-Ivindo	Faucon Cave	13°20 E	1°07N	2009			NA		November	Fall	NA	Y				VERENA Admin	4/26/2022 2:57pm	intestine	tissue	0	1	0	0
1692	1692	2083	genetic diversity and ecology of coronaviruses hosted by cave-dwelling bats in gabon	Maganga et al.	Scientific Reports	2020	58	2	0.034483	Hipposideros cf. ruber	alphacoronavirus				similar to HCoV-229E	single	cross-sectional	RNA	nested RT-PCR	multiple	RdRp	NA	intestines	Gabon	N	Ogooue-Ivindo	Batouala Cave	13°45 E	0°82N	2009			NA		December	Winter	NA	Y				VERENA Admin	4/12/2022 2:30pm	intestine	tissue	0	0	1	0
1694	1694	2085	genetic diversity and ecology of coronaviruses hosted by cave-dwelling bats in gabon	Maganga et al.	Scientific Reports	2020	13	2	0.153846	Hipposideros cf. ruber	alphacoronavirus				similar to HCoV-229E	single	cross-sectional	RNA	nested RT-PCR	multiple	RdRp	NA	intestines	Gabon	N	Ogooue-Ivindo	Faucon Cave	13°20 E	1°07N	2010			NA		October	Fall	NA	Y				VERENA Admin	4/12/2022 2:30pm	intestine	tissue	0	1	0	0
1695	1695	2086	genetic diversity and ecology of coronaviruses hosted by cave-dwelling bats in gabon	Maganga et al.	Scientific Reports	2020	30	1	0.033333	Hipposideros gigas	alphacoronavirus				similar to HCoV-229E	single	cross-sectional	RNA	nested RT-PCR	multiple	RdRp	NA	intestines	Gabon	N	Ogooue-Ivindo	Faucon Cave	13°20 E	1°07N	2010			NA		October	Fall	NA	Y				VERENA Admin	4/12/2022 2:30pm	intestine	tissue	0	1	0	0
1732	1732	2123	genetic diversity of coronaviruses in miniopterus fuliginosus bats	Du et al.	Sci China Life Sci	2016	42	4	0.095238	Miniopterus fuliginosus	alphacoronavirus		Lineage 1			pooled	longitudinal	RNA	RT-PCR	single	RdRp	NA	pharyngeal/anal swab	China	N	Henan		NA	NA		2011		2013			Year	NA			Y (alpha lineage 1 + 2)		VERENA Admin	4/12/2022 2:30pm	pooled swabs/samples	swab	1	1	1	1
1733	1733	2124	genetic diversity of coronaviruses in miniopterus fuliginosus bats	Du et al.	Sci China Life Sci	2016	42	4	0.095238	Miniopterus fuliginosus	alphacoronavirus		Lineage 2			pooled	longitudinal	RNA	RT-PCR	single	RdRp	NA	pharyngeal/anal swab	China	N	Henan		NA	NA		2011		2013			Year	NA			Y (alpha lineage 1 + 2)		VERENA Admin	4/12/2022 2:30pm	pooled swabs/samples	swab	1	1	1	1
1735	1735	2126	genetic diversity of coronaviruses in miniopterus fuliginosus bats	Du et al.	Sci China Life Sci	2016	30	3	0.1	Miniopterus fuliginosus	alphacoronavirus		Lineage 2			pooled	longitudinal	RNA	RT-PCR	single	RdRp	NA	pharyngeal/anal swab	China	N	Anhui		NA	NA		2011		2013			Year	NA					VERENA Admin	4/12/2022 2:30pm	pooled swabs/samples	swab	1	1	1	1
1736	1736	2127	genetic diversity of coronaviruses in miniopterus fuliginosus bats	Du et al.	Sci China Life Sci	2016	16	2	0.125	Miniopterus fuliginosus	alphacoronavirus		Lineage 1			pooled	longitudinal	RNA	RT-PCR	single	RdRp	NA	pharyngeal/anal swab	China	N	Hubei		NA	NA		2011		2013			Year	NA					VERENA Admin	4/12/2022 2:30pm	pooled swabs/samples	swab	1	1	1	1
1737	1737	2128	genetic diversity of coronaviruses in miniopterus fuliginosus bats	Du et al.	Sci China Life Sci	2016	16	3	0.1875	Miniopterus fuliginosus	alphacoronavirus		Lineage 2			pooled	longitudinal	RNA	RT-PCR	single	RdRp	NA	pharyngeal/anal swab	China	N	Hubei		NA	NA		2011		2013			Year	NA					VERENA Admin	4/12/2022 2:30pm	pooled swabs/samples	swab	1	1	1	1
1741	1741	2132	genetic diversity of coronaviruses in miniopterus fuliginosus bats	Du et al.	Sci China Life Sci	2016	18	2	0.111111	Miniopterus fuliginosus	alphacoronavirus		Lineage 2			pooled	longitudinal	RNA	RT-PCR	single	RdRp	NA	pharyngeal/anal swab	China	N	Jiangxi		NA	NA		2011		2013			Year	NA					VERENA Admin	4/12/2022 2:30pm	pooled swabs/samples	swab	1	1	1	1
1742	1742	2133	genetic diversity of coronaviruses in miniopterus fuliginosus bats	Du et al.	Sci China Life Sci	2016	26	2	0.076923	Miniopterus fuliginosus	alphacoronavirus		Lineage 1			pooled	longitudinal	RNA	RT-PCR	single	RdRp	NA	pharyngeal/anal swab	China	N	Fujian		NA	NA		2011		2013			Year	NA					VERENA Admin	4/12/2022 2:30pm	pooled swabs/samples	swab	1	1	1	1
1746	1746	2137	genetic diversity of coronaviruses in miniopterus fuliginosus bats	Du et al.	Sci China Life Sci	2016	20	2	0.1	Miniopterus fuliginosus	alphacoronavirus		Lineage 1			pooled	longitudinal	RNA	RT-PCR	single	RdRp	NA	pharyngeal/anal swab	China	N	Guangdong		NA	NA		2011		2013			Year	NA			Y (alpha lineage 1 + 2)		VERENA Admin	4/12/2022 2:30pm	pooled swabs/samples	swab	1	1	1	1
1747	1747	2138	genetic diversity of coronaviruses in miniopterus fuliginosus bats	Du et al.	Sci China Life Sci	2016	20	6	0.3	Miniopterus fuliginosus	alphacoronavirus		Lineage 2			pooled	longitudinal	RNA	RT-PCR	single	RdRp	NA	pharyngeal/anal swab	China	N	Guangdong		NA	NA		2011		2013			Year	NA			Y (alpha lineage 1 + 2)		VERENA Admin	4/12/2022 2:30pm	pooled swabs/samples	swab	1	1	1	1
1748	1748	2139	detection of bat coronavirus and specific antibodies in chestnut bat (scotophilus kuhlii) population in central taiwan	Su BoGang et al.	Taiwan Veterinary Journal	2016	14	8	0.571429	Scotophilus kuhlii	alphacoronavirus					single	cross-sectional	RNA	semi-nested RT-PCR	multiple	RdRp	NA	faeces	Taiwan	N		Changhua County	120º23'12"E	23º50'51"N	2013			NA			Year	NA	Yes				VERENA Admin	4/12/2022 2:30pm	faecal, rectal, or anal	faeces	1	1	1	1
1749	1749	2140	detection of bat coronavirus and specific antibodies in chestnut bat (scotophilus kuhlii) population in central taiwan	Su BoGang et al.	Taiwan Veterinary Journal	2016	19	9	0.473684	Scotophilus kuhlii	alphacoronavirus					single	cross-sectional	RNA	semi-nested RT-PCR	multiple	RdRp	NA	faeces	Taiwan	N		Yulin County	120º17'51"E	23º34'05"N	2014			NA			Year	NA	Yes				VERENA Admin	4/12/2022 2:30pm	faecal, rectal, or anal	faeces	1	1	1	1
1750	1750	2142	detection of bat coronaviruses from miniopterus fuliginosus in japan	Shirato et al.	Virus Genes	2012	45	5	0.111111	Miniopterus fuliginosus	alphacoronavirus					pooled	cross-sectional	RNA	nested RT-PCR	multiple	RdRp	NA	intestines	Japan	N	Wakayama		NA	NA		2009	May	2010	July		Spring	NA	No				VERENA Admin	4/12/2022 2:30pm	intestine	tissue	0	0	0	1
1751	1751	2143	detection of bat coronaviruses from miniopterus fuliginosus in japan	Shirato et al.	Virus Genes	2012	4	2	0.5	Miniopterus fuliginosus	alphacoronavirus					pooled	cross-sectional	RNA	nested RT-PCR	multiple	RdRp	NA	faeces	Japan	N	Wakayama		NA	NA		2009	May	2010	July		Summer	NA	No				VERENA Admin	4/12/2022 2:30pm	faecal, rectal, or anal	faeces	1	0	0	0
1752	1752	2144	detection of bat coronaviruses from miniopterus fuliginosus in japan	Shirato et al.	Virus Genes	2012	11	9	0.818182	Miniopterus fuliginosus	alphacoronavirus					pooled	cross-sectional	RNA	nested RT-PCR	multiple	RdRp	NA	roost feces	Japan	N	Wakayama		NA	NA		2009	May	2010	July		Summer	NA	No				VERENA Admin	4/12/2022 2:30pm	faecal, rectal, or anal	faeces	1	0	0	0
1753	1753	2145	detection of bat coronaviruses from miniopterus fuliginosus in japan	Shirato et al.	Virus Genes	2012	45	1	0.022222	Miniopterus fuliginosus	alphacoronavirus					pooled	cross-sectional	RNA	nested RT-PCR	multiple	S	NA	intestines	Japan	N	Wakayama		NA	NA		2009	May	2010	July		Spring	NA	No				VERENA Admin	4/12/2022 2:30pm	intestine	tissue	0	0	0	1
1754	1754	2146	detection of bat coronaviruses from miniopterus fuliginosus in japan	Shirato et al.	Virus Genes	2012	4	1	0.25	Miniopterus fuliginosus	alphacoronavirus					pooled	cross-sectional	RNA	nested RT-PCR	multiple	S	NA	faeces	Japan	N	Wakayama		NA	NA		2009	May	2010	July		Summer	NA	No				VERENA Admin	4/12/2022 2:30pm	faecal, rectal, or anal	faeces	1	0	0	0
1755	1755	2147	detection of bat coronaviruses from miniopterus fuliginosus in japan	Shirato et al.	Virus Genes	2012	11	5	0.454545	Miniopterus fuliginosus	alphacoronavirus					pooled	cross-sectional	RNA	nested RT-PCR	multiple	S	NA	roost feces	Japan	N	Wakayama		NA	NA		2009	May	2010	July		Summer	NA	No				VERENA Admin	4/12/2022 2:30pm	faecal, rectal, or anal	faeces	1	0	0	0
1764	1764	2933	detection of coronaviruses in bats of various species in italy	Lelli et al.	Viruses	2013	68	1	0.014706	Pipistrellus kuhlii	alphacoronavirus					pooled	cross-sectional	RNA	RT-PCR	single	RdRp	NA	Carcass	Italy	N	Lombarda and Emilia regions		NA	NA		2010		2012		Summer	Summer	NA					VERENA Admin	4/12/2022 2:30pm	pooled tissue	tissue	1	0	0	0
1766	1766	2934	detection of coronaviruses in bats of various species in italy	Lelli et al.	Viruses	2013	28	1	0.035714	Pipistrellus kuhlii	alphacoronavirus					pooled	cross-sectional	RNA	RT-PCR	single	RdRp	NA	faeces	Italy	N	Lombarda and Emilia regions		NA	NA		2010		2012		Summer	Summer	NA					VERENA Admin	4/12/2022 2:30pm	faecal, rectal, or anal	faeces	1	0	0	0
1798	1798	2228	genomic and serological detection of bat coronavirus from bats in the philippines	Tsuda et al.	Arch Virol	2012	1	1	1	Hipposideros diadema	alphacoronavirus			bat	BtCoV2231/Philippines/2010	single	cross-sectional	RNA	RT-PCR	single	RdRp	NA	faeces	Philippines	N		D	NA	NA	2010			NA		August	Summer	NA	N	N	N		VERENA Admin	4/12/2022 2:31pm	faecal, rectal, or anal	faeces	1	0	0	0
1807	1807	2935	virome analysis for identification of novel mammalian viruses in bats from southeast china	Hu et al.	Sci Rep	2017	45	2	0.044444	Rhinolophus pusillus	alphacoronavirus					single	cross-sectional	RNA	nested PCR	multiple	RdRp	NA	intestines,lung	China	N	Zhejiang	Zhoushan	NA	NA	2015		July	NA	August	Summer	Summer	NA	N	N	Y, unclear		VERENA Admin	4/12/2022 2:32pm	pooled tissue	tissue	1	0	0	0
1813	1813	2261	virome analysis for identification of novel mammalian viruses in bats from southeast china	Hu et al.	Sci Rep	2017	44	2	0.045455	Rhinolophus pusillus	alphacoronavirus					single	cross-sectional	RNA	nested PCR	multiple	RdRp	NA	intestines	China	N	Fujian	Changle	NA	NA			July	NA	August	Summer	Summer	NA	N	N	Y, unclear		VERENA Admin	4/12/2022 2:32pm	intestine	tissue	1	0	0	0
1815	1815	2262	virome analysis for identification of novel mammalian viruses in bats from southeast china	Hu et al.	Sci Rep	2017	11	2	0.181818	Rhinolophus ferrumequinum	alphacoronavirus					single	cross-sectional	RNA	nested PCR	multiple	RdRp	NA	intestines	China	N	Fujian	Changle	NA	NA			July	NA	August	Summer	Summer	NA	N	N	Y, unclear		VERENA Admin	4/12/2022 2:32pm	intestine	tissue	1	0	0	0
1816	1816	2263	virome analysis for identification of novel mammalian viruses in bats from southeast china	Hu et al.	Sci Rep	2017	35	1	0.028571	Rhinolophus pusillus	alphacoronavirus					single	cross-sectional	RNA	nested PCR	multiple	RdRp	NA	intestines	China	N	Fujian	Shishi	NA	NA			July	NA	August	Summer	Summer	NA	N	N	Y, unclear		VERENA Admin	4/12/2022 2:32pm	intestine	tissue	1	0	0	0
1822	1822	2922	viral diversity of microbats within the south west botanical province of western australia	Prada et al.	Viruses	2019	232	59	0.25431	Chalinolobus gouldii	alphacoronavirus					pooled	cross-sectional	RNA	nested RT-PCR,semi-nested RT-PCR	multiple	RdRp	NA	fecal pellets	Australia	S		MtG, CDR, CoC, Dry, Dwe, Koj, Per	NA	NA		2016	November	2018	April		Summer	NA	N	N	Y, low and limited to Chalinolobus spp		VERENA Admin	4/12/2022 2:33pm	faecal, rectal, or anal	faeces	1	0	0	0
1823	1823	2923	viral diversity of microbats within the south west botanical province of western australia	Prada et al.	Viruses	2019	45	17	0.377778	Chalinolobus morio	alphacoronavirus					pooled	cross-sectional	RNA	nested RT-PCR,semi-nested RT-PCR	multiple	RdRp	NA	fecal pellets	Australia	S		MtG, Bla, CDR, Coc, Don, Dry, Dwe, Frk, Met, Twi, Two	NA	NA		2016	November	2018	April		Summer	NA	N	N	Y, low and limited to Chalinolobus spp		VERENA Admin	4/12/2022 2:33pm	faecal, rectal, or anal	faeces	1	0	0	0
1824	1824	2924	viral diversity of microbats within the south west botanical province of western australia	Prada et al.	Viruses	2019	51	2	0.039216	Nyctiphilus geoffroyi	alphacoronavirus					pooled	cross-sectional	RNA	nested RT-PCR,semi-nested RT-PCR	multiple	RdRp	NA	fecal pellets	Australia	S		Mtg, Bla, CDR, Coc, Don, Dry, Dwe, Ger, Per, Two	NA	NA		2016	November	2018	April		Summer	NA	N	N	Y, low and limited to Chalinolobus spp		VERENA Admin	4/12/2022 2:33pm	faecal, rectal, or anal	faeces	1	0	0	0
1825	1825	2925	viral diversity of microbats within the south west botanical province of western australia	Prada et al.	Viruses	2019	56	2	0.035714	Nyctophilus gouldi	alphacoronavirus					pooled	cross-sectional	RNA	nested RT-PCR,semi-nested RT-PCR	multiple	RdRp	NA	fecal pellets	Australia	S		Bla, Don, Dry, we, Per, Two	NA	NA		2016	November	2018	April		Summer	NA	N	N	Y, low and limited to Chalinolobus spp		VERENA Admin	4/12/2022 2:33pm	faecal, rectal, or anal	faeces	1	0	0	0
1826	1826	2926	viral diversity of microbats within the south west botanical province of western australia	Prada et al.	Viruses	2019	10	0	0	Nyctophilus major	alphacoronavirus					pooled	cross-sectional	RNA	nested RT-PCR,semi-nested RT-PCR	multiple	RdRp	NA	fecal pellets	Australia	S		Bla, CDR, Dry, Dwe, Frk	NA	NA		2016	November	2018	April		Summer	NA	N	N	Y, low and limited to Chalinolobus spp		VERENA Admin	4/12/2022 2:33pm	faecal, rectal, or anal	faeces	1	0	0	0
1827	1827	2927	viral diversity of microbats within the south west botanical province of western australia	Prada et al.	Viruses	2019	9	0	0	Scotorepens balstoni	alphacoronavirus					pooled	cross-sectional	RNA	nested RT-PCR,semi-nested RT-PCR	multiple	RdRp	NA	fecal pellets	Australia	S		MtG, CDR	NA	NA		2016	November	2018	April		Summer	NA	N	N	Y, low and limited to Chalinolobus spp		VERENA Admin	4/12/2022 2:33pm	faecal, rectal, or anal	faeces	1	0	0	0
1828	1828	2928	viral diversity of microbats within the south west botanical province of western australia	Prada et al.	Viruses	2019	141	17	0.120567	Vespadelus regulus	alphacoronavirus					pooled	cross-sectional	RNA	nested RT-PCR,semi-nested RT-PCR	multiple	RdRp	NA	fecal pellets	Australia	S		Bla, Coc, Don, Dry, Dwe, Frk, met, Per, Twi, Two	NA	NA		2016	November	2018	April		Summer	NA	N	N	Y, low and limited to Chalinolobus spp		VERENA Admin	4/12/2022 2:33pm	faecal, rectal, or anal	faeces	1	0	0	0
1829	1829	2929	viral diversity of microbats within the south west botanical province of western australia	Prada et al.	Viruses	2019	9	0	0	Austronomus australis	alphacoronavirus					pooled	cross-sectional	RNA	nested RT-PCR,semi-nested RT-PCR	multiple	RdRp	NA	fecal pellets	Australia	S		CDR	NA	NA		2016	November	2018	April		Summer	NA	N	N	Y, low and limited to Chalinolobus spp		VERENA Admin	4/12/2022 2:33pm	faecal, rectal, or anal	faeces	1	0	0	0
1847	1847	2303	wide diversity of coronaviruses in frugivorous and insectivorous bat species: a pilot study in guinea, west africa	Lacroix et al.	Viruses	2020	5	1	0.2	Rhinolophus darlingi	alphacoronavirus					single	cross-sectional	RNA	broadly reactive nested RT-PCR	multiple	RdRp	NA	fecal pellets	Guinea	N	Kankan	Kankan	NA	2016				NA		September	Fall	NA	Yes, Overall, 195 (61.1%) bats were female, 121 (37.9%) were male	Y	Y, but unclear		VERENA Admin	4/12/2022 2:33pm	faecal, rectal, or anal	faeces	0	1	0	0
1848	1848	2353	wide diversity of coronaviruses in frugivorous and insectivorous bat species: a pilot study in guinea, west africa	Lacroix et al.	Viruses	2020	5	1	0.2	Rhinolophus darlingi	alphacoronavirus					single	cross-sectional	RNA	broadly reactive nested RT-PCR	multiple	RdRp	NA	fecal pellets	Guinea	N	Kankan	Kankan	NA	2016				NA		September	Fall	NA	Yes, Overall, 195 (61.1%) bats were female, 121 (37.9%) were male	Y	Y, but unclear		VERENA Admin	4/12/2022 2:34pm	faecal, rectal, or anal	faeces	0	1	0	0
1873	1873	2323	wide diversity of coronaviruses in frugivorous and insectivorous bat species: a pilot study in guinea, west africa	Lacroix et al.	Viruses	2020	15	1	0.066667	Lissonycteris angolensis	alphacoronavirus					single	cross-sectional	RNA	broadly reactive nested RT-PCR	multiple	RdRp	NA	rectal swab	Guinea	N	Mamou	Konoure	NA	NA	2017			NA		January	Winter	NA	Yes, Overall, 195 (61.1%) bats were female, 121 (37.9%) were male	Y	Y, but unclear		VERENA Admin	4/12/2022 2:34pm	faecal, rectal, or anal	swab	0	0	1	0
1883	1883	2331	wide diversity of coronaviruses in frugivorous and insectivorous bat species: a pilot study in guinea, west africa	Lacroix et al.	Viruses	2020	7	1	0.142857	Rousettus aegyptiacus	alphacoronavirus					single	cross-sectional	RNA	broadly reactive nested RT-PCR	multiple	RdRp	NA	oral swab	Guinea	N	Geuckdou	Guingan	NA	NA	2016			NA		July	Summer	NA	Yes, Overall, 195 (61.1%) bats were female, 121 (37.9%) were male	Y	Y, but unclear		VERENA Admin	4/12/2022 2:34pm	oropharyngeal	swab	1	0	0	0
1885	1885	2333	wide diversity of coronaviruses in frugivorous and insectivorous bat species: a pilot study in guinea, west africa	Lacroix et al.	Viruses	2020	41	1	0.02439	Rousettus aegyptiacus	alphacoronavirus					single	cross-sectional	RNA	broadly reactive nested RT-PCR	multiple	RdRp	NA	oral swab	Guinea	N	Macenta	Termessadou-Dibo	NA	NA	2016			NA		December	Winter	NA	Yes, Overall, 195 (61.1%) bats were female, 121 (37.9%) were male	Y	Y, but unclear		VERENA Admin	4/12/2022 2:34pm	oropharyngeal	swab	0	0	1	0
1887	1887	2343	wide diversity of coronaviruses in frugivorous and insectivorous bat species: a pilot study in guinea, west africa	Lacroix et al.	Viruses	2020	41	1	0.02439	Rousettus aegyptiacus	alphacoronavirus					single	cross-sectional	RNA	broadly reactive nested RT-PCR	multiple	RdRp	NA	oral swab	Guinea	N	Macenta	Termessadou-Dibo	NA	NA	2016			NA		December	Winter	NA	Yes, Overall, 195 (61.1%) bats were female, 121 (37.9%) were male	Y	Y, but unclear		VERENA Admin	4/12/2022 2:34pm	oropharyngeal	swab	0	0	1	0
1888	1888	2344	wide diversity of coronaviruses in frugivorous and insectivorous bat species: a pilot study in guinea, west africa	Lacroix et al.	Viruses	2020	41	1	0.02439	Rousettus aegyptiacus	alphacoronavirus					single	cross-sectional	RNA	broadly reactive nested RT-PCR	multiple	RdRp	NA	oral swab	Guinea	N	Macenta	Termessadou-Dibo	NA	NA	2016			NA		December	Winter	NA	Yes, Overall, 195 (61.1%) bats were female, 121 (37.9%) were male	Y	Y, but unclear		VERENA Admin	4/12/2022 2:34pm	oropharyngeal	swab	0	0	1	0
1889	1889	2346	wide diversity of coronaviruses in frugivorous and insectivorous bat species: a pilot study in guinea, west africa	Lacroix et al.	Viruses	2020	41	1	0.02439	Rousettus aegyptiacus	alphacoronavirus					single	cross-sectional	RNA	broadly reactive nested RT-PCR	multiple	RdRp	NA	rectal swab	Guinea	N	Macenta	Termessadou-Dibo	NA	NA	2016			NA		December	Winter	NA	Yes, Overall, 195 (61.1%) bats were female, 121 (37.9%) were male	Y	Y, but unclear		VERENA Admin	4/12/2022 2:34pm	faecal, rectal, or anal	swab	0	0	1	0
1890	1890	2345	wide diversity of coronaviruses in frugivorous and insectivorous bat species: a pilot study in guinea, west africa	Lacroix et al.	Viruses	2020	41	1	0.02439	Rousettus aegyptiacus	alphacoronavirus					single	cross-sectional	RNA	broadly reactive nested RT-PCR	multiple	RdRp	NA	oral swab	Guinea	N	Macenta	Termessadou-Dibo	NA	NA	2016			NA		December	Winter	NA	Yes, Overall, 195 (61.1%) bats were female, 121 (37.9%) were male	Y	Y, but unclear		VERENA Admin	4/12/2022 2:34pm	oropharyngeal	swab	0	0	1	0
1892	1892	2972	white-nose syndrome is associated with increased replication of a naturally persisting coronaviruses in bats	Davy et al.	Sci Rep	2018	63	7	0.111111	Myotis lucifugus	alphacoronavirus		Colacovirus		Myl-CoV	pooled	cross-sectional	RNA	RT-qPCR,semi-nested PCR	multiple	RdRp	NA	intestines	Canada	N	Manitoba	hibernacula	NA	NA	2017			NA		January	Winter	NA					VERENA Admin	4/29/2022 11:44am	intestine	tissue	0	0	1	0
1894	1894	2358	genomic characterization of severe acute respiratory syndrome-related coronavirus in european bats and classification of coronaviruses based on partial rna-dependent rna polymerase gene sequences	Drexler et al.	J Virol	2010	243	8	0.032922	Rhinolophus euryale	alphacoronavirus				HKU2 related	pooled	cross-sectional	RNA	RT-PCR	single	RdRp	NA	faeces	Bulgaria	N		Elenas Cave, Bratanova Cave (April), Big Vupa, Kaleto Cave, Roman Horse Cave (April), Maharata Cave Area (April)	NA	NA	2008			NA		April + September, unless site specifies one or the other	Spring,Fall	NA	Y	Y	N		VERENA Admin	4/12/2022 2:34pm	faecal, rectal, or anal	faeces	0	1	0	1
1895	1895	2359	genomic characterization of severe acute respiratory syndrome-related coronavirus in european bats and classification of coronaviruses based on partial rna-dependent rna polymerase gene sequences	Drexler et al.	J Virol	2010	243	25	0.102881	Rhinolophus euryale	alphacoronavirus				BB98-15	pooled	cross-sectional	RNA	RT-PCR	single	RdRp	NA	faeces	Bulgaria	N		Elenas Cave, Bratanova Cave (April), Big Vupa, Kaleto Cave, Roman Horse Cave (April), Maharata Cave Area (April)	NA	NA	2008			NA		April + September, unless site specifies one or the other	Spring,Fall	NA	Y	Y	N		VERENA Admin	4/12/2022 2:34pm	faecal, rectal, or anal	faeces	0	1	0	1
1897	1897	2361	genomic characterization of severe acute respiratory syndrome-related coronavirus in european bats and classification of coronaviruses based on partial rna-dependent rna polymerase gene sequences	Drexler et al.	J Virol	2010	82	10	0.121951	Rhinolophus blasii	alphacoronavirus				HKU2 related (3), BB98-15 (7)	pooled	cross-sectional	RNA	RT-PCR	single	RdRp	NA	faeces	Bulgaria	N		Elenas Cave, Bratanova Cave (April), Big Vupa, Kaleto Cave, Roman Horse Cave (April), Maharata Cave Area (April)	NA	NA	2008			NA		April + September, unless site specifies one or the other	Spring,Fall	NA	Y	Y	N		VERENA Admin	4/25/2022 9:11pm	faecal, rectal, or anal	faeces	0	1	0	1
1899	1899	2364	genomic characterization of severe acute respiratory syndrome-related coronavirus in european bats and classification of coronaviruses based on partial rna-dependent rna polymerase gene sequences	Drexler et al.	J Virol	2010	45	8	0.177778	Rhinolophus ferrumequinum	alphacoronavirus				BB98-15	pooled	cross-sectional	RNA	RT-PCR	single	RdRp	NA	faeces	Bulgaria	N		Elenas Cave, Bratanova Cave (April), Big Vupa (April), Kaleto Cave (April), Roman Horse Cave, Malko Tarnovo Water Tunnel	NA	NA	2008			NA		April + September, unless site specifies one or the other	Spring,Fall	NA	Y	Y	N		VERENA Admin	4/12/2022 2:34pm	faecal, rectal, or anal	faeces	0	1	0	1
1901	1901	2366	genomic characterization of severe acute respiratory syndrome-related coronavirus in european bats and classification of coronaviruses based on partial rna-dependent rna polymerase gene sequences	Drexler et al.	J Virol	2010	13	3	0.230769	Rhinolophus mehelyi	alphacoronavirus				BB98-15	pooled	cross-sectional	RNA	RT-PCR	single	RdRp	NA	faeces	Bulgaria	N		Elenas Cave (April), Kaleto Cave	NA	NA	2008			NA		April + September, unless site specifies one or the other	Spring,Fall	NA	Y	Y	N		VERENA Admin	4/12/2022 2:35pm	faecal, rectal, or anal	faeces	0	1	0	1
1902	1902	2370	genomic characterization of severe acute respiratory syndrome-related coronavirus in european bats and classification of coronaviruses based on partial rna-dependent rna polymerase gene sequences	Drexler et al.	J Virol	2010	3	1	0.333333	Nyctalus leisleri	alphacoronavirus				BNM98-30	single	cross-sectional	RNA	RT-PCR	single	RdRp	NA	faeces	Bulgaria	N		Maharata Cave Area	27°46'E	42°4'N	2008			NA		April	Spring	NA	Y	Y	N		VERENA Admin	4/12/2022 2:35pm	faecal, rectal, or anal	faeces	0	0	0	1
2012	2012	2576	detection of diverse viruses in alimentary specimens of bats in macau	Liang et al.	Virol Sin	2017	356	2	0.005618	Rhinolophus pusillus	alphacoronavirus				1A/1B	pooled	cross-sectional	RNA	nested RT-PCR	multiple	RdRp	NA	faeces	China	N	Macau		NA	NA		2015	December	2016	February		Winter	6	N				VERENA Admin	4/12/2022 2:36pm	faecal, rectal, or anal	faeces	0	0	1	0
2018	2018	2582	detection of diverse viruses in alimentary specimens of bats in macau	Liang et al.	Virol Sin	2017	78	24	0.307692	Miniopterus schreibersii	alphacoronavirus				HKU7, 1A/1B	pooled	cross-sectional	RNA	nested RT-PCR	multiple	RdRp	NA	anal swab	China	N	Macau		NA	NA		2015	July	2016	March		Summer,Spring	2	N				VERENA Admin	4/12/2022 2:36pm	faecal, rectal, or anal	swab	1	0	0	1
2019	2019	2583	detection of diverse viruses in alimentary specimens of bats in macau	Liang et al.	Virol Sin	2017	42	10	0.238095	Myotis ricketti	alphacoronavirus				HKU6	pooled	cross-sectional	RNA	nested RT-PCR	multiple	RdRp	NA	anal swab	China	N	Macau		NA	NA		2015	July	2016	March		Summer,Spring	2	N				VERENA Admin	4/12/2022 2:36pm	faecal, rectal, or anal	swab	1	0	0	1
2024	2024	2589	detection of group 1 coronaviruses in bats in north america	Dominguez et al.	Emerg Infect Dis	2007	2	1	0.5	Myotis occultus	alphacoronavirus					single	cross-sectional	RNA	nested RT-PCR	multiple	RdRp	NA	faeces	United States of America	N	Colorado	Mancos	NA	NA	2006			NA		August	Summer	1	N				VERENA Admin	4/12/2022 2:36pm	faecal, rectal, or anal	faeces	1	0	0	0
2026	2026	2591	detection of group 1 coronaviruses in bats in north america	Dominguez et al.	Emerg Infect Dis	2007	3	1	0.333333	Eptesicus fuscus	alphacoronavirus					single	cross-sectional	RNA	nested RT-PCR	multiple	RdRp	NA	faeces	United States of America	N	Colorado	Fort Collins	NA	NA	2006			NA		August	Summer	1	N				VERENA Admin	4/12/2022 2:36pm	faecal, rectal, or anal	faeces	1	0	0	0
2040	2040	2607	detection of group 1 coronaviruses in bats in north america	Dominguez et al.	Emerg Infect Dis	2007	8	4	0.5	Myotis occultus	alphacoronavirus					single	cross-sectional	RNA	nested RT-PCR	multiple	RdRp	NA	faeces	United States of America	N	Colorado	Montezuma county sewage tx lagoon	NA	NA	2006			NA		August	Summer	1	N				VERENA Admin	4/12/2022 2:36pm	faecal, rectal, or anal	faeces	1	0	0	0
2070	2070	2632	detection of novel coronaviruses in bats in myanmar	Valitutto et al.	Plos One	2020	105	4	0.038095	Chaerephon plicatus	alphacoronavirus				PREDICT_CoV-47 (alpha), 82 (alpha) - pooled, not co-infection	pooled	cross-sectional	RNA	nested RT-PCR	multiple	RdRp	NA	guano	Myanmar	N			NA	NA		2016	May	2018	August		Year	NA	N	Yes			VERENA Admin	4/12/2022 2:36pm	faecal, rectal, or anal	faeces	1	1	1	1
2082	2082	2646	detection of novel sars-like and other coronaviruses in bats from kenya	Tong et al.	Emerg Infect Dis	2009	3	1	0.333333	Cardioderma cor	alphacoronavirus				BtCoVA970-like	pooled	cross-sectional	RNA	semi-nested RT-PCR	multiple	RdRp	NA	fecal swab	Kenya	N		12	NA	NA	2006		July	NA	August		Summer	NA					VERENA Admin	4/12/2022 2:37pm	faecal, rectal, or anal	swab	1	0	0	0
2086	2086	2650	detection of novel sars-like and other coronaviruses in bats from kenya	Tong et al.	Emerg Infect Dis	2009	3	2	0.666667	Chaerephon pumilus	alphacoronavirus				HCoV229E-like	pooled	cross-sectional	RNA	semi-nested RT-PCR	multiple	RdRp	NA	fecal swab	Kenya	N		3	NA	NA	2006		July	NA	August		Summer	NA					VERENA Admin	4/12/2022 2:37pm	faecal, rectal, or anal	swab	1	0	0	0
2096	2096	2659	detection of novel sars-like and other coronaviruses in bats from kenya	Tong et al.	Emerg Infect Dis	2009	8	1	0.125	Miniopterus africanus	alphacoronavirus				BtCoV1A-like	pooled	cross-sectional	RNA	semi-nested RT-PCR	multiple	RdRp	NA	fecal swab	Kenya	N		10	NA	NA	2006		July	NA	August		Summer	NA					VERENA Admin	4/12/2022 2:37pm	faecal, rectal, or anal	swab	1	0	0	0
2097	2097	2660	detection of novel sars-like and other coronaviruses in bats from kenya	Tong et al.	Emerg Infect Dis	2009	12	7	0.583333	Miniopterus inflatus	alphacoronavirus				BtCoV1A-like, BtHKU8-like	pooled	cross-sectional	RNA	semi-nested RT-PCR	multiple	RdRp	NA	fecal swab	Kenya	N		5	NA	NA	2006		July	NA	August		Summer	NA					VERENA Admin	4/12/2022 2:37pm	faecal, rectal, or anal	swab	1	0	0	0
2098	2098	2661	detection of novel sars-like and other coronaviruses in bats from kenya	Tong et al.	Emerg Infect Dis	2009	16	1	0.0625	Miniopterus minor	alphacoronavirus				BtCoV1A-like	pooled	cross-sectional	RNA	semi-nested RT-PCR	multiple	RdRp	NA	fecal swab	Kenya	N		13	NA	NA	2006		July	NA	August		Summer	NA					VERENA Admin	4/12/2022 2:37pm	faecal, rectal, or anal	swab	1	0	0	0
2099	2099	2662	detection of novel sars-like and other coronaviruses in bats from kenya	Tong et al.	Emerg Infect Dis	2009	7	1	0.142857	Miniopterus natalensis	alphacoronavirus				BtCoV1A-like	pooled	cross-sectional	RNA	semi-nested RT-PCR	multiple	RdRp	NA	fecal swab	Kenya	N		1	NA	NA	2006		July	NA	August		Summer	NA					VERENA Admin	4/12/2022 2:37pm	faecal, rectal, or anal	swab	1	0	0	0
2101	2101	2664	detection of novel sars-like and other coronaviruses in bats from kenya	Tong et al.	Emerg Infect Dis	2009	19	2	0.105263	Otomops martiensseni	alphacoronavirus				BtHKU7-like	pooled	cross-sectional	RNA	semi-nested RT-PCR	multiple	RdRp	NA	fecal swab	Kenya	N		7	NA	NA	2006		July	NA	August		Summer	NA					VERENA Admin	4/12/2022 2:37pm	faecal, rectal, or anal	swab	1	0	0	0
2108	2108	2672	detection of novel sars-like and other coronaviruses in bats from kenya	Tong et al.	Emerg Infect Dis	2009	9	2	0.222222	Rousettus aegyptiacus	alphacoronavirus				BtCoVA970-like, BtHKU9-like	pooled	cross-sectional	RNA	semi-nested RT-PCR	multiple	RdRp	NA	fecal swab	Kenya	N		2	NA	NA	2006		July	NA	August		Summer	NA					VERENA Admin	4/12/2022 2:37pm	faecal, rectal, or anal	swab	1	0	0	0
2109	2109	2673	detection of novel sars-like and other coronaviruses in bats from kenya	Tong et al.	Emerg Infect Dis	2009	9	6	0.666667	Rousettus aegyptiacus	alphacoronavirus				BtCoVA970-like, BtHKU9-like	pooled	cross-sectional	RNA	semi-nested RT-PCR	multiple	RdRp	NA	fecal swab	Kenya	N		16	NA	NA	2006		July	NA	August		Summer	NA					VERENA Admin	4/12/2022 2:37pm	faecal, rectal, or anal	swab	1	0	0	0
2110	2110	2674	detection of novel sars-like and other coronaviruses in bats from kenya	Tong et al.	Emerg Infect Dis	2009	11	2	0.181818	Rousettus aegyptiacus	alphacoronavirus				BtHKU9-like	pooled	cross-sectional	RNA	semi-nested RT-PCR	multiple	RdRp	NA	fecal swab	Kenya	N		13	NA	NA	2006		July	NA	August		Summer	NA					VERENA Admin	4/12/2022 2:37pm	faecal, rectal, or anal	swab	1	0	0	0
2124	2124	2753	neotropical bats from costa rica harbour diverse coronaviruses	Moreira-Soto et al.	Zoonoses Public Health	2015	49	1	0.020408	Carollia perspicillata	alphacoronavirus					pooled	cross-sectional	RNA	pancoronavirus RT-PCR	single	RdRp	NA	anal swabs/faecal samples	Costa Rica	N			NA	NA		2012		2014			Year	NA	N	Y			VERENA Admin	4/12/2022 2:37pm	faecal, rectal, or anal	pooled	1	1	1	1
2126	2126	2755	neotropical bats from costa rica harbour diverse coronaviruses	Moreira-Soto et al.	Zoonoses Public Health	2015	16	1	0.0625	Carollia castanea	alphacoronavirus					pooled	cross-sectional	RNA	pancoronavirus RT-PCR	single	RdRp	NA	anal swabs/faecal samples	Costa Rica	N			NA	NA		2012		2014			Year	NA	N	Y			VERENA Admin	4/12/2022 2:37pm	faecal, rectal, or anal	pooled	1	1	1	1
2127	2127	2756	neotropical bats from costa rica harbour diverse coronaviruses	Moreira-Soto et al.	Zoonoses Public Health	2015	76	1	0.013158	Artibeus jamaicensis	alphacoronavirus					pooled	cross-sectional	RNA	pancoronavirus RT-PCR	single	RdRp	NA	anal swabs/faecal samples	Costa Rica	N			NA	NA		2012		2014			Year	NA	N	Y			VERENA Admin	4/12/2022 2:37pm	faecal, rectal, or anal	pooled	1	1	1	1
2136	2136	2765	neotropical bats from costa rica harbour diverse coronaviruses	Moreira-Soto et al.	Zoonoses Public Health	2015	21	1	0.047619	Glossophaga soricina	alphacoronavirus					pooled	cross-sectional	RNA	pancoronavirus RT-PCR	single	RdRp	NA	anal swabs/faecal samples	Costa Rica	N			NA	NA		2012		2014			Year	NA	N	Y			VERENA Admin	4/12/2022 2:37pm	faecal, rectal, or anal	pooled	1	1	1	1
2169	2169	2807	surveillance of bat coronaviruses in kenya identifies relatives of human coronaviruses nl63 and 229e and their recombination history	Tao et al.	J Virol	2017	2	1	0.5	Cardioderma cor	alphacoronavirus					pooled	cross-sectional	RNA	RT-PCR	single	RdRp	NA	oral swab,fecal swab	Kenya	N		22	NA	NA		2007		2010			Year	NA					VERENA Admin	4/12/2022 2:37pm	pooled swabs/samples	swab	1	1	1	1
2171	2171	2809	surveillance of bat coronaviruses in kenya identifies relatives of human coronaviruses nl63 and 229e and their recombination history	Tao et al.	J Virol	2017	5	1	0.2	Cardioderma cor	alphacoronavirus					pooled	cross-sectional	RNA	RT-PCR	single	RdRp	NA	oral swab,fecal swab	Kenya	N		43	NA	NA		2007		2010			Year	NA					VERENA Admin	4/12/2022 2:37pm	pooled swabs/samples	swab	1	1	1	1
2195	2195	2832	surveillance of bat coronaviruses in kenya identifies relatives of human coronaviruses nl63 and 229e and their recombination history	Tao et al.	J Virol	2017	98	1	0.010204	Hipposideros vittatus	alphacoronavirus					pooled	cross-sectional	RNA	RT-PCR	single	RdRp	NA	oral swab,fecal swab	Kenya	N		13	NA	NA		2007		2010			Year	NA					VERENA Admin	4/12/2022 2:37pm	pooled swabs/samples	swab	1	1	1	1
2203	2203	2841	surveillance of bat coronaviruses in kenya identifies relatives of human coronaviruses nl63 and 229e and their recombination history	Tao et al.	J Virol	2017	2	1	0.5	Miniopterus inflatus	alphacoronavirus					pooled	cross-sectional	RNA	RT-PCR	single	RdRp	NA	oral swab,fecal swab	Kenya	N		5	NA	NA		2007		2010			Year	NA					VERENA Admin	4/12/2022 2:37pm	pooled swabs/samples	swab	1	1	1	1
2204	2204	2842	surveillance of bat coronaviruses in kenya identifies relatives of human coronaviruses nl63 and 229e and their recombination history	Tao et al.	J Virol	2017	262	63	0.240458	Miniopterus minor	alphacoronavirus					pooled	cross-sectional	RNA	RT-PCR	single	RdRp	NA	oral swab,fecal swab	Kenya	N		13	NA	NA		2007		2010			Year	NA					VERENA Admin	4/12/2022 2:37pm	pooled swabs/samples	swab	1	1	1	1
2205	2205	2843	surveillance of bat coronaviruses in kenya identifies relatives of human coronaviruses nl63 and 229e and their recombination history	Tao et al.	J Virol	2017	29	2	0.068966	Miniopterus minor	alphacoronavirus					pooled	cross-sectional	RNA	RT-PCR	single	RdRp	NA	oral swab,fecal swab	Kenya	N		26	NA	NA		2007		2010			Year	NA					VERENA Admin	4/12/2022 2:37pm	pooled swabs/samples	swab	1	1	1	1
2206	2206	2844	surveillance of bat coronaviruses in kenya identifies relatives of human coronaviruses nl63 and 229e and their recombination history	Tao et al.	J Virol	2017	1	1	1	Miniopterus minor	alphacoronavirus					pooled	cross-sectional	RNA	RT-PCR	single	RdRp	NA	oral swab,fecal swab	Kenya	N		44	NA	NA		2007		2010			Year	NA					VERENA Admin	4/12/2022 2:37pm	pooled swabs/samples	swab	1	1	1	1
2219	2219	2857	surveillance of bat coronaviruses in kenya identifies relatives of human coronaviruses nl63 and 229e and their recombination history	Tao et al.	J Virol	2017	35	10	0.285714	Otomops martiensseni	alphacoronavirus					pooled	cross-sectional	RNA	RT-PCR	single	RdRp	NA	oral swab,fecal swab	Kenya	N		23	NA	NA		2007		2010			Year	NA					VERENA Admin	4/12/2022 2:37pm	pooled swabs/samples	swab	1	1	1	1
2245	2245	2883	surveillance of bat coronaviruses in kenya identifies relatives of human coronaviruses nl63 and 229e and their recombination history	Tao et al.	J Virol	2017	6	1	0.166667	Scotophilus dinganii	alphacoronavirus					pooled	cross-sectional	RNA	RT-PCR	single	RdRp	NA	oral swab,fecal swab	Kenya	N		22	NA	NA		2007		2010			Year	NA					VERENA Admin	4/12/2022 2:37pm	pooled swabs/samples	swab	1	1	1	1
2248	2248	2886	surveillance of bat coronaviruses in kenya identifies relatives of human coronaviruses nl63 and 229e and their recombination history	Tao et al.	J Virol	2017	15	2	0.133333	Triaenops afer	alphacoronavirus					pooled	cross-sectional	RNA	RT-PCR	single	RdRp	NA	oral swab,fecal swab	Kenya	N		22	NA	NA		2007		2010			Year	NA					VERENA Admin	4/12/2022 2:37pm	pooled swabs/samples	swab	1	1	1	1
2249	2249	2887	surveillance of bat coronaviruses in kenya identifies relatives of human coronaviruses nl63 and 229e and their recombination history	Tao et al.	J Virol	2017	15	6	0.4	Triaenops afer	alphacoronavirus					pooled	cross-sectional	RNA	RT-PCR	single	RdRp	NA	oral swab,fecal swab	Kenya	N		26	NA	NA		2007		2010			Year	NA					VERENA Admin	4/12/2022 2:37pm	pooled swabs/samples	swab	1	1	1	1
2251	2251	2898	detection of potentially novel paramyxovirus and coronavirus viral rna in bats and rats in the mekong delta region of southern viet nam	Berto et al.	Zoonoses Public Health	2018	248	55	0.221774	Scotophilus kuhlii	alphacoronavirus					pooled	cross-sectional	RNA	nested PCR	multiple	RdRp	NA	faeces	Vietnam	N		three bat farms and three wet markets trading in rat meat in the Mekong Delta region	NA	NA		2012		2014			Year	6					VERENA Admin	4/12/2022 2:37pm	faecal, rectal, or anal	faeces	1	1	1	1
33	33	2946	longitudinal study of age-specific pattern of coronavirus infection in lyle's flying fox (pteropus lylei) in thailand	Wacharapluesadee et al.	Virol J	2018	14	0	0	Pteropus lylei	genus not specified	unique IDs 1120-1122 and 2945-2956 include 4 alphacoronaviruses and 64 betacoronaviruses, but impossible to know from tables 1 & 2 which are which				pooled	cross-sectional	RNA	hemi-nested RT-PCR	multiple	RdRp	NA	rectal swab	Thailand	N	Chonburi	S1, S2, S3 (pooled)	NA	NA	2012			NA		February	Winter	NA				airtable double counts by including study table 1 (ID 1120-1122)+ table 2 (ID 2945-2956): study included in binary analyses but not prevalence estimates	VERENA Admin	4/26/2022 1:08pm	faecal, rectal, or anal	swab	0	0	1	0
34	34	2947	longitudinal study of age-specific pattern of coronavirus infection in lyle's flying fox (pteropus lylei) in thailand	Wacharapluesadee et al.	Virol J	2018	20	0	0	Pteropus lylei	genus not specified	unique IDs 1120-1122 and 2945-2956 include 4 alphacoronaviruses and 64 betacoronaviruses, but impossible to know from tables 1 & 2 which are which				pooled	cross-sectional	RNA	hemi-nested RT-PCR	multiple	RdRp	NA	rectal swab	Thailand	N	Chonburi	S1, S2, S3 (pooled)	NA	NA	2012			NA		March	Spring	NA				airtable double counts by including study table 1 (ID 1120-1122)+ table 2 (ID 2945-2956): study included in binary analyses but not prevalence estimates	VERENA Admin	4/26/2022 1:08pm	faecal, rectal, or anal	swab	0	0	0	1
42	42	2955	longitudinal study of age-specific pattern of coronavirus infection in lyle's flying fox (pteropus lylei) in thailand	Wacharapluesadee et al.	Virol J	2018	36	0	0	Pteropus lylei	genus not specified	unique IDs 1120-1122 and 2945-2956 include 4 alphacoronaviruses and 64 betacoronaviruses, but impossible to know from tables 1 & 2 which are which				pooled	cross-sectional	RNA	hemi-nested RT-PCR	multiple	RdRp	NA	rectal swab	Thailand	N	Chonburi	S1, S2, S3 (pooled)	NA	NA	2012			NA		November	Fall	NA				airtable double counts by including study table 1 (ID 1120-1122)+ table 2 (ID 2945-2956): study included in binary analyses but not prevalence estimates	VERENA Admin	4/26/2022 1:08pm	faecal, rectal, or anal	swab	0	1	0	0
43	43	2956	longitudinal study of age-specific pattern of coronavirus infection in lyle's flying fox (pteropus lylei) in thailand	Wacharapluesadee et al.	Virol J	2018	26	0	0	Pteropus lylei	genus not specified	unique IDs 1120-1122 and 2945-2956 include 4 alphacoronaviruses and 64 betacoronaviruses, but impossible to know from tables 1 & 2 which are which				pooled	cross-sectional	RNA	hemi-nested RT-PCR	multiple	RdRp	NA	rectal swab	Thailand	N	Chonburi	S1, S2, S3 (pooled)	NA	NA	2012			NA		December	Winter	NA				airtable double counts by including study table 1 (ID 1120-1122)+ table 2 (ID 2945-2956): study included in binary analyses but not prevalence estimates	VERENA Admin	4/26/2022 1:08pm	faecal, rectal, or anal	swab	0	0	1	0
49	49	10	a real-time pcr assay for bat sars-like coronavirus detection and its application to italian greater horseshoe bat faecal sample surveys	Balboni et al.	Scientificworldjournal	2012	1	0	0	Rhinolophus ferrumequinum	alphacoronavirus or betacoronavirus or gammacoronavirus					single	cross-sectional	RNA	RT-PCR	single	RdRp	NA	faeces	Italy	N	Perugia	Sigillo	NA	NA	2009			NA		September	Fall	NA					VERENA Admin	4/12/2022 2:05pm	faecal, rectal, or anal	faeces	0	1	0	0
50	50	11	a real-time pcr assay for bat sars-like coronavirus detection and its application to italian greater horseshoe bat faecal sample surveys	Balboni et al.	Scientificworldjournal	2012	2	0	0	Rhinolophus ferrumequinum	alphacoronavirus or betacoronavirus or gammacoronavirus					single	cross-sectional	RNA	RT-PCR	single	RdRp	NA	faeces	Italy	N	Bologna	Monte Croara, S. Lazzaro	NA	NA	2009			NA		October	Fall	NA					VERENA Admin	4/12/2022 2:05pm	faecal, rectal, or anal	faeces	0	1	0	0
51	51	12	a real-time pcr assay for bat sars-like coronavirus detection and its application to italian greater horseshoe bat faecal sample surveys	Balboni et al.	Scientificworldjournal	2012	10	0	0	Rhinolophus ferrumequinum	alphacoronavirus or betacoronavirus or gammacoronavirus					single	cross-sectional	RNA	RT-PCR	single	RdRp	NA	faeces	Italy	N	Cuneo	Piobesi d’Alba	NA	NA	2009			NA		October	Fall	NA					VERENA Admin	4/12/2022 2:05pm	faecal, rectal, or anal	faeces	0	1	0	0
59	59	23	alphacoronavirus detected in bats in the united kingdom	August et al.	Vector-borne and Zoonotic Diseases	2012	26	0	0	Plecotus auritus	alphacoronavirus or betacoronavirus					single	cross-sectional	RNA	semi-nested RT-PCR	multiple	RdRp	NA	faeces	United Kingdom	N	Oxfordshire	Wytham Woods	-1º33'41"E	51º77'27"N		2006		2009			Year	NA					VERENA Admin	4/25/2022 12:51pm	faecal, rectal, or anal	faeces	1	1	1	1
60	60	24	alphacoronavirus detected in bats in the united kingdom	August et al.	Vector-borne and Zoonotic Diseases	2012	15	0	0	Rhinolophus ferrumequinum	alphacoronavirus or betacoronavirus					single	cross-sectional	RNA	semi-nested RT-PCR	multiple	RdRp	NA	faeces	United Kingdom	N	SW England		NA	NA		2006		2009			Year	NA					VERENA Admin	4/12/2022 2:06pm	faecal, rectal, or anal	faeces	1	1	1	1
61	61	26	alphacoronavirus detected in bats in the united kingdom	August et al.	Vector-borne and Zoonotic Diseases	2012	6	0	0	Rhinolophus hipposideros	alphacoronavirus or betacoronavirus					single	cross-sectional	RNA	semi-nested RT-PCR	multiple	RdRp	NA	faeces	United Kingdom	N	SW England		NA	NA		2006		2009			Year	NA					VERENA Admin	4/12/2022 2:06pm	faecal, rectal, or anal	faeces	1	1	1	1
62	62	28	alphacoronavirus detected in bats in the united kingdom	August et al.	Vector-borne and Zoonotic Diseases	2012	2	0	0	Pipistrellus pipistrellus	alphacoronavirus or betacoronavirus					single	cross-sectional	RNA	semi-nested RT-PCR	multiple	RdRp	NA	faeces	United Kingdom	N	Wiltshire	Savernake Forest	-1º67'75"E	51º39’96"N		2006		2009			Year	NA					VERENA Admin	4/25/2022 12:51pm	faecal, rectal, or anal	faeces	1	1	1	1
63	63	30	alphacoronavirus detected in bats in the united kingdom	August et al.	Vector-borne and Zoonotic Diseases	2012	1	0	0	Barbastella barbastellus	alphacoronavirus or betacoronavirus					single	cross-sectional	RNA	semi-nested RT-PCR	multiple	RdRp	NA	faeces	United Kingdom	N	Wiltshire	Savernake Forest	-1º67'75"E	51º39’96"N		2006		2009			Year	NA					VERENA Admin	4/25/2022 12:51pm	faecal, rectal, or anal	faeces	1	1	1	1
71	71	41	alphacoronavirus detection in lungs, liver, and intestines of bats from brazil	Bittar et al.	Microb Ecol	2020	5	0	0	Phyllostomus discolor	alphacoronavirus or betacoronavirus or gammacoronavirus or deltacoronavirus					single	cross-sectional	RNA	nested RT-PCR	multiple	RdRp: nsP12	NA	lung	Brazil	S	São José do Rio Preto		NA	NA				NA			NA	NA					VERENA Admin	4/12/2022 2:06pm	lung or respiratory	tissue	NA	NA	NA	NA
72	72	42	alphacoronavirus detection in lungs, liver, and intestines of bats from brazil	Bittar et al.	Microb Ecol	2020	5	0	0	Phyllostomus discolor	alphacoronavirus or betacoronavirus or gammacoronavirus or deltacoronavirus					single	cross-sectional	RNA	nested RT-PCR	multiple	RdRp: nsP12	NA	intestines	Brazil	S	São José do Rio Preto		NA	NA				NA			NA	NA					VERENA Admin	4/12/2022 2:06pm	intestine	tissue	NA	NA	NA	NA
74	74	45	alphacoronavirus detection in lungs, liver, and intestines of bats from brazil	Bittar et al.	Microb Ecol	2020	13	0	0	Artibeus literatus	alphacoronavirus or betacoronavirus or gammacoronavirus or deltacoronavirus					single	cross-sectional	RNA	nested RT-PCR	multiple	RdRp: nsP12	NA	lung	Brazil	S	São José do Rio Preto		NA	NA				NA			NA	NA					VERENA Admin	4/12/2022 2:06pm	lung or respiratory	tissue	NA	NA	NA	NA
75	75	46	alphacoronavirus detection in lungs, liver, and intestines of bats from brazil	Bittar et al.	Microb Ecol	2020	13	0	0	Artibeus literatus	alphacoronavirus or betacoronavirus or gammacoronavirus or deltacoronavirus					single	cross-sectional	RNA	nested RT-PCR	multiple	RdRp: nsP12	NA	intestines	Brazil	S	São José do Rio Preto		NA	NA				NA			NA	NA					VERENA Admin	4/12/2022 2:06pm	intestine	tissue	NA	NA	NA	NA
76	76	49	alphacoronavirus detection in lungs, liver, and intestines of bats from brazil	Bittar et al.	Microb Ecol	2020	1	0	0	Glossophaga soricina	alphacoronavirus or betacoronavirus or gammacoronavirus or deltacoronavirus					single	cross-sectional	RNA	nested RT-PCR	multiple	RdRp: nsP12	NA	liver	Brazil	S	São José do Rio Preto		NA	NA				NA			NA	NA					VERENA Admin	4/12/2022 2:06pm	liver	tissue	NA	NA	NA	NA
77	77	50	alphacoronavirus detection in lungs, liver, and intestines of bats from brazil	Bittar et al.	Microb Ecol	2020	1	0	0	Glossophaga soricina	alphacoronavirus or betacoronavirus or gammacoronavirus or deltacoronavirus					single	cross-sectional	RNA	nested RT-PCR	multiple	RdRp: nsP12	NA	lung	Brazil	S	São José do Rio Preto		NA	NA				NA			NA	NA					VERENA Admin	4/12/2022 2:06pm	lung or respiratory	tissue	NA	NA	NA	NA
79	79	52	alphacoronavirus detection in lungs, liver, and intestines of bats from brazil	Bittar et al.	Microb Ecol	2020	1	0	0	Phyllostomus hastatus	alphacoronavirus or betacoronavirus or gammacoronavirus or deltacoronavirus					single	cross-sectional	RNA	nested RT-PCR	multiple	RdRp: nsP12	NA	liver	Brazil	S	São José do Rio Preto		NA	NA				NA			NA	NA					VERENA Admin	4/12/2022 2:06pm	liver	tissue	NA	NA	NA	NA
80	80	54	alphacoronavirus detection in lungs, liver, and intestines of bats from brazil	Bittar et al.	Microb Ecol	2020	1	0	0	Phyllostomus hastatus	alphacoronavirus or betacoronavirus or gammacoronavirus or deltacoronavirus					single	cross-sectional	RNA	nested RT-PCR	multiple	RdRp: nsP12	NA	lung	Brazil	S	São José do Rio Preto		NA	NA				NA			NA	NA					VERENA Admin	4/12/2022 2:06pm	lung or respiratory	tissue	NA	NA	NA	NA
81	81	55	alphacoronavirus detection in lungs, liver, and intestines of bats from brazil	Bittar et al.	Microb Ecol	2020	1	0	0	Phyllostomus hastatus	alphacoronavirus or betacoronavirus or gammacoronavirus or deltacoronavirus					single	cross-sectional	RNA	nested RT-PCR	multiple	RdRp: nsP12	NA	intestines	Brazil	S	São José do Rio Preto		NA	NA				NA			NA	NA					VERENA Admin	4/12/2022 2:06pm	intestine	tissue	NA	NA	NA	NA
82	82	56	alphacoronavirus detection in lungs, liver, and intestines of bats from brazil	Bittar et al.	Microb Ecol	2020	1	0	0	Nyctinomops laticaudatus	alphacoronavirus or betacoronavirus or gammacoronavirus or deltacoronavirus					single	cross-sectional	RNA	nested RT-PCR	multiple	RdRp: nsP12	NA	liver	Brazil	S	São José do Rio Preto		NA	NA				NA			NA	NA					VERENA Admin	4/12/2022 2:06pm	liver	tissue	NA	NA	NA	NA
83	83	57	alphacoronavirus detection in lungs, liver, and intestines of bats from brazil	Bittar et al.	Microb Ecol	2020	1	0	0	Nyctinomops laticaudatus	alphacoronavirus or betacoronavirus or gammacoronavirus or deltacoronavirus					single	cross-sectional	RNA	nested RT-PCR	multiple	RdRp: nsP12	NA	lung	Brazil	S	São José do Rio Preto		NA	NA				NA			NA	NA					VERENA Admin	4/12/2022 2:06pm	lung or respiratory	tissue	NA	NA	NA	NA
84	84	58	alphacoronavirus detection in lungs, liver, and intestines of bats from brazil	Bittar et al.	Microb Ecol	2020	1	0	0	Nyctinomops laticaudatus	alphacoronavirus or betacoronavirus or gammacoronavirus or deltacoronavirus					single	cross-sectional	RNA	nested RT-PCR	multiple	RdRp: nsP12	NA	intestines	Brazil	S	São José do Rio Preto		NA	NA				NA			NA	NA					VERENA Admin	4/12/2022 2:06pm	intestine	tissue	NA	NA	NA	NA
86	86	60	alphacoronavirus detection in lungs, liver, and intestines of bats from brazil	Bittar et al.	Microb Ecol	2020	13	0	0	Molossus molossus	alphacoronavirus or betacoronavirus or gammacoronavirus or deltacoronavirus					single	cross-sectional	RNA	nested RT-PCR	multiple	RdRp: nsP12	NA	lung	Brazil	S	São José do Rio Preto		NA	NA				NA			NA	NA					VERENA Admin	4/12/2022 2:06pm	lung or respiratory	tissue	NA	NA	NA	NA
87	87	61	alphacoronavirus detection in lungs, liver, and intestines of bats from brazil	Bittar et al.	Microb Ecol	2020	13	0	0	Molossus molossus	alphacoronavirus or betacoronavirus or gammacoronavirus or deltacoronavirus					single	cross-sectional	RNA	nested RT-PCR	multiple	RdRp: nsP12	NA	intestines	Brazil	S	São José do Rio Preto		NA	NA				NA			NA	NA					VERENA Admin	4/12/2022 2:06pm	intestine	tissue	NA	NA	NA	NA
88	88	62	alphacoronavirus detection in lungs, liver, and intestines of bats from brazil	Bittar et al.	Microb Ecol	2020	3	0	0	Eptesicus furinalis	alphacoronavirus or betacoronavirus or gammacoronavirus or deltacoronavirus					single	cross-sectional	RNA	nested RT-PCR	multiple	RdRp: nsP12	NA	liver	Brazil	S	São José do Rio Preto		NA	NA				NA			NA	NA					VERENA Admin	4/12/2022 2:06pm	liver	tissue	NA	NA	NA	NA
89	89	63	alphacoronavirus detection in lungs, liver, and intestines of bats from brazil	Bittar et al.	Microb Ecol	2020	3	0	0	Eptesicus furinalis	alphacoronavirus or betacoronavirus or gammacoronavirus or deltacoronavirus					single	cross-sectional	RNA	nested RT-PCR	multiple	RdRp: nsP12	NA	lung	Brazil	S	São José do Rio Preto		NA	NA				NA			NA	NA					VERENA Admin	4/12/2022 2:06pm	lung or respiratory	tissue	NA	NA	NA	NA
90	90	64	alphacoronavirus detection in lungs, liver, and intestines of bats from brazil	Bittar et al.	Microb Ecol	2020	3	0	0	Eptesicus furinalis	alphacoronavirus or betacoronavirus or gammacoronavirus or deltacoronavirus					single	cross-sectional	RNA	nested RT-PCR	multiple	RdRp: nsP12	NA	intestines	Brazil	S	São José do Rio Preto		NA	NA				NA			NA	NA					VERENA Admin	4/12/2022 2:06pm	intestine	tissue	NA	NA	NA	NA
91	91	66	alphacoronavirus detection in lungs, liver, and intestines of bats from brazil	Bittar et al.	Microb Ecol	2020	1	0	0	Myotis nigricans	alphacoronavirus or betacoronavirus or gammacoronavirus or deltacoronavirus					single	cross-sectional	RNA	nested RT-PCR	multiple	RdRp: nsP12	NA	liver	Brazil	S	São José do Rio Preto		NA	NA				NA			NA	NA					VERENA Admin	4/12/2022 2:06pm	liver	tissue	NA	NA	NA	NA
92	92	67	alphacoronavirus detection in lungs, liver, and intestines of bats from brazil	Bittar et al.	Microb Ecol	2020	1	0	0	Myotis nigricans	alphacoronavirus or betacoronavirus or gammacoronavirus or deltacoronavirus					single	cross-sectional	RNA	nested RT-PCR	multiple	RdRp: nsP12	NA	lung	Brazil	S	São José do Rio Preto		NA	NA				NA			NA	NA					VERENA Admin	4/12/2022 2:06pm	lung or respiratory	tissue	NA	NA	NA	NA
93	93	68	alphacoronavirus detection in lungs, liver, and intestines of bats from brazil	Bittar et al.	Microb Ecol	2020	1	0	0	Myotis nigricans	alphacoronavirus or betacoronavirus or gammacoronavirus or deltacoronavirus					single	cross-sectional	RNA	nested RT-PCR	multiple	RdRp: nsP12	NA	intestines	Brazil	S	São José do Rio Preto		NA	NA				NA			NA	NA					VERENA Admin	4/12/2022 2:06pm	intestine	tissue	NA	NA	NA	NA
94	94	69	alphacoronavirus detection in lungs, liver, and intestines of bats from brazil	Bittar et al.	Microb Ecol	2020	3	0	0	Artibeus planirostris	alphacoronavirus or betacoronavirus or gammacoronavirus or deltacoronavirus					single	cross-sectional	RNA	nested RT-PCR	multiple	RdRp: nsP12	NA	liver	Brazil	S	São José do Rio Preto		NA	NA				NA			NA	NA					VERENA Admin	4/12/2022 2:06pm	liver	tissue	NA	NA	NA	NA
95	95	70	alphacoronavirus detection in lungs, liver, and intestines of bats from brazil	Bittar et al.	Microb Ecol	2020	3	0	0	Artibeus planirostris	alphacoronavirus or betacoronavirus or gammacoronavirus or deltacoronavirus					single	cross-sectional	RNA	nested RT-PCR	multiple	RdRp: nsP12	NA	lung	Brazil	S	São José do Rio Preto		NA	NA				NA			NA	NA					VERENA Admin	4/12/2022 2:06pm	lung or respiratory	tissue	NA	NA	NA	NA
96	96	71	alphacoronavirus detection in lungs, liver, and intestines of bats from brazil	Bittar et al.	Microb Ecol	2020	3	0	0	Artibeus planirostris	alphacoronavirus or betacoronavirus or gammacoronavirus or deltacoronavirus					single	cross-sectional	RNA	nested RT-PCR	multiple	RdRp: nsP12	NA	intestines	Brazil	S	São José do Rio Preto		NA	NA				NA			NA	NA					VERENA Admin	4/12/2022 2:06pm	intestine	tissue	NA	NA	NA	NA
97	97	72	alphacoronavirus detection in lungs, liver, and intestines of bats from brazil	Bittar et al.	Microb Ecol	2020	1	0	0	Carollia perspicillata	alphacoronavirus or betacoronavirus or gammacoronavirus or deltacoronavirus					single	cross-sectional	RNA	nested RT-PCR	multiple	RdRp: nsP12	NA	liver	Brazil	S	São José do Rio Preto		NA	NA				NA			NA	NA					VERENA Admin	4/12/2022 2:06pm	liver	tissue	NA	NA	NA	NA
98	98	73	alphacoronavirus detection in lungs, liver, and intestines of bats from brazil	Bittar et al.	Microb Ecol	2020	1	0	0	Carollia perspicillata	alphacoronavirus or betacoronavirus or gammacoronavirus or deltacoronavirus					single	cross-sectional	RNA	nested RT-PCR	multiple	RdRp: nsP12	NA	lung	Brazil	S	São José do Rio Preto		NA	NA				NA			NA	NA					VERENA Admin	4/12/2022 2:06pm	lung or respiratory	tissue	NA	NA	NA	NA
99	99	74	alphacoronavirus detection in lungs, liver, and intestines of bats from brazil	Bittar et al.	Microb Ecol	2020	1	0	0	Carollia perspicillata	alphacoronavirus or betacoronavirus or gammacoronavirus or deltacoronavirus					single	cross-sectional	RNA	nested RT-PCR	multiple	RdRp: nsP12	NA	intestines	Brazil	S	São José do Rio Preto		NA	NA				NA			NA	NA					VERENA Admin	4/12/2022 2:06pm	intestine	tissue	NA	NA	NA	NA
100	100	76	alphacoronavirus detection in lungs, liver, and intestines of bats from brazil	Bittar et al.	Microb Ecol	2020	2	0	0	Vampyressa pussilla	alphacoronavirus or betacoronavirus or gammacoronavirus or deltacoronavirus					single	cross-sectional	RNA	nested RT-PCR	multiple	RdRp: nsP12	NA	liver	Brazil	S	São José do Rio Preto		NA	NA				NA			NA	NA					VERENA Admin	4/12/2022 2:06pm	liver	tissue	NA	NA	NA	NA
101	101	77	alphacoronavirus detection in lungs, liver, and intestines of bats from brazil	Bittar et al.	Microb Ecol	2020	2	0	0	Vampyressa pussilla	alphacoronavirus or betacoronavirus or gammacoronavirus or deltacoronavirus					single	cross-sectional	RNA	nested RT-PCR	multiple	RdRp: nsP12	NA	lung	Brazil	S	São José do Rio Preto		NA	NA				NA			NA	NA					VERENA Admin	4/12/2022 2:06pm	lung or respiratory	tissue	NA	NA	NA	NA
102	102	78	alphacoronavirus detection in lungs, liver, and intestines of bats from brazil	Bittar et al.	Microb Ecol	2020	2	0	0	Vampyressa pussilla	alphacoronavirus or betacoronavirus or gammacoronavirus or deltacoronavirus					single	cross-sectional	RNA	nested RT-PCR	multiple	RdRp: nsP12	NA	intestines	Brazil	S	São José do Rio Preto		NA	NA				NA			NA	NA					VERENA Admin	4/12/2022 2:06pm	intestine	tissue	NA	NA	NA	NA
103	103	75	alphacoronavirus detection in lungs, liver, and intestines of bats from brazil	Bittar et al.	Microb Ecol	2020	1	0	0	Platyrrhinus lineatus	alphacoronavirus or betacoronavirus or gammacoronavirus or deltacoronavirus					single	cross-sectional	RNA	nested RT-PCR	multiple	RdRp: nsP12	NA	liver	Brazil	S	São José do Rio Preto		NA	NA				NA			NA	NA					VERENA Admin	4/12/2022 2:06pm	liver	tissue	NA	NA	NA	NA
104	104	81	alphacoronavirus detection in lungs, liver, and intestines of bats from brazil	Bittar et al.	Microb Ecol	2020	1	0	0	Platyrrhinus lineatus	alphacoronavirus or betacoronavirus or gammacoronavirus or deltacoronavirus					single	cross-sectional	RNA	nested RT-PCR	multiple	RdRp: nsP12	NA	lung	Brazil	S	São José do Rio Preto		NA	NA				NA			NA	NA					VERENA Admin	4/12/2022 2:06pm	lung or respiratory	tissue	NA	NA	NA	NA
105	105	82	alphacoronavirus detection in lungs, liver, and intestines of bats from brazil	Bittar et al.	Microb Ecol	2020	1	0	0	Platyrrhinus lineatus	alphacoronavirus or betacoronavirus or gammacoronavirus or deltacoronavirus					single	cross-sectional	RNA	nested RT-PCR	multiple	RdRp: nsP12	NA	intestines	Brazil	S	São José do Rio Preto		NA	NA				NA			NA	NA					VERENA Admin	4/12/2022 2:06pm	intestine	tissue	NA	NA	NA	NA
106	106	83	alphacoronavirus detection in lungs, liver, and intestines of bats from brazil	Bittar et al.	Microb Ecol	2020	1	0	0	Sturnira lilium	alphacoronavirus or betacoronavirus or gammacoronavirus or deltacoronavirus					single	cross-sectional	RNA	nested RT-PCR	multiple	RdRp: nsP12	NA	liver	Brazil	S	São José do Rio Preto		NA	NA				NA			NA	NA					VERENA Admin	4/12/2022 2:06pm	liver	tissue	NA	NA	NA	NA
107	107	84	alphacoronavirus detection in lungs, liver, and intestines of bats from brazil	Bittar et al.	Microb Ecol	2020	1	0	0	Sturnira lilium	alphacoronavirus or betacoronavirus or gammacoronavirus or deltacoronavirus					single	cross-sectional	RNA	nested RT-PCR	multiple	RdRp: nsP12	NA	lung	Brazil	S	São José do Rio Preto		NA	NA				NA			NA	NA					VERENA Admin	4/12/2022 2:06pm	lung or respiratory	tissue	NA	NA	NA	NA
108	108	85	alphacoronavirus detection in lungs, liver, and intestines of bats from brazil	Bittar et al.	Microb Ecol	2020	1	0	0	Sturnira lilium	alphacoronavirus or betacoronavirus or gammacoronavirus or deltacoronavirus					single	cross-sectional	RNA	nested RT-PCR	multiple	RdRp: nsP12	NA	intestines	Brazil	S	São José do Rio Preto		NA	NA				NA			NA	NA					VERENA Admin	4/12/2022 2:06pm	intestine	tissue	NA	NA	NA	NA
109	109	86	alphacoronavirus detection in lungs, liver, and intestines of bats from brazil	Bittar et al.	Microb Ecol	2020	1	0	0	Molossops temminckii	alphacoronavirus or betacoronavirus or gammacoronavirus or deltacoronavirus					single	cross-sectional	RNA	nested RT-PCR	multiple	RdRp: nsP12	NA	liver	Brazil	S	São José do Rio Preto		NA	NA				NA			NA	NA					VERENA Admin	4/12/2022 2:06pm	liver	tissue	NA	NA	NA	NA
110	110	87	alphacoronavirus detection in lungs, liver, and intestines of bats from brazil	Bittar et al.	Microb Ecol	2020	1	0	0	Molossops temminckii	alphacoronavirus or betacoronavirus or gammacoronavirus or deltacoronavirus					single	cross-sectional	RNA	nested RT-PCR	multiple	RdRp: nsP12	NA	lung	Brazil	S	São José do Rio Preto		NA	NA				NA			NA	NA					VERENA Admin	4/12/2022 2:06pm	lung or respiratory	tissue	NA	NA	NA	NA
111	111	88	alphacoronavirus detection in lungs, liver, and intestines of bats from brazil	Bittar et al.	Microb Ecol	2020	1	0	0	Molossops temminckii	alphacoronavirus or betacoronavirus or gammacoronavirus or deltacoronavirus					single	cross-sectional	RNA	nested RT-PCR	multiple	RdRp: nsP12	NA	intestines	Brazil	S	São José do Rio Preto		NA	NA				NA			NA	NA					VERENA Admin	4/12/2022 2:06pm	intestine	tissue	NA	NA	NA	NA
115	115	92	alphacoronavirus detection in lungs, liver, and intestines of bats from brazil	Bittar et al.	Microb Ecol	2020	4	0	0	Molossus rufus	alphacoronavirus or betacoronavirus or gammacoronavirus or deltacoronavirus					single	cross-sectional	RNA	nested RT-PCR	multiple	RdRp: nsP12	NA	liver	Brazil	S	Barreiras		NA	NA				NA			NA	NA					VERENA Admin	4/12/2022 2:06pm	liver	tissue	NA	NA	NA	NA
116	116	93	alphacoronavirus detection in lungs, liver, and intestines of bats from brazil	Bittar et al.	Microb Ecol	2020	4	0	0	Molossus rufus	alphacoronavirus or betacoronavirus or gammacoronavirus or deltacoronavirus					single	cross-sectional	RNA	nested RT-PCR	multiple	RdRp: nsP12	NA	lung	Brazil	S	Barreiras		NA	NA				NA			NA	NA					VERENA Admin	4/12/2022 2:06pm	lung or respiratory	tissue	NA	NA	NA	NA
117	117	94	alphacoronavirus detection in lungs, liver, and intestines of bats from brazil	Bittar et al.	Microb Ecol	2020	4	0	0	Molossus rufus	alphacoronavirus or betacoronavirus or gammacoronavirus or deltacoronavirus					single	cross-sectional	RNA	nested RT-PCR	multiple	RdRp: nsP12	NA	intestines	Brazil	S	Barreiras		NA	NA				NA			NA	NA					VERENA Admin	4/12/2022 2:06pm	intestine	tissue	NA	NA	NA	NA
118	118	95	alphacoronavirus detection in lungs, liver, and intestines of bats from brazil	Bittar et al.	Microb Ecol	2020	2	0	0	Eumops glaucinus	alphacoronavirus or betacoronavirus or gammacoronavirus or deltacoronavirus					single	cross-sectional	RNA	nested RT-PCR	multiple	RdRp: nsP12	NA	liver	Brazil	S	Barreiras		NA	NA				NA			NA	NA					VERENA Admin	4/12/2022 2:06pm	liver	tissue	NA	NA	NA	NA
119	119	96	alphacoronavirus detection in lungs, liver, and intestines of bats from brazil	Bittar et al.	Microb Ecol	2020	2	0	0	Eumops glaucinus	alphacoronavirus or betacoronavirus or gammacoronavirus or deltacoronavirus					single	cross-sectional	RNA	nested RT-PCR	multiple	RdRp: nsP12	NA	lung	Brazil	S	Barreiras		NA	NA				NA			NA	NA					VERENA Admin	4/12/2022 2:06pm	lung or respiratory	tissue	NA	NA	NA	NA
120	120	97	alphacoronavirus detection in lungs, liver, and intestines of bats from brazil	Bittar et al.	Microb Ecol	2020	2	0	0	Eumops glaucinus	alphacoronavirus or betacoronavirus or gammacoronavirus or deltacoronavirus					single	cross-sectional	RNA	nested RT-PCR	multiple	RdRp: nsP12	NA	intestines	Brazil	S	Barreiras		NA	NA				NA			NA	NA					VERENA Admin	4/12/2022 2:06pm	intestine	tissue	NA	NA	NA	NA
121	121	98	alphacoronavirus detection in lungs, liver, and intestines of bats from brazil	Bittar et al.	Microb Ecol	2020	9	0	0	Artibeus literatus	alphacoronavirus or betacoronavirus or gammacoronavirus or deltacoronavirus					single	cross-sectional	RNA	nested RT-PCR	multiple	RdRp: nsP12	NA	liver	Brazil	S	Barreiras		NA	NA				NA			NA	NA					VERENA Admin	4/12/2022 2:06pm	liver	tissue	NA	NA	NA	NA
122	122	99	alphacoronavirus detection in lungs, liver, and intestines of bats from brazil	Bittar et al.	Microb Ecol	2020	9	0	0	Artibeus literatus	alphacoronavirus or betacoronavirus or gammacoronavirus or deltacoronavirus					single	cross-sectional	RNA	nested RT-PCR	multiple	RdRp: nsP12	NA	lung	Brazil	S	Barreiras		NA	NA				NA			NA	NA					VERENA Admin	4/12/2022 2:06pm	lung or respiratory	tissue	NA	NA	NA	NA
123	123	100	alphacoronavirus detection in lungs, liver, and intestines of bats from brazil	Bittar et al.	Microb Ecol	2020	9	0	0	Artibeus literatus	alphacoronavirus or betacoronavirus or gammacoronavirus or deltacoronavirus					single	cross-sectional	RNA	nested RT-PCR	multiple	RdRp: nsP12	NA	intestines	Brazil	S	Barreiras		NA	NA				NA			NA	NA					VERENA Admin	4/12/2022 2:06pm	intestine	tissue	NA	NA	NA	NA
124	124	101	alphacoronavirus detection in lungs, liver, and intestines of bats from brazil	Bittar et al.	Microb Ecol	2020	9	0	0	Artibeus planirostris	alphacoronavirus or betacoronavirus or gammacoronavirus or deltacoronavirus					single	cross-sectional	RNA	nested RT-PCR	multiple	RdRp: nsP12	NA	liver	Brazil	S	Barreiras		NA	NA				NA			NA	NA					VERENA Admin	4/12/2022 2:06pm	liver	tissue	NA	NA	NA	NA
125	125	102	alphacoronavirus detection in lungs, liver, and intestines of bats from brazil	Bittar et al.	Microb Ecol	2020	9	0	0	Artibeus planirostris	alphacoronavirus or betacoronavirus or gammacoronavirus or deltacoronavirus					single	cross-sectional	RNA	nested RT-PCR	multiple	RdRp: nsP12	NA	lung	Brazil	S	Barreiras		NA	NA				NA			NA	NA					VERENA Admin	4/12/2022 2:06pm	lung or respiratory	tissue	NA	NA	NA	NA
126	126	103	alphacoronavirus detection in lungs, liver, and intestines of bats from brazil	Bittar et al.	Microb Ecol	2020	9	0	0	Artibeus planirostris	alphacoronavirus or betacoronavirus or gammacoronavirus or deltacoronavirus					single	cross-sectional	RNA	nested RT-PCR	multiple	RdRp: nsP12	NA	intestines	Brazil	S	Barreiras		NA	NA				NA			NA	NA					VERENA Admin	4/12/2022 2:06pm	intestine	tissue	NA	NA	NA	NA
127	127	104	alphacoronavirus detection in lungs, liver, and intestines of bats from brazil	Bittar et al.	Microb Ecol	2020	2	0	0	Diphylla ecaudata	alphacoronavirus or betacoronavirus or gammacoronavirus or deltacoronavirus					single	cross-sectional	RNA	nested RT-PCR	multiple	RdRp: nsP12	NA	liver	Brazil	S	Barreiras		NA	NA				NA			NA	NA					VERENA Admin	4/12/2022 2:06pm	liver	tissue	NA	NA	NA	NA
128	128	105	alphacoronavirus detection in lungs, liver, and intestines of bats from brazil	Bittar et al.	Microb Ecol	2020	2	0	0	Diphylla ecaudata	alphacoronavirus or betacoronavirus or gammacoronavirus or deltacoronavirus					single	cross-sectional	RNA	nested RT-PCR	multiple	RdRp: nsP12	NA	lung	Brazil	S	Barreiras		NA	NA				NA			NA	NA					VERENA Admin	4/12/2022 2:06pm	lung or respiratory	tissue	NA	NA	NA	NA
129	129	106	alphacoronavirus detection in lungs, liver, and intestines of bats from brazil	Bittar et al.	Microb Ecol	2020	2	0	0	Diphylla ecaudata	alphacoronavirus or betacoronavirus or gammacoronavirus or deltacoronavirus					single	cross-sectional	RNA	nested RT-PCR	multiple	RdRp: nsP12	NA	intestines	Brazil	S	Barreiras		NA	NA				NA			NA	NA					VERENA Admin	4/12/2022 2:06pm	intestine	tissue	NA	NA	NA	NA
130	130	107	alphacoronavirus detection in lungs, liver, and intestines of bats from brazil	Bittar et al.	Microb Ecol	2020	1	0	0	Peropteryx leucoptera	alphacoronavirus or betacoronavirus or gammacoronavirus or deltacoronavirus					single	cross-sectional	RNA	nested RT-PCR	multiple	RdRp: nsP12	NA	liver	Brazil	S	Barreiras		NA	NA				NA			NA	NA					VERENA Admin	4/12/2022 2:06pm	liver	tissue	NA	NA	NA	NA
131	131	108	alphacoronavirus detection in lungs, liver, and intestines of bats from brazil	Bittar et al.	Microb Ecol	2020	1	0	0	Peropteryx leucoptera	alphacoronavirus or betacoronavirus or gammacoronavirus or deltacoronavirus					single	cross-sectional	RNA	nested RT-PCR	multiple	RdRp: nsP12	NA	lung	Brazil	S	Barreiras		NA	NA				NA			NA	NA					VERENA Admin	4/12/2022 2:06pm	lung or respiratory	tissue	NA	NA	NA	NA
132	132	109	alphacoronavirus detection in lungs, liver, and intestines of bats from brazil	Bittar et al.	Microb Ecol	2020	1	0	0	Peropteryx leucoptera	alphacoronavirus or betacoronavirus or gammacoronavirus or deltacoronavirus					single	cross-sectional	RNA	nested RT-PCR	multiple	RdRp: nsP12	NA	intestines	Brazil	S	Barreiras		NA	NA				NA			NA	NA					VERENA Admin	4/12/2022 2:06pm	intestine	tissue	NA	NA	NA	NA
133	133	110	alphacoronavirus detection in lungs, liver, and intestines of bats from brazil	Bittar et al.	Microb Ecol	2020	1	0	0	Desmodus rotundus	alphacoronavirus or betacoronavirus or gammacoronavirus or deltacoronavirus					single	cross-sectional	RNA	nested RT-PCR	multiple	RdRp: nsP12	NA	liver	Brazil	S	Barreiras		NA	NA				NA			NA	NA					VERENA Admin	4/12/2022 2:06pm	liver	tissue	NA	NA	NA	NA
134	134	111	alphacoronavirus detection in lungs, liver, and intestines of bats from brazil	Bittar et al.	Microb Ecol	2020	1	0	0	Desmodus rotundus	alphacoronavirus or betacoronavirus or gammacoronavirus or deltacoronavirus					single	cross-sectional	RNA	nested RT-PCR	multiple	RdRp: nsP12	NA	lung	Brazil	S	Barreiras		NA	NA				NA			NA	NA					VERENA Admin	4/12/2022 2:06pm	lung or respiratory	tissue	NA	NA	NA	NA
135	135	112	alphacoronavirus detection in lungs, liver, and intestines of bats from brazil	Bittar et al.	Microb Ecol	2020	1	0	0	Desmodus rotundus	alphacoronavirus or betacoronavirus or gammacoronavirus or deltacoronavirus					single	cross-sectional	RNA	nested RT-PCR	multiple	RdRp: nsP12	NA	intestines	Brazil	S	Barreiras		NA	NA				NA			NA	NA					VERENA Admin	4/12/2022 2:06pm	intestine	tissue	NA	NA	NA	NA
143	143	121	alphacoronaviruses detected in french bats are phylogeographically linked to coronaviruses of european bats	Goffard et al.	Viruses	2015	10	0	0	Pipistrellus pipistrellus	alphacoronavirus or betacoronavirus					single	cross-sectional	RNA	nested PCR	multiple	RdRp	NA	faeces	France	N	Bourges	Colony 3	02º 32'19” E	46º 56'23” N	2014			NA		July	Summer	NA					VERENA Admin	4/12/2022 2:07pm	faecal, rectal, or anal	faeces	1	0	0	0
144	144	122	alphacoronaviruses detected in french bats are phylogeographically linked to coronaviruses of european bats	Goffard et al.	Viruses	2015	35	0	0	Pipistrellus pipistrellus	alphacoronavirus or betacoronavirus					single	cross-sectional	RNA	nested PCR	multiple	RdRp	NA	faeces	France	N	Bourges	Colony 4	02º 33'38” E	47º 02'39” N	2014			NA		July	Summer	NA					VERENA Admin	4/12/2022 2:07pm	faecal, rectal, or anal	faeces	1	0	0	0
145	145	123	alphacoronaviruses detected in french bats are phylogeographically linked to coronaviruses of european bats	Goffard et al.	Viruses	2015	10	0	0	Myotis myotis	alphacoronavirus or betacoronavirus					single	cross-sectional	RNA	nested PCR	multiple	RdRp	NA	faeces	France	N	Bourges	Colony 5	02º 31122” E	47º 04'24” N	2014			NA		July	Summer	NA					VERENA Admin	4/12/2022 2:07pm	faecal, rectal, or anal	faeces	1	0	0	0
146	146	124	alphacoronaviruses detected in french bats are phylogeographically linked to coronaviruses of european bats	Goffard et al.	Viruses	2015	10	0	0	Eptesicus serotinus	alphacoronavirus or betacoronavirus					single	cross-sectional	RNA	nested PCR	multiple	RdRp	NA	faeces	France	N	Bourges	Colony 6	02º 18'59” E	46º 51'27” N	2014			NA		July	Summer	NA					VERENA Admin	4/12/2022 2:07pm	faecal, rectal, or anal	faeces	1	0	0	0
147	147	125	alphacoronaviruses detected in french bats are phylogeographically linked to coronaviruses of european bats	Goffard et al.	Viruses	2015	24	0	0	Barbastella barbastellus	alphacoronavirus or betacoronavirus					single	cross-sectional	RNA	nested PCR	multiple	RdRp	NA	faeces	France	N	Bourges	Colony 7	02º 23'21” E	46º 49'28” N	2014			NA		August	Summer	NA					VERENA Admin	4/12/2022 2:07pm	faecal, rectal, or anal	faeces	1	0	0	0
148	148	126	alphacoronaviruses in new world bats: prevalence, persistence, phylogeny, and potential for interaction with humans	Osborne et al.	Plos One	2011	11	0	0	Myotis lucifugus	alphacoronavirus or betacoronavirus					single	cross-sectional	RNA	hemi-nested RT-PCR	multiple	RdRp	NA	faeces/anal swab	United States of America	N	Colorado	Site 1	NA	NA	2007			NA		Summer	Summer	NA					VERENA Admin	4/12/2022 2:07pm	faecal, rectal, or anal	pooled	1	0	0	0
149	149	127	alphacoronaviruses in new world bats: prevalence, persistence, phylogeny, and potential for interaction with humans	Osborne et al.	Plos One	2011	3	0	0	Myotis volans	alphacoronavirus or betacoronavirus					single	cross-sectional	RNA	hemi-nested RT-PCR	multiple	RdRp	NA	faeces/anal swab	United States of America	N	Colorado	Site 2	NA	NA	2007			NA		Summer	Summer	NA					VERENA Admin	4/12/2022 2:07pm	faecal, rectal, or anal	pooled	1	0	0	0
150	150	128	alphacoronaviruses in new world bats: prevalence, persistence, phylogeny, and potential for interaction with humans	Osborne et al.	Plos One	2011	29	0	0	Eptesicus fuscus	alphacoronavirus or betacoronavirus					single	cross-sectional	RNA	hemi-nested RT-PCR	multiple	RdRp	NA	faeces/anal swab	United States of America	N	Colorado	Site 3	NA	NA	2007			NA		Summer	Summer	NA					VERENA Admin	4/12/2022 2:07pm	faecal, rectal, or anal	pooled	1	0	0	0
151	151	129	alphacoronaviruses in new world bats: prevalence, persistence, phylogeny, and potential for interaction with humans	Osborne et al.	Plos One	2011	1	0	0	Lasionycteris noctivagans	alphacoronavirus or betacoronavirus					single	cross-sectional	RNA	hemi-nested RT-PCR	multiple	RdRp	NA	faeces/anal swab	United States of America	N	Colorado	Site 3	NA	NA	2007			NA		Summer	Summer	NA					VERENA Admin	4/12/2022 2:07pm	faecal, rectal, or anal	pooled	1	0	0	0
153	153	131	alphacoronaviruses in new world bats: prevalence, persistence, phylogeny, and potential for interaction with humans	Osborne et al.	Plos One	2011	20	0	0	Lasiurus cinereus	alphacoronavirus or betacoronavirus					single	cross-sectional	RNA	hemi-nested RT-PCR	multiple	RdRp	NA	faeces/anal swab	United States of America	N	Colorado	Site 4	NA	NA	2007			NA		Summer	Summer	NA					VERENA Admin	4/12/2022 2:07pm	faecal, rectal, or anal	pooled	1	0	0	0
154	154	132	alphacoronaviruses in new world bats: prevalence, persistence, phylogeny, and potential for interaction with humans	Osborne et al.	Plos One	2011	1	0	0	Lasionycteris noctivagans	alphacoronavirus or betacoronavirus					single	cross-sectional	RNA	hemi-nested RT-PCR	multiple	RdRp	NA	faeces/anal swab	United States of America	N	Colorado	Site 4	NA	NA	2007			NA		Summer	Summer	NA					VERENA Admin	4/12/2022 2:07pm	faecal, rectal, or anal	pooled	1	0	0	0
155	155	133	alphacoronaviruses in new world bats: prevalence, persistence, phylogeny, and potential for interaction with humans	Osborne et al.	Plos One	2011	1	0	0	Myotis cillolabrum	alphacoronavirus or betacoronavirus					single	cross-sectional	RNA	hemi-nested RT-PCR	multiple	RdRp	NA	faeces/anal swab	United States of America	N	Colorado	Site 4	NA	NA	2007			NA		Summer	Summer	NA					VERENA Admin	4/12/2022 2:07pm	faecal, rectal, or anal	pooled	1	0	0	0
160	160	136	alphacoronaviruses in new world bats: prevalence, persistence, phylogeny, and potential for interaction with humans	Osborne et al.	Plos One	2011	11	0	0	Antrozous pallidus	alphacoronavirus or betacoronavirus					single	cross-sectional	RNA	hemi-nested RT-PCR	multiple	RdRp	NA	faeces/anal swab	United States of America	N	Colorado	Site 5	NA	NA	2007			NA		Summer	Summer	NA					VERENA Admin	4/12/2022 2:07pm	faecal, rectal, or anal	pooled	1	0	0	0
161	161	137	alphacoronaviruses in new world bats: prevalence, persistence, phylogeny, and potential for interaction with humans	Osborne et al.	Plos One	2011	1	0	0	Corynorhinus townsendii	alphacoronavirus or betacoronavirus					single	cross-sectional	RNA	hemi-nested RT-PCR	multiple	RdRp	NA	faeces/anal swab	United States of America	N	Colorado	Site 5	NA	NA	2007			NA		Summer	Summer	NA					VERENA Admin	4/12/2022 2:07pm	faecal, rectal, or anal	pooled	1	0	0	0
164	164	139	alphacoronaviruses in new world bats: prevalence, persistence, phylogeny, and potential for interaction with humans	Osborne et al.	Plos One	2011	1	0	0	Lasiurus cinereus	alphacoronavirus or betacoronavirus					single	cross-sectional	RNA	hemi-nested RT-PCR	multiple	RdRp	NA	faeces/anal swab	United States of America	N	Colorado	Site 5	NA	NA	2007			NA		Summer	Summer	NA					VERENA Admin	4/12/2022 2:07pm	faecal, rectal, or anal	pooled	1	0	0	0
165	165	140	alphacoronaviruses in new world bats: prevalence, persistence, phylogeny, and potential for interaction with humans	Osborne et al.	Plos One	2011	3	0	0	Lasionycteris noctivagans	alphacoronavirus or betacoronavirus					single	cross-sectional	RNA	hemi-nested RT-PCR	multiple	RdRp	NA	faeces/anal swab	United States of America	N	Colorado	Site 5	NA	NA	2007			NA		Summer	Summer	NA					VERENA Admin	4/12/2022 2:07pm	faecal, rectal, or anal	pooled	1	0	0	0
166	166	141	alphacoronaviruses in new world bats: prevalence, persistence, phylogeny, and potential for interaction with humans	Osborne et al.	Plos One	2011	3	0	0	Myotis thysanodes	alphacoronavirus or betacoronavirus					single	cross-sectional	RNA	hemi-nested RT-PCR	multiple	RdRp	NA	faeces/anal swab	United States of America	N	Colorado	Site 5	NA	NA	2007			NA		Summer	Summer	NA					VERENA Admin	4/12/2022 2:07pm	faecal, rectal, or anal	pooled	1	0	0	0
167	167	142	alphacoronaviruses in new world bats: prevalence, persistence, phylogeny, and potential for interaction with humans	Osborne et al.	Plos One	2011	13	0	0	Myotis yumanensis	alphacoronavirus or betacoronavirus					single	cross-sectional	RNA	hemi-nested RT-PCR	multiple	RdRp	NA	faeces/anal swab	United States of America	N	Colorado	Site 5	NA	NA	2007			NA		Summer	Summer	NA					VERENA Admin	4/12/2022 2:07pm	faecal, rectal, or anal	pooled	1	0	0	0
168	168	143	alphacoronaviruses in new world bats: prevalence, persistence, phylogeny, and potential for interaction with humans	Osborne et al.	Plos One	2011	6	0	0	Parastrellus hesperus	alphacoronavirus or betacoronavirus					single	cross-sectional	RNA	hemi-nested RT-PCR	multiple	RdRp	NA	faeces/anal swab	United States of America	N	Colorado	Site 5	NA	NA	2007			NA		Summer	Summer	NA					VERENA Admin	4/12/2022 2:07pm	faecal, rectal, or anal	pooled	1	0	0	0
169	169	144	alphacoronaviruses in new world bats: prevalence, persistence, phylogeny, and potential for interaction with humans	Osborne et al.	Plos One	2011	9	0	0	Myotis occultus	alphacoronavirus or betacoronavirus					single	cross-sectional	RNA	hemi-nested RT-PCR	multiple	RdRp	NA	faeces/anal swab	United States of America	N	Colorado	Site 6	NA	NA	2007			NA		Summer	Summer	NA					VERENA Admin	4/12/2022 2:07pm	faecal, rectal, or anal	pooled	1	0	0	0
170	170	145	alphacoronaviruses in new world bats: prevalence, persistence, phylogeny, and potential for interaction with humans	Osborne et al.	Plos One	2011	1	0	0	Myotis yumanensis	alphacoronavirus or betacoronavirus					single	cross-sectional	RNA	hemi-nested RT-PCR	multiple	RdRp	NA	faeces/anal swab	United States of America	N	Colorado	Site 7	NA	NA	2007			NA		Summer	Summer	NA					VERENA Admin	4/12/2022 2:07pm	faecal, rectal, or anal	pooled	1	0	0	0
171	171	146	alphacoronaviruses in new world bats: prevalence, persistence, phylogeny, and potential for interaction with humans	Osborne et al.	Plos One	2011	2	0	0	Eptesicus fuscus	alphacoronavirus or betacoronavirus					single	cross-sectional	RNA	hemi-nested RT-PCR	multiple	RdRp	NA	faeces/anal swab	United States of America	N	Colorado	Site 8	NA	NA	2007			NA		Summer	Summer	NA					VERENA Admin	4/12/2022 2:07pm	faecal, rectal, or anal	pooled	1	0	0	0
172	172	147	alphacoronaviruses in new world bats: prevalence, persistence, phylogeny, and potential for interaction with humans	Osborne et al.	Plos One	2011	1	0	0	Lasiurus cinereus	alphacoronavirus or betacoronavirus					single	cross-sectional	RNA	hemi-nested RT-PCR	multiple	RdRp	NA	faeces/anal swab	United States of America	N	Colorado	Site 8	NA	NA	2007			NA		Summer	Summer	NA					VERENA Admin	4/12/2022 2:07pm	faecal, rectal, or anal	pooled	1	0	0	0
173	173	148	alphacoronaviruses in new world bats: prevalence, persistence, phylogeny, and potential for interaction with humans	Osborne et al.	Plos One	2011	1	0	0	Myotis californicus	alphacoronavirus or betacoronavirus					single	cross-sectional	RNA	hemi-nested RT-PCR	multiple	RdRp	NA	faeces/anal swab	United States of America	N	Colorado	Site 8	NA	NA	2007			NA		Summer	Summer	NA					VERENA Admin	4/12/2022 2:07pm	faecal, rectal, or anal	pooled	1	0	0	0
174	174	149	alphacoronaviruses in new world bats: prevalence, persistence, phylogeny, and potential for interaction with humans	Osborne et al.	Plos One	2011	1	0	0	Myotis cillolabrum	alphacoronavirus or betacoronavirus					single	cross-sectional	RNA	hemi-nested RT-PCR	multiple	RdRp	NA	faeces/anal swab	United States of America	N	Colorado	Site 8	NA	NA	2007			NA		Summer	Summer	NA					VERENA Admin	4/12/2022 2:07pm	faecal, rectal, or anal	pooled	1	0	0	0
175	175	150	alphacoronaviruses in new world bats: prevalence, persistence, phylogeny, and potential for interaction with humans	Osborne et al.	Plos One	2011	1	0	0	Myotis evotis	alphacoronavirus or betacoronavirus					single	cross-sectional	RNA	hemi-nested RT-PCR	multiple	RdRp	NA	faeces/anal swab	United States of America	N	Colorado	Site 8	NA	NA	2007			NA		Summer	Summer	NA					VERENA Admin	4/12/2022 2:07pm	faecal, rectal, or anal	pooled	1	0	0	0
176	176	151	alphacoronaviruses in new world bats: prevalence, persistence, phylogeny, and potential for interaction with humans	Osborne et al.	Plos One	2011	1	0	0	Myotis thysanodes	alphacoronavirus or betacoronavirus					single	cross-sectional	RNA	hemi-nested RT-PCR	multiple	RdRp	NA	faeces/anal swab	United States of America	N	Colorado	Site 8	NA	NA	2007			NA		Summer	Summer	NA					VERENA Admin	4/12/2022 2:07pm	faecal, rectal, or anal	pooled	1	0	0	0
177	177	152	alphacoronaviruses in new world bats: prevalence, persistence, phylogeny, and potential for interaction with humans	Osborne et al.	Plos One	2011	4	0	0	Myotis volans	alphacoronavirus or betacoronavirus					single	cross-sectional	RNA	hemi-nested RT-PCR	multiple	RdRp	NA	faeces/anal swab	United States of America	N	Colorado	Site 8	NA	NA	2007			NA		Summer	Summer	NA					VERENA Admin	4/12/2022 2:07pm	faecal, rectal, or anal	pooled	1	0	0	0
178	178	153	alphacoronaviruses in new world bats: prevalence, persistence, phylogeny, and potential for interaction with humans	Osborne et al.	Plos One	2011	18	0	0	Eptesicus fuscus	alphacoronavirus or betacoronavirus					single	cross-sectional	RNA	hemi-nested RT-PCR	multiple	RdRp	NA	faeces/anal swab	United States of America	N	Colorado	Site 9	NA	NA	2007			NA		Summer	Summer	NA					VERENA Admin	4/12/2022 2:07pm	faecal, rectal, or anal	pooled	1	0	0	0
179	179	154	alphacoronaviruses in new world bats: prevalence, persistence, phylogeny, and potential for interaction with humans	Osborne et al.	Plos One	2011	1	0	0	Euderma maculatum	alphacoronavirus or betacoronavirus					single	cross-sectional	RNA	hemi-nested RT-PCR	multiple	RdRp	NA	faeces/anal swab	United States of America	N	Colorado	Site 9	NA	NA	2007			NA		Summer	Summer	NA					VERENA Admin	4/12/2022 2:07pm	faecal, rectal, or anal	pooled	1	0	0	0
180	180	155	alphacoronaviruses in new world bats: prevalence, persistence, phylogeny, and potential for interaction with humans	Osborne et al.	Plos One	2011	7	0	0	Lasiurus cinereus	alphacoronavirus or betacoronavirus					single	cross-sectional	RNA	hemi-nested RT-PCR	multiple	RdRp	NA	faeces/anal swab	United States of America	N	Colorado	Site 9	NA	NA	2007			NA		Summer	Summer	NA					VERENA Admin	4/12/2022 2:07pm	faecal, rectal, or anal	pooled	1	0	0	0
181	181	156	alphacoronaviruses in new world bats: prevalence, persistence, phylogeny, and potential for interaction with humans	Osborne et al.	Plos One	2011	7	0	0	Lasionycteris noctivagans	alphacoronavirus or betacoronavirus					single	cross-sectional	RNA	hemi-nested RT-PCR	multiple	RdRp	NA	faeces/anal swab	United States of America	N	Colorado	Site 9	NA	NA	2007			NA		Summer	Summer	NA					VERENA Admin	4/12/2022 2:07pm	faecal, rectal, or anal	pooled	1	0	0	0
182	182	157	alphacoronaviruses in new world bats: prevalence, persistence, phylogeny, and potential for interaction with humans	Osborne et al.	Plos One	2011	7	0	0	Myotis californicus	alphacoronavirus or betacoronavirus					single	cross-sectional	RNA	hemi-nested RT-PCR	multiple	RdRp	NA	faeces/anal swab	United States of America	N	Colorado	Site 9	NA	NA	2007			NA		Summer	Summer	NA					VERENA Admin	4/12/2022 2:07pm	faecal, rectal, or anal	pooled	1	0	0	0
183	183	158	alphacoronaviruses in new world bats: prevalence, persistence, phylogeny, and potential for interaction with humans	Osborne et al.	Plos One	2011	19	0	0	Myotis cillolabrum	alphacoronavirus or betacoronavirus					single	cross-sectional	RNA	hemi-nested RT-PCR	multiple	RdRp	NA	faeces/anal swab	United States of America	N	Colorado	Site 9	NA	NA	2007			NA		Summer	Summer	NA					VERENA Admin	4/12/2022 2:07pm	faecal, rectal, or anal	pooled	1	0	0	0
184	184	159	alphacoronaviruses in new world bats: prevalence, persistence, phylogeny, and potential for interaction with humans	Osborne et al.	Plos One	2011	22	0	0	Myotis evotis	alphacoronavirus or betacoronavirus					single	cross-sectional	RNA	hemi-nested RT-PCR	multiple	RdRp	NA	faeces/anal swab	United States of America	N	Colorado	Site 9	NA	NA	2007			NA		Summer	Summer	NA					VERENA Admin	4/12/2022 2:07pm	faecal, rectal, or anal	pooled	1	0	0	0
185	185	160	alphacoronaviruses in new world bats: prevalence, persistence, phylogeny, and potential for interaction with humans	Osborne et al.	Plos One	2011	4	0	0	Myotis thysanodes	alphacoronavirus or betacoronavirus					single	cross-sectional	RNA	hemi-nested RT-PCR	multiple	RdRp	NA	faeces/anal swab	United States of America	N	Colorado	Site 9	NA	NA	2007			NA		Summer	Summer	NA					VERENA Admin	4/12/2022 2:07pm	faecal, rectal, or anal	pooled	1	0	0	0
186	186	161	alphacoronaviruses in new world bats: prevalence, persistence, phylogeny, and potential for interaction with humans	Osborne et al.	Plos One	2011	22	0	0	Myotis volans	alphacoronavirus or betacoronavirus					single	cross-sectional	RNA	hemi-nested RT-PCR	multiple	RdRp	NA	faeces/anal swab	United States of America	N	Colorado	Site 9	NA	NA	2007			NA		Summer	Summer	NA					VERENA Admin	4/12/2022 2:07pm	faecal, rectal, or anal	pooled	1	0	0	0
187	187	162	alphacoronaviruses in new world bats: prevalence, persistence, phylogeny, and potential for interaction with humans	Osborne et al.	Plos One	2011	3	0	0	Myotis yumanensis	alphacoronavirus or betacoronavirus					single	cross-sectional	RNA	hemi-nested RT-PCR	multiple	RdRp	NA	faeces/anal swab	United States of America	N	Colorado	Site 9	NA	NA	2007			NA		Summer	Summer	NA					VERENA Admin	4/12/2022 2:07pm	faecal, rectal, or anal	pooled	1	0	0	0
188	188	163	alphacoronaviruses in new world bats: prevalence, persistence, phylogeny, and potential for interaction with humans	Osborne et al.	Plos One	2011	8	0	0	Parastrellus hesperus	alphacoronavirus or betacoronavirus					single	cross-sectional	RNA	hemi-nested RT-PCR	multiple	RdRp	NA	faeces/anal swab	United States of America	N	Colorado	Site 9	NA	NA	2007			NA		Summer	Summer	NA					VERENA Admin	4/12/2022 2:07pm	faecal, rectal, or anal	pooled	1	0	0	0
189	189	164	alphacoronaviruses in new world bats: prevalence, persistence, phylogeny, and potential for interaction with humans	Osborne et al.	Plos One	2011	13	0	0	Tadarida brasiliensis	alphacoronavirus or betacoronavirus					single	cross-sectional	RNA	hemi-nested RT-PCR	multiple	RdRp	NA	faeces/anal swab	United States of America	N	Colorado	Site 9	NA	NA	2007			NA		Summer	Summer	NA					VERENA Admin	4/12/2022 2:07pm	faecal, rectal, or anal	pooled	1	0	0	0
190	190	165	alphacoronaviruses in new world bats: prevalence, persistence, phylogeny, and potential for interaction with humans	Osborne et al.	Plos One	2011	8	0	0	Eptesicus fuscus	alphacoronavirus or betacoronavirus					single	cross-sectional	RNA	hemi-nested RT-PCR	multiple	RdRp	NA	faeces/anal swab	United States of America	N	Colorado	Site 10	NA	NA	2007			NA		Summer	Summer	NA					VERENA Admin	4/12/2022 2:07pm	faecal, rectal, or anal	pooled	1	0	0	0
191	191	166	alphacoronaviruses in new world bats: prevalence, persistence, phylogeny, and potential for interaction with humans	Osborne et al.	Plos One	2011	13	0	0	Lasionycteris noctivagans	alphacoronavirus or betacoronavirus					single	cross-sectional	RNA	hemi-nested RT-PCR	multiple	RdRp	NA	faeces/anal swab	United States of America	N	Colorado	Site 10	NA	NA	2007			NA		Summer	Summer	NA					VERENA Admin	4/12/2022 2:07pm	faecal, rectal, or anal	pooled	1	0	0	0
192	192	167	alphacoronaviruses in new world bats: prevalence, persistence, phylogeny, and potential for interaction with humans	Osborne et al.	Plos One	2011	6	0	0	Myotis evotis	alphacoronavirus or betacoronavirus					single	cross-sectional	RNA	hemi-nested RT-PCR	multiple	RdRp	NA	faeces/anal swab	United States of America	N	Colorado	Site 10	NA	NA	2007			NA		Summer	Summer	NA					VERENA Admin	4/12/2022 2:07pm	faecal, rectal, or anal	pooled	1	0	0	0
193	193	168	alphacoronaviruses in new world bats: prevalence, persistence, phylogeny, and potential for interaction with humans	Osborne et al.	Plos One	2011	7	0	0	Myotis occultus	alphacoronavirus or betacoronavirus					single	cross-sectional	RNA	hemi-nested RT-PCR	multiple	RdRp	NA	faeces/anal swab	United States of America	N	Colorado	Site 10	NA	NA	2007			NA		Summer	Summer	NA					VERENA Admin	4/12/2022 2:07pm	faecal, rectal, or anal	pooled	1	0	0	0
194	194	169	alphacoronaviruses in new world bats: prevalence, persistence, phylogeny, and potential for interaction with humans	Osborne et al.	Plos One	2011	23	0	0	Myotis volans	alphacoronavirus or betacoronavirus					single	cross-sectional	RNA	hemi-nested RT-PCR	multiple	RdRp	NA	faeces/anal swab	United States of America	N	Colorado	Site 10	NA	NA	2007			NA		Summer	Summer	NA					VERENA Admin	4/12/2022 2:07pm	faecal, rectal, or anal	pooled	1	0	0	0
195	195	170	alphacoronaviruses in new world bats: prevalence, persistence, phylogeny, and potential for interaction with humans	Osborne et al.	Plos One	2011	1	0	0	Myotis yumanensis	alphacoronavirus or betacoronavirus					single	cross-sectional	RNA	hemi-nested RT-PCR	multiple	RdRp	NA	faeces/anal swab	United States of America	N	Colorado	Site 10	NA	NA	2007			NA		Summer	Summer	NA					VERENA Admin	4/12/2022 2:07pm	faecal, rectal, or anal	pooled	1	0	0	0
196	196	171	alphacoronaviruses in new world bats: prevalence, persistence, phylogeny, and potential for interaction with humans	Osborne et al.	Plos One	2011	3	0	0	Eptesicus fuscus	alphacoronavirus or betacoronavirus					single	cross-sectional	RNA	hemi-nested RT-PCR	multiple	RdRp	NA	faeces/anal swab	United States of America	N	Colorado	Site 11	NA	NA	2007			NA		Summer	Summer	NA					VERENA Admin	4/12/2022 2:07pm	faecal, rectal, or anal	pooled	1	0	0	0
197	197	172	alphacoronaviruses in new world bats: prevalence, persistence, phylogeny, and potential for interaction with humans	Osborne et al.	Plos One	2011	7	0	0	Lasiurus cinereus	alphacoronavirus or betacoronavirus					single	cross-sectional	RNA	hemi-nested RT-PCR	multiple	RdRp	NA	faeces/anal swab	United States of America	N	Colorado	Site 11	NA	NA	2007			NA		Summer	Summer	NA					VERENA Admin	4/12/2022 2:07pm	faecal, rectal, or anal	pooled	1	0	0	0
198	198	173	alphacoronaviruses in new world bats: prevalence, persistence, phylogeny, and potential for interaction with humans	Osborne et al.	Plos One	2011	3	0	0	Lasionycteris noctivagans	alphacoronavirus or betacoronavirus					single	cross-sectional	RNA	hemi-nested RT-PCR	multiple	RdRp	NA	faeces/anal swab	United States of America	N	Colorado	Site 11	NA	NA	2007			NA		Summer	Summer	NA					VERENA Admin	4/12/2022 2:07pm	faecal, rectal, or anal	pooled	1	0	0	0
199	199	174	alphacoronaviruses in new world bats: prevalence, persistence, phylogeny, and potential for interaction with humans	Osborne et al.	Plos One	2011	11	0	0	Myotis volans	alphacoronavirus or betacoronavirus					single	cross-sectional	RNA	hemi-nested RT-PCR	multiple	RdRp	NA	faeces/anal swab	United States of America	N	Colorado	Site 11	NA	NA	2007			NA		Summer	Summer	NA					VERENA Admin	4/12/2022 2:07pm	faecal, rectal, or anal	pooled	1	0	0	0
200	200	175	alphacoronaviruses in new world bats: prevalence, persistence, phylogeny, and potential for interaction with humans	Osborne et al.	Plos One	2011	2	0	0	Antrozous pallidus	alphacoronavirus or betacoronavirus					single	cross-sectional	RNA	hemi-nested RT-PCR	multiple	RdRp	NA	faeces/anal swab	United States of America	N	Colorado	Site 12	NA	NA	2007			NA		Summer	Summer	NA					VERENA Admin	4/12/2022 2:07pm	faecal, rectal, or anal	pooled	1	0	0	0
201	201	176	alphacoronaviruses in new world bats: prevalence, persistence, phylogeny, and potential for interaction with humans	Osborne et al.	Plos One	2011	3	0	0	Corynorhinus townsendii	alphacoronavirus or betacoronavirus					single	cross-sectional	RNA	hemi-nested RT-PCR	multiple	RdRp	NA	faeces/anal swab	United States of America	N	Colorado	Site 12	NA	NA	2007			NA		Summer	Summer	NA					VERENA Admin	4/12/2022 2:07pm	faecal, rectal, or anal	pooled	1	0	0	0
202	202	177	alphacoronaviruses in new world bats: prevalence, persistence, phylogeny, and potential for interaction with humans	Osborne et al.	Plos One	2011	2	0	0	Eptesicus fuscus	alphacoronavirus or betacoronavirus					single	cross-sectional	RNA	hemi-nested RT-PCR	multiple	RdRp	NA	faeces/anal swab	United States of America	N	Colorado	Site 13	NA	NA	2007			NA		Summer	Summer	NA					VERENA Admin	4/12/2022 2:07pm	faecal, rectal, or anal	pooled	1	0	0	0
203	203	178	alphacoronaviruses in new world bats: prevalence, persistence, phylogeny, and potential for interaction with humans	Osborne et al.	Plos One	2011	2	0	0	Euderma maculatum	alphacoronavirus or betacoronavirus					single	cross-sectional	RNA	hemi-nested RT-PCR	multiple	RdRp	NA	faeces/anal swab	United States of America	N	Colorado	Site 13	NA	NA	2007			NA		Summer	Summer	NA					VERENA Admin	4/12/2022 2:07pm	faecal, rectal, or anal	pooled	1	0	0	0
204	204	179	alphacoronaviruses in new world bats: prevalence, persistence, phylogeny, and potential for interaction with humans	Osborne et al.	Plos One	2011	3	0	0	Lasionycteris noctivagans	alphacoronavirus or betacoronavirus					single	cross-sectional	RNA	hemi-nested RT-PCR	multiple	RdRp	NA	faeces/anal swab	United States of America	N	Colorado	Site 13	NA	NA	2007			NA		Summer	Summer	NA					VERENA Admin	4/12/2022 2:07pm	faecal, rectal, or anal	pooled	1	0	0	0
205	205	180	alphacoronaviruses in new world bats: prevalence, persistence, phylogeny, and potential for interaction with humans	Osborne et al.	Plos One	2011	6	0	0	Myotis evotis	alphacoronavirus or betacoronavirus					single	cross-sectional	RNA	hemi-nested RT-PCR	multiple	RdRp	NA	faeces/anal swab	United States of America	N	Colorado	Site 13	NA	NA	2007			NA		Summer	Summer	NA					VERENA Admin	4/12/2022 2:07pm	faecal, rectal, or anal	pooled	1	0	0	0
206	206	181	alphacoronaviruses in new world bats: prevalence, persistence, phylogeny, and potential for interaction with humans	Osborne et al.	Plos One	2011	6	0	0	Myotis occultus	alphacoronavirus or betacoronavirus					single	cross-sectional	RNA	hemi-nested RT-PCR	multiple	RdRp	NA	faeces/anal swab	United States of America	N	Colorado	Site 13	NA	NA	2007			NA		Summer	Summer	NA					VERENA Admin	4/12/2022 2:07pm	faecal, rectal, or anal	pooled	1	0	0	0
207	207	182	alphacoronaviruses in new world bats: prevalence, persistence, phylogeny, and potential for interaction with humans	Osborne et al.	Plos One	2011	4	0	0	Myotis volans	alphacoronavirus or betacoronavirus					single	cross-sectional	RNA	hemi-nested RT-PCR	multiple	RdRp	NA	faeces/anal swab	United States of America	N	Colorado	Site 13	NA	NA	2007			NA		Summer	Summer	NA					VERENA Admin	4/12/2022 2:07pm	faecal, rectal, or anal	pooled	1	0	0	0
208	208	183	alphacoronaviruses in new world bats: prevalence, persistence, phylogeny, and potential for interaction with humans	Osborne et al.	Plos One	2011	5	0	0	Eptesicus fuscus	alphacoronavirus or betacoronavirus					single	cross-sectional	RNA	hemi-nested RT-PCR	multiple	RdRp	NA	faeces/anal swab	United States of America	N	Colorado	Site 14	NA	NA	2007			NA		Summer	Summer	NA					VERENA Admin	4/12/2022 2:07pm	faecal, rectal, or anal	pooled	1	0	0	0
209	209	184	alphacoronaviruses in new world bats: prevalence, persistence, phylogeny, and potential for interaction with humans	Osborne et al.	Plos One	2011	3	0	0	Lasiurus cinereus	alphacoronavirus or betacoronavirus					single	cross-sectional	RNA	hemi-nested RT-PCR	multiple	RdRp	NA	faeces/anal swab	United States of America	N	Colorado	Site 14	NA	NA	2007			NA		Summer	Summer	NA					VERENA Admin	4/12/2022 2:07pm	faecal, rectal, or anal	pooled	1	0	0	0
210	210	185	alphacoronaviruses in new world bats: prevalence, persistence, phylogeny, and potential for interaction with humans	Osborne et al.	Plos One	2011	11	0	0	Lasionycteris noctivagans	alphacoronavirus or betacoronavirus					single	cross-sectional	RNA	hemi-nested RT-PCR	multiple	RdRp	NA	faeces/anal swab	United States of America	N	Colorado	Site 14	NA	NA	2007			NA		Summer	Summer	NA					VERENA Admin	4/12/2022 2:07pm	faecal, rectal, or anal	pooled	1	0	0	0
211	211	186	alphacoronaviruses in new world bats: prevalence, persistence, phylogeny, and potential for interaction with humans	Osborne et al.	Plos One	2011	3	0	0	Myotis evotis	alphacoronavirus or betacoronavirus					single	cross-sectional	RNA	hemi-nested RT-PCR	multiple	RdRp	NA	faeces/anal swab	United States of America	N	Colorado	Site 14	NA	NA	2007			NA		Summer	Summer	NA					VERENA Admin	4/12/2022 2:07pm	faecal, rectal, or anal	pooled	1	0	0	0
212	212	187	alphacoronaviruses in new world bats: prevalence, persistence, phylogeny, and potential for interaction with humans	Osborne et al.	Plos One	2011	13	0	0	Myotis thysanodes	alphacoronavirus or betacoronavirus					single	cross-sectional	RNA	hemi-nested RT-PCR	multiple	RdRp	NA	faeces/anal swab	United States of America	N	Colorado	Site 14	NA	NA	2007			NA		Summer	Summer	NA					VERENA Admin	4/12/2022 2:07pm	faecal, rectal, or anal	pooled	1	0	0	0
213	213	188	alphacoronaviruses in new world bats: prevalence, persistence, phylogeny, and potential for interaction with humans	Osborne et al.	Plos One	2011	7	0	0	Myotis evotis	alphacoronavirus or betacoronavirus					single	cross-sectional	RNA	hemi-nested RT-PCR	multiple	RdRp	NA	faeces/anal swab	United States of America	N	Colorado	Site 15	NA	NA	2007			NA		Summer	Summer	NA					VERENA Admin	4/12/2022 2:07pm	faecal, rectal, or anal	pooled	1	0	0	0
214	214	189	alphacoronaviruses in new world bats: prevalence, persistence, phylogeny, and potential for interaction with humans	Osborne et al.	Plos One	2011	1	0	0	Myotis thysanodes	alphacoronavirus or betacoronavirus					single	cross-sectional	RNA	hemi-nested RT-PCR	multiple	RdRp	NA	faeces/anal swab	United States of America	N	Colorado	Site 15	NA	NA	2007			NA		Summer	Summer	NA					VERENA Admin	4/12/2022 2:07pm	faecal, rectal, or anal	pooled	1	0	0	0
215	215	190	alphacoronaviruses in new world bats: prevalence, persistence, phylogeny, and potential for interaction with humans	Osborne et al.	Plos One	2011	3	0	0	Myotis volans	alphacoronavirus or betacoronavirus					single	cross-sectional	RNA	hemi-nested RT-PCR	multiple	RdRp	NA	faeces/anal swab	United States of America	N	Colorado	Site 16	NA	NA	2007			NA		Summer	Summer	NA					VERENA Admin	4/12/2022 2:07pm	faecal, rectal, or anal	pooled	1	0	0	0
216	216	191	alphacoronaviruses in new world bats: prevalence, persistence, phylogeny, and potential for interaction with humans	Osborne et al.	Plos One	2011	31	0	0	Eptesicus fuscus	alphacoronavirus or betacoronavirus					single	cross-sectional	RNA	hemi-nested RT-PCR	multiple	RdRp	NA	faeces/anal swab	United States of America	N	Colorado	Site 17	NA	NA	2007			NA		June	Summer	NA					VERENA Admin	4/12/2022 2:07pm	faecal, rectal, or anal	pooled	1	0	0	0
230	230	195	alphacoronaviruses in new world bats: prevalence, persistence, phylogeny, and potential for interaction with humans	Osborne et al.	Plos One	2011	29	0	0	Eptesicus fuscus	alphacoronavirus or betacoronavirus					single	cross-sectional	RNA	hemi-nested RT-PCR	multiple	RdRp	NA	faeces/anal swab	United States of America	N	Colorado	Site 21	NA	NA	2007			NA		June	Summer	NA					VERENA Admin	4/12/2022 2:07pm	faecal, rectal, or anal	pooled	1	0	0	0
231	231	209	alphacoronaviruses in new world bats: prevalence, persistence, phylogeny, and potential for interaction with humans	Osborne et al.	Plos One	2011	22	0	0	Eptesicus fuscus	alphacoronavirus or betacoronavirus					single	cross-sectional	RNA	hemi-nested RT-PCR	multiple	RdRp	NA	faeces/anal swab	United States of America	N	Colorado	Site 21	NA	NA	2007			NA		August	Summer	NA					VERENA Admin	4/12/2022 2:07pm	faecal, rectal, or anal	pooled	1	0	0	0
247	247	231	bat coronavirus phylogeography in the western indian ocean	Joffrin et al.	Sci Rep	2020	19	0	0	Macronycteris commersoni	alphacoronavirus or betacoronavirus					single	cross-sectional	RNA	RT-PCR	single	RdRp	NA	intestines	Madagascar	S			NA	NA	2012			NA			Year	NA					VERENA Admin	4/12/2022 2:07pm	intestine	tissue	1	1	1	1
248	248	232	bat coronavirus phylogeography in the western indian ocean	Joffrin et al.	Sci Rep	2020	19	0	0	Miniopterus manavi	alphacoronavirus or betacoronavirus					single	cross-sectional	RNA	RT-PCR	single	RdRp	NA	intestines	Madagascar	S			NA	NA	2012			NA			Year	NA					VERENA Admin	4/12/2022 2:07pm	intestine	tissue	1	1	1	1
249	249	233	bat coronavirus phylogeography in the western indian ocean	Joffrin et al.	Sci Rep	2020	14	0	0	Miniopterus gleni	alphacoronavirus or betacoronavirus					single	cross-sectional	RNA	RT-PCR	single	RdRp	NA	intestines	Madagascar	S			NA	NA	2012			NA			Year	NA					VERENA Admin	4/12/2022 2:07pm	intestine	tissue	1	1	1	1
250	250	234	bat coronavirus phylogeography in the western indian ocean	Joffrin et al.	Sci Rep	2020	2	0	0	Miniopterus gleni	alphacoronavirus or betacoronavirus					single	cross-sectional	RNA	RT-PCR	single	RdRp	NA	rectal/oral swab	Madagascar	S			NA	NA	2014			NA			Year	NA					VERENA Admin	4/12/2022 2:07pm	pooled swabs/samples	swab	1	1	1	1
251	251	235	bat coronavirus phylogeography in the western indian ocean	Joffrin et al.	Sci Rep	2020	28	0	0	Miniopterus griveaudi	alphacoronavirus or betacoronavirus					single	cross-sectional	RNA	RT-PCR	single	RdRp	NA	rectal/oral swab	Madagascar	S			NA	NA	2014			NA			Year	NA					VERENA Admin	4/12/2022 2:07pm	pooled swabs/samples	swab	1	1	1	1
252	252	236	bat coronavirus phylogeography in the western indian ocean	Joffrin et al.	Sci Rep	2020	8	0	0	Miniopterus mahafaliensis	alphacoronavirus or betacoronavirus					single	cross-sectional	RNA	RT-PCR	single	RdRp	NA	intestines	Madagascar	S			NA	NA	2012			NA			Year	NA					VERENA Admin	4/12/2022 2:07pm	intestine	tissue	1	1	1	1
253	253	237	bat coronavirus phylogeography in the western indian ocean	Joffrin et al.	Sci Rep	2020	8	0	0	Miniopterus sororculus	alphacoronavirus or betacoronavirus					single	cross-sectional	RNA	RT-PCR	single	RdRp	NA	intestines	Madagascar	S			NA	NA	2012			NA			Year	NA					VERENA Admin	4/12/2022 2:07pm	intestine	tissue	1	1	1	1
254	254	238	bat coronavirus phylogeography in the western indian ocean	Joffrin et al.	Sci Rep	2020	29	0	0	Chaerephon atsinanana	alphacoronavirus or betacoronavirus					single	cross-sectional	RNA	RT-PCR	single	RdRp	NA	intestines	Madagascar	S			NA	NA	2013			NA			Year	NA					VERENA Admin	4/12/2022 2:07pm	intestine	tissue	1	1	1	1
255	255	239	bat coronavirus phylogeography in the western indian ocean	Joffrin et al.	Sci Rep	2020	45	0	0	Chaerephon leucogaster	alphacoronavirus or betacoronavirus					single	cross-sectional	RNA	RT-PCR	single	RdRp	NA	rectal/oral swab	Madagascar	S			NA	NA	2018			NA			Year	NA					VERENA Admin	4/12/2022 2:07pm	pooled swabs/samples	swab	1	1	1	1
256	256	240	bat coronavirus phylogeography in the western indian ocean	Joffrin et al.	Sci Rep	2020	94	0	0	Mops leucostigma	alphacoronavirus or betacoronavirus					single	cross-sectional	RNA	RT-PCR	single	RdRp	NA	rectal/oral swab	Madagascar	S			NA	NA	2018			NA			Year	NA					VERENA Admin	4/12/2022 2:07pm	pooled swabs/samples	swab	1	1	1	1
258	258	242	bat coronavirus phylogeography in the western indian ocean	Joffrin et al.	Sci Rep	2020	2	0	0	Mops midas	alphacoronavirus or betacoronavirus					single	cross-sectional	RNA	RT-PCR	single	RdRp	NA	rectal/oral swab	Madagascar	S			NA	NA	2018			NA			Year	NA					VERENA Admin	4/12/2022 2:07pm	pooled swabs/samples	swab	1	1	1	1
260	260	244	bat coronavirus phylogeography in the western indian ocean	Joffrin et al.	Sci Rep	2020	41	0	0	Mormopterus jugularis	alphacoronavirus or betacoronavirus					single	cross-sectional	RNA	RT-PCR	single	RdRp	NA	rectal/oral swab	Madagascar	S			NA	NA	2014			NA			Year	NA					VERENA Admin	4/12/2022 2:07pm	pooled swabs/samples	swab	1	1	1	1
261	261	245	bat coronavirus phylogeography in the western indian ocean	Joffrin et al.	Sci Rep	2020	12	0	0	Otomops madagascariensis	alphacoronavirus or betacoronavirus					single	cross-sectional	RNA	RT-PCR	single	RdRp	NA	intestines	Madagascar	S			NA	NA	2012			NA			Year	NA					VERENA Admin	4/12/2022 2:07pm	intestine	tissue	1	1	1	1
262	262	246	bat coronavirus phylogeography in the western indian ocean	Joffrin et al.	Sci Rep	2020	6	0	0	Otomops madagascariensis	alphacoronavirus or betacoronavirus					single	cross-sectional	RNA	RT-PCR	single	RdRp	NA	rectal/oral swab	Madagascar	S			NA	NA	2014			NA			Year	NA					VERENA Admin	4/12/2022 2:07pm	pooled swabs/samples	swab	1	1	1	1
264	264	248	bat coronavirus phylogeography in the western indian ocean	Joffrin et al.	Sci Rep	2020	32	0	0	Paratriaenops furculus	alphacoronavirus or betacoronavirus					single	cross-sectional	RNA	RT-PCR	single	RdRp	NA	rectal/oral swab	Madagascar	S			NA	NA	2014			NA			Year	NA					VERENA Admin	4/12/2022 2:07pm	pooled swabs/samples	swab	1	1	1	1
267	267	251	bat coronavirus phylogeography in the western indian ocean	Joffrin et al.	Sci Rep	2020	17	0	0	Myotis goudoti	alphacoronavirus or betacoronavirus					single	cross-sectional	RNA	RT-PCR	single	RdRp	NA	rectal/oral swab	Madagascar	S			NA	NA	2014			NA			Year	NA					VERENA Admin	4/12/2022 2:07pm	pooled swabs/samples	swab	1	1	1	1
268	268	252	bat coronavirus phylogeography in the western indian ocean	Joffrin et al.	Sci Rep	2020	2	0	0	Neoromicia malagasyensis	alphacoronavirus or betacoronavirus					single	cross-sectional	RNA	RT-PCR	single	RdRp	NA	intestines	Madagascar	S			NA	NA	2013			NA			Year	NA					VERENA Admin	4/12/2022 2:07pm	intestine	tissue	1	1	1	1
269	269	253	bat coronavirus phylogeography in the western indian ocean	Joffrin et al.	Sci Rep	2020	4	0	0	Neoromicia matroka	alphacoronavirus or betacoronavirus					single	cross-sectional	RNA	RT-PCR	single	RdRp	NA	intestines	Madagascar	S			NA	NA	2013			NA			Year	NA					VERENA Admin	4/12/2022 2:07pm	intestine	tissue	1	1	1	1
270	270	254	bat coronavirus phylogeography in the western indian ocean	Joffrin et al.	Sci Rep	2020	5	0	0	Pipistrellus hesperidus	alphacoronavirus or betacoronavirus					single	cross-sectional	RNA	RT-PCR	single	RdRp	NA	rectal/oral swab	Madagascar	S			NA	NA	2014			NA			Year	NA					VERENA Admin	4/12/2022 2:07pm	pooled swabs/samples	swab	1	1	1	1
271	271	255	bat coronavirus phylogeography in the western indian ocean	Joffrin et al.	Sci Rep	2020	6	0	0	Momopterus acetabulosus	alphacoronavirus or betacoronavirus					single	cross-sectional	RNA	RT-PCR	single	RdRp	NA	intestines	Mauritius	S			NA	NA	2012			NA			Year	NA					VERENA Admin	4/12/2022 2:07pm	intestine	tissue	1	1	1	1
272	272	256	bat coronavirus phylogeography in the western indian ocean	Joffrin et al.	Sci Rep	2020	48	0	0	Pteropus niger	alphacoronavirus or betacoronavirus					single	cross-sectional	RNA	RT-PCR	single	RdRp	NA	lung	Mauritius	S			NA	NA	2012			NA			Year	NA					VERENA Admin	4/12/2022 2:07pm	lung or respiratory	tissue	1	1	1	1
273	273	257	bat coronavirus phylogeography in the western indian ocean	Joffrin et al.	Sci Rep	2020	2	0	0	Taphosius mauritianus	alphacoronavirus or betacoronavirus					single	cross-sectional	RNA	RT-PCR	single	RdRp	NA	rectal/oral swab	Mauritius	S			NA	NA	2014			NA			Year	NA					VERENA Admin	4/12/2022 2:07pm	pooled swabs/samples	swab	1	1	1	1
276	276	260	bat coronavirus phylogeography in the western indian ocean	Joffrin et al.	Sci Rep	2020	22	0	0	Pteropus seychellensis comorensis	alphacoronavirus or betacoronavirus					single	cross-sectional	RNA	RT-PCR	single	RdRp	NA	rectal/oral swab	France	N	Mayotte		NA	NA	2014			NA			Year	NA					VERENA Admin	4/12/2022 2:07pm	pooled swabs/samples	swab	1	1	1	1
282	282	266	bat coronavirus phylogeography in the western indian ocean	Joffrin et al.	Sci Rep	2020	20	0	0	Rhinolophus mossambicus	alphacoronavirus or betacoronavirus					single	cross-sectional	RNA	RT-PCR	single	RdRp	NA	rectal/oral swab	Mozambique	S			NA	NA	2015			NA			Year	NA					VERENA Admin	4/12/2022 2:07pm	pooled swabs/samples	swab	1	1	1	1
286	286	270	bat coronavirus phylogeography in the western indian ocean	Joffrin et al.	Sci Rep	2020	2	0	0	Neoromicia nana	alphacoronavirus or betacoronavirus					single	cross-sectional	RNA	RT-PCR	single	RdRp	NA	rectal/oral swab	Mozambique	S			NA	NA	2015			NA			Year	NA					VERENA Admin	4/12/2022 2:07pm	pooled swabs/samples	swab	1	1	1	1
287	287	271	bat coronavirus phylogeography in the western indian ocean	Joffrin et al.	Sci Rep	2020	2	0	0	Scotophilus viridis	alphacoronavirus or betacoronavirus					single	cross-sectional	RNA	RT-PCR	single	RdRp	NA	rectal/oral swab	Mozambique	S			NA	NA	2015			NA			Year	NA					VERENA Admin	4/12/2022 2:07pm	pooled swabs/samples	swab	1	1	1	1
289	289	273	bat coronavirus phylogeography in the western indian ocean	Joffrin et al.	Sci Rep	2020	50	0	0	Pteropus seychellensis seychellensis	alphacoronavirus or betacoronavirus					single	cross-sectional	RNA	RT-PCR	single	RdRp	NA	lung	Seychelles	S			NA	NA	2014			NA			Year	NA					VERENA Admin	4/12/2022 2:08pm	lung or respiratory	tissue	1	1	1	1
290	290	274	bat coronaviruses and experimental infection of bats, the philippines	Watanabe et al.	Emerg Infect Dis	2010	4	0	0	Cynopterus brachyotis	alphacoronavirus or betacoronavirus					single	cross-sectional	RNA	RT-PCR	single	RdRp	NA	intestines	Philippines	N	Los Baños		NA	NA	2008			NA		July	Summer	NA					VERENA Admin	4/12/2022 2:07pm	intestine	tissue	1	0	0	0
291	291	275	bat coronaviruses and experimental infection of bats, the philippines	Watanabe et al.	Emerg Infect Dis	2010	3	0	0	Eonycteris spelaea	alphacoronavirus or betacoronavirus					single	cross-sectional	RNA	RT-PCR	single	RdRp	NA	intestines	Philippines	N	Los Baños		NA	NA	2008			NA		July	Summer	NA					VERENA Admin	4/12/2022 2:07pm	intestine	tissue	1	0	0	0
292	292	276	bat coronaviruses and experimental infection of bats, the philippines	Watanabe et al.	Emerg Infect Dis	2010	14	0	0	Ptenochirus jagori	alphacoronavirus or betacoronavirus					single	cross-sectional	RNA	RT-PCR	single	RdRp	NA	intestines	Philippines	N	Los Baños		NA	NA	2008			NA		July	Summer	NA					VERENA Admin	4/12/2022 2:07pm	intestine	tissue	1	0	0	0
293	293	277	bat coronaviruses and experimental infection of bats, the philippines	Watanabe et al.	Emerg Infect Dis	2010	1	0	0	Cynopterus brachyotis	alphacoronavirus or betacoronavirus					single	cross-sectional	RNA	RT-PCR	single	RdRp	NA	intestines	Philippines	N	Diliman	Site A	NA	NA	2008			NA		July	Summer	NA					VERENA Admin	4/12/2022 2:07pm	intestine	tissue	1	0	0	0
294	294	278	bat coronaviruses and experimental infection of bats, the philippines	Watanabe et al.	Emerg Infect Dis	2010	1	0	0	Eonycteris spelaea	alphacoronavirus or betacoronavirus					single	cross-sectional	RNA	RT-PCR	single	RdRp	NA	intestines	Philippines	N	Diliman	Site A	NA	NA	2008			NA		July	Summer	NA					VERENA Admin	4/12/2022 2:07pm	intestine	tissue	1	0	0	0
295	295	279	bat coronaviruses and experimental infection of bats, the philippines	Watanabe et al.	Emerg Infect Dis	2010	1	0	0	Ptenochirus jagori	alphacoronavirus or betacoronavirus					single	cross-sectional	RNA	RT-PCR	single	RdRp	NA	intestines	Philippines	N	Diliman	Site A	NA	NA	2008			NA		July	Summer	NA					VERENA Admin	4/12/2022 2:07pm	intestine	tissue	1	0	0	0
296	296	280	bat coronaviruses and experimental infection of bats, the philippines	Watanabe et al.	Emerg Infect Dis	2010	1	0	0	Eonycteris spelaea	alphacoronavirus or betacoronavirus					single	cross-sectional	RNA	RT-PCR	single	RdRp	NA	intestines	Philippines	N	Diliman	Site B	NA	NA	2008			NA		July	Summer	NA					VERENA Admin	4/12/2022 2:07pm	intestine	tissue	1	0	0	0
297	297	281	bat coronaviruses and experimental infection of bats, the philippines	Watanabe et al.	Emerg Infect Dis	2010	3	0	0	Pipistrellus javanicas	alphacoronavirus or betacoronavirus					single	cross-sectional	RNA	RT-PCR	single	RdRp	NA	intestines	Philippines	N	Diliman	Site B	NA	NA	2008			NA		July	Summer	NA					VERENA Admin	4/12/2022 2:07pm	intestine	tissue	1	0	0	0
299	299	283	bat coronaviruses and experimental infection of bats, the philippines	Watanabe et al.	Emerg Infect Dis	2010	18	0	0	Cynopterus brachyotis	alphacoronavirus or betacoronavirus					single	cross-sectional	RNA	RT-PCR	single	RdRp	NA	intestines	Philippines	N	Diliman	Site C	NA	NA	2008			NA		July	Summer	NA					VERENA Admin	4/12/2022 2:07pm	intestine	tissue	1	0	0	0
300	300	284	bat coronaviruses and experimental infection of bats, the philippines	Watanabe et al.	Emerg Infect Dis	2010	1	0	0	Ptenochirus jagori	alphacoronavirus or betacoronavirus					single	cross-sectional	RNA	RT-PCR	single	RdRp	NA	intestines	Philippines	N	Diliman	Site C	NA	NA	2008			NA		July	Summer	NA					VERENA Admin	4/12/2022 2:07pm	intestine	tissue	1	0	0	0
301	301	285	bat coronaviruses and experimental infection of bats, the philippines	Watanabe et al.	Emerg Infect Dis	2010	1	0	0	Rousettus amplexicaudatus	alphacoronavirus or betacoronavirus					single	cross-sectional	RNA	RT-PCR	single	RdRp	NA	intestines	Philippines	N	Diliman	Site C	NA	NA	2008			NA		July	Summer	NA					VERENA Admin	4/12/2022 2:07pm	intestine	tissue	1	0	0	0
307	307	291	bat coronaviruses and experimental infection of bats, the philippines	Watanabe et al.	Emerg Infect Dis	2010	1	0	0	Ptenochirus jagori	alphacoronavirus or betacoronavirus					single	cross-sectional	RNA	RT-PCR	single	RdRp	NA	intestines	Philippines	N	Diliman	Site A	NA	NA	2008			NA		July	Summer	NA					VERENA Admin	4/12/2022 2:07pm	intestine	tissue	1	0	0	0
309	309	293	bat coronaviruses and experimental infection of bats, the philippines	Watanabe et al.	Emerg Infect Dis	2010	3	0	0	Pipistrellus javanicas	alphacoronavirus or betacoronavirus					single	cross-sectional	RNA	RT-PCR	single	RdRp	NA	intestines	Philippines	N	Diliman	Site B	NA	NA	2008			NA		July	Summer	NA					VERENA Admin	4/12/2022 2:07pm	intestine	tissue	1	0	0	0
310	310	294	bat coronaviruses and experimental infection of bats, the philippines	Watanabe et al.	Emerg Infect Dis	2010	4	0	0	Scotphilus kuhlii	alphacoronavirus or betacoronavirus					single	cross-sectional	RNA	RT-PCR	single	RdRp	NA	intestines	Philippines	N	Diliman	Site B	NA	NA	2008			NA		July	Summer	NA					VERENA Admin	4/12/2022 2:07pm	intestine	tissue	1	0	0	0
312	312	296	bat coronaviruses and experimental infection of bats, the philippines	Watanabe et al.	Emerg Infect Dis	2010	1	0	0	Ptenochirus jagori	alphacoronavirus or betacoronavirus					single	cross-sectional	RNA	RT-PCR	single	RdRp	NA	intestines	Philippines	N	Diliman	Site C	NA	NA	2008			NA		July	Summer	NA					VERENA Admin	4/12/2022 2:08pm	intestine	tissue	1	0	0	0
333	333	328	characterization of a new member of alphacoronavirus with unique genomic features in rhinolophus bats	Wang et al.	Viruses	2019	17	0	0	Rhinolophus blythi	alphacoronavirus or betacoronavirus					pooled	cross-sectional	RNA	hemi-nested RT-PCR	multiple	RdRp	NA	faecal swab/faeces	China	N	Guangdong, Hubei, Yunnan		NA	NA		2004	November	2014	November		Fall	NA					VERENA Admin	4/12/2022 2:07pm	faecal, rectal, or anal	pooled	0	1	0	0
334	334	330	characterization of a new member of alphacoronavirus with unique genomic features in rhinolophus bats	Wang et al.	Viruses	2019	21	0	0	Rhinolophus lepidus	alphacoronavirus or betacoronavirus					pooled	longitudinal	RNA	hemi-nested RT-PCR	multiple	RdRp	NA	faecal swab/faeces	China	N	Fujian		NA	NA		2004	November	2014	November		Fall	NA					VERENA Admin	4/12/2022 2:07pm	faecal, rectal, or anal	pooled	0	1	0	0
335	335	331	characterization of a new member of alphacoronavirus with unique genomic features in rhinolophus bats	Wang et al.	Viruses	2019	8	0	0	Rhinolophus luctus	alphacoronavirus or betacoronavirus					pooled	cross-sectional	RNA	hemi-nested RT-PCR	multiple	RdRp	NA	faecal swab/faeces	China	N	Guangdong, Hainan, Zhejiang		NA	NA		2004	November	2014	November		Fall	NA					VERENA Admin	4/12/2022 2:07pm	faecal, rectal, or anal	pooled	0	1	0	0
337	337	333	characterization of a new member of alphacoronavirus with unique genomic features in rhinolophus bats	Wang et al.	Viruses	2019	5	0	0	Rhinolophus monoceros	alphacoronavirus or betacoronavirus					pooled	longitudinal	RNA	hemi-nested RT-PCR	multiple	RdRp	NA	faecal swab/faeces	China	N	Yunnan		NA	NA		2004	November	2014	November		Fall	NA					VERENA Admin	4/12/2022 2:07pm	faecal, rectal, or anal	pooled	0	1	0	0
338	338	334	characterization of a new member of alphacoronavirus with unique genomic features in rhinolophus bats	Wang et al.	Viruses	2019	106	0	0	Rhinolophus pearsoni	alphacoronavirus or betacoronavirus					pooled	cross-sectional	RNA	hemi-nested RT-PCR	multiple	RdRp	NA	faecal swab/faeces	China	N	Fujian, Guangdong, Guangxi, Guizhou, Henan, Tibet, Yunnan		NA	NA		2004	November	2014	November		Fall	NA					VERENA Admin	4/12/2022 2:07pm	faecal, rectal, or anal	pooled	0	1	0	0
354	354	418	circulation of group 2 coronaviruses in a bat species common to urban areas in western europe	Reusken et al.	Vector Borne Zoonotic Dis	2010	1	0	0	Eptesicus serotinus	alphacoronavirus or betacoronavirus					pooled	cross-sectional	RNA	nested RT-PCR	multiple	RdRp	NA	faeces	Netherlands	N		Leidschendam	NA	NA	2008			NA			Year	NA					VERENA Admin	4/12/2022 2:09pm	faecal, rectal, or anal	faeces	1	1	1	1
355	355	419	circulation of group 2 coronaviruses in a bat species common to urban areas in western europe	Reusken et al.	Vector Borne Zoonotic Dis	2010	4	0	0	myotis bechsteinii	alphacoronavirus or betacoronavirus					pooled	cross-sectional	RNA	nested RT-PCR	multiple	RdRp	NA	faeces	Netherlands	N		Maastricht-west	NA	NA	2008			NA			Year	NA					VERENA Admin	4/12/2022 2:09pm	faecal, rectal, or anal	faeces	1	1	1	1
356	356	420	circulation of group 2 coronaviruses in a bat species common to urban areas in western europe	Reusken et al.	Vector Borne Zoonotic Dis	2010	2	0	0	Myotis brandtii	alphacoronavirus or betacoronavirus					pooled	cross-sectional	RNA	nested RT-PCR	multiple	RdRp	NA	faeces	Netherlands	N		Veldhuizen, Berg en Terblijt	NA	NA	2008			NA			Year	NA					VERENA Admin	4/12/2022 2:09pm	faecal, rectal, or anal	faeces	1	1	1	1
359	359	423	circulation of group 2 coronaviruses in a bat species common to urban areas in western europe	Reusken et al.	Vector Borne Zoonotic Dis	2010	6	0	0	Myotis emarginatus	alphacoronavirus or betacoronavirus					pooled	cross-sectional	RNA	nested RT-PCR	multiple	RdRp	NA	faeces	Netherlands	N		Maastricht-west, Meerssen, Berg en Terblijt, Sibbe	NA	NA	2008			NA			Year	NA					VERENA Admin	4/12/2022 2:09pm	faecal, rectal, or anal	faeces	1	1	1	1
360	360	424	circulation of group 2 coronaviruses in a bat species common to urban areas in western europe	Reusken et al.	Vector Borne Zoonotic Dis	2010	1	0	0	Myotis myotis	alphacoronavirus or betacoronavirus					pooled	cross-sectional	RNA	nested RT-PCR	multiple	RdRp	NA	faeces	Netherlands	N		Meerssen	NA	NA	2008			NA			Year	NA					VERENA Admin	4/12/2022 2:09pm	faecal, rectal, or anal	faeces	1	1	1	1
361	361	425	circulation of group 2 coronaviruses in a bat species common to urban areas in western europe	Reusken et al.	Vector Borne Zoonotic Dis	2010	3	0	0	Myotis mystacinus	alphacoronavirus or betacoronavirus					pooled	cross-sectional	RNA	nested RT-PCR	multiple	RdRp	NA	faeces	Netherlands	N		Veldhuizen, Zeddam, Doetinchem–Slangenburg	NA	NA	2008			NA			Year	NA					VERENA Admin	4/12/2022 2:09pm	faecal, rectal, or anal	faeces	1	1	1	1
362	362	426	circulation of group 2 coronaviruses in a bat species common to urban areas in western europe	Reusken et al.	Vector Borne Zoonotic Dis	2010	2	0	0	Myotis nattereri	alphacoronavirus or betacoronavirus					pooled	cross-sectional	RNA	nested RT-PCR	multiple	RdRp	NA	faeces	Netherlands	N		Veldhuizen, Meerssen	NA	NA	2008			NA			Year	NA					VERENA Admin	4/12/2022 2:09pm	faecal, rectal, or anal	faeces	1	1	1	1
364	364	428	circulation of group 2 coronaviruses in a bat species common to urban areas in western europe	Reusken et al.	Vector Borne Zoonotic Dis	2010	8	0	0	Pipistrellus nathusii	alphacoronavirus or betacoronavirus					pooled	cross-sectional	RNA	nested RT-PCR	multiple	RdRp	NA	faeces	Netherlands	N		Lisse, Noordwijk aan Zee, Noordwijkerhout, Wassenaar	NA	NA	2008			NA			Year	NA					VERENA Admin	4/12/2022 2:09pm	faecal, rectal, or anal	faeces	1	1	1	1
367	367	430	circulation of group 2 coronaviruses in a bat species common to urban areas in western europe	Reusken et al.	Vector Borne Zoonotic Dis	2010	7	0	0	Plecotus auritus	alphacoronavirus or betacoronavirus					pooled	cross-sectional	RNA	nested RT-PCR	multiple	RdRp	NA	faeces	Netherlands	N		’s Gravenland, ’s Gravenland, Veldhuizen, Beekermark-Zeddam, Doetinchem–Slangenburg, Meerssen	NA	NA	2008			NA			Year	NA					VERENA Admin	4/12/2022 2:09pm	faecal, rectal, or anal	faeces	1	1	1	1
387	387	2959	complete genome sequence of bat coronavirus hku2 from chinese horseshoe bats revealed a much smaller spike gene with a different evolutionary lineage from the rest of the genome	Lau et al.	Virology	2007	348	0	0	Rhinolophus sinicus	alphacoronavirus or betacoronavirus					pooled	cross-sectional	RNA	RT-PCR	single	RdRp	NA	respiratory specimen	China	N	Hong Kong		NA	NA		2004	April	2006	April		Year	NA					VERENA Admin	4/12/2022 2:09pm	lung or respiratory	tissue	1	1	1	1
388	388	2960	complete genome sequence of bat coronavirus hku2 from chinese horseshoe bats revealed a much smaller spike gene with a different evolutionary lineage from the rest of the genome	Lau et al.	Virology	2007	64	0	0	Rhinolophus sinicus	alphacoronavirus or betacoronavirus					pooled	cross-sectional	RNA	RT-PCR	single	RdRp	NA	respiratory specimen	China	N	Guangdong		NA	NA		2004	April	2006	April		Year	NA					VERENA Admin	4/12/2022 2:09pm	lung or respiratory	tissue	1	1	1	1
395	395	503	coronavirus and paramyxovirus in bats from northwest italy	Rizzo et al.	Bmc Vet Res	2017	2	0	0	Pipistrellus nathusii	alphacoronavirus or betacoronavirus					pooled	cross-sectional	RNA	end point PCR	single	RdRp	NA	faeces or urine swab	Italy	N	Piedmont + Liguria	pool of 43 sites in Northern Italy	NA	NA		2013		2016		mid-June to October	Summer,Fall	NA					VERENA Admin	4/12/2022 2:09pm	pooled swabs/samples	pooled	1	1	0	0
399	399	505	coronavirus and paramyxovirus in bats from northwest italy	Rizzo et al.	Bmc Vet Res	2017	1	0	0	Myotis brandtii	alphacoronavirus or betacoronavirus					pooled	cross-sectional	RNA	end point PCR	single	RdRp	NA	faeces or urine swab	Italy	N	Piedmont + Liguria	pool of 43 sites in Northern Italy	NA	NA		2013		2016		mid-June to October	Summer,Fall	NA					VERENA Admin	4/12/2022 2:09pm	pooled swabs/samples	pooled	1	1	0	0
400	400	506	coronavirus and paramyxovirus in bats from northwest italy	Rizzo et al.	Bmc Vet Res	2017	1	0	0	Myotis bechsteinii	alphacoronavirus or betacoronavirus					pooled	cross-sectional	RNA	end point PCR	single	RdRp	NA	faeces or urine swab	Italy	N	Piedmont + Liguria	pool of 43 sites in Northern Italy	NA	NA		2013		2016		mid-June to October	Summer,Fall	NA					VERENA Admin	4/12/2022 2:09pm	pooled swabs/samples	pooled	1	1	0	0
405	405	509	coronavirus and paramyxovirus in bats from northwest italy	Rizzo et al.	Bmc Vet Res	2017	29	0	0	Myotis emarginatus	alphacoronavirus or betacoronavirus					pooled	cross-sectional	RNA	end point PCR	single	RdRp	NA	faeces or urine swab	Italy	N	Piedmont + Liguria	pool of 43 sites in Northern Italy	NA	NA		2013		2016		mid-June to October	Summer,Fall	NA					VERENA Admin	4/12/2022 2:09pm	pooled swabs/samples	pooled	1	1	0	0
408	408	511	coronavirus and paramyxovirus in bats from northwest italy	Rizzo et al.	Bmc Vet Res	2017	3	0	0	Myotis mistacinus	alphacoronavirus or betacoronavirus					pooled	cross-sectional	RNA	end point PCR	single	RdRp	NA	faeces or urine swab	Italy	N	Piedmont + Liguria	pool of 43 sites in Northern Italy	NA	NA		2013		2016		mid-June to October	Summer,Fall	NA					VERENA Admin	4/12/2022 2:09pm	pooled swabs/samples	pooled	1	1	0	0
409	409	512	coronavirus and paramyxovirus in bats from northwest italy	Rizzo et al.	Bmc Vet Res	2017	5	0	0	Hypsugo savii	alphacoronavirus or betacoronavirus					pooled	cross-sectional	RNA	end point PCR	single	RdRp	NA	faeces or urine swab	Italy	N	Piedmont + Liguria	pool of 43 sites in Northern Italy	NA	NA		2013		2016		mid-June to October	Summer,Fall	NA					VERENA Admin	4/12/2022 2:09pm	pooled swabs/samples	pooled	1	1	0	0
411	411	514	coronavirus and paramyxovirus in bats from northwest italy	Rizzo et al.	Bmc Vet Res	2017	1	0	0	Plecotus austriacus	alphacoronavirus or betacoronavirus					pooled	cross-sectional	RNA	end point PCR	single	RdRp	NA	faeces or urine swab	Italy	N	Piedmont + Liguria	pool of 43 sites in Northern Italy	NA	NA		2013		2016		mid-June to October	Summer,Fall	NA					VERENA Admin	4/12/2022 2:09pm	pooled swabs/samples	pooled	1	1	0	0
412	412	515	coronavirus and paramyxovirus in bats from northwest italy	Rizzo et al.	Bmc Vet Res	2017	1	0	0	Plecotus macrobullaris	alphacoronavirus or betacoronavirus					pooled	cross-sectional	RNA	end point PCR	single	RdRp	NA	faeces or urine swab	Italy	N	Piedmont + Liguria	pool of 43 sites in Northern Italy	NA	NA		2013		2016		mid-June to October	Summer,Fall	NA					VERENA Admin	4/12/2022 2:09pm	pooled swabs/samples	pooled	1	1	0	0
413	413	516	coronavirus and paramyxovirus in bats from northwest italy	Rizzo et al.	Bmc Vet Res	2017	17	0	0	Barbastella barbastellus	alphacoronavirus or betacoronavirus					pooled	cross-sectional	RNA	end point PCR	single	RdRp	NA	faeces or urine swab	Italy	N	Piedmont + Liguria	pool of 43 sites in Northern Italy	NA	NA		2013		2016		mid-June to October	Summer,Fall	NA					VERENA Admin	4/12/2022 2:09pm	pooled swabs/samples	pooled	1	1	0	0
414	414	517	coronavirus and paramyxovirus in bats from northwest italy	Rizzo et al.	Bmc Vet Res	2017	1	0	0	Nyctalus leisleri	alphacoronavirus or betacoronavirus					pooled	cross-sectional	RNA	end point PCR	single	RdRp	NA	faeces or urine swab	Italy	N	Piedmont + Liguria	pool of 43 sites in Northern Italy	NA	NA		2013		2016		mid-June to October	Summer,Fall	NA					VERENA Admin	4/12/2022 2:09pm	pooled swabs/samples	pooled	1	1	0	0
420	420	519	coronavirus and paramyxovirus in bats from northwest italy	Rizzo et al.	Bmc Vet Res	2017	1	0	0	Rhinolophus hipposideros	alphacoronavirus or betacoronavirus					pooled	cross-sectional	RNA	end point PCR	single	RdRp	NA	faeces or urine swab	Italy	N	Piedmont + Liguria	pool of 43 sites in Northern Italy	NA	NA		2013		2016		mid-June to October	Summer,Fall	NA					VERENA Admin	4/12/2022 2:10pm	pooled swabs/samples	pooled	1	1	0	0
424	424	588	coronaviruses in bent-winged bats (miniopterus spp.)	Chu et al.	J Gen Virol	2006	1	0	0	Miniopterus pusillus	alphacoronavirus or betacoronavirus			bat		single	cross-sectional	RNA	RT-PCR,hemi-nested PCR	multiple	RdRp	NA	faecal and/or throat sample	China	N	Hong Kong	abandoned mine cave	NA	NA		2005		NA		August	Summer	NA					VERENA Admin	4/12/2022 2:11pm	pooled swabs/samples	pooled	1	0	0	0
427	427	597	coronaviruses in bent-winged bats (miniopterus spp.)	Chu et al.	J Gen Virol	2006	20	0	0	Miniopterus magnater	alphacoronavirus or betacoronavirus			bat		pooled	cross-sectional	RNA	RT-PCR,hemi-nested PCR	multiple	RdRp	NA	faecal and/or throat sample	China	N	Hong Kong	abandoned mine cave	NA	NA		2006		NA		March	Spring	NA					VERENA Admin	4/12/2022 2:11pm	pooled swabs/samples	pooled	0	0	0	1
432	432	605	coronaviruses in bats from mexico	Anthony et al.	J Gen Virol	2013	16	0	0	Artibeus literatus	alphacoronavirus or betacoronavirus					pooled	cross-sectional	TNA	PCR	single	RdRp	NA	rectal/oral swab,serum	Mexico	N	Chiapas	Reserva de la Biosfera Montes Azules - Undisturbed forest	NA	NA				NA			NA	NA					VERENA Admin	4/12/2022 2:11pm	pooled swabs/samples	pooled	NA	NA	NA	NA
433	433	606	coronaviruses in bats from mexico	Anthony et al.	J Gen Virol	2013	38	0	0	Artibeus literatus	alphacoronavirus or betacoronavirus					pooled	cross-sectional	TNA	PCR	single	RdRp	NA	rectal/oral swab,serum	Mexico	N	Chiapas	Reserva de la Biosfera Montes Azules -"Disturbed" - transition forest to agriculture	NA	NA				NA			NA	NA					VERENA Admin	4/12/2022 2:11pm	pooled swabs/samples	pooled	NA	NA	NA	NA
435	435	608	coronaviruses in bats from mexico	Anthony et al.	J Gen Virol	2013	3	0	0	Artibeus phaeotis	alphacoronavirus or betacoronavirus					pooled	cross-sectional	TNA	PCR	single	RdRp	NA	rectal/oral swab,serum	Mexico	N	Campeche	Reserva de la Biosfera Calakmul -"Disturbed" - transition forest to agriculture	NA	NA				NA			NA	NA					VERENA Admin	4/12/2022 2:11pm	pooled swabs/samples	pooled	NA	NA	NA	NA
437	437	610	coronaviruses in bats from mexico	Anthony et al.	J Gen Virol	2013	9	0	0	Artibeus phaeotis	alphacoronavirus or betacoronavirus					pooled	cross-sectional	TNA	PCR	single	RdRp	NA	rectal/oral swab,serum	Mexico	N	Chiapas	Reserva de la Biosfera Montes Azules -"Disturbed" - transition forest to agriculture	NA	NA				NA			NA	NA					VERENA Admin	4/12/2022 2:11pm	pooled swabs/samples	pooled	NA	NA	NA	NA
441	441	614	coronaviruses in bats from mexico	Anthony et al.	J Gen Virol	2013	20	0	0	Artibeus jamaicensis	alphacoronavirus or betacoronavirus					pooled	cross-sectional	TNA	PCR	single	RdRp	NA	rectal/oral swab,serum	Mexico	N	Chiapas	Reserva de la Biosfera Montes Azules -"Disturbed" - transition forest to agriculture	NA	NA				NA			NA	NA					VERENA Admin	4/12/2022 2:11pm	pooled swabs/samples	pooled	NA	NA	NA	NA
442	442	615	coronaviruses in bats from mexico	Anthony et al.	J Gen Virol	2013	5	0	0	Artibeus watsoni	alphacoronavirus or betacoronavirus					pooled	cross-sectional	TNA	PCR	single	RdRp	NA	rectal/oral swab,serum	Mexico	N	Campeche	Reserva de la Biosfera Calakmul -Undisturbed forest	NA	NA				NA			NA	NA					VERENA Admin	4/12/2022 2:11pm	pooled swabs/samples	pooled	NA	NA	NA	NA
443	443	616	coronaviruses in bats from mexico	Anthony et al.	J Gen Virol	2013	3	0	0	Artibeus watsoni	alphacoronavirus or betacoronavirus					pooled	cross-sectional	TNA	PCR	single	RdRp	NA	rectal/oral swab,serum	Mexico	N	Campeche	Reserva de la Biosfera Calakmul -"Disturbed" - transition forest to agriculture	NA	NA				NA			NA	NA					VERENA Admin	4/12/2022 2:11pm	pooled swabs/samples	pooled	NA	NA	NA	NA
444	444	617	coronaviruses in bats from mexico	Anthony et al.	J Gen Virol	2013	7	0	0	Artibeus watsoni	alphacoronavirus or betacoronavirus					pooled	cross-sectional	TNA	PCR	single	RdRp	NA	rectal/oral swab,serum	Mexico	N	Chiapas	Reserva de la Biosfera Montes Azules - Undisturbed forest	NA	NA				NA			NA	NA					VERENA Admin	4/12/2022 2:11pm	pooled swabs/samples	pooled	NA	NA	NA	NA
445	445	618	coronaviruses in bats from mexico	Anthony et al.	J Gen Virol	2013	2	0	0	Artibeus watsoni	alphacoronavirus or betacoronavirus					pooled	cross-sectional	TNA	PCR	single	RdRp	NA	rectal/oral swab,serum	Mexico	N	Chiapas	Reserva de la Biosfera Montes Azules -"Disturbed" - transition forest to agriculture	NA	NA				NA			NA	NA					VERENA Admin	4/12/2022 2:11pm	pooled swabs/samples	pooled	NA	NA	NA	NA
446	446	619	coronaviruses in bats from mexico	Anthony et al.	J Gen Virol	2013	1	0	0	Glossophaga soricina	alphacoronavirus or betacoronavirus					pooled	cross-sectional	TNA	PCR	single	RdRp	NA	rectal/oral swab,serum	Mexico	N	Campeche	Reserva de la Biosfera Calakmul -Undisturbed forest	NA	NA				NA			NA	NA					VERENA Admin	4/12/2022 2:11pm	pooled swabs/samples	pooled	NA	NA	NA	NA
447	447	620	coronaviruses in bats from mexico	Anthony et al.	J Gen Virol	2013	8	0	0	Glossophaga soricina	alphacoronavirus or betacoronavirus					pooled	cross-sectional	TNA	PCR	single	RdRp	NA	rectal/oral swab,serum	Mexico	N	Campeche	Reserva de la Biosfera Calakmul -"Disturbed" - transition forest to agriculture	NA	NA				NA			NA	NA					VERENA Admin	4/12/2022 2:11pm	pooled swabs/samples	pooled	NA	NA	NA	NA
448	448	621	coronaviruses in bats from mexico	Anthony et al.	J Gen Virol	2013	12	0	0	Glossophaga soricina	alphacoronavirus or betacoronavirus					pooled	cross-sectional	TNA	PCR	single	RdRp	NA	rectal/oral swab,serum	Mexico	N	Chiapas	Reserva de la Biosfera Montes Azules - Undisturbed forest	NA	NA				NA			NA	NA					VERENA Admin	4/12/2022 2:11pm	pooled swabs/samples	pooled	NA	NA	NA	NA
449	449	622	coronaviruses in bats from mexico	Anthony et al.	J Gen Virol	2013	27	0	0	Glossophaga soricina	alphacoronavirus or betacoronavirus					pooled	cross-sectional	TNA	PCR	single	RdRp	NA	rectal/oral swab,serum	Mexico	N	Chiapas	Reserva de la Biosfera Montes Azules -"Disturbed" - transition forest to agriculture	NA	NA				NA			NA	NA					VERENA Admin	4/12/2022 2:11pm	pooled swabs/samples	pooled	NA	NA	NA	NA
450	450	623	coronaviruses in bats from mexico	Anthony et al.	J Gen Virol	2013	2	0	0	Glossophaga commissarisi	alphacoronavirus or betacoronavirus					pooled	cross-sectional	TNA	PCR	single	RdRp	NA	rectal/oral swab,serum	Mexico	N	Chiapas	Reserva de la Biosfera Montes Azules - Undisturbed forest	NA	NA				NA			NA	NA					VERENA Admin	4/12/2022 2:11pm	pooled swabs/samples	pooled	NA	NA	NA	NA
451	451	624	coronaviruses in bats from mexico	Anthony et al.	J Gen Virol	2013	1	0	0	Glossophaga commissarisi	alphacoronavirus or betacoronavirus					pooled	cross-sectional	TNA	PCR	single	RdRp	NA	rectal/oral swab,serum	Mexico	N	Chiapas	Reserva de la Biosfera Montes Azules -"Disturbed" - transition forest to agriculture	NA	NA				NA			NA	NA					VERENA Admin	4/12/2022 2:11pm	pooled swabs/samples	pooled	NA	NA	NA	NA
452	452	625	coronaviruses in bats from mexico	Anthony et al.	J Gen Virol	2013	27	0	0	Carollia sowelli	alphacoronavirus or betacoronavirus					pooled	cross-sectional	TNA	PCR	single	RdRp	NA	rectal/oral swab,serum	Mexico	N	Campeche	Reserva de la Biosfera Calakmul -Undisturbed forest	NA	NA				NA			NA	NA					VERENA Admin	4/12/2022 2:11pm	pooled swabs/samples	pooled	NA	NA	NA	NA
456	456	629	coronaviruses in bats from mexico	Anthony et al.	J Gen Virol	2013	8	0	0	Carollia perspicillata	alphacoronavirus or betacoronavirus					pooled	cross-sectional	TNA	PCR	single	RdRp	NA	rectal/oral swab,serum	Mexico	N	Campeche	Reserva de la Biosfera Calakmul -Undisturbed forest	NA	NA				NA			NA	NA					VERENA Admin	4/12/2022 2:11pm	pooled swabs/samples	pooled	NA	NA	NA	NA
458	458	631	coronaviruses in bats from mexico	Anthony et al.	J Gen Virol	2013	1	0	0	Carollia perspicillata	alphacoronavirus or betacoronavirus					pooled	cross-sectional	TNA	PCR	single	RdRp	NA	rectal/oral swab,serum	Mexico	N	Chiapas	Reserva de la Biosfera Montes Azules - Undisturbed forest	NA	NA				NA			NA	NA					VERENA Admin	4/12/2022 2:11pm	pooled swabs/samples	pooled	NA	NA	NA	NA
459	459	632	coronaviruses in bats from mexico	Anthony et al.	J Gen Virol	2013	8	0	0	Carollia perspicillata	alphacoronavirus or betacoronavirus					pooled	cross-sectional	TNA	PCR	single	RdRp	NA	rectal/oral swab,serum	Mexico	N	Chiapas	Reserva de la Biosfera Montes Azules -"Disturbed" - transition forest to agriculture	NA	NA				NA			NA	NA					VERENA Admin	4/12/2022 2:11pm	pooled swabs/samples	pooled	NA	NA	NA	NA
460	460	633	coronaviruses in bats from mexico	Anthony et al.	J Gen Virol	2013	7	0	0	Sturnira ludovici	alphacoronavirus or betacoronavirus					pooled	cross-sectional	TNA	PCR	single	RdRp	NA	rectal/oral swab,serum	Mexico	N	Chiapas	Reserva de la Biosfera Montes Azules - Undisturbed forest	NA	NA				NA			NA	NA					VERENA Admin	4/12/2022 2:11pm	pooled swabs/samples	pooled	NA	NA	NA	NA
461	461	634	coronaviruses in bats from mexico	Anthony et al.	J Gen Virol	2013	16	0	0	Sturnira ludovici	alphacoronavirus or betacoronavirus					pooled	cross-sectional	TNA	PCR	single	RdRp	NA	rectal/oral swab,serum	Mexico	N	Chiapas	Reserva de la Biosfera Montes Azules -"Disturbed" - transition forest to agriculture	NA	NA				NA			NA	NA					VERENA Admin	4/12/2022 2:11pm	pooled swabs/samples	pooled	NA	NA	NA	NA
462	462	635	coronaviruses in bats from mexico	Anthony et al.	J Gen Virol	2013	6	0	0	Sturnira lilium	alphacoronavirus or betacoronavirus					pooled	cross-sectional	TNA	PCR	single	RdRp	NA	rectal/oral swab,serum	Mexico	N	Campeche	Reserva de la Biosfera Calakmul -Undisturbed forest	NA	NA				NA			NA	NA					VERENA Admin	4/12/2022 2:11pm	pooled swabs/samples	pooled	NA	NA	NA	NA
463	463	636	coronaviruses in bats from mexico	Anthony et al.	J Gen Virol	2013	6	0	0	Sturnira lilium	alphacoronavirus or betacoronavirus					pooled	cross-sectional	TNA	PCR	single	RdRp	NA	rectal/oral swab,serum	Mexico	N	Campeche	Reserva de la Biosfera Calakmul -"Disturbed" - transition forest to agriculture	NA	NA				NA			NA	NA					VERENA Admin	4/12/2022 2:11pm	pooled swabs/samples	pooled	NA	NA	NA	NA
464	464	637	coronaviruses in bats from mexico	Anthony et al.	J Gen Virol	2013	22	0	0	Sturnira lilium	alphacoronavirus or betacoronavirus					pooled	cross-sectional	TNA	PCR	single	RdRp	NA	rectal/oral swab,serum	Mexico	N	Chiapas	Reserva de la Biosfera Montes Azules -"Disturbed" - transition forest to agriculture	NA	NA				NA			NA	NA					VERENA Admin	4/12/2022 2:11pm	pooled swabs/samples	pooled	NA	NA	NA	NA
465	465	638	coronaviruses in bats from mexico	Anthony et al.	J Gen Virol	2013	2	0	0	Leptonycteris nivalis	alphacoronavirus or betacoronavirus					pooled	cross-sectional	TNA	PCR	single	RdRp	NA	rectal/oral swab,serum	Mexico	N	Distrito Federal	Mexico City	NA	NA				NA			NA	NA					VERENA Admin	4/12/2022 2:11pm	pooled swabs/samples	pooled	NA	NA	NA	NA
466	466	639	coronaviruses in bats from mexico	Anthony et al.	J Gen Virol	2013	1	0	0	Leptonycteris yerbabuenae	alphacoronavirus or betacoronavirus					pooled	cross-sectional	TNA	PCR	single	RdRp	NA	rectal/oral swab,serum	Mexico	N	Distrito Federal	Mexico City	NA	NA				NA			NA	NA					VERENA Admin	4/12/2022 2:11pm	pooled swabs/samples	pooled	NA	NA	NA	NA
467	467	640	coronaviruses in bats from mexico	Anthony et al.	J Gen Virol	2013	1	0	0	Centurio senex	alphacoronavirus or betacoronavirus					pooled	cross-sectional	TNA	PCR	single	RdRp	NA	rectal/oral swab,serum	Mexico	N	Campeche	Reserva de la Biosfera Calakmul -Undisturbed forest	NA	NA				NA			NA	NA					VERENA Admin	4/12/2022 2:11pm	pooled swabs/samples	pooled	NA	NA	NA	NA
468	468	641	coronaviruses in bats from mexico	Anthony et al.	J Gen Virol	2013	3	0	0	Centurio senex	alphacoronavirus or betacoronavirus					pooled	cross-sectional	TNA	PCR	single	RdRp	NA	rectal/oral swab,serum	Mexico	N	Campeche	Reserva de la Biosfera Calakmul -"Disturbed" - transition forest to agriculture	NA	NA				NA			NA	NA					VERENA Admin	4/12/2022 2:11pm	pooled swabs/samples	pooled	NA	NA	NA	NA
469	469	642	coronaviruses in bats from mexico	Anthony et al.	J Gen Virol	2013	1	0	0	Platyrrhinus helleri	alphacoronavirus or betacoronavirus					pooled	cross-sectional	TNA	PCR	single	RdRp	NA	rectal/oral swab,serum	Mexico	N	Campeche	Reserva de la Biosfera Calakmul -"Disturbed" - transition forest to agriculture	NA	NA				NA			NA	NA					VERENA Admin	4/12/2022 2:11pm	pooled swabs/samples	pooled	NA	NA	NA	NA
470	470	643	coronaviruses in bats from mexico	Anthony et al.	J Gen Virol	2013	5	0	0	Platyrrhinus helleri	alphacoronavirus or betacoronavirus					pooled	cross-sectional	TNA	PCR	single	RdRp	NA	rectal/oral swab,serum	Mexico	N	Chiapas	Reserva de la Biosfera Montes Azules - Undisturbed forest	NA	NA				NA			NA	NA					VERENA Admin	4/12/2022 2:11pm	pooled swabs/samples	pooled	NA	NA	NA	NA
471	471	644	coronaviruses in bats from mexico	Anthony et al.	J Gen Virol	2013	10	0	0	Platyrrhinus helleri	alphacoronavirus or betacoronavirus					pooled	cross-sectional	TNA	PCR	single	RdRp	NA	rectal/oral swab,serum	Mexico	N	Chiapas	Reserva de la Biosfera Montes Azules -"Disturbed" - transition forest to agriculture	NA	NA				NA			NA	NA					VERENA Admin	4/12/2022 2:11pm	pooled swabs/samples	pooled	NA	NA	NA	NA
472	472	645	coronaviruses in bats from mexico	Anthony et al.	J Gen Virol	2013	1	0	0	Uroderma bilobatum	alphacoronavirus or betacoronavirus					pooled	cross-sectional	TNA	PCR	single	RdRp	NA	rectal/oral swab,serum	Mexico	N	Campeche	Reserva de la Biosfera Calakmul -"Disturbed" - transition forest to agriculture	NA	NA				NA			NA	NA					VERENA Admin	4/12/2022 2:11pm	pooled swabs/samples	pooled	NA	NA	NA	NA
473	473	646	coronaviruses in bats from mexico	Anthony et al.	J Gen Virol	2013	2	0	0	Uroderma bilobatum	alphacoronavirus or betacoronavirus					pooled	cross-sectional	TNA	PCR	single	RdRp	NA	rectal/oral swab,serum	Mexico	N	Chiapas	Reserva de la Biosfera Montes Azules - Undisturbed forest	NA	NA				NA			NA	NA					VERENA Admin	4/12/2022 2:11pm	pooled swabs/samples	pooled	NA	NA	NA	NA
474	474	647	coronaviruses in bats from mexico	Anthony et al.	J Gen Virol	2013	2	0	0	Uroderma bilobatum	alphacoronavirus or betacoronavirus					pooled	cross-sectional	TNA	PCR	single	RdRp	NA	rectal/oral swab,serum	Mexico	N	Chiapas	Reserva de la Biosfera Montes Azules -"Disturbed" - transition forest to agriculture	NA	NA				NA			NA	NA					VERENA Admin	4/12/2022 2:11pm	pooled swabs/samples	pooled	NA	NA	NA	NA
475	475	648	coronaviruses in bats from mexico	Anthony et al.	J Gen Virol	2013	3	0	0	Desmodus rotundus	alphacoronavirus or betacoronavirus					pooled	cross-sectional	TNA	PCR	single	RdRp	NA	rectal/oral swab,serum	Mexico	N	Chiapas	Reserva de la Biosfera Montes Azules - Undisturbed forest	NA	NA				NA			NA	NA					VERENA Admin	4/12/2022 2:11pm	pooled swabs/samples	pooled	NA	NA	NA	NA
476	476	649	coronaviruses in bats from mexico	Anthony et al.	J Gen Virol	2013	4	0	0	Desmodus rotundus	alphacoronavirus or betacoronavirus					pooled	cross-sectional	TNA	PCR	single	RdRp	NA	rectal/oral swab,serum	Mexico	N	Chiapas	Reserva de la Biosfera Montes Azules -"Disturbed" - transition forest to agriculture	NA	NA				NA			NA	NA					VERENA Admin	4/12/2022 2:11pm	pooled swabs/samples	pooled	NA	NA	NA	NA
477	477	650	coronaviruses in bats from mexico	Anthony et al.	J Gen Virol	2013	3	0	0	Micronycteris schmidtorum	alphacoronavirus or betacoronavirus					pooled	cross-sectional	TNA	PCR	single	RdRp	NA	rectal/oral swab,serum	Mexico	N	Chiapas	Reserva de la Biosfera Montes Azules - Undisturbed forest	NA	NA				NA			NA	NA					VERENA Admin	4/12/2022 2:11pm	pooled swabs/samples	pooled	NA	NA	NA	NA
478	478	651	coronaviruses in bats from mexico	Anthony et al.	J Gen Virol	2013	2	0	0	Micronycteris schmidtorum	alphacoronavirus or betacoronavirus					pooled	cross-sectional	TNA	PCR	single	RdRp	NA	rectal/oral swab,serum	Mexico	N	Chiapas	Reserva de la Biosfera Montes Azules -"Disturbed" - transition forest to agriculture	NA	NA				NA			NA	NA					VERENA Admin	4/12/2022 2:11pm	pooled swabs/samples	pooled	NA	NA	NA	NA
479	479	652	coronaviruses in bats from mexico	Anthony et al.	J Gen Virol	2013	1	0	0	Micronycteris microtis	alphacoronavirus or betacoronavirus					pooled	cross-sectional	TNA	PCR	single	RdRp	NA	rectal/oral swab,serum	Mexico	N	Chiapas	Reserva de la Biosfera Montes Azules - Undisturbed forest	NA	NA				NA			NA	NA					VERENA Admin	4/12/2022 2:11pm	pooled swabs/samples	pooled	NA	NA	NA	NA
480	480	653	coronaviruses in bats from mexico	Anthony et al.	J Gen Virol	2013	1	0	0	Mimon cozumelae	alphacoronavirus or betacoronavirus					pooled	cross-sectional	TNA	PCR	single	RdRp	NA	rectal/oral swab,serum	Mexico	N	Chiapas	Reserva de la Biosfera Montes Azules - Undisturbed forest	NA	NA				NA			NA	NA					VERENA Admin	4/12/2022 2:11pm	pooled swabs/samples	pooled	NA	NA	NA	NA
481	481	654	coronaviruses in bats from mexico	Anthony et al.	J Gen Virol	2013	2	0	0	Phyllostomus discolor	alphacoronavirus or betacoronavirus					pooled	cross-sectional	TNA	PCR	single	RdRp	NA	rectal/oral swab,serum	Mexico	N	Chiapas	Reserva de la Biosfera Montes Azules -"Disturbed" - transition forest to agriculture	NA	NA				NA			NA	NA					VERENA Admin	4/12/2022 2:11pm	pooled swabs/samples	pooled	NA	NA	NA	NA
482	482	655	coronaviruses in bats from mexico	Anthony et al.	J Gen Virol	2013	6	0	0	Choeroniscus godmani	alphacoronavirus or betacoronavirus					pooled	cross-sectional	TNA	PCR	single	RdRp	NA	rectal/oral swab,serum	Mexico	N	Chiapas	Reserva de la Biosfera Montes Azules -"Disturbed" - transition forest to agriculture	NA	NA				NA			NA	NA					VERENA Admin	4/12/2022 2:11pm	pooled swabs/samples	pooled	NA	NA	NA	NA
483	483	656	coronaviruses in bats from mexico	Anthony et al.	J Gen Virol	2013	1	0	0	Trachops cirrhosus	alphacoronavirus or betacoronavirus					pooled	cross-sectional	TNA	PCR	single	RdRp	NA	rectal/oral swab,serum	Mexico	N	Chiapas	Reserva de la Biosfera Montes Azules - Undisturbed forest	NA	NA				NA			NA	NA					VERENA Admin	4/12/2022 2:11pm	pooled swabs/samples	pooled	NA	NA	NA	NA
484	484	657	coronaviruses in bats from mexico	Anthony et al.	J Gen Virol	2013	1	0	0	Trachops cirrhosus	alphacoronavirus or betacoronavirus					pooled	cross-sectional	TNA	PCR	single	RdRp	NA	rectal/oral swab,serum	Mexico	N	Chiapas	Reserva de la Biosfera Montes Azules -"Disturbed" - transition forest to agriculture	NA	NA				NA			NA	NA					VERENA Admin	4/12/2022 2:11pm	pooled swabs/samples	pooled	NA	NA	NA	NA
485	485	658	coronaviruses in bats from mexico	Anthony et al.	J Gen Virol	2013	1	0	0	Tonatia saurophila	alphacoronavirus or betacoronavirus					pooled	cross-sectional	TNA	PCR	single	RdRp	NA	rectal/oral swab,serum	Mexico	N	Chiapas	Reserva de la Biosfera Montes Azules - Undisturbed forest	NA	NA				NA			NA	NA					VERENA Admin	4/12/2022 2:11pm	pooled swabs/samples	pooled	NA	NA	NA	NA
486	486	659	coronaviruses in bats from mexico	Anthony et al.	J Gen Virol	2013	2	0	0	Chrotopterus auritus	alphacoronavirus or betacoronavirus					pooled	cross-sectional	TNA	PCR	single	RdRp	NA	rectal/oral swab,serum	Mexico	N	Chiapas	Reserva de la Biosfera Montes Azules - Undisturbed forest	NA	NA				NA			NA	NA					VERENA Admin	4/12/2022 2:11pm	pooled swabs/samples	pooled	NA	NA	NA	NA
488	488	661	coronaviruses in bats from mexico	Anthony et al.	J Gen Virol	2013	2	0	0	Phylloderma stenops	alphacoronavirus or betacoronavirus					pooled	cross-sectional	TNA	PCR	single	RdRp	NA	rectal/oral swab,serum	Mexico	N	Chiapas	Reserva de la Biosfera Montes Azules - Undisturbed forest	NA	NA				NA			NA	NA					VERENA Admin	4/12/2022 2:11pm	pooled swabs/samples	pooled	NA	NA	NA	NA
489	489	662	coronaviruses in bats from mexico	Anthony et al.	J Gen Virol	2013	9	0	0	Mormoops megalohyla	alphacoronavirus or betacoronavirus					pooled	cross-sectional	TNA	PCR	single	RdRp	NA	rectal/oral swab,serum	Mexico	N	Campeche	Reserva de la Biosfera Calakmul -Undisturbed forest	NA	NA				NA			NA	NA					VERENA Admin	4/12/2022 2:11pm	pooled swabs/samples	pooled	NA	NA	NA	NA
490	490	663	coronaviruses in bats from mexico	Anthony et al.	J Gen Virol	2013	2	0	0	Mormoops megalohyla	alphacoronavirus or betacoronavirus					pooled	cross-sectional	TNA	PCR	single	RdRp	NA	rectal/oral swab,serum	Mexico	N	Chiapas	Reserva de la Biosfera Montes Azules -"Disturbed" - transition forest to agriculture	NA	NA				NA			NA	NA					VERENA Admin	4/12/2022 2:11pm	pooled swabs/samples	pooled	NA	NA	NA	NA
491	491	664	coronaviruses in bats from mexico	Anthony et al.	J Gen Virol	2013	1	0	0	Pteronotus davyi	alphacoronavirus or betacoronavirus					pooled	cross-sectional	TNA	PCR	single	RdRp	NA	rectal/oral swab,serum	Mexico	N	Campeche	Reserva de la Biosfera Calakmul -Undisturbed forest	NA	NA				NA			NA	NA					VERENA Admin	4/12/2022 2:11pm	pooled swabs/samples	pooled	NA	NA	NA	NA
492	492	665	coronaviruses in bats from mexico	Anthony et al.	J Gen Virol	2013	1	0	0	Pteronotus davyi	alphacoronavirus or betacoronavirus					pooled	cross-sectional	TNA	PCR	single	RdRp	NA	rectal/oral swab,serum	Mexico	N	Chiapas	Reserva de la Biosfera Montes Azules - Undisturbed forest	NA	NA				NA			NA	NA					VERENA Admin	4/12/2022 2:11pm	pooled swabs/samples	pooled	NA	NA	NA	NA
494	494	667	coronaviruses in bats from mexico	Anthony et al.	J Gen Virol	2013	1	0	0	Pteronotus parnellii	alphacoronavirus or betacoronavirus					pooled	cross-sectional	TNA	PCR	single	RdRp	NA	rectal/oral swab,serum	Mexico	N	Campeche	Reserva de la Biosfera Calakmul -"Disturbed" - transition forest to agriculture	NA	NA				NA			NA	NA					VERENA Admin	4/12/2022 2:11pm	pooled swabs/samples	pooled	NA	NA	NA	NA
495	495	668	coronaviruses in bats from mexico	Anthony et al.	J Gen Virol	2013	10	0	0	Pteronotus parnellii	alphacoronavirus or betacoronavirus					pooled	cross-sectional	TNA	PCR	single	RdRp	NA	rectal/oral swab,serum	Mexico	N	Chiapas	Reserva de la Biosfera Montes Azules - Undisturbed forest	NA	NA				NA			NA	NA					VERENA Admin	4/12/2022 2:11pm	pooled swabs/samples	pooled	NA	NA	NA	NA
496	496	669	coronaviruses in bats from mexico	Anthony et al.	J Gen Virol	2013	7	0	0	Pteronotus parnellii	alphacoronavirus or betacoronavirus					pooled	cross-sectional	TNA	PCR	single	RdRp	NA	rectal/oral swab,serum	Mexico	N	Chiapas	Reserva de la Biosfera Montes Azules -"Disturbed" - transition forest to agriculture	NA	NA				NA			NA	NA					VERENA Admin	4/12/2022 2:11pm	pooled swabs/samples	pooled	NA	NA	NA	NA
497	497	670	coronaviruses in bats from mexico	Anthony et al.	J Gen Virol	2013	10	0	0	Nyctinomops macrotis	alphacoronavirus or betacoronavirus					pooled	cross-sectional	TNA	PCR	single	RdRp	NA	rectal/oral swab,serum	Mexico	N	Distrito Federal	Mexico City	NA	NA				NA			NA	NA					VERENA Admin	4/12/2022 2:11pm	pooled swabs/samples	pooled	NA	NA	NA	NA
501	501	674	coronaviruses in bats from mexico	Anthony et al.	J Gen Virol	2013	1	0	0	Myotis occultus	alphacoronavirus or betacoronavirus					pooled	cross-sectional	TNA	PCR	single	RdRp	NA	rectal/oral swab,serum	Mexico	N	Distrito Federal	Mexico City	NA	NA				NA			NA	NA					VERENA Admin	4/12/2022 2:11pm	pooled swabs/samples	pooled	NA	NA	NA	NA
502	502	675	coronaviruses in bats from mexico	Anthony et al.	J Gen Virol	2013	2	0	0	Myotis keaysi	alphacoronavirus or betacoronavirus					pooled	cross-sectional	TNA	PCR	single	RdRp	NA	rectal/oral swab,serum	Mexico	N	Chiapas	Reserva de la Biosfera Montes Azules - Undisturbed forest	NA	NA				NA			NA	NA					VERENA Admin	4/12/2022 2:11pm	pooled swabs/samples	pooled	NA	NA	NA	NA
503	503	676	coronaviruses in bats from mexico	Anthony et al.	J Gen Virol	2013	1	0	0	Myotis nigricans	alphacoronavirus or betacoronavirus					pooled	cross-sectional	TNA	PCR	single	RdRp	NA	rectal/oral swab,serum	Mexico	N	Chiapas	Reserva de la Biosfera Montes Azules - Undisturbed forest	NA	NA				NA			NA	NA					VERENA Admin	4/12/2022 2:11pm	pooled swabs/samples	pooled	NA	NA	NA	NA
505	505	679	coronaviruses in bats from mexico	Anthony et al.	J Gen Virol	2013	2	0	0	Eptesicus fuscus	alphacoronavirus or betacoronavirus					pooled	cross-sectional	TNA	PCR	single	RdRp	NA	rectal/oral swab,serum	Mexico	N	Distrito Federal	Mexico City	NA	NA				NA			NA	NA					VERENA Admin	4/12/2022 2:11pm	pooled swabs/samples	pooled	NA	NA	NA	NA
506	506	680	coronaviruses in bats from mexico	Anthony et al.	J Gen Virol	2013	1	0	0	Corynorhinus mexicanus	alphacoronavirus or betacoronavirus					pooled	cross-sectional	TNA	PCR	single	RdRp	NA	rectal/oral swab,serum	Mexico	N	Distrito Federal	Mexico City	NA	NA				NA			NA	NA					VERENA Admin	4/12/2022 2:11pm	pooled swabs/samples	pooled	NA	NA	NA	NA
507	507	681	coronaviruses in bats from mexico	Anthony et al.	J Gen Virol	2013	1	0	0	Lasiurus intermedius	alphacoronavirus or betacoronavirus					pooled	cross-sectional	TNA	PCR	single	RdRp	NA	rectal/oral swab,serum	Mexico	N	Campeche	Reserva de la Biosfera Calakmul -"Disturbed" - transition forest to agriculture	NA	NA				NA			NA	NA					VERENA Admin	4/12/2022 2:11pm	pooled swabs/samples	pooled	NA	NA	NA	NA
508	508	682	coronaviruses in bats from mexico	Anthony et al.	J Gen Virol	2013	17	0	0	Bauerus dubiaquercus	alphacoronavirus or betacoronavirus					pooled	cross-sectional	TNA	PCR	single	RdRp	NA	rectal/oral swab,serum	Mexico	N	Chiapas	Reserva de la Biosfera Montes Azules - Undisturbed forest	NA	NA				NA			NA	NA					VERENA Admin	4/12/2022 2:11pm	pooled swabs/samples	pooled	NA	NA	NA	NA
509	509	683	coronaviruses in bats from mexico	Anthony et al.	J Gen Virol	2013	1	0	0	Bauerus dubiaquercus	alphacoronavirus or betacoronavirus					pooled	cross-sectional	TNA	PCR	single	RdRp	NA	rectal/oral swab,serum	Mexico	N	Chiapas	Reserva de la Biosfera Montes Azules -"Disturbed" - transition forest to agriculture	NA	NA				NA			NA	NA					VERENA Admin	4/12/2022 2:11pm	pooled swabs/samples	pooled	NA	NA	NA	NA
510	510	684	coronaviruses in bats from mexico	Anthony et al.	J Gen Virol	2013	1	0	0	Rhynchonycteris naso	alphacoronavirus or betacoronavirus					pooled	cross-sectional	TNA	PCR	single	RdRp	NA	rectal/oral swab,serum	Mexico	N	Chiapas	Reserva de la Biosfera Montes Azules - Undisturbed forest	NA	NA				NA			NA	NA					VERENA Admin	4/12/2022 2:11pm	pooled swabs/samples	pooled	NA	NA	NA	NA
511	511	685	coronaviruses in bats from mexico	Anthony et al.	J Gen Virol	2013	1	0	0	Saccopteryx bilineata	alphacoronavirus or betacoronavirus					pooled	cross-sectional	TNA	PCR	single	RdRp	NA	rectal/oral swab,serum	Mexico	N	Chiapas	Reserva de la Biosfera Montes Azules -"Disturbed" - transition forest to agriculture	NA	NA				NA			NA	NA					VERENA Admin	4/12/2022 2:11pm	pooled swabs/samples	pooled	NA	NA	NA	NA
513	513	687	coronaviruses detected in bats in close contact with humans in rwanda	Nziza et al.	Ecohealth	2020	17	0	0	Epomophorus labiatus	alphacoronavirus or betacoronavirus					single	cross-sectional	RNA	consensus RT-PCR	multiple	RdRp	NA	rectal/oral swab	Rwanda	S		2	NA	NA				NA			NA	NA					VERENA Admin	4/28/2022 7:05pm	pooled swabs/samples	swab	NA	NA	NA	NA
514	514	688	coronaviruses detected in bats in close contact with humans in rwanda	Nziza et al.	Ecohealth	2020	78	0	0	Mops condylurus	alphacoronavirus or betacoronavirus					single	cross-sectional	RNA	consensus RT-PCR	multiple	RdRp	NA	rectal/oral swab	Rwanda	S		25	NA	NA				NA			NA	NA					VERENA Admin	4/28/2022 7:05pm	pooled swabs/samples	swab	NA	NA	NA	NA
515	515	689	coronaviruses detected in bats in close contact with humans in rwanda	Nziza et al.	Ecohealth	2020	20	0	0	Mops condylurus	alphacoronavirus or betacoronavirus					single	cross-sectional	RNA	consensus RT-PCR	multiple	RdRp	NA	rectal/oral swab	Rwanda	S		18	NA	NA				NA			NA	NA					VERENA Admin	4/28/2022 7:05pm	pooled swabs/samples	swab	NA	NA	NA	NA
520	520	692	coronaviruses detected in bats in close contact with humans in rwanda	Nziza et al.	Ecohealth	2020	9	0	0	Rousettus aegyptiacus	alphacoronavirus or betacoronavirus					single	cross-sectional	RNA	consensus RT-PCR	multiple	RdRp	NA	rectal/oral swab	Rwanda	S		12	NA	NA				NA			NA	NA					VERENA Admin	4/28/2022 7:05pm	pooled swabs/samples	swab	NA	NA	NA	NA
521	521	693	coronaviruses detected in bats in close contact with humans in rwanda	Nziza et al.	Ecohealth	2020	1	0	0	Otomops martiensseni	alphacoronavirus or betacoronavirus					single	cross-sectional	RNA	consensus RT-PCR	multiple	RdRp	NA	rectal/oral swab	Rwanda	S		12	NA	NA				NA			NA	NA					VERENA Admin	4/28/2022 7:05pm	pooled swabs/samples	swab	NA	NA	NA	NA
523	523	695	coronaviruses detected in bats in close contact with humans in rwanda	Nziza et al.	Ecohealth	2020	13	0	0	Rousettus aegyptiacus	alphacoronavirus or betacoronavirus					single	cross-sectional	RNA	consensus RT-PCR	multiple	RdRp	NA	rectal/oral swab	Rwanda	S		7	NA	NA				NA			NA	NA					VERENA Admin	4/28/2022 7:05pm	pooled swabs/samples	swab	NA	NA	NA	NA
524	524	696	coronaviruses detected in bats in close contact with humans in rwanda	Nziza et al.	Ecohealth	2020	2	0	0	Hipposideros ruber	alphacoronavirus or betacoronavirus					single	cross-sectional	RNA	consensus RT-PCR	multiple	RdRp	NA	rectal/oral swab	Rwanda	S		7	NA	NA				NA			NA	NA					VERENA Admin	4/28/2022 7:05pm	pooled swabs/samples	swab	NA	NA	NA	NA
525	525	697	coronaviruses detected in bats in close contact with humans in rwanda	Nziza et al.	Ecohealth	2020	1	0	0	Nycteris hispida	alphacoronavirus or betacoronavirus					single	cross-sectional	RNA	consensus RT-PCR	multiple	RdRp	NA	rectal/oral swab	Rwanda	S		7	NA	NA				NA			NA	NA					VERENA Admin	4/28/2022 7:05pm	pooled swabs/samples	swab	NA	NA	NA	NA
527	527	699	coronaviruses detected in bats in close contact with humans in rwanda	Nziza et al.	Ecohealth	2020	15	0	0	Eidolon helvum	alphacoronavirus or betacoronavirus					single	cross-sectional	RNA	consensus RT-PCR	multiple	RdRp	NA	rectal/oral swab	Rwanda	S		16	NA	NA				NA			NA	NA					VERENA Admin	4/28/2022 7:05pm	pooled swabs/samples	swab	NA	NA	NA	NA
531	531	703	coronaviruses detected in bats in close contact with humans in rwanda	Nziza et al.	Ecohealth	2020	5	0	0	Neoromicia tenuipinnis	alphacoronavirus or betacoronavirus					single	cross-sectional	RNA	consensus RT-PCR	multiple	RdRp	NA	rectal/oral swab	Rwanda	S		11	NA	NA				NA			NA	NA					VERENA Admin	4/28/2022 7:05pm	pooled swabs/samples	swab	NA	NA	NA	NA
533	533	705	coronaviruses detected in bats in close contact with humans in rwanda	Nziza et al.	Ecohealth	2020	1	0	0	Hipposideros caffer	alphacoronavirus or betacoronavirus					single	cross-sectional	RNA	consensus RT-PCR	multiple	RdRp	NA	rectal/oral swab	Rwanda	S		11	NA	NA				NA			NA	NA					VERENA Admin	4/28/2022 7:05pm	pooled swabs/samples	swab	NA	NA	NA	NA
534	534	706	coronaviruses detected in bats in close contact with humans in rwanda	Nziza et al.	Ecohealth	2020	1	0	0	Stenonycteris lanosus	alphacoronavirus or betacoronavirus					single	cross-sectional	RNA	consensus RT-PCR	multiple	RdRp	NA	rectal/oral swab	Rwanda	S		23	NA	NA				NA			NA	NA					VERENA Admin	4/28/2022 7:05pm	pooled swabs/samples	swab	NA	NA	NA	NA
535	535	707	coronaviruses detected in bats in close contact with humans in rwanda	Nziza et al.	Ecohealth	2020	23	0	0	Myonicteris angolensis	alphacoronavirus or betacoronavirus					single	cross-sectional	RNA	consensus RT-PCR	multiple	RdRp	NA	rectal/oral swab	Rwanda	S		23	NA	NA				NA			NA	NA					VERENA Admin	4/28/2022 7:05pm	pooled swabs/samples	swab	NA	NA	NA	NA
536	536	708	coronaviruses detected in bats in close contact with humans in rwanda	Nziza et al.	Ecohealth	2020	6	0	0	Epomophorus labiatus	alphacoronavirus or betacoronavirus					single	cross-sectional	RNA	consensus RT-PCR	multiple	RdRp	NA	rectal/oral swab	Rwanda	S		10	NA	NA				NA			NA	NA					VERENA Admin	4/28/2022 7:05pm	pooled swabs/samples	swab	NA	NA	NA	NA
537	537	709	coronaviruses detected in bats in close contact with humans in rwanda	Nziza et al.	Ecohealth	2020	5	0	0	Stenonycteris lanosus	alphacoronavirus or betacoronavirus					single	cross-sectional	RNA	consensus RT-PCR	multiple	RdRp	NA	rectal/oral swab	Rwanda	S		10	NA	NA				NA			NA	NA					VERENA Admin	4/28/2022 7:05pm	pooled swabs/samples	swab	NA	NA	NA	NA
540	540	712	coronaviruses detected in bats in close contact with humans in rwanda	Nziza et al.	Ecohealth	2020	1	0	0	Nycteris hispida	alphacoronavirus or betacoronavirus					single	cross-sectional	RNA	consensus RT-PCR	multiple	RdRp	NA	rectal/oral swab	Rwanda	S		22	NA	NA				NA			NA	NA					VERENA Admin	4/28/2022 7:05pm	pooled swabs/samples	swab	NA	NA	NA	NA
541	541	713	coronaviruses detected in bats in close contact with humans in rwanda	Nziza et al.	Ecohealth	2020	3	0	0	Epomophorus labiatus	alphacoronavirus or betacoronavirus					single	cross-sectional	RNA	consensus RT-PCR	multiple	RdRp	NA	rectal/oral swab	Rwanda	S		22	NA	NA				NA			NA	NA					VERENA Admin	4/28/2022 7:05pm	pooled swabs/samples	swab	NA	NA	NA	NA
542	542	714	coronaviruses detected in bats in close contact with humans in rwanda	Nziza et al.	Ecohealth	2020	1	0	0	Lavia frons	alphacoronavirus or betacoronavirus					single	cross-sectional	RNA	consensus RT-PCR	multiple	RdRp	NA	rectal/oral swab	Rwanda	S		22	NA	NA				NA			NA	NA					VERENA Admin	4/28/2022 7:05pm	pooled swabs/samples	swab	NA	NA	NA	NA
543	543	715	coronaviruses detected in bats in close contact with humans in rwanda	Nziza et al.	Ecohealth	2020	1	0	0	Nycteris hispida	alphacoronavirus or betacoronavirus					single	cross-sectional	RNA	consensus RT-PCR	multiple	RdRp	NA	rectal/oral swab	Rwanda	S		21	NA	NA				NA			NA	NA					VERENA Admin	4/28/2022 7:05pm	pooled swabs/samples	swab	NA	NA	NA	NA
544	544	716	coronaviruses detected in bats in close contact with humans in rwanda	Nziza et al.	Ecohealth	2020	2	0	0	Epomophorus labiatus	alphacoronavirus or betacoronavirus					single	cross-sectional	RNA	consensus RT-PCR	multiple	RdRp	NA	rectal/oral swab	Rwanda	S		21	NA	NA				NA			NA	NA					VERENA Admin	4/28/2022 7:05pm	pooled swabs/samples	swab	NA	NA	NA	NA
545	545	717	coronaviruses detected in bats in close contact with humans in rwanda	Nziza et al.	Ecohealth	2020	20	0	0	Mops condylurus	alphacoronavirus or betacoronavirus					single	cross-sectional	RNA	consensus RT-PCR	multiple	RdRp	NA	rectal/oral swab	Rwanda	S		24	NA	NA				NA			NA	NA					VERENA Admin	4/28/2022 7:05pm	pooled swabs/samples	swab	NA	NA	NA	NA
546	546	718	coronaviruses detected in bats in close contact with humans in rwanda	Nziza et al.	Ecohealth	2020	8	0	0	Chaerephon pumilus	alphacoronavirus or betacoronavirus					single	cross-sectional	RNA	consensus RT-PCR	multiple	RdRp	NA	rectal/oral swab	Rwanda	S		20	NA	NA				NA			NA	NA					VERENA Admin	4/28/2022 7:05pm	pooled swabs/samples	swab	NA	NA	NA	NA
547	547	719	coronaviruses detected in bats in close contact with humans in rwanda	Nziza et al.	Ecohealth	2020	12	0	0	Mops condylurus	alphacoronavirus or betacoronavirus					single	cross-sectional	RNA	consensus RT-PCR	multiple	RdRp	NA	rectal/oral swab	Rwanda	S		20	NA	NA				NA			NA	NA					VERENA Admin	4/28/2022 7:05pm	pooled swabs/samples	swab	NA	NA	NA	NA
548	548	720	coronaviruses detected in bats in close contact with humans in rwanda	Nziza et al.	Ecohealth	2020	5	0	0	Epomophorus labiatus	alphacoronavirus or betacoronavirus					single	cross-sectional	RNA	consensus RT-PCR	multiple	RdRp	NA	rectal/oral swab	Rwanda	S		9	NA	NA				NA			NA	NA					VERENA Admin	4/28/2022 7:05pm	pooled swabs/samples	swab	NA	NA	NA	NA
549	549	721	coronaviruses detected in bats in close contact with humans in rwanda	Nziza et al.	Ecohealth	2020	35	0	0	Epomophorus labiatus	alphacoronavirus or betacoronavirus					single	cross-sectional	RNA	consensus RT-PCR	multiple	RdRp	NA	rectal/oral swab	Rwanda	S		13	NA	NA				NA			NA	NA					VERENA Admin	4/28/2022 7:05pm	pooled swabs/samples	swab	NA	NA	NA	NA
550	550	722	coronaviruses detected in bats in close contact with humans in rwanda	Nziza et al.	Ecohealth	2020	1	0	0	Neoromicia tenuipinnis	alphacoronavirus or betacoronavirus					single	cross-sectional	RNA	consensus RT-PCR	multiple	RdRp	NA	rectal/oral swab	Rwanda	S		13	NA	NA				NA			NA	NA					VERENA Admin	4/28/2022 7:05pm	pooled swabs/samples	swab	NA	NA	NA	NA
551	551	723	coronaviruses detected in bats in close contact with humans in rwanda	Nziza et al.	Ecohealth	2020	2	0	0	Neoromicia cf. zuluensis	alphacoronavirus or betacoronavirus					single	cross-sectional	RNA	consensus RT-PCR	multiple	RdRp	NA	rectal/oral swab	Rwanda	S		13	NA	NA				NA			NA	NA					VERENA Admin	4/28/2022 7:05pm	pooled swabs/samples	swab	NA	NA	NA	NA
552	552	724	coronaviruses detected in bats in close contact with humans in rwanda	Nziza et al.	Ecohealth	2020	20	0	0	Eidolon helvum	alphacoronavirus or betacoronavirus					single	cross-sectional	RNA	consensus RT-PCR	multiple	RdRp	NA	rectal/oral swab	Rwanda	S		17	NA	NA				NA			NA	NA					VERENA Admin	4/28/2022 7:05pm	pooled swabs/samples	swab	NA	NA	NA	NA
553	553	725	coronaviruses detected in bats in close contact with humans in rwanda	Nziza et al.	Ecohealth	2020	4	0	0	Scotophilus viridis	alphacoronavirus or betacoronavirus					single	cross-sectional	RNA	consensus RT-PCR	multiple	RdRp	NA	rectal/oral swab	Rwanda	S		19	NA	NA				NA			NA	NA					VERENA Admin	4/28/2022 7:05pm	pooled swabs/samples	swab	NA	NA	NA	NA
555	555	727	coronaviruses detected in bats in close contact with humans in rwanda	Nziza et al.	Ecohealth	2020	18	0	0	Epomophorus labiatus	alphacoronavirus or betacoronavirus					single	cross-sectional	RNA	consensus RT-PCR	multiple	RdRp	NA	rectal/oral swab	Rwanda	S		19	NA	NA				NA			NA	NA					VERENA Admin	4/28/2022 7:05pm	pooled swabs/samples	swab	NA	NA	NA	NA
556	556	728	coronaviruses detected in bats in close contact with humans in rwanda	Nziza et al.	Ecohealth	2020	2	0	0	Epomophorus labiatus	alphacoronavirus or betacoronavirus					single	cross-sectional	RNA	consensus RT-PCR	multiple	RdRp	NA	rectal/oral swab	Rwanda	S		15	NA	NA				NA			NA	NA					VERENA Admin	4/28/2022 7:05pm	pooled swabs/samples	swab	NA	NA	NA	NA
557	557	729	coronaviruses detected in bats in close contact with humans in rwanda	Nziza et al.	Ecohealth	2020	1	0	0	Scotophilus viridis	alphacoronavirus or betacoronavirus					single	cross-sectional	RNA	consensus RT-PCR	multiple	RdRp	NA	rectal/oral swab	Rwanda	S		15	NA	NA				NA			NA	NA					VERENA Admin	4/28/2022 7:05pm	pooled swabs/samples	swab	NA	NA	NA	NA
558	558	730	coronaviruses detected in bats in close contact with humans in rwanda	Nziza et al.	Ecohealth	2020	16	0	0	Myonicteris angolensis	alphacoronavirus or betacoronavirus					single	cross-sectional	RNA	consensus RT-PCR	multiple	RdRp	NA	rectal/oral swab	Rwanda	S		1	NA	NA				NA			NA	NA					VERENA Admin	4/28/2022 7:05pm	pooled swabs/samples	swab	NA	NA	NA	NA
560	560	732	coronaviruses detected in bats in close contact with humans in rwanda	Nziza et al.	Ecohealth	2020	1	0	0	Scotophilus viridis	alphacoronavirus or betacoronavirus					single	cross-sectional	RNA	consensus RT-PCR	multiple	RdRp	NA	rectal/oral swab	Rwanda	S		1	NA	NA				NA			NA	NA					VERENA Admin	4/28/2022 7:05pm	pooled swabs/samples	swab	NA	NA	NA	NA
561	561	733	coronaviruses detected in bats in close contact with humans in rwanda	Nziza et al.	Ecohealth	2020	6	0	0	Nycteris hispida	alphacoronavirus or betacoronavirus					single	cross-sectional	RNA	consensus RT-PCR	multiple	RdRp	NA	rectal/oral swab	Rwanda	S		14	NA	NA				NA			NA	NA					VERENA Admin	4/28/2022 7:05pm	pooled swabs/samples	swab	NA	NA	NA	NA
567	567	741	coronavirus testing indicates transmission risk increases along wildlife supply chains for human consumption in viet nam, 2013-2014	Nguyen quynh huong et al.	Plos One	2020	2	0	0	Cynopterus horsfieldii	alphacoronavirus or betacoronavirus					pooled	cross-sectional	RNA	consensus nested-PCR	multiple	RdRp	NA	rectal swab	Vietnam	N	Soc Trang	Natural bat roost	NA	NA		2013	January	2014	March	Wet and Dry	Year	NA					VERENA Admin	4/12/2022 2:12pm	faecal, rectal, or anal	swab	1	1	1	1
568	568	742	coronavirus testing indicates transmission risk increases along wildlife supply chains for human consumption in viet nam, 2013-2014	Nguyen quynh huong et al.	Plos One	2020	1	0	0	Cynopterus horsfieldii	alphacoronavirus or betacoronavirus					pooled	cross-sectional	RNA	consensus nested-PCR	multiple	RdRp	NA	oral swab	Vietnam	N	Soc Trang	Natural bat roost	NA	NA		2013	January	2014	March	Wet and Dry	Year	NA					VERENA Admin	4/12/2022 2:12pm	oropharyngeal	swab	1	1	1	1
569	569	748	coronavirus infection and diversity in bats in the australasian region	Smith et al.	Ecohealth	2016	29	0	0	Hipposideros ater	alphacoronavirus or betacoronavirus					pooled	longitudinal	RNA	RT-PCR	single	RdRp	NA	faeces or anal swab or intestinal content or oropharyngeal swab	Australia	S	far-north Queensland		NA	NA		2006		2009			Year	NA					VERENA Admin	4/12/2022 2:12pm	pooled swabs/samples	pooled	1	1	1	1
570	570	1614	coronavirus infection and diversity in bats in the australasian region	Smith et al.	Ecohealth	2016	27	0	0	Hipposideros ater	alphacoronavirus or betacoronavirus					pooled	longitudinal	RNA	RT-PCR	single	RdRp	NA	faeces or anal swab or intestinal content or oropharyngeal swab	Australia	S	Northern Territory		NA	NA		2006		2009			Year	NA					VERENA Admin	4/12/2022 2:12pm	pooled swabs/samples	pooled	1	1	1	1
571	571	750	coronavirus infection and diversity in bats in the australasian region	Smith et al.	Ecohealth	2016	2	0	0	Hipposideros terasensis	alphacoronavirus or betacoronavirus					single	cross-sectional	RNA	RT-PCR	single	RdRp	NA	faeces or anal swab or intestinal content or oropharyngeal swab	Taiwan	N			NA	NA	2008			NA			Year	NA					VERENA Admin	4/12/2022 2:12pm	pooled swabs/samples	pooled	1	1	1	1
573	573	752	coronavirus infection and diversity in bats in the australasian region	Smith et al.	Ecohealth	2016	57	0	0	Macroderma gigas	alphacoronavirus or betacoronavirus					pooled	longitudinal	RNA	RT-PCR	single	RdRp	NA	faeces or anal swab or intestinal content or oropharyngeal swab	Australia	S	Northern Territory		NA	NA		2006		2009			Year	NA					VERENA Admin	4/12/2022 2:12pm	pooled swabs/samples	pooled	1	1	1	1
575	575	754	coronavirus infection and diversity in bats in the australasian region	Smith et al.	Ecohealth	2016	27	0	0	Pteropus poliocephalus	alphacoronavirus or betacoronavirus					single	cross-sectional	RNA	RT-PCR	single	RdRp	NA	faeces or anal swab or intestinal content or oropharyngeal swab	Australia	S	south-east Queensland		NA	NA	2009			NA			Year	NA					VERENA Admin	4/12/2022 2:12pm	pooled swabs/samples	pooled	1	1	1	1
576	576	755	coronavirus infection and diversity in bats in the australasian region	Smith et al.	Ecohealth	2016	6	0	0	Rousettus amplexicaudatus	alphacoronavirus or betacoronavirus					pooled	longitudinal	RNA	RT-PCR	single	RdRp	NA	faeces or anal swab or intestinal content or oropharyngeal swab	Indonesia	S			NA	NA		2000		2006			Year	NA					VERENA Admin	4/12/2022 2:12pm	pooled swabs/samples	pooled	1	1	1	1
578	578	757	coronavirus infection and diversity in bats in the australasian region	Smith et al.	Ecohealth	2016	448	0	0	Rhinolophus megaphyllus	alphacoronavirus or betacoronavirus					pooled	longitudinal	RNA	RT-PCR	single	RdRp	NA	faeces or anal swab or intestinal content or oropharyngeal swab	Australia	S	south-east Queensland		NA	NA		2006		2009			Year	NA					VERENA Admin	4/12/2022 2:12pm	pooled swabs/samples	pooled	1	1	1	1
579	579	758	coronavirus infection and diversity in bats in the australasian region	Smith et al.	Ecohealth	2016	41	0	0	Rhinolophus monoceros	alphacoronavirus or betacoronavirus					single	cross-sectional	RNA	RT-PCR	single	RdRp	NA	faeces or anal swab or intestinal content or oropharyngeal swab	Taiwan	N			NA	NA	2008			NA			Year	NA					VERENA Admin	4/12/2022 2:12pm	pooled swabs/samples	pooled	1	1	1	1
585	585	764	coronavirus infection and diversity in bats in the australasian region	Smith et al.	Ecohealth	2016	3	0	0	Mormopterus beccarii	alphacoronavirus or betacoronavirus					pooled	longitudinal	RNA	RT-PCR	single	RdRp	NA	faeces or anal swab or intestinal content or oropharyngeal swab	Australia	S	south-east Queensland		NA	NA		2006		2009			Year	NA					VERENA Admin	4/12/2022 2:12pm	pooled swabs/samples	pooled	1	1	1	1
586	586	765	coronavirus infection and diversity in bats in the australasian region	Smith et al.	Ecohealth	2016	1	0	0	Mormopterus norfolkensis	alphacoronavirus or betacoronavirus					pooled	longitudinal	RNA	RT-PCR	single	RdRp	NA	faeces or anal swab or intestinal content or oropharyngeal swab	Australia	S	south-east Queensland		NA	NA		2006		2009			Year	NA					VERENA Admin	4/12/2022 2:12pm	pooled swabs/samples	pooled	1	1	1	1
587	587	766	coronavirus infection and diversity in bats in the australasian region	Smith et al.	Ecohealth	2016	31	0	0	Myotis macropus	alphacoronavirus or betacoronavirus					pooled	longitudinal	RNA	RT-PCR	single	RdRp	NA	faeces or anal swab or intestinal content or oropharyngeal swab	Australia	S	far-north Queensland		NA	NA		2006		2009			Year	NA					VERENA Admin	4/12/2022 2:12pm	pooled swabs/samples	pooled	1	1	1	1
589	589	768	coronavirus infection and diversity in bats in the australasian region	Smith et al.	Ecohealth	2016	6	0	0	Nyctophilus bifax	alphacoronavirus or betacoronavirus					pooled	longitudinal	RNA	RT-PCR	single	RdRp	NA	faeces or anal swab or intestinal content or oropharyngeal swab	Australia	S	south-east Queensland		NA	NA		2006		2009			Year	NA					VERENA Admin	4/12/2022 2:12pm	pooled swabs/samples	pooled	1	1	1	1
590	590	769	coronavirus infection and diversity in bats in the australasian region	Smith et al.	Ecohealth	2016	7	0	0	Nyctophilus gouldi	alphacoronavirus or betacoronavirus					pooled	longitudinal	RNA	RT-PCR	single	RdRp	NA	faeces or anal swab or intestinal content or oropharyngeal swab	Australia	S	south-east Queensland		NA	NA		2006		2009			Year	NA					VERENA Admin	4/12/2022 2:12pm	pooled swabs/samples	pooled	1	1	1	1
591	591	770	coronavirus infection and diversity in bats in the australasian region	Smith et al.	Ecohealth	2016	1	0	0	Scotorepens greyii	alphacoronavirus or betacoronavirus					pooled	longitudinal	RNA	RT-PCR	single	RdRp	NA	faeces or anal swab or intestinal content or oropharyngeal swab	Australia	S	south-east Queensland		NA	NA		2006		2009			Year	NA					VERENA Admin	4/12/2022 2:12pm	pooled swabs/samples	pooled	1	1	1	1
592	592	771	coronavirus infection and diversity in bats in the australasian region	Smith et al.	Ecohealth	2016	1	0	0	Scotorepens rueppellii	alphacoronavirus or betacoronavirus					pooled	longitudinal	RNA	RT-PCR	single	RdRp	NA	faeces or anal swab or intestinal content or oropharyngeal swab	Australia	S	south-east Queensland		NA	NA		2006		2009			Year	NA					VERENA Admin	4/12/2022 2:12pm	pooled swabs/samples	pooled	1	1	1	1
594	594	773	coronavirus infection and diversity in bats in the australasian region	Smith et al.	Ecohealth	2016	31	0	0	Vespadelus troughtoni	alphacoronavirus or betacoronavirus					pooled	longitudinal	RNA	RT-PCR	single	RdRp	NA	faeces or anal swab or intestinal content or oropharyngeal swab	Australia	S	far-north Queensland		NA	NA		2006		2009			Year	NA					VERENA Admin	4/12/2022 2:12pm	pooled swabs/samples	pooled	1	1	1	1
595	595	831	coronaviruses in south african bats	Geldenhuys et al.	Vector Borne Zoonotic Dis	2013	2	0	0	Eptesicus hottentotus	alphacoronavirus or betacoronavirus					single	cross-sectional	RNA	double heminested RT-PCR	multiple	RdRp	NA	faeces or rectal tissue/swab	South Africa	S	North West	Taung	NA	NA	(post-2005)			NA			Year	NA					VERENA Admin	4/12/2022 2:12pm	faecal, rectal, or anal	pooled	1	1	1	1
596	596	832	coronaviruses in south african bats	Geldenhuys et al.	Vector Borne Zoonotic Dis	2013	11	0	0	Epomophorus wahlbergi	alphacoronavirus or betacoronavirus					pooled	cross-sectional	RNA	double heminested RT-PCR	multiple	RdRp	NA	faeces or rectal tissue/swab	South Africa	S	KwaZulu Natal	Amanzimtoti, Durban, Rocktail Bay (St. Lucia), Woodhurst (Chatsworth)	NA	NA	(post-2005)			NA			Year	NA					VERENA Admin	4/12/2022 2:12pm	faecal, rectal, or anal	pooled	1	1	1	1
597	597	833	coronaviruses in south african bats	Geldenhuys et al.	Vector Borne Zoonotic Dis	2013	1	0	0	Epomophorus gambianus	alphacoronavirus or betacoronavirus					single	cross-sectional	RNA	double heminested RT-PCR	multiple	RdRp	NA	faeces or rectal tissue/swab	South Africa	S	Limpopo	Pafuri, Kruger National Park	NA	NA	(post-2005)			NA			Year	NA					VERENA Admin	4/12/2022 2:12pm	faecal, rectal, or anal	pooled	1	1	1	1
598	598	834	coronaviruses in south african bats	Geldenhuys et al.	Vector Borne Zoonotic Dis	2013	1	0	0	Glauconycteris variegata	alphacoronavirus or betacoronavirus					single	cross-sectional	RNA	double heminested RT-PCR	multiple	RdRp	NA	faeces or rectal tissue/swab	South Africa	S	KwaZulu Natal	Rocktail Bay, St. Lucia	NA	NA	(post-2005)			NA			Year	NA					VERENA Admin	4/12/2022 2:12pm	faecal, rectal, or anal	pooled	1	1	1	1
599	599	835	coronaviruses in south african bats	Geldenhuys et al.	Vector Borne Zoonotic Dis	2013	2	0	0	Hipposideros caffer	alphacoronavirus or betacoronavirus					single	cross-sectional	RNA	double heminested RT-PCR	multiple	RdRp	NA	faeces or rectal tissue/swab	South Africa	S	Limpopo	Pafuri, Kruger National Park	NA	NA	(post-2005)			NA			Year	NA					VERENA Admin	4/12/2022 2:12pm	faecal, rectal, or anal	pooled	1	1	1	1
601	601	837	coronaviruses in south african bats	Geldenhuys et al.	Vector Borne Zoonotic Dis	2013	2	0	0	Mops condylurus	alphacoronavirus or betacoronavirus					single	cross-sectional	RNA	double heminested RT-PCR	multiple	RdRp	NA	faeces or rectal tissue/swab	South Africa	S	Limpopo	Palaborwa	NA	NA	(post-2005)			NA			Year	NA					VERENA Admin	4/12/2022 2:12pm	faecal, rectal, or anal	pooled	1	1	1	1
604	604	840	coronaviruses in south african bats	Geldenhuys et al.	Vector Borne Zoonotic Dis	2013	3	0	0	Chaerephon pumilus	alphacoronavirus or betacoronavirus					single	cross-sectional	RNA	double heminested RT-PCR	multiple	RdRp	NA	faeces or rectal tissue/swab	South Africa	S	KwaZulu Natal	Rocktail Bay, St. Lucia	NA	NA	(post-2005)			NA			Year	NA					VERENA Admin	4/12/2022 2:12pm	faecal, rectal, or anal	pooled	1	1	1	1
605	605	841	coronaviruses in south african bats	Geldenhuys et al.	Vector Borne Zoonotic Dis	2013	4	0	0	Tadarida aegyptiaca	alphacoronavirus or betacoronavirus					single	cross-sectional	RNA	double heminested RT-PCR	multiple	RdRp	NA	faeces or rectal tissue/swab	South Africa	S	North West	Taung	NA	NA	(post-2005)			NA			Year	NA					VERENA Admin	4/12/2022 2:12pm	faecal, rectal, or anal	pooled	1	1	1	1
608	608	844	coronaviruses in south african bats	Geldenhuys et al.	Vector Borne Zoonotic Dis	2013	7	0	0	Neuromicia nana	alphacoronavirus or betacoronavirus					single	cross-sectional	RNA	double heminested RT-PCR	multiple	RdRp	NA	faeces or rectal tissue/swab	South Africa	S	Limpopo	Pafuri, Kruger National Park	NA	NA	(post-2005)			NA			Year	NA					VERENA Admin	4/12/2022 2:12pm	faecal, rectal, or anal	pooled	1	1	1	1
609	609	845	coronaviruses in south african bats	Geldenhuys et al.	Vector Borne Zoonotic Dis	2013	2	0	0	Neuromicia helios	alphacoronavirus or betacoronavirus					single	cross-sectional	RNA	double heminested RT-PCR	multiple	RdRp	NA	faeces or rectal tissue/swab	South Africa	S	Limpopo	Pafuri, Kruger National Park	NA	NA	(post-2005)			NA			Year	NA					VERENA Admin	4/12/2022 2:12pm	faecal, rectal, or anal	pooled	1	1	1	1
610	610	846	coronaviruses in south african bats	Geldenhuys et al.	Vector Borne Zoonotic Dis	2013	1	0	0	Neoromicia zuluensis	alphacoronavirus or betacoronavirus					single	cross-sectional	RNA	double heminested RT-PCR	multiple	RdRp	NA	faeces or rectal tissue/swab	South Africa	S	Limpopo	Pafuri, Kruger National Park	NA	NA	(post-2005)			NA			Year	NA					VERENA Admin	4/12/2022 2:12pm	faecal, rectal, or anal	pooled	1	1	1	1
612	612	848	coronaviruses in south african bats	Geldenhuys et al.	Vector Borne Zoonotic Dis	2013	7	0	0	Nycticeinops schlieffenii	alphacoronavirus or betacoronavirus					single	cross-sectional	RNA	double heminested RT-PCR	multiple	RdRp	NA	faeces or rectal tissue/swab	South Africa	S	Limpopo	Pafuri, Kruger National Park	NA	NA	(post-2005)			NA			Year	NA					VERENA Admin	4/12/2022 2:12pm	faecal, rectal, or anal	pooled	1	1	1	1
613	613	849	coronaviruses in south african bats	Geldenhuys et al.	Vector Borne Zoonotic Dis	2013	2	0	0	Nycteris thebaica	alphacoronavirus or betacoronavirus					single	cross-sectional	RNA	double heminested RT-PCR	multiple	RdRp	NA	faeces or rectal tissue/swab	South Africa	S	KwaZulu Natal	Rocktail Bay, St. Lucia	NA	NA	(post-2005)			NA			Year	NA					VERENA Admin	4/12/2022 2:12pm	faecal, rectal, or anal	pooled	1	1	1	1
614	614	850	coronaviruses in south african bats	Geldenhuys et al.	Vector Borne Zoonotic Dis	2013	5	0	0	Rhinolophus denti	alphacoronavirus or betacoronavirus					single	cross-sectional	RNA	double heminested RT-PCR	multiple	RdRp	NA	faeces or rectal tissue/swab	South Africa	S	North West	Taung	NA	NA	(post-2005)			NA			Year	NA					VERENA Admin	4/12/2022 2:12pm	faecal, rectal, or anal	pooled	1	1	1	1
615	615	851	coronaviruses in south african bats	Geldenhuys et al.	Vector Borne Zoonotic Dis	2013	1	0	0	Rhinolophus capensis	alphacoronavirus or betacoronavirus					single	cross-sectional	RNA	double heminested RT-PCR	multiple	RdRp	NA	faeces or rectal tissue/swab	South Africa	S	Limpopo	Labuschagne farm, Louis Trichard	NA	NA	(post-2005)			NA			Year	NA					VERENA Admin	4/12/2022 2:12pm	faecal, rectal, or anal	pooled	1	1	1	1
616	616	852	coronaviruses in south african bats	Geldenhuys et al.	Vector Borne Zoonotic Dis	2013	1	0	0	Rhinolophus darlingi damarensis	alphacoronavirus or betacoronavirus					single	cross-sectional	RNA	double heminested RT-PCR	multiple	RdRp	NA	faeces or rectal tissue/swab	South Africa	S	North West	Taung	NA	NA	(post-2005)			NA			Year	NA					VERENA Admin	4/12/2022 2:12pm	faecal, rectal, or anal	pooled	1	1	1	1
617	617	853	coronaviruses in south african bats	Geldenhuys et al.	Vector Borne Zoonotic Dis	2013	1	0	0	Rhinolophus landeri	alphacoronavirus or betacoronavirus					single	cross-sectional	RNA	double heminested RT-PCR	multiple	RdRp	NA	faeces or rectal tissue/swab	South Africa	S	Limpopo	Pafuri, Kruger National Park	NA	NA	(post-2005)			NA			Year	NA					VERENA Admin	4/12/2022 2:12pm	faecal, rectal, or anal	pooled	1	1	1	1
619	619	855	coronaviruses in south african bats	Geldenhuys et al.	Vector Borne Zoonotic Dis	2013	3	0	0	Rousettus aegyptiacus	alphacoronavirus or betacoronavirus					single	cross-sectional	RNA	double heminested RT-PCR	multiple	RdRp	NA	faeces or rectal tissue/swab	South Africa	S	Limpopo	Pafuri, Kruger National Park	NA	NA	(post-2005)			NA			Year	NA					VERENA Admin	4/12/2022 2:12pm	faecal, rectal, or anal	pooled	1	1	1	1
620	620	856	coronaviruses in south african bats	Geldenhuys et al.	Vector Borne Zoonotic Dis	2013	9	0	0	Scotophilus dinganii	alphacoronavirus or betacoronavirus					pooled	cross-sectional	RNA	double heminested RT-PCR	multiple	RdRp	NA	faeces or rectal tissue/swab	South Africa	S	Limpopo, North West	Pafuri, Kruger National Park (Limpopo), Kgaswane (North West)	NA	NA	(post-2005)			NA			Year	NA					VERENA Admin	4/12/2022 2:12pm	faecal, rectal, or anal	pooled	1	1	1	1
621	621	857	coronaviruses in south african bats	Geldenhuys et al.	Vector Borne Zoonotic Dis	2013	2	0	0	Scotophilus leucogaster	alphacoronavirus or betacoronavirus					single	cross-sectional	RNA	double heminested RT-PCR	multiple	RdRp	NA	faeces or rectal tissue/swab	South Africa	S	Limpopo	Pafuri, Kruger National Park	NA	NA	(post-2005)			NA			Year	NA					VERENA Admin	4/12/2022 2:12pm	faecal, rectal, or anal	pooled	1	1	1	1
622	622	858	coronaviruses in south african bats	Geldenhuys et al.	Vector Borne Zoonotic Dis	2013	1	0	0	Scotophilus viridis	alphacoronavirus or betacoronavirus					single	cross-sectional	RNA	double heminested RT-PCR	multiple	RdRp	NA	faeces or rectal tissue/swab	South Africa	S	Limpopo	Pafuri, Kruger National Park	NA	NA	(post-2005)			NA			Year	NA					VERENA Admin	4/12/2022 2:12pm	faecal, rectal, or anal	pooled	1	1	1	1
629	629	868	detection of a virus related to betacoronaviruses in italian greater horseshoe bats	Balboni et al.	Epidemiol Infect	2011	11	0	0	Rhinolophus ferrumequinum	alphacoronavirus or betacoronavirus or gammacoronavirus					pooled	cross-sectional	RNA	RT-PCR	single	RdRp	NA	anal swab	Italy	N			NA	NA	2009			NA			Year	NA					VERENA Admin	4/12/2022 2:12pm	faecal, rectal, or anal	swab	1	1	1	1
630	630	870	detection and characterization of distinct alphacoronaviruses in five different bat species in denmark	Lazov et al.	Viruses	2018	2	0	0	Myotis daubentonii	alphacoronavirus or betacoronavirus					single	cross-sectional	RNA	rtRT-PCR	single	ORF1b	NA	faeces	Denmark	N		Vesløs - 2 individuals	NA	NA	2013		September	NA			Fall	NA					VERENA Admin	4/12/2022 2:13pm	faecal, rectal, or anal	faeces	0	1	0	0
631	631	1839	detection and characterization of distinct alphacoronaviruses in five different bat species in denmark	Lazov et al.	Viruses	2018	2	0	0	Myotis daubentonii	alphacoronavirus or betacoronavirus					single	cross-sectional	RNA	rtRT-PCR	single	ORF1b	NA	roost feces	Denmark	N		Vesløs - 2 from nest boxes	NA	NA	2013		September	NA			Fall	NA					VERENA Admin	4/12/2022 2:13pm	faecal, rectal, or anal	faeces	0	1	0	0
637	637	876	detection and characterization of distinct alphacoronaviruses in five different bat species in denmark	Lazov et al.	Viruses	2018	5	0	0	Myotis daubentonii	alphacoronavirus or betacoronavirus					repeat	longitudinal	RNA	rtRT-PCR	single	ORF1b	NA	faeces	Denmark	N		Mønsted	NA	NA	2016		May	NA			Spring	NA					VERENA Admin	4/12/2022 2:13pm	faecal, rectal, or anal	faeces	0	0	0	1
639	639	878	detection and characterization of distinct alphacoronaviruses in five different bat species in denmark	Lazov et al.	Viruses	2018	2	0	0	Myotis daubentonii	alphacoronavirus or betacoronavirus					repeat	longitudinal	RNA	rtRT-PCR	single	ORF1b	NA	faeces	Denmark	N		Mønsted	NA	NA	2017		April	NA			Spring	NA					VERENA Admin	4/12/2022 2:13pm	faecal, rectal, or anal	faeces	0	0	0	1
640	640	879	detection and characterization of distinct alphacoronaviruses in five different bat species in denmark	Lazov et al.	Viruses	2018	2	0	0	Myotis dasycneme	alphacoronavirus or betacoronavirus					repeat	longitudinal	RNA	rtRT-PCR	single	ORF1b	NA	faeces	Denmark	N		Mønsted	NA	NA	2013		October	NA			Fall	NA					VERENA Admin	4/12/2022 2:13pm	faecal, rectal, or anal	faeces	0	1	0	0
641	641	880	detection and characterization of distinct alphacoronaviruses in five different bat species in denmark	Lazov et al.	Viruses	2018	6	0	0	Myotis dasycneme	alphacoronavirus or betacoronavirus					repeat	longitudinal	RNA	rtRT-PCR	single	ORF1b	NA	faeces	Denmark	N		Mønsted	NA	NA	2014		October	NA			Fall	NA					VERENA Admin	4/12/2022 2:13pm	faecal, rectal, or anal	faeces	0	1	0	0
646	646	885	detection and characterization of distinct alphacoronaviruses in five different bat species in denmark	Lazov et al.	Viruses	2018	7	0	0	Myotis nattereri	alphacoronavirus or betacoronavirus					pooled	longitudinal	RNA	rtRT-PCR	single	ORF1b	NA	faeces	Denmark	N		Bornholm	NA	NA	2013		August	NA	September		Summer,Fall	NA					VERENA Admin	4/12/2022 2:13pm	faecal, rectal, or anal	faeces	1	1	0	0
647	647	886	detection and characterization of distinct alphacoronaviruses in five different bat species in denmark	Lazov et al.	Viruses	2018	1	0	0	Myotis nattereri	alphacoronavirus or betacoronavirus					single	cross-sectional	RNA	rtRT-PCR	single	ORF1b	NA	faeces	Denmark	N		Lolland, Agerup forest	NA	NA	2013		September	NA			Fall	NA					VERENA Admin	4/12/2022 2:13pm	faecal, rectal, or anal	faeces	0	1	0	0
649	649	888	detection and characterization of distinct alphacoronaviruses in five different bat species in denmark	Lazov et al.	Viruses	2018	1	0	0	Myotis nattereri	alphacoronavirus or betacoronavirus					repeat	longitudinal	RNA	rtRT-PCR	single	ORF1b	NA	faeces	Denmark	N		Mønsted	NA	NA	2016		September	NA			Fall	NA					VERENA Admin	4/12/2022 2:13pm	faecal, rectal, or anal	faeces	0	1	0	0
650	650	889	detection and characterization of distinct alphacoronaviruses in five different bat species in denmark	Lazov et al.	Viruses	2018	4	0	0	Myotis bechsteinii	alphacoronavirus or betacoronavirus					repeat	longitudinal	RNA	rtRT-PCR	single	ORF1b	NA	faeces	Denmark	N		Bornholm	NA	NA	2013		August	NA			Summer	NA					VERENA Admin	4/12/2022 2:13pm	faecal, rectal, or anal	faeces	1	0	0	0
651	651	890	detection and characterization of distinct alphacoronaviruses in five different bat species in denmark	Lazov et al.	Viruses	2018	1	0	0	Myotis bechsteinii	alphacoronavirus or betacoronavirus					repeat	longitudinal	RNA	rtRT-PCR	single	ORF1b	NA	faeces	Denmark	N		Bornholm - 1 individual	NA	NA	2015		August	NA			Summer	NA					VERENA Admin	4/12/2022 2:13pm	faecal, rectal, or anal	faeces	1	0	0	0
652	652	1840	detection and characterization of distinct alphacoronaviruses in five different bat species in denmark	Lazov et al.	Viruses	2018	1	0	0	Myotis bechsteinii	alphacoronavirus or betacoronavirus					repeat	longitudinal	RNA	rtRT-PCR	single	ORF1b	NA	roost feces	Denmark	N		Bornholm - 1 from nest box	NA	NA	2015		August	NA			Summer	NA					VERENA Admin	4/12/2022 2:13pm	faecal, rectal, or anal	faeces	1	0	0	0
653	653	891	detection and characterization of distinct alphacoronaviruses in five different bat species in denmark	Lazov et al.	Viruses	2018	3	0	0	Myotis bechsteinii	alphacoronavirus or betacoronavirus					repeat	longitudinal	RNA	rtRT-PCR	single	ORF1b	NA	roost feces	Denmark	N		Bornholm - 3 from next boxes	NA	NA	2016		August	NA			Summer	NA					VERENA Admin	4/12/2022 2:13pm	faecal, rectal, or anal	faeces	1	0	0	0
654	654	892	detection and characterization of distinct alphacoronaviruses in five different bat species in denmark	Lazov et al.	Viruses	2018	2	0	0	Myotis bechsteinii	alphacoronavirus or betacoronavirus					repeat	longitudinal	RNA	rtRT-PCR	single	ORF1b	NA	faeces	Denmark	N		Bornholm	NA	NA	2017		September	NA			Fall	NA					VERENA Admin	4/12/2022 2:13pm	faecal, rectal, or anal	faeces	0	1	0	0
655	655	893	detection and characterization of distinct alphacoronaviruses in five different bat species in denmark	Lazov et al.	Viruses	2018	1	0	0	Myotis mystacinus	alphacoronavirus or betacoronavirus					repeat	longitudinal	RNA	rtRT-PCR	single	ORF1b	NA	faeces	Denmark	N		Bornholm	NA	NA	2013		August	NA			Summer	NA					VERENA Admin	4/12/2022 2:13pm	faecal, rectal, or anal	faeces	1	0	0	0
656	656	894	detection and characterization of distinct alphacoronaviruses in five different bat species in denmark	Lazov et al.	Viruses	2018	1	0	0	Myotis mystacinus	alphacoronavirus or betacoronavirus					repeat	longitudinal	RNA	rtRT-PCR	single	ORF1b	NA	faeces	Denmark	N		Bornholm	NA	NA	2016		August	NA			Summer	NA					VERENA Admin	4/12/2022 2:13pm	faecal, rectal, or anal	faeces	1	0	0	0
657	657	895	detection and characterization of distinct alphacoronaviruses in five different bat species in denmark	Lazov et al.	Viruses	2018	2	0	0	Myotis brandtii	alphacoronavirus or betacoronavirus					single	cross-sectional	RNA	rtRT-PCR	single	ORF1b	NA	faeces	Denmark	N		Bornholm	NA	NA	2013		August	NA			Summer	NA					VERENA Admin	4/12/2022 2:13pm	faecal, rectal, or anal	faeces	1	0	0	0
658	658	896	detection and characterization of distinct alphacoronaviruses in five different bat species in denmark	Lazov et al.	Viruses	2018	1	0	0	Myotis brandtii	alphacoronavirus or betacoronavirus					single	cross-sectional	RNA	rtRT-PCR	single	ORF1b	NA	faeces	Denmark	N		Mønsted	NA	NA	2015		April	NA			Spring	NA					VERENA Admin	4/12/2022 2:13pm	faecal, rectal, or anal	faeces	0	0	0	1
659	659	897	detection and characterization of distinct alphacoronaviruses in five different bat species in denmark	Lazov et al.	Viruses	2018	2	0	0	Nyctalus noctula	alphacoronavirus or betacoronavirus					single	cross-sectional	RNA	rtRT-PCR	single	ORF1b	NA	faeces	Denmark	N		Bornholm - 2 individual	NA	NA	2013		August	NA			Summer	NA					VERENA Admin	4/12/2022 2:13pm	faecal, rectal, or anal	faeces	1	0	0	0
660	660	1841	detection and characterization of distinct alphacoronaviruses in five different bat species in denmark	Lazov et al.	Viruses	2018	2	0	0	Nyctalus noctula	alphacoronavirus or betacoronavirus					single	cross-sectional	RNA	rtRT-PCR	single	ORF1b	NA	roost feces	Denmark	N		Bornholm - 2 from nest boxes	NA	NA	2013		August	NA			Summer	NA					VERENA Admin	4/12/2022 2:13pm	faecal, rectal, or anal	faeces	1	0	0	0
663	663	900	detection and characterization of distinct alphacoronaviruses in five different bat species in denmark	Lazov et al.	Viruses	2018	1	0	0	Pipistrellus pygmaeus	alphacoronavirus or betacoronavirus					single	cross-sectional	RNA	rtRT-PCR	single	ORF1b	NA	roost feces	Denmark	N		Sorø - from nest boxes	NA	NA	2015			NA		Summer	Summer	NA					VERENA Admin	4/12/2022 2:13pm	faecal, rectal, or anal	faeces	1	0	0	0
665	665	902	detection and characterization of distinct alphacoronaviruses in five different bat species in denmark	Lazov et al.	Viruses	2018	1	0	0	Pipistrellus pygmaeus	alphacoronavirus or betacoronavirus					pooled	longitudinal	RNA	rtRT-PCR	single	ORF1b	NA	roost feces	Denmark	N		Helsinge - sample from abandoned colony	NA	NA	2015		September	NA	October		Summer,Fall	NA					VERENA Admin	4/12/2022 2:13pm	faecal, rectal, or anal	faeces	1	1	0	0
666	666	903	detection and characterization of distinct alphacoronaviruses in five different bat species in denmark	Lazov et al.	Viruses	2018	3	0	0	Pipistrellus pygmaeus	alphacoronavirus or betacoronavirus					single	cross-sectional	RNA	rtRT-PCR	single	ORF1b	NA	roost feces	Denmark	N		Tureby - from colony	NA	NA	2016		August	NA			Summer	NA					VERENA Admin	4/12/2022 2:13pm	faecal, rectal, or anal	faeces	1	0	0	0
667	667	904	detection and characterization of distinct alphacoronaviruses in five different bat species in denmark	Lazov et al.	Viruses	2018	1	0	0	Plecotus auritus	alphacoronavirus or betacoronavirus					single	cross-sectional	RNA	rtRT-PCR	single	ORF1b	NA	faeces	Denmark	N		Bornholm	NA	NA	2013		August	NA			Summer	NA					VERENA Admin	4/12/2022 2:13pm	faecal, rectal, or anal	faeces	1	0	0	0
668	668	905	detection and characterization of distinct alphacoronaviruses in five different bat species in denmark	Lazov et al.	Viruses	2018	1	0	0	Plecotus auritus	alphacoronavirus or betacoronavirus					pooled	longitudinal	RNA	rtRT-PCR	single	ORF1b	NA	roost feces	Denmark	N		Bornholm - from floor	NA	NA	2015		September	NA	October		Summer,Fall	NA					VERENA Admin	4/12/2022 2:13pm	faecal, rectal, or anal	faeces	1	1	0	0
671	671	907	detection and characterization of distinct alphacoronaviruses in five different bat species in denmark	Lazov et al.	Viruses	2018	1	0	0	Eptesicus serotinus	alphacoronavirus or betacoronavirus					single	cross-sectional	RNA	rtRT-PCR	single	ORF1b	NA	roost feces	Denmark	N		Sakskøbing - from floor	NA	NA	2017		June	NA			Summer	NA					VERENA Admin	4/12/2022 2:13pm	faecal, rectal, or anal	faeces	1	0	0	0
675	675	913	detection of severe acute respiratory syndrome-like, middle east respiratory syndrome-like bat coronaviruses and group h rotavirus in faeces of korean bats	Kim et al.	Transbound Emerg Dis	2016	4	0	0	Rhinolophus ferrumequinum	alphacoronavirus or betacoronavirus					single	cross-sectional	RNA	RT-PCR	single	RdRp	NA	faeces	South Korea	N	Jeongsun	PG Cave	NA	NA	2015			NA		October	Fall	NA					VERENA Admin	4/12/2022 2:13pm	faecal, rectal, or anal	faeces	0	1	0	0
678	678	918	detection of severe acute respiratory syndrome-like, middle east respiratory syndrome-like bat coronaviruses and group h rotavirus in faeces of korean bats	Kim et al.	Transbound Emerg Dis	2016	4	0	0	Rhinolophus ferrumequinum	alphacoronavirus or betacoronavirus					single	cross-sectional	RNA	RT-PCR	single	RdRp	NA	faeces	South Korea	N	Yeongwol	YJ Cave	NA	NA	2015			NA		December	Winter	NA					VERENA Admin	4/12/2022 2:13pm	faecal, rectal, or anal	faeces	0	0	1	0
679	679	919	detection of severe acute respiratory syndrome-like, middle east respiratory syndrome-like bat coronaviruses and group h rotavirus in faeces of korean bats	Kim et al.	Transbound Emerg Dis	2016	4	0	0	Rhinolophus ferrumequinum	alphacoronavirus or betacoronavirus					single	cross-sectional	RNA	RT-PCR	single	RdRp	NA	faeces	South Korea	N	Miwon	CS Cave	NA	NA	2015			NA		December	Winter	NA					VERENA Admin	4/12/2022 2:13pm	faecal, rectal, or anal	faeces	0	0	1	0
682	682	932	detection of specific antibodies to the nucleocapsid protein fragments of severe acute respiratory syndrome-coronavirus and scotophilus bat coronavirus-512 in three insectivorous bat species	Chen YiNing et al.	Taiwan Veterinary Journal	2018	18	0	0	Miniopterus fuliginosus	alphacoronavirus or betacoronavirus					pooled	longitudinal	RNA	RT-PCR	single	RdRp	NA	faeces	Taiwan	N	Yilan	irrigation culvert at Dongshan	NA	NA		2014	October	2015	September		Summer,Fall	2					VERENA Admin	4/12/2022 2:14pm	faecal, rectal, or anal	faeces	1	1	0	0
683	683	933	detection of the severe acute respiratory syndrome-related coronavirus and alphacoronavirus in the bat population of taiwan	Chen et al.	Zoonoses Public Health	2016	1	0	0	Coelops frithii formosanus	alphacoronavirus or betacoronavirus					single	cross-sectional	RNA	nested RT-PCR	multiple	RdRp	NA	faeces	Taiwan	N	Miaoli	Woods	121°00'45″E	24°25'35″N	2014			NA		September	Fall	NA	Y				VERENA Admin	4/12/2022 2:14pm	faecal, rectal, or anal	faeces	0	1	0	0
690	690	937	detection of the severe acute respiratory syndrome-related coronavirus and alphacoronavirus in the bat population of taiwan	Chen et al.	Zoonoses Public Health	2016	2	0	0	Barbastella darjelingesis	alphacoronavirus or betacoronavirus					pooled	longitudinal	RNA	nested RT-PCR	multiple	RdRp	NA	faeces	Taiwan	N	Miaoli	Woods	121°00'45″E	24°25'35″N		2014	July	2014	August		Year	2	Y				VERENA Admin	4/12/2022 2:14pm	faecal, rectal, or anal	faeces	1	1	1	1
691	691	938	detection of the severe acute respiratory syndrome-related coronavirus and alphacoronavirus in the bat population of taiwan	Chen et al.	Zoonoses Public Health	2016	1	0	0	Harpiola isodon	alphacoronavirus or betacoronavirus					single	cross-sectional	RNA	nested RT-PCR	multiple	RdRp	NA	faeces	Taiwan	N	Miaoli	Woods	121°00'45″E	24°25'35″N	2014			NA		August	Summer	NA	Y				VERENA Admin	4/12/2022 2:14pm	faecal, rectal, or anal	faeces	1	0	0	0
693	693	940	detection of the severe acute respiratory syndrome-related coronavirus and alphacoronavirus in the bat population of taiwan	Chen et al.	Zoonoses Public Health	2016	2	0	0	Murina gracilis	alphacoronavirus or betacoronavirus					pooled	longitudinal	RNA	nested RT-PCR	multiple	RdRp	NA	faeces	Taiwan	N	Miaoli	Woods	121°00'45″E	24°25'35″N		2014	September	2014	October		Fall	2	Y				VERENA Admin	4/12/2022 2:14pm	faecal, rectal, or anal	faeces	0	1	0	0
694	694	941	detection of the severe acute respiratory syndrome-related coronavirus and alphacoronavirus in the bat population of taiwan	Chen et al.	Zoonoses Public Health	2016	17	0	0	Murina puta	alphacoronavirus or betacoronavirus					pooled	cross-sectional	RNA	nested RT-PCR	multiple	RdRp	NA	faeces	Taiwan	N	Dong'ao, Nan'ao, Miaoli	Woods	121°49'53″E (Dong'ao), 121°46'2″E (Nan'ao), 121°00'45″E (Miaoli)	24°31'55″N (Dong'ao), 24°31'9″N (Nan'ao), 24°25'35″N (Miaoli)		2014	April	2014	October		Spring,Summer,Fall	5	Y				VERENA Admin	4/12/2022 2:14pm	faecal, rectal, or anal	faeces	1	1	0	1
697	697	944	detection of the severe acute respiratory syndrome-related coronavirus and alphacoronavirus in the bat population of taiwan	Chen et al.	Zoonoses Public Health	2016	2	0	0	Myotis laniger	alphacoronavirus or betacoronavirus					single	cross-sectional	RNA	nested RT-PCR	multiple	RdRp	NA	faeces	Taiwan	N	Miaoli	Woods	121°00'45″E	24°25'35″N	2014			NA		August	Summer	NA	Y				VERENA Admin	4/12/2022 2:14pm	faecal, rectal, or anal	faeces	1	0	0	0
699	699	946	detection of the severe acute respiratory syndrome-related coronavirus and alphacoronavirus in the bat population of taiwan	Chen et al.	Zoonoses Public Health	2016	9	0	0	Myotis secundus	alphacoronavirus or betacoronavirus					pooled	cross-sectional	RNA	nested RT-PCR	multiple	RdRp	NA	faeces	Taiwan	N	Nan'ao, Miaoli	Woods	121°46'2″E (Nan'ao), 121°00'45″E (Miaoli)	24°31'9″N (Nan'ao), 24°25'35″N (Miaoli)		2014	April	2014	July		Spring,Summer	3	Y				VERENA Admin	4/12/2022 2:15pm	faecal, rectal, or anal	faeces	1	0	0	1
700	700	947	detection of the severe acute respiratory syndrome-related coronavirus and alphacoronavirus in the bat population of taiwan	Chen et al.	Zoonoses Public Health	2016	1	0	0	Pipistrellus abramus	alphacoronavirus or betacoronavirus					single	cross-sectional	RNA	nested RT-PCR	multiple	RdRp	NA	faeces	Taiwan	N	Jhutang	palm trees in an elementary school	120°23'12″E	24°25'35″N	2013			NA		September	Fall	NA	Y				VERENA Admin	4/12/2022 2:15pm	faecal, rectal, or anal	faeces	0	1	0	0
708	708	958	discovery and genetic analysis of novel coronaviruses in least horseshoe bats in southwestern china	Wang et al.	Emerg Microbes Infect	2017	10	0	0	Rhinolophus luctus	alphacoronavirus or betacoronavirus					single	cross-sectional	RNA	RT-PCR	single	RdRp	NA	urine	China	N	Yunnan	Tengchong	NA	NA	2012			NA			Year	NA					VERENA Admin	4/12/2022 2:17pm	urinary	tissue	1	1	1	1
709	709	959	discovery and genetic analysis of novel coronaviruses in least horseshoe bats in southwestern china	Wang et al.	Emerg Microbes Infect	2017	10	0	0	Rhinolophus luctus	alphacoronavirus or betacoronavirus					single	cross-sectional	RNA	RT-PCR	single	RdRp	NA	faeces	China	N	Yunnan	Tengchong	NA	NA	2012			NA			Year	NA					VERENA Admin	4/12/2022 2:17pm	faecal, rectal, or anal	faeces	1	1	1	1
710	710	960	discovery and genetic analysis of novel coronaviruses in least horseshoe bats in southwestern china	Wang et al.	Emerg Microbes Infect	2017	10	0	0	Rhinolophus affinis	alphacoronavirus or betacoronavirus					single	cross-sectional	RNA	RT-PCR	single	RdRp	NA	urine	China	N	Yunnan	Tengchong	NA	NA	2012			NA			Year	NA					VERENA Admin	4/12/2022 2:17pm	urinary	tissue	1	1	1	1
711	711	961	discovery and genetic analysis of novel coronaviruses in least horseshoe bats in southwestern china	Wang et al.	Emerg Microbes Infect	2017	10	0	0	Rhinolophus affinis	alphacoronavirus or betacoronavirus					single	cross-sectional	RNA	RT-PCR	single	RdRp	NA	faeces	China	N	Yunnan	Tengchong	NA	NA	2012			NA			Year	NA					VERENA Admin	4/12/2022 2:17pm	faecal, rectal, or anal	faeces	1	1	1	1
712	712	962	discovery and genetic analysis of novel coronaviruses in least horseshoe bats in southwestern china	Wang et al.	Emerg Microbes Infect	2017	10	0	0	Rhinolophus pusillus	alphacoronavirus or betacoronavirus					single	cross-sectional	RNA	RT-PCR	single	RdRp	NA	urine	China	N	Yunnan	Tengchong	NA	NA	2012			NA			Year	NA					VERENA Admin	4/12/2022 2:17pm	urinary	tissue	1	1	1	1
715	715	964	discovery and genetic analysis of novel coronaviruses in least horseshoe bats in southwestern china	Wang et al.	Emerg Microbes Infect	2017	10	0	0	Rhinolophus affinis	alphacoronavirus or betacoronavirus					single	cross-sectional	RNA	RT-PCR	single	RdRp	NA	urine	China	N	Yunnan	Mangshi	NA	NA	2012			NA			Year	NA					VERENA Admin	4/12/2022 2:17pm	urinary	tissue	1	1	1	1
716	716	965	discovery and genetic analysis of novel coronaviruses in least horseshoe bats in southwestern china	Wang et al.	Emerg Microbes Infect	2017	10	0	0	Rhinolophus affinis	alphacoronavirus or betacoronavirus					single	cross-sectional	RNA	RT-PCR	single	RdRp	NA	faeces	China	N	Yunnan	Mangshi	NA	NA	2012			NA			Year	NA					VERENA Admin	4/12/2022 2:17pm	faecal, rectal, or anal	faeces	1	1	1	1
717	717	966	discovery and genetic analysis of novel coronaviruses in least horseshoe bats in southwestern china	Wang et al.	Emerg Microbes Infect	2017	10	0	0	Rhinolophus pusillus	alphacoronavirus or betacoronavirus					single	cross-sectional	RNA	RT-PCR	single	RdRp	NA	urine	China	N	Yunnan	Mangshi	NA	NA	2012			NA			Year	NA					VERENA Admin	4/12/2022 2:17pm	urinary	tissue	1	1	1	1
720	720	968	discovery and genetic analysis of novel coronaviruses in least horseshoe bats in southwestern china	Wang et al.	Emerg Microbes Infect	2017	10	0	0	Myotis daubentonii	alphacoronavirus or betacoronavirus					single	cross-sectional	RNA	RT-PCR	single	RdRp	NA	urine	China	N	Yunnan	Mangshi	NA	NA	2012			NA			Year	NA					VERENA Admin	4/12/2022 2:17pm	urinary	tissue	1	1	1	1
721	721	969	discovery and genetic analysis of novel coronaviruses in least horseshoe bats in southwestern china	Wang et al.	Emerg Microbes Infect	2017	10	0	0	Myotis daubentonii	alphacoronavirus or betacoronavirus					single	cross-sectional	RNA	RT-PCR	single	RdRp	NA	faeces	China	N	Yunnan	Mangshi	NA	NA	2012			NA			Year	NA					VERENA Admin	4/12/2022 2:17pm	faecal, rectal, or anal	faeces	1	1	1	1
735	735	995	distant relatives of severe acute respiratory syndrome coronavirus and close relatives of human coronavirus 229e in bats, ghana	Pfefferle et al.	Emerg Infect Dis	2009	212	0	0	Eidolon helvum	alphacoronavirus or betacoronavirus					single	cross-sectional	RNA	nested RT-PCR	multiple	RdRp	NA	faeces	Ghana	N	Kumasi	Zoo Kumasi	1°37"29.9"W	6°42'2.0"N	2008			NA		February	Winter	NA					VERENA Admin	4/12/2022 2:17pm	faecal, rectal, or anal	faeces	0	0	1	0
736	736	996	distant relatives of severe acute respiratory syndrome coronavirus and close relatives of human coronavirus 229e in bats, ghana	Pfefferle et al.	Emerg Infect Dis	2009	1	0	0	Pipistrellus nanulus	alphacoronavirus or betacoronavirus					single	cross-sectional	RNA	nested RT-PCR	multiple	RdRp	NA	faeces	Ghana	N	Kumasi	KNUST Botanical Garden Kumasi	1°33'42.8"W	6°41'6.4"N	2008			NA		February	Winter	NA					VERENA Admin	4/12/2022 2:17pm	faecal, rectal, or anal	faeces	0	0	1	0
737	737	997	distant relatives of severe acute respiratory syndrome coronavirus and close relatives of human coronavirus 229e in bats, ghana	Pfefferle et al.	Emerg Infect Dis	2009	1	0	0	Glauconycteris beatrix	alphacoronavirus or betacoronavirus					single	cross-sectional	RNA	nested RT-PCR	multiple	RdRp	NA	faeces	Ghana	N	Kumasi	KNUST Botanical Garden Kumasi	1°33'42.8"W	6°41'6.4"N	2008			NA		February	Winter	NA					VERENA Admin	4/12/2022 2:17pm	faecal, rectal, or anal	faeces	0	0	1	0
739	739	999	distant relatives of severe acute respiratory syndrome coronavirus and close relatives of human coronavirus 229e in bats, ghana	Pfefferle et al.	Emerg Infect Dis	2009	1	0	0	Nycteris hispida	alphacoronavirus or betacoronavirus					single	cross-sectional	RNA	nested RT-PCR	multiple	RdRp	NA	faeces	Ghana	N	Bosumtwi	Lake Bosumtwi	1°24'41.5"W	6°32'22.3"N	2008			NA		February	Winter	NA					VERENA Admin	4/12/2022 2:17pm	faecal, rectal, or anal	faeces	0	0	1	0
740	740	1000	distant relatives of severe acute respiratory syndrome coronavirus and close relatives of human coronavirus 229e in bats, ghana	Pfefferle et al.	Emerg Infect Dis	2009	5	0	0	Pipistrellus nanus	alphacoronavirus or betacoronavirus					single	cross-sectional	RNA	nested RT-PCR	multiple	RdRp	NA	faeces	Ghana	N	Bosumtwi	Lake Bosumtwi	1°24'41.5"W	6°32'22.3"N	2008			NA		February	Winter	NA					VERENA Admin	4/12/2022 2:17pm	faecal, rectal, or anal	faeces	0	0	1	0
741	741	1001	distant relatives of severe acute respiratory syndrome coronavirus and close relatives of human coronavirus 229e in bats, ghana	Pfefferle et al.	Emerg Infect Dis	2009	1	0	0	Pipistrellus deserti	alphacoronavirus or betacoronavirus					single	cross-sectional	RNA	nested RT-PCR	multiple	RdRp	NA	faeces	Ghana	N	Bosumtwi	Lake Bosumtwi	1°24'41.5"W	6°32'22.3"N	2008			NA		February	Winter	NA					VERENA Admin	4/12/2022 2:17pm	faecal, rectal, or anal	faeces	0	0	1	0
744	744	1003	distant relatives of severe acute respiratory syndrome coronavirus and close relatives of human coronavirus 229e in bats, ghana	Pfefferle et al.	Emerg Infect Dis	2009	13	0	0	Hipposideros abae	alphacoronavirus or betacoronavirus					single	cross-sectional	RNA	nested RT-PCR	multiple	RdRp	NA	faeces	Ghana	N	Kwamang	Cave Kwamang	1°16'W	6°58'N	2008			NA		February	Winter	NA					VERENA Admin	4/25/2022 1:05pm	faecal, rectal, or anal	faeces	0	0	1	0
745	745	1004	distant relatives of severe acute respiratory syndrome coronavirus and close relatives of human coronavirus 229e in bats, ghana	Pfefferle et al.	Emerg Infect Dis	2009	8	0	0	Hipposideros caffer ruber	alphacoronavirus or betacoronavirus					single	cross-sectional	RNA	nested RT-PCR	multiple	RdRp	NA	faeces	Ghana	N	Booyem, Brong-Ahafo	Cave Booyem A	1°59'16.5"W	7°43'24.9"N	2008			NA		February	Winter	NA					VERENA Admin	4/12/2022 2:17pm	faecal, rectal, or anal	faeces	0	0	1	0
746	746	1005	distant relatives of severe acute respiratory syndrome coronavirus and close relatives of human coronavirus 229e in bats, ghana	Pfefferle et al.	Emerg Infect Dis	2009	12	0	0	Coleura afra	alphacoronavirus or betacoronavirus					single	cross-sectional	RNA	nested RT-PCR	multiple	RdRp	NA	faeces	Ghana	N	Booyem, Brong-Ahafo	Cave Booyem A	1°59'16.5"W	7°43'24.9"N	2008			NA		February	Winter	NA					VERENA Admin	4/12/2022 2:17pm	faecal, rectal, or anal	faeces	0	0	1	0
749	749	1007	distant relatives of severe acute respiratory syndrome coronavirus and close relatives of human coronavirus 229e in bats, ghana	Pfefferle et al.	Emerg Infect Dis	2009	3	0	0	Hipposideros abae	alphacoronavirus or betacoronavirus					single	cross-sectional	RNA	nested RT-PCR	multiple	RdRp	NA	faeces	Ghana	N	Booyem, Brong-Ahafo	Cave Booyem B	1°59'33.5"W	7°43'25.7"N	2008			NA		February	Winter	NA					VERENA Admin	4/12/2022 2:17pm	faecal, rectal, or anal	faeces	0	0	1	0
750	750	1008	distant relatives of severe acute respiratory syndrome coronavirus and close relatives of human coronavirus 229e in bats, ghana	Pfefferle et al.	Emerg Infect Dis	2009	21	0	0	Coleura afra	alphacoronavirus or betacoronavirus					single	cross-sectional	RNA	nested RT-PCR	multiple	RdRp	NA	faeces	Ghana	N	Booyem, Brong-Ahafo	Cave Booyem B	1°59'33.5"W	7°43'25.7"N	2008			NA		February	Winter	NA					VERENA Admin	4/12/2022 2:17pm	faecal, rectal, or anal	faeces	0	0	1	0
751	751	1018	identification of a lineage d betacoronavirus in cave nectar bats (eonycteris spelaea) in singapore and an overview of lineage d reservoir ecology in se asian bats	Mendenhall et al.	Transbound Emerg Dis	2017	1124	0	0	Eonycteris spelaea	alphacoronavirus or betacoronavirus					pooled	longitudinal	RNA	RT-PCR	single	RdRp	NA	faeces or urine	Singapore	N		single colony	NA	NA		2011	April	2015	June		Year	NA	N	Y	N		VERENA Admin	4/12/2022 2:17pm	pooled swabs/samples	pooled	1	1	1	1
752	752	1019	identification of a lineage d betacoronavirus in cave nectar bats (eonycteris spelaea) in singapore and an overview of lineage d reservoir ecology in se asian bats	Mendenhall et al.	Transbound Emerg Dis	2017	169	0	0	Eonycteris spelaea	alphacoronavirus or betacoronavirus					pooled	cross-sectional	RNA	RT-PCR	single	RdRp	NA	rectal/oral swab	Singapore	N		pool of 9 sites in Singapore	NA	NA		2011	April	2014	March		Year	NA	N	Y	N		VERENA Admin	4/12/2022 2:17pm	pooled swabs/samples	swab	1	1	1	1
753	753	1020	identification of a lineage d betacoronavirus in cave nectar bats (eonycteris spelaea) in singapore and an overview of lineage d reservoir ecology in se asian bats	Mendenhall et al.	Transbound Emerg Dis	2017	144	0	0	Cynopterus brachyotis	alphacoronavirus or betacoronavirus					pooled	cross-sectional	RNA	RT-PCR	single	RdRp	NA	rectal/oral swab	Singapore	N		pool of 9 sites in Singapore	NA	NA		2011	April	2014	March		Year	NA	N	Y	N		VERENA Admin	4/12/2022 2:17pm	pooled swabs/samples	swab	1	1	1	1
754	754	1021	identification of a lineage d betacoronavirus in cave nectar bats (eonycteris spelaea) in singapore and an overview of lineage d reservoir ecology in se asian bats	Mendenhall et al.	Transbound Emerg Dis	2017	79	0	0	Penthetor lucasi	alphacoronavirus or betacoronavirus					pooled	cross-sectional	RNA	RT-PCR	single	RdRp	NA	rectal/oral swab	Singapore	N		pool of 9 sites in Singapore	NA	NA		2011	April	2014	March		Year	NA	N	Y	N		VERENA Admin	4/12/2022 2:17pm	pooled swabs/samples	swab	1	1	1	1
755	755	1022	identification of a lineage d betacoronavirus in cave nectar bats (eonycteris spelaea) in singapore and an overview of lineage d reservoir ecology in se asian bats	Mendenhall et al.	Transbound Emerg Dis	2017	2	0	0	Macroglossus minimus	alphacoronavirus or betacoronavirus					pooled	cross-sectional	RNA	RT-PCR	single	RdRp	NA	rectal/oral swab	Singapore	N		pool of 9 sites in Singapore	NA	NA		2011	April	2014	March		Year	NA	N	Y	N		VERENA Admin	4/12/2022 2:17pm	pooled swabs/samples	swab	1	1	1	1
756	756	1023	identification of a lineage d betacoronavirus in cave nectar bats (eonycteris spelaea) in singapore and an overview of lineage d reservoir ecology in se asian bats	Mendenhall et al.	Transbound Emerg Dis	2017	36	0	0	Rhinolophus lepidus	alphacoronavirus or betacoronavirus					pooled	cross-sectional	RNA	RT-PCR	single	RdRp	NA	rectal/oral swab	Singapore	N		pool of 9 sites in Singapore	NA	NA		2011	April	2014	March		Year	NA	N	Y	N		VERENA Admin	4/12/2022 2:17pm	pooled swabs/samples	swab	1	1	1	1
758	758	1025	identification of a novel coronavirus in bats	Poon et al.	Journal of Virology	2005	15	0	0	Cynopterus sphinx	alphacoronavirus or betacoronavirus					pooled	cross-sectional	RNA	RT-PCR	single	RdRp	NA	respiratory swab	China	N	Hong Kong	three different geographic locations	NA	NA		2003		2004		Summer	Summer	NA	N	Y, natural reservoirs or country parks	N		VERENA Admin	4/12/2022 2:17pm	lung or respiratory	swab	1	0	0	0
759	759	1026	identification of a novel coronavirus in bats	Poon et al.	Journal of Virology	2005	15	0	0	Cynopterus sphinx	alphacoronavirus or betacoronavirus					pooled	cross-sectional	RNA	RT-PCR	single	RdRp	NA	fecal swab	China	N	Hong Kong	three different geographic locations	NA	NA		2003		2004		Summer	Summer	NA	N	Y, natural reservoirs or country parks	N		VERENA Admin	4/12/2022 2:17pm	faecal, rectal, or anal	swab	1	0	0	0
760	760	1027	identification of a novel coronavirus in bats	Poon et al.	Journal of Virology	2005	4	0	0	Hipposideros armiger	alphacoronavirus or betacoronavirus					pooled	cross-sectional	RNA	RT-PCR	single	RdRp	NA	respiratory swab	China	N	Hong Kong	three different geographic locations	NA	NA		2003		2004		Summer	Summer	NA	N	Y, natural reservoirs or country parks	N		VERENA Admin	4/12/2022 2:17pm	lung or respiratory	swab	1	0	0	0
761	761	1028	identification of a novel coronavirus in bats	Poon et al.	Journal of Virology	2005	4	0	0	Hipposideros armiger	alphacoronavirus or betacoronavirus					pooled	cross-sectional	RNA	RT-PCR	single	RdRp	NA	fecal swab	China	N	Hong Kong	three different geographic locations	NA	NA		2003		2004		Summer	Summer	NA	N	Y, natural reservoirs or country parks	N		VERENA Admin	4/12/2022 2:17pm	faecal, rectal, or anal	swab	1	0	0	0
762	762	1029	identification of a novel coronavirus in bats	Poon et al.	Journal of Virology	2005	3	0	0	Hipposideros pomona	alphacoronavirus or betacoronavirus					pooled	cross-sectional	RNA	RT-PCR	single	RdRp	NA	respiratory swab	China	N	Hong Kong	three different geographic locations	NA	NA		2003		2004		Summer	Summer	NA	N	Y, natural reservoirs or country parks	N		VERENA Admin	4/12/2022 2:17pm	lung or respiratory	swab	1	0	0	0
763	763	1030	identification of a novel coronavirus in bats	Poon et al.	Journal of Virology	2005	3	0	0	Hipposideros pomona	alphacoronavirus or betacoronavirus					pooled	cross-sectional	RNA	RT-PCR	single	RdRp	NA	fecal swab	China	N	Hong Kong	three different geographic locations	NA	NA		2003		2004		Summer	Summer	NA	N	Y, natural reservoirs or country parks	N		VERENA Admin	4/12/2022 2:17pm	faecal, rectal, or anal	swab	1	0	0	0
770	770	1037	identification of a novel coronavirus in bats	Poon et al.	Journal of Virology	2005	3	0	0	Myotis myotis	alphacoronavirus or betacoronavirus					pooled	cross-sectional	RNA	RT-PCR	single	RdRp	NA	respiratory swab	China	N	Hong Kong	three different geographic locations	NA	NA		2003		2004		Summer	Summer	NA	N	Y, natural reservoirs or country parks	N		VERENA Admin	4/12/2022 2:17pm	lung or respiratory	swab	1	0	0	0
771	771	1038	identification of a novel coronavirus in bats	Poon et al.	Journal of Virology	2005	3	0	0	Myotis myotis	alphacoronavirus or betacoronavirus					pooled	cross-sectional	RNA	RT-PCR	single	RdRp	NA	fecal swab	China	N	Hong Kong	three different geographic locations	NA	NA		2003		2004		Summer	Summer	NA	N	Y, natural reservoirs or country parks	N		VERENA Admin	4/12/2022 2:17pm	faecal, rectal, or anal	swab	1	0	0	0
772	772	1039	identification of a novel coronavirus in bats	Poon et al.	Journal of Virology	2005	5	0	0	Myotis ricketti	alphacoronavirus or betacoronavirus					pooled	cross-sectional	RNA	RT-PCR	single	RdRp	NA	respiratory swab	China	N	Hong Kong	three different geographic locations	NA	NA		2003		2004		Summer	Summer	NA	N	Y, natural reservoirs or country parks	N		VERENA Admin	4/12/2022 2:17pm	lung or respiratory	swab	1	0	0	0
773	773	1040	identification of a novel coronavirus in bats	Poon et al.	Journal of Virology	2005	5	0	0	Myotis ricketti	alphacoronavirus or betacoronavirus					pooled	cross-sectional	RNA	RT-PCR	single	RdRp	NA	fecal swab	China	N	Hong Kong	three different geographic locations	NA	NA		2003		2004		Summer	Summer	NA	N	Y, natural reservoirs or country parks	N		VERENA Admin	4/12/2022 2:17pm	faecal, rectal, or anal	swab	1	0	0	0
774	774	1041	identification of a novel coronavirus in bats	Poon et al.	Journal of Virology	2005	3	0	0	Pipistrellus abramus	alphacoronavirus or betacoronavirus					pooled	cross-sectional	RNA	RT-PCR	single	RdRp	NA	respiratory swab	China	N	Hong Kong	three different geographic locations	NA	NA		2003		2004		Summer	Summer	NA	N	Y, natural reservoirs or country parks	N		VERENA Admin	4/12/2022 2:17pm	lung or respiratory	swab	1	0	0	0
775	775	1042	identification of a novel coronavirus in bats	Poon et al.	Journal of Virology	2005	3	0	0	Pipistrellus abramus	alphacoronavirus or betacoronavirus					pooled	cross-sectional	RNA	RT-PCR	single	RdRp	NA	fecal swab	China	N	Hong Kong	three different geographic locations	NA	NA		2003		2004		Summer	Summer	NA	N	Y, natural reservoirs or country parks	N		VERENA Admin	4/12/2022 2:17pm	faecal, rectal, or anal	swab	1	0	0	0
776	776	1043	identification of a novel coronavirus in bats	Poon et al.	Journal of Virology	2005	2	0	0	Rhinolophus affinis	alphacoronavirus or betacoronavirus					pooled	cross-sectional	RNA	RT-PCR	single	RdRp	NA	respiratory swab	China	N	Hong Kong	three different geographic locations	NA	NA		2003		2004		Summer	Summer	NA	N	Y, natural reservoirs or country parks	N		VERENA Admin	4/12/2022 2:17pm	lung or respiratory	swab	1	0	0	0
777	777	1044	identification of a novel coronavirus in bats	Poon et al.	Journal of Virology	2005	2	0	0	Rhinolophus affinis	alphacoronavirus or betacoronavirus					pooled	cross-sectional	RNA	RT-PCR	single	RdRp	NA	fecal swab	China	N	Hong Kong	three different geographic lcoations	NA	NA		2003		2004		Summer	Summer	NA	N	Y, natural reservoirs or country parks	N		VERENA Admin	4/12/2022 2:17pm	faecal, rectal, or anal	swab	1	0	0	0
778	778	1045	identification of a novel coronavirus in bats	Poon et al.	Journal of Virology	2005	1	0	0	Rhinolophus pusillus	alphacoronavirus or betacoronavirus					pooled	cross-sectional	RNA	RT-PCR	single	RdRp	NA	respiratory swab	China	N	Hong Kong	three different geographic lcoations	NA	NA		2003		2004		Summer	Summer	NA	N	Y, natural reservoirs or country parks	N		VERENA Admin	4/12/2022 2:17pm	lung or respiratory	swab	1	0	0	0
779	779	1046	identification of a novel coronavirus in bats	Poon et al.	Journal of Virology	2005	1	0	0	Rhinolophus pusillus	alphacoronavirus or betacoronavirus					pooled	cross-sectional	RNA	RT-PCR	single	RdRp	NA	fecal swab	China	N	Hong Kong	three different geographic lcoations	NA	NA		2003		2004		Summer	Summer	NA	N	Y, natural reservoirs or country parks	N		VERENA Admin	4/12/2022 2:17pm	faecal, rectal, or anal	swab	1	0	0	0
780	780	1047	identification of a novel coronavirus in bats	Poon et al.	Journal of Virology	2005	6	0	0	Rhinolophus rouxi	alphacoronavirus or betacoronavirus					pooled	cross-sectional	RNA	RT-PCR	single	RdRp	NA	respiratory swab	China	N	Hong Kong	three different geographic lcoations	NA	NA		2003		2004		Summer	Summer	NA	N	Y, natural reservoirs or country parks	N		VERENA Admin	4/12/2022 2:17pm	lung or respiratory	swab	1	0	0	0
781	781	1048	identification of a novel coronavirus in bats	Poon et al.	Journal of Virology	2005	6	0	0	Rhinolophus rouxi	alphacoronavirus or betacoronavirus					pooled	cross-sectional	RNA	RT-PCR	single	RdRp	NA	fecal swab	China	N	Hong Kong	three different geographic lcoations	NA	NA		2003		2004		Summer	Summer	NA	N	Y, natural reservoirs or country parks	N		VERENA Admin	4/12/2022 2:18pm	faecal, rectal, or anal	swab	1	0	0	0
782	782	1049	identification of alpha and beta coronavirus in wildlife species in france: bats, rodents, rabbits, and hedgehogs	Monchatre-leroy et al.	Viruses-basel	2017	4	0	0	Rhinolophus hipposideros	alphacoronavirus or betacoronavirus					pooled	cross-sectional	RNA	RT-PCR	single	RdRp	NA	intestines	France	N		74 of the 100 French administrative departments	NA	NA	2013			NA			Year	NA	N	N	N		VERENA Admin	4/12/2022 2:18pm	intestine	tissue	1	1	1	1
783	783	2697	identification of alpha and beta coronavirus in wildlife species in france: bats, rodents, rabbits, and hedgehogs	Monchatre-leroy et al.	Viruses-basel	2017	2	0	0	Rhinolophus hipposideros	alphacoronavirus or betacoronavirus					pooled	cross-sectional	RNA	RT-PCR	single	RdRp	NA	intestines	France	N		74 of the 100 French administrative departments	NA	NA	2014			NA			Year	NA	N	N	N		VERENA Admin	4/12/2022 2:18pm	intestine	tissue	1	1	1	1
784	784	2698	identification of alpha and beta coronavirus in wildlife species in france: bats, rodents, rabbits, and hedgehogs	Monchatre-leroy et al.	Viruses-basel	2017	2	0	0	Rhinolophus hipposideros	alphacoronavirus or betacoronavirus					pooled	cross-sectional	RNA	RT-PCR	single	RdRp	NA	intestines	France	N		74 of the 100 French administrative departments	NA	NA	2015			NA			Year	NA	N	N	N		VERENA Admin	4/12/2022 2:18pm	intestine	tissue	1	1	1	1
785	785	1050	identification of alpha and beta coronavirus in wildlife species in france: bats, rodents, rabbits, and hedgehogs	Monchatre-leroy et al.	Viruses-basel	2017	1	0	0	Rhinolophus ferrumequinum	alphacoronavirus or betacoronavirus					pooled	cross-sectional	RNA	RT-PCR	single	RdRp	NA	intestines	France	N		74 of the 100 French administrative departments	NA	NA	2013			NA			Year	NA	N	N	N		VERENA Admin	4/12/2022 2:18pm	intestine	tissue	1	1	1	1
786	786	2699	identification of alpha and beta coronavirus in wildlife species in france: bats, rodents, rabbits, and hedgehogs	Monchatre-leroy et al.	Viruses-basel	2017	1	0	0	Rhinolophus ferrumequinum	alphacoronavirus or betacoronavirus					pooled	cross-sectional	RNA	RT-PCR	single	RdRp	NA	intestines	France	N		74 of the 100 French administrative departments	NA	NA	2015			NA			Year	NA	N	N	N		VERENA Admin	4/12/2022 2:18pm	intestine	tissue	1	1	1	1
787	787	1051	identification of alpha and beta coronavirus in wildlife species in france: bats, rodents, rabbits, and hedgehogs	Monchatre-leroy et al.	Viruses-basel	2017	3	0	0	Rhinolophus euryale	alphacoronavirus or betacoronavirus					pooled	cross-sectional	RNA	RT-PCR	single	RdRp	NA	intestines	France	N		74 of the 100 French administrative departments	NA	NA	2015			NA			Year	NA	N	N	N		VERENA Admin	4/12/2022 2:18pm	intestine	tissue	1	1	1	1
788	788	1052	identification of alpha and beta coronavirus in wildlife species in france: bats, rodents, rabbits, and hedgehogs	Monchatre-leroy et al.	Viruses-basel	2017	1	0	0	Barbastella barbastellus	alphacoronavirus or betacoronavirus					pooled	cross-sectional	RNA	RT-PCR	single	RdRp	NA	intestines	France	N		74 of the 100 French administrative departments	NA	NA	2013			NA			Year	NA	N	N	N		VERENA Admin	4/12/2022 2:18pm	intestine	tissue	1	1	1	1
789	789	2701	identification of alpha and beta coronavirus in wildlife species in france: bats, rodents, rabbits, and hedgehogs	Monchatre-leroy et al.	Viruses-basel	2017	3	0	0	Barbastella barbastellus	alphacoronavirus or betacoronavirus					pooled	cross-sectional	RNA	RT-PCR	single	RdRp	NA	intestines	France	N		74 of the 100 French administrative departments	NA	NA	2014			NA			Year	NA					VERENA Admin	4/12/2022 2:18pm	intestine	tissue	1	1	1	1
790	790	1053	identification of alpha and beta coronavirus in wildlife species in france: bats, rodents, rabbits, and hedgehogs	Monchatre-leroy et al.	Viruses-basel	2017	1	0	0	Myotis myotis	alphacoronavirus or betacoronavirus					pooled	cross-sectional	RNA	RT-PCR	single	RdRp	NA	intestines	France	N		74 of the 100 French administrative departments	NA	NA	2014			NA			Year	NA	N	N	N		VERENA Admin	4/12/2022 2:18pm	intestine	tissue	1	1	1	1
791	791	1054	identification of alpha and beta coronavirus in wildlife species in france: bats, rodents, rabbits, and hedgehogs	Monchatre-leroy et al.	Viruses-basel	2017	1	0	0	Myotis blythii	alphacoronavirus or betacoronavirus					pooled	cross-sectional	RNA	RT-PCR	single	RdRp	NA	intestines	France	N		74 of the 100 French administrative departments	NA	NA	2015			NA			Year	NA	N	N	N		VERENA Admin	4/12/2022 2:18pm	intestine	tissue	1	1	1	1
792	792	1055	identification of alpha and beta coronavirus in wildlife species in france: bats, rodents, rabbits, and hedgehogs	Monchatre-leroy et al.	Viruses-basel	2017	1	0	0	Myotis mystacinus	alphacoronavirus or betacoronavirus					pooled	cross-sectional	RNA	RT-PCR	single	RdRp	NA	intestines	France	N		74 of the 100 French administrative departments	NA	NA	2013			NA			Year	NA	N	N	N		VERENA Admin	4/12/2022 2:18pm	intestine	tissue	1	1	1	1
793	793	2702	identification of alpha and beta coronavirus in wildlife species in france: bats, rodents, rabbits, and hedgehogs	Monchatre-leroy et al.	Viruses-basel	2017	4	0	0	Myotis mystacinus	alphacoronavirus or betacoronavirus					pooled	cross-sectional	RNA	RT-PCR	single	RdRp	NA	intestines	France	N		74 of the 100 French administrative departments	NA	NA	2015			NA			Year	NA	N	N	N		VERENA Admin	4/12/2022 2:18pm	intestine	tissue	1	1	1	1
794	794	1056	identification of alpha and beta coronavirus in wildlife species in france: bats, rodents, rabbits, and hedgehogs	Monchatre-leroy et al.	Viruses-basel	2017	1	0	0	Myotis emarginatus	alphacoronavirus or betacoronavirus					pooled	cross-sectional	RNA	RT-PCR	single	RdRp	NA	intestines	France	N		74 of the 100 French administrative departments (positive in East of France)	NA	NA	2013			NA			Year	NA	N	N	N		VERENA Admin	4/12/2022 2:18pm	intestine	tissue	1	1	1	1
796	796	2704	identification of alpha and beta coronavirus in wildlife species in france: bats, rodents, rabbits, and hedgehogs	Monchatre-leroy et al.	Viruses-basel	2017	1	0	0	Myotis emarginatus	alphacoronavirus or betacoronavirus					pooled	cross-sectional	RNA	RT-PCR	single	RdRp	NA	intestines	France	N		74 of the 100 French administrative departments (positive in East of France)	NA	NA	2015			NA			Year	NA	N	N	N		VERENA Admin	4/12/2022 2:18pm	intestine	tissue	1	1	1	1
797	797	1057	identification of alpha and beta coronavirus in wildlife species in france: bats, rodents, rabbits, and hedgehogs	Monchatre-leroy et al.	Viruses-basel	2017	3	0	0	Myotis bechsteinii	alphacoronavirus or betacoronavirus					pooled	cross-sectional	RNA	RT-PCR	single	RdRp	NA	intestines	France	N		74 of the 100 French administrative departments	NA	NA	2013			NA			Year	NA	N	N	N		VERENA Admin	4/12/2022 2:18pm	intestine	tissue	1	1	1	1
798	798	1058	identification of alpha and beta coronavirus in wildlife species in france: bats, rodents, rabbits, and hedgehogs	Monchatre-leroy et al.	Viruses-basel	2017	1	0	0	Myotis daubentonii	alphacoronavirus or betacoronavirus					pooled	cross-sectional	RNA	RT-PCR	single	RdRp	NA	intestines	France	N		74 of the 100 French administrative departments	NA	NA	2013			NA			Year	NA	N	N	N		VERENA Admin	4/12/2022 2:18pm	intestine	tissue	1	1	1	1
799	799	2705	identification of alpha and beta coronavirus in wildlife species in france: bats, rodents, rabbits, and hedgehogs	Monchatre-leroy et al.	Viruses-basel	2017	1	0	0	Myotis daubentonii	alphacoronavirus or betacoronavirus					pooled	cross-sectional	RNA	RT-PCR	single	RdRp	NA	intestines	France	N		74 of the 100 French administrative departments	NA	NA	2014			NA			Year	NA	N	N	N		VERENA Admin	4/12/2022 2:18pm	intestine	tissue	1	1	1	1
802	802	1061	identification of alpha and beta coronavirus in wildlife species in france: bats, rodents, rabbits, and hedgehogs	Monchatre-leroy et al.	Viruses-basel	2017	2	0	0	Nyctalus noctula	alphacoronavirus or betacoronavirus					pooled	cross-sectional	RNA	RT-PCR	single	RdRp	NA	intestines	France	N		74 of the 100 French administrative departments	NA	NA	2013			NA			Year	NA	N	N	N		VERENA Admin	4/12/2022 2:18pm	intestine	tissue	1	1	1	1
803	803	1062	identification of alpha and beta coronavirus in wildlife species in france: bats, rodents, rabbits, and hedgehogs	Monchatre-leroy et al.	Viruses-basel	2017	2	0	0	Nyctalus leisleri	alphacoronavirus or betacoronavirus					pooled	cross-sectional	RNA	RT-PCR	single	RdRp	NA	intestines	France	N		74 of the 100 French administrative departments	NA	NA	2013			NA			Year	NA	N	N	N		VERENA Admin	4/12/2022 2:18pm	intestine	tissue	1	1	1	1
804	804	2706	identification of alpha and beta coronavirus in wildlife species in france: bats, rodents, rabbits, and hedgehogs	Monchatre-leroy et al.	Viruses-basel	2017	9	0	0	Nyctalus leisleri	alphacoronavirus or betacoronavirus					pooled	cross-sectional	RNA	RT-PCR	single	RdRp	NA	intestines	France	N		74 of the 100 French administrative departments	NA	NA	2014			NA			Year	NA	N	N	N		VERENA Admin	4/12/2022 2:18pm	intestine	tissue	1	1	1	1
805	805	2707	identification of alpha and beta coronavirus in wildlife species in france: bats, rodents, rabbits, and hedgehogs	Monchatre-leroy et al.	Viruses-basel	2017	4	0	0	Nyctalus leisleri	alphacoronavirus or betacoronavirus					pooled	cross-sectional	RNA	RT-PCR	single	RdRp	NA	intestines	France	N		74 of the 100 French administrative departments	NA	NA	2015			NA			Year	NA	N	N	N		VERENA Admin	4/12/2022 2:18pm	intestine	tissue	1	1	1	1
806	806	1063	identification of alpha and beta coronavirus in wildlife species in france: bats, rodents, rabbits, and hedgehogs	Monchatre-leroy et al.	Viruses-basel	2017	4	0	0	Plecotus austriacus	alphacoronavirus or betacoronavirus					pooled	cross-sectional	RNA	RT-PCR	single	RdRp	NA	intestines	France	N		74 of the 100 French administrative departments	NA	NA	2013			NA			Year	NA	N	N	N		VERENA Admin	4/12/2022 2:18pm	intestine	tissue	1	1	1	1
807	807	2708	identification of alpha and beta coronavirus in wildlife species in france: bats, rodents, rabbits, and hedgehogs	Monchatre-leroy et al.	Viruses-basel	2017	4	0	0	Plecotus austriacus	alphacoronavirus or betacoronavirus					pooled	cross-sectional	RNA	RT-PCR	single	RdRp	NA	intestines	France	N		74 of the 100 French administrative departments	NA	NA	2014			NA			Year	NA	N	N	N		VERENA Admin	4/12/2022 2:18pm	intestine	tissue	1	1	1	1
808	808	2709	identification of alpha and beta coronavirus in wildlife species in france: bats, rodents, rabbits, and hedgehogs	Monchatre-leroy et al.	Viruses-basel	2017	2	0	0	Plecotus austriacus	alphacoronavirus or betacoronavirus					pooled	cross-sectional	RNA	RT-PCR	single	RdRp	NA	intestines	France	N		74 of the 100 French administrative departments	NA	NA	2015			NA			Year	NA	N	N	N		VERENA Admin	4/12/2022 2:18pm	intestine	tissue	1	1	1	1
809	809	1064	identification of alpha and beta coronavirus in wildlife species in france: bats, rodents, rabbits, and hedgehogs	Monchatre-leroy et al.	Viruses-basel	2017	3	0	0	Plecotus auritus	alphacoronavirus or betacoronavirus					pooled	cross-sectional	RNA	RT-PCR	single	RdRp	NA	intestines	France	N		74 of the 100 French administrative departments	NA	NA	2013			NA			Year	NA	N	N	N		VERENA Admin	4/12/2022 2:18pm	intestine	tissue	1	1	1	1
810	810	2711	identification of alpha and beta coronavirus in wildlife species in france: bats, rodents, rabbits, and hedgehogs	Monchatre-leroy et al.	Viruses-basel	2017	4	0	0	Plecotus auritus	alphacoronavirus or betacoronavirus					pooled	cross-sectional	RNA	RT-PCR	single	RdRp	NA	intestines	France	N		74 of the 100 French administrative departments	NA	NA	2014			NA			Year	NA	N	N	N		VERENA Admin	4/12/2022 2:18pm	intestine	tissue	1	1	1	1
811	811	2712	identification of alpha and beta coronavirus in wildlife species in france: bats, rodents, rabbits, and hedgehogs	Monchatre-leroy et al.	Viruses-basel	2017	8	0	0	Plecotus auritus	alphacoronavirus or betacoronavirus					pooled	cross-sectional	RNA	RT-PCR	single	RdRp	NA	intestines	France	N		74 of the 100 French administrative departments	NA	NA	2015			NA			Year	NA	N	N	N		VERENA Admin	4/12/2022 2:18pm	intestine	tissue	1	1	1	1
812	812	1065	identification of alpha and beta coronavirus in wildlife species in france: bats, rodents, rabbits, and hedgehogs	Monchatre-leroy et al.	Viruses-basel	2017	42	0	0	Pipistrellus pipistrellus	alphacoronavirus or betacoronavirus					pooled	cross-sectional	RNA	RT-PCR	single	RdRp	NA	intestines	France	N		74 of the 100 French administrative departments	NA	NA	2013			NA			Year	NA	N	N	N		VERENA Admin	4/12/2022 2:18pm	intestine	tissue	1	1	1	1
815	815	1066	identification of alpha and beta coronavirus in wildlife species in france: bats, rodents, rabbits, and hedgehogs	Monchatre-leroy et al.	Viruses-basel	2017	9	0	0	Pipistrellus kuhlii	alphacoronavirus or betacoronavirus					pooled	cross-sectional	RNA	RT-PCR	single	RdRp	NA	intestines	France	N		74 of the 100 French administrative departments (positive in East, West and North of France)	NA	NA	2013			NA			Year	NA	N	N	N		VERENA Admin	4/12/2022 2:18pm	intestine	tissue	1	1	1	1
816	816	2716	identification of alpha and beta coronavirus in wildlife species in france: bats, rodents, rabbits, and hedgehogs	Monchatre-leroy et al.	Viruses-basel	2017	20	0	0	Pipistrellus kuhlii	alphacoronavirus or betacoronavirus					pooled	cross-sectional	RNA	RT-PCR	single	RdRp	NA	intestines	France	N		74 of the 100 French administrative departments (positive in East, West and North of France)	NA	NA	2014			NA			Year	NA	N	N	N		VERENA Admin	4/12/2022 2:18pm	intestine	tissue	1	1	1	1
817	817	2715	identification of alpha and beta coronavirus in wildlife species in france: bats, rodents, rabbits, and hedgehogs	Monchatre-leroy et al.	Viruses-basel	2017	11	0	0	Pipistrellus kuhlii	alphacoronavirus or betacoronavirus					pooled	cross-sectional	RNA	RT-PCR	single	RdRp	NA	intestines	France	N		74 of the 100 French administrative departments (positive in East, West and North of France)	NA	NA	2015			NA			Year	NA	N	N	N		VERENA Admin	4/12/2022 2:18pm	intestine	tissue	1	1	1	1
818	818	1067	identification of alpha and beta coronavirus in wildlife species in france: bats, rodents, rabbits, and hedgehogs	Monchatre-leroy et al.	Viruses-basel	2017	2	0	0	Pipistrellus nathusii	alphacoronavirus or betacoronavirus					pooled	cross-sectional	RNA	RT-PCR	single	RdRp	NA	intestines	France	N		74 of the 100 French administrative departments	NA	NA	2013			NA			Year	NA	N	N	N		VERENA Admin	4/12/2022 2:18pm	intestine	tissue	1	1	1	1
819	819	2717	identification of alpha and beta coronavirus in wildlife species in france: bats, rodents, rabbits, and hedgehogs	Monchatre-leroy et al.	Viruses-basel	2017	20	0	0	Pipistrellus nathusii	alphacoronavirus or betacoronavirus					pooled	cross-sectional	RNA	RT-PCR	single	RdRp	NA	intestines	France	N		74 of the 100 French administrative departments	NA	NA	2014			NA			Year	NA	N	N	N		VERENA Admin	4/12/2022 2:18pm	intestine	tissue	1	1	1	1
820	820	2718	identification of alpha and beta coronavirus in wildlife species in france: bats, rodents, rabbits, and hedgehogs	Monchatre-leroy et al.	Viruses-basel	2017	5	0	0	Pipistrellus nathusii	alphacoronavirus or betacoronavirus					pooled	cross-sectional	RNA	RT-PCR	single	RdRp	NA	intestines	France	N		74 of the 100 French administrative departments	NA	NA	2015			NA			Year	NA	N	N	N		VERENA Admin	4/12/2022 2:18pm	intestine	tissue	1	1	1	1
821	821	1068	identification of alpha and beta coronavirus in wildlife species in france: bats, rodents, rabbits, and hedgehogs	Monchatre-leroy et al.	Viruses-basel	2017	17	0	0	Pipistrellus pygmaeus	alphacoronavirus or betacoronavirus					pooled	cross-sectional	RNA	RT-PCR	single	RdRp	NA	intestines	France	N		74 of the 100 French administrative departments	NA	NA	2013			NA			Year	NA	N	N	N		VERENA Admin	4/12/2022 2:18pm	intestine	tissue	1	1	1	1
822	822	2719	identification of alpha and beta coronavirus in wildlife species in france: bats, rodents, rabbits, and hedgehogs	Monchatre-leroy et al.	Viruses-basel	2017	3	0	0	Pipistrellus pygmaeus	alphacoronavirus or betacoronavirus					pooled	cross-sectional	RNA	RT-PCR	single	RdRp	NA	intestines	France	N		74 of the 100 French administrative departments	NA	NA	2014			NA			Year	NA	N	N	N		VERENA Admin	4/12/2022 2:18pm	intestine	tissue	1	1	1	1
823	823	2720	identification of alpha and beta coronavirus in wildlife species in france: bats, rodents, rabbits, and hedgehogs	Monchatre-leroy et al.	Viruses-basel	2017	3	0	0	Pipistrellus pygmaeus	alphacoronavirus or betacoronavirus					pooled	cross-sectional	RNA	RT-PCR	single	RdRp	NA	intestines	France	N		74 of the 100 French administrative departments	NA	NA	2015			NA			Year	NA	N	N	N		VERENA Admin	4/12/2022 2:18pm	intestine	tissue	1	1	1	1
827	827	1070	identification of alpha and beta coronavirus in wildlife species in france: bats, rodents, rabbits, and hedgehogs	Monchatre-leroy et al.	Viruses-basel	2017	1	0	0	Vespertilio murinus	alphacoronavirus or betacoronavirus					pooled	cross-sectional	RNA	RT-PCR	single	RdRp	NA	intestines	France	N		74 of the 100 French administrative departments	NA	NA	2014			NA			Year	NA	N	N	N		VERENA Admin	4/12/2022 2:18pm	intestine	tissue	1	1	1	1
828	828	2723	identification of alpha and beta coronavirus in wildlife species in france: bats, rodents, rabbits, and hedgehogs	Monchatre-leroy et al.	Viruses-basel	2017	1	0	0	Vespertilio murinus	alphacoronavirus or betacoronavirus					pooled	cross-sectional	RNA	RT-PCR	single	RdRp	NA	intestines	France	N		74 of the 100 French administrative departments	NA	NA	2015			NA			Year	NA	N	N	N		VERENA Admin	4/12/2022 2:18pm	intestine	tissue	1	1	1	1
829	829	1071	identification of alpha and beta coronavirus in wildlife species in france: bats, rodents, rabbits, and hedgehogs	Monchatre-leroy et al.	Viruses-basel	2017	7	0	0	Eptesicus serotinus	alphacoronavirus or betacoronavirus					pooled	cross-sectional	RNA	RT-PCR	single	RdRp	NA	intestines	France	N		74 of the 100 French administrative departments	NA	NA	2013			NA			Year	NA	N	N	N		VERENA Admin	4/12/2022 2:18pm	intestine	tissue	1	1	1	1
830	830	2724	identification of alpha and beta coronavirus in wildlife species in france: bats, rodents, rabbits, and hedgehogs	Monchatre-leroy et al.	Viruses-basel	2017	11	0	0	Eptesicus serotinus	alphacoronavirus or betacoronavirus					pooled	cross-sectional	RNA	RT-PCR	single	RdRp	NA	intestines	France	N		74 of the 100 French administrative departments	NA	NA	2014			NA			Year	NA	N	N	N		VERENA Admin	4/12/2022 2:18pm	intestine	tissue	1	1	1	1
831	831	2725	identification of alpha and beta coronavirus in wildlife species in france: bats, rodents, rabbits, and hedgehogs	Monchatre-leroy et al.	Viruses-basel	2017	8	0	0	Eptesicus serotinus	alphacoronavirus or betacoronavirus					pooled	cross-sectional	RNA	RT-PCR	single	RdRp	NA	intestines	France	N		74 of the 100 French administrative departments	NA	NA	2015			NA			Year	NA	N	N	N		VERENA Admin	4/12/2022 2:18pm	intestine	tissue	1	1	1	1
832	832	1072	identification of alpha and beta coronavirus in wildlife species in france: bats, rodents, rabbits, and hedgehogs	Monchatre-leroy et al.	Viruses-basel	2017	1	0	0	Eptesicus nilssonii	alphacoronavirus or betacoronavirus					pooled	cross-sectional	RNA	RT-PCR	single	RdRp	NA	intestines	France	N		74 of the 100 French administrative departments	NA	NA	2013			NA			Year	NA	N	N	N		VERENA Admin	4/12/2022 2:18pm	intestine	tissue	1	1	1	1
835	835	1074	identification of diverse alphacoronaviruses and genomic characterization of a novel severe acute respiratory syndrome-like coronavirus from bats in china	He et al.	J Virol	2014	15	0	0	Rhinolophus ferrumequinum	alphacoronavirus or betacoronavirus					single	cross-sectional	RNA	nested RT-PCR	multiple	RdRp	NA	rectal swab	China	N	Yunnan	Xiangyun	NA	NA	2011			NA			Year	NA	N	N	Y, , coinfection with different alphacoronaviruses did exist within a bat population in one location		VERENA Admin	4/12/2022 2:18pm	faecal, rectal, or anal	swab	1	1	1	1
839	839	1078	identification of diverse alphacoronaviruses and genomic characterization of a novel severe acute respiratory syndrome-like coronavirus from bats in china	He et al.	J Virol	2014	4	0	0	Rhinolophus hipposideros	alphacoronavirus or betacoronavirus					single	cross-sectional	RNA	nested RT-PCR	multiple	RdRp	NA	rectal swab	China	N	Yunnan	Bingchuan	NA	NA	2011			NA			Year	NA	N	N	Y, , coinfection with different alphacoronaviruses did exist within a bat population in one location		VERENA Admin	4/12/2022 2:18pm	faecal, rectal, or anal	swab	1	1	1	1
841	841	1080	identification of diverse alphacoronaviruses and genomic characterization of a novel severe acute respiratory syndrome-like coronavirus from bats in china	He et al.	J Virol	2014	3	0	0	Rhinolophus hipposideros	alphacoronavirus or betacoronavirus					single	cross-sectional	RNA	nested RT-PCR	multiple	RdRp	NA	rectal swab	China	N	Yunnan	Baoshan	NA	NA	2011			NA			Year	NA	N	N	Y, , coinfection with different alphacoronaviruses did exist within a bat population in one location		VERENA Admin	4/12/2022 2:18pm	faecal, rectal, or anal	swab	1	1	1	1
846	846	1083	identification of sars-like coronaviruses in horseshoe bats (rhinolophus hipposideros) in slovenia	Rihtaric et al.	Arch Virol	2010	26	0	0	Myotis daubentonii	alphacoronavirus or betacoronavirus					pooled	cross-sectional	RNA	RT-PCR	single	RdRp	NA	fecal pellets	Slovenia	N		27 different locations in Slovenia	NA	NA	2008		May	NA	October		Spring,Summer,Fall	NA	Y, 12M, 10F	Y, 16 different churches, 1 house, 1 castle, and 1 cave	N		VERENA Admin	4/12/2022 2:18pm	faecal, rectal, or anal	faeces	1	1	0	1
847	847	1084	identification of sars-like coronaviruses in horseshoe bats (rhinolophus hipposideros) in slovenia	Rihtaric et al.	Arch Virol	2010	4	0	0	Myotis mystacinus	alphacoronavirus or betacoronavirus					pooled	cross-sectional	RNA	RT-PCR	single	RdRp	NA	fecal pellets	Slovenia	N		27 different locations in Slovenia	NA	NA	2008		May	NA	October		Spring,Summer,Fall	NA	Y, 2M, 1F	Y, 16 different churches, 1 house, 1 castle, and 1 cave	N		VERENA Admin	4/12/2022 2:18pm	faecal, rectal, or anal	faeces	1	1	0	1
848	848	1085	identification of sars-like coronaviruses in horseshoe bats (rhinolophus hipposideros) in slovenia	Rihtaric et al.	Arch Virol	2010	31	0	0	Myotis myotis	alphacoronavirus or betacoronavirus					pooled	cross-sectional	RNA	RT-PCR	single	RdRp	NA	fecal pellets	Slovenia	N		27 different locations in Slovenia	NA	NA	2008		May	NA	October		Spring,Summer,Fall	NA	Y, 16M, 6F	Y, 16 different churches, 1 house, 1 castle, and 1 cave	N		VERENA Admin	4/12/2022 2:18pm	faecal, rectal, or anal	faeces	1	1	0	1
849	849	1086	identification of sars-like coronaviruses in horseshoe bats (rhinolophus hipposideros) in slovenia	Rihtaric et al.	Arch Virol	2010	3	0	0	Pipistrellus kuhlii	alphacoronavirus or betacoronavirus					pooled	cross-sectional	RNA	RT-PCR	single	RdRp	NA	fecal pellets	Slovenia	N		27 different locations in Slovenia	NA	NA	2008		May	NA	October		Spring,Summer,Fall	NA	Y, 2M	Y, 16 different churches, 1 house, 1 castle, and 1 cave	N		VERENA Admin	4/12/2022 2:18pm	faecal, rectal, or anal	faeces	1	1	0	1
850	850	1087	identification of sars-like coronaviruses in horseshoe bats (rhinolophus hipposideros) in slovenia	Rihtaric et al.	Arch Virol	2010	2	0	0	Pipistrellus nathusii	alphacoronavirus or betacoronavirus					pooled	cross-sectional	RNA	RT-PCR	single	RdRp	NA	fecal pellets	Slovenia	N		27 different locations in Slovenia	NA	NA	2008		May	NA	October		Spring,Summer,Fall	NA	Y, 1M, 1F	Y, 16 different churches, 1 house, 1 castle, and 1 cave	N		VERENA Admin	4/12/2022 2:18pm	faecal, rectal, or anal	faeces	1	1	0	1
851	851	1088	identification of sars-like coronaviruses in horseshoe bats (rhinolophus hipposideros) in slovenia	Rihtaric et al.	Arch Virol	2010	4	0	0	Eptesicus serotinus	alphacoronavirus or betacoronavirus					pooled	cross-sectional	RNA	RT-PCR	single	RdRp	NA	fecal pellets	Slovenia	N		27 different locations in Slovenia	NA	NA	2008		May	NA	October		Spring,Summer,Fall	NA	Y, 2M, 1F	Y, 16 different churches, 1 house, 1 castle, and 1 cave	N		VERENA Admin	4/12/2022 2:18pm	faecal, rectal, or anal	faeces	1	1	0	1
853	853	1090	insectivorous bats carry host specific astroviruses and coronaviruses across different regions in germany	Fischer et al.	Infect Genet Evol	2016	152	0	0	Myotis nattereri	alphacoronavirus or betacoronavirus					pooled	longitudinal	RNA	hemi-nested RT-PCR	multiple	RdRp	NA	"saliva, faeces, and urine samples"	Germany	N	Bavaria		NA	NA		2011	May	2014	May		Year	NA	N	Y, bat boxes in forest	Y, AstV, PmV, CoV		VERENA Admin	4/12/2022 2:18pm	pooled swabs/samples	pooled	1	1	1	1
854	854	1091	insectivorous bats carry host specific astroviruses and coronaviruses across different regions in germany	Fischer et al.	Infect Genet Evol	2016	118	0	0	Plecotus auritus	alphacoronavirus or betacoronavirus					pooled	longitudinal	RNA	hemi-nested RT-PCR	multiple	RdRp	NA	"saliva, faeces, and urine samples"	Germany	N	Bavaria		NA	NA		2011	May	2014	May		Year	NA	N	Y, bat boxes in forest	Y, AstV, PmV, CoV		VERENA Admin	4/12/2022 2:18pm	pooled swabs/samples	pooled	1	1	1	1
855	855	1092	insectivorous bats carry host specific astroviruses and coronaviruses across different regions in germany	Fischer et al.	Infect Genet Evol	2016	13	0	0	Myotis daubentonii	alphacoronavirus or betacoronavirus					pooled	longitudinal	RNA	hemi-nested RT-PCR	multiple	RdRp	NA	"saliva, faeces, and urine samples"	Germany	N	Mecklenburg Western Pomerania		NA	NA		2012	July	2013	July		Year	NA	N	Y, bat boxes in forest	Y, AstV, PmV, CoV		VERENA Admin	4/12/2022 2:18pm	pooled swabs/samples	pooled	1	1	1	1
856	856	1093	insectivorous bats carry host specific astroviruses and coronaviruses across different regions in germany	Fischer et al.	Infect Genet Evol	2016	22	0	0	Myotis nattereri	alphacoronavirus or betacoronavirus					pooled	longitudinal	RNA	hemi-nested RT-PCR	multiple	RdRp	NA	"saliva, faeces, and urine samples"	Germany	N	Mecklenburg Western Pomerania		NA	NA		2012	July	2013	July		Year	NA	N	Y, bat boxes in forest	Y, AstV, PmV, CoV		VERENA Admin	4/12/2022 2:18pm	pooled swabs/samples	pooled	1	1	1	1
858	858	1095	insectivorous bats carry host specific astroviruses and coronaviruses across different regions in germany	Fischer et al.	Infect Genet Evol	2016	7	0	0	Pipistrellus pipistrellus	alphacoronavirus or betacoronavirus					pooled	longitudinal	RNA	hemi-nested RT-PCR	multiple	RdRp	NA	"saliva, faeces, and urine samples"	Germany	N	Mecklenburg Western Pomerania		NA	NA		2012	July	2013	July		Year	NA	N	Y, bat boxes in forest	Y, AstV, PmV, CoV		VERENA Admin	4/12/2022 2:18pm	pooled swabs/samples	pooled	1	1	1	1
861	861	1098	insectivorous bats carry host specific astroviruses and coronaviruses across different regions in germany	Fischer et al.	Infect Genet Evol	2016	34	0	0	Myotis daubentonii	alphacoronavirus or betacoronavirus					pooled	longitudinal	RNA	hemi-nested RT-PCR	multiple	RdRp	NA	"saliva, faeces, and urine samples"	Germany	N	North Rhine Westphalia		NA	NA	2014		July	NA	September		Summer,Fall	NA	N	Y, cow barns	Y, AstV, PmV, CoV		VERENA Admin	4/12/2022 2:18pm	pooled swabs/samples	pooled	1	1	0	0
877	877	1127	middle east respiratory syndrome coronavirus in bats, saudi arabia	Memish et al.	Emerg Infect Dis	2013	29	0	0	Taphozous perforates	alphacoronavirus or betacoronavirus					single	cross-sectional	RNA	PCR	single	RdRp	NA	throat swab	Saudi Arabia	N	Bisha	Bisha ruins	NA	NA	2012			NA		October	Fall	NA	N	Y	N		VERENA Admin	4/12/2022 2:19pm	oropharyngeal	swab	0	1	0	0
880	880	1129	middle east respiratory syndrome coronavirus in bats, saudi arabia	Memish et al.	Emerg Infect Dis	2013	8	0	0	Taphozous perforates	alphacoronavirus or betacoronavirus					single	cross-sectional	RNA	PCR	single	RdRp	NA	urine	Saudi Arabia	N	Bisha	Bisha ruins	NA	NA	2012			NA		October	Fall	NA	N	Y	N		VERENA Admin	4/12/2022 2:19pm	urinary	tissue	0	1	0	0
881	881	1130	middle east respiratory syndrome coronavirus in bats, saudi arabia	Memish et al.	Emerg Infect Dis	2013	22	0	0	Taphozous perforates	alphacoronavirus or betacoronavirus					single	cross-sectional	RNA	PCR	single	RdRp	NA	serum	Saudi Arabia	N	Bisha	Bisha ruins	NA	NA	2012			NA		October	Fall	NA	N	Y	N		VERENA Admin	4/12/2022 2:19pm	blood or serum	sera	0	1	0	0
883	883	1132	middle east respiratory syndrome coronavirus in bats, saudi arabia	Memish et al.	Emerg Infect Dis	2013	25	0	0	Eidolon helvum	alphacoronavirus or betacoronavirus					single	cross-sectional	RNA	PCR	single	RdRp	NA	throat swab	Saudi Arabia	N	Bisha	Bisha town center	NA	NA	2012			NA		October	Fall	NA	N	Y	N		VERENA Admin	4/12/2022 2:19pm	oropharyngeal	swab	0	1	0	0
886	886	1134	middle east respiratory syndrome coronavirus in bats, saudi arabia	Memish et al.	Emerg Infect Dis	2013	13	0	0	Eidolon helvum	alphacoronavirus or betacoronavirus					single	cross-sectional	RNA	PCR	single	RdRp	NA	urine	Saudi Arabia	N	Bisha	Bisha town center	NA	NA	2012			NA		October	Fall	NA	N	Y	N		VERENA Admin	4/12/2022 2:19pm	urinary	tissue	0	1	0	0
887	887	1135	middle east respiratory syndrome coronavirus in bats, saudi arabia	Memish et al.	Emerg Infect Dis	2013	19	0	0	Eidolon helvum	alphacoronavirus or betacoronavirus					single	cross-sectional	RNA	PCR	single	RdRp	NA	serum	Saudi Arabia	N	Bisha	Bisha town center	NA	NA	2012			NA		October	Fall	NA	N	Y	N		VERENA Admin	4/12/2022 2:19pm	blood or serum	sera	0	1	0	0
888	888	1136	middle east respiratory syndrome coronavirus in bats, saudi arabia	Memish et al.	Emerg Infect Dis	2013	3	0	0	Rousettus aegyptiacus	alphacoronavirus or betacoronavirus					single	cross-sectional	RNA	PCR	single	RdRp	NA	throat swab	Saudi Arabia	N	Bisha	Bisha town center	NA	NA	2012			NA		October	Fall	NA	N	Y	N		VERENA Admin	4/12/2022 2:19pm	oropharyngeal	swab	0	1	0	0
889	889	1137	middle east respiratory syndrome coronavirus in bats, saudi arabia	Memish et al.	Emerg Infect Dis	2013	3	0	0	Rousettus aegyptiacus	alphacoronavirus or betacoronavirus					single	cross-sectional	RNA	PCR	single	RdRp	NA	fecal pellets	Saudi Arabia	N	Bisha	Bisha town center	NA	NA	2012			NA		October	Fall	NA	N	Y	N		VERENA Admin	4/12/2022 2:19pm	faecal, rectal, or anal	faeces	0	1	0	0
890	890	1138	middle east respiratory syndrome coronavirus in bats, saudi arabia	Memish et al.	Emerg Infect Dis	2013	1	0	0	Rousettus aegyptiacus	alphacoronavirus or betacoronavirus					single	cross-sectional	RNA	PCR	single	RdRp	NA	urine	Saudi Arabia	N	Bisha	Bisha town center	NA	NA	2012			NA		October	Fall	NA	N	Y	N		VERENA Admin	4/12/2022 2:19pm	urinary	tissue	0	1	0	0
891	891	1139	middle east respiratory syndrome coronavirus in bats, saudi arabia	Memish et al.	Emerg Infect Dis	2013	2	0	0	Rousettus aegyptiacus	alphacoronavirus or betacoronavirus					single	cross-sectional	RNA	PCR	single	RdRp	NA	serum	Saudi Arabia	N	Bisha	Bisha town center	NA	NA	2012			NA		October	Fall	NA	N	Y	N		VERENA Admin	4/12/2022 2:19pm	blood or serum	sera	0	1	0	0
892	892	1140	middle east respiratory syndrome coronavirus in bats, saudi arabia	Memish et al.	Emerg Infect Dis	2013	36	0	0	Rhinopoma hardwickii	alphacoronavirus or betacoronavirus					single	cross-sectional	RNA	PCR	single	RdRp	NA	throat swab	Saudi Arabia	N	Bisha	Naqi and Old Naqi	NA	NA	2012			NA		October	Fall	NA	N	Y	N		VERENA Admin	4/12/2022 2:19pm	oropharyngeal	swab	0	1	0	0
893	893	1141	middle east respiratory syndrome coronavirus in bats, saudi arabia	Memish et al.	Emerg Infect Dis	2013	35	0	0	Rhinopoma hardwickii	alphacoronavirus or betacoronavirus					single	cross-sectional	RNA	PCR	single	RdRp	NA	fecal pellets	Saudi Arabia	N	Bisha	Naqi and Old Naqi	NA	NA	2012			NA		October	Fall	NA	N	Y	N		VERENA Admin	4/12/2022 2:19pm	faecal, rectal, or anal	faeces	0	1	0	0
894	894	1142	middle east respiratory syndrome coronavirus in bats, saudi arabia	Memish et al.	Emerg Infect Dis	2013	4	0	0	Rhinopoma hardwickii	alphacoronavirus or betacoronavirus					single	cross-sectional	RNA	PCR	single	RdRp	NA	urine	Saudi Arabia	N	Bisha	Naqi and Old Naqi	NA	NA	2012			NA		October	Fall	NA	N	Y	N		VERENA Admin	4/12/2022 2:19pm	urinary	tissue	0	1	0	0
895	895	1143	middle east respiratory syndrome coronavirus in bats, saudi arabia	Memish et al.	Emerg Infect Dis	2013	15	0	0	Rhinopoma hardwickii	alphacoronavirus or betacoronavirus					single	cross-sectional	RNA	PCR	single	RdRp	NA	roost feces	Saudi Arabia	N	Bisha	Naqi and Old Naqi	NA	NA	2012			NA		October	Fall	NA	N	Y	N		VERENA Admin	4/12/2022 2:19pm	faecal, rectal, or anal	faeces	0	1	0	0
896	896	1144	middle east respiratory syndrome coronavirus in bats, saudi arabia	Memish et al.	Emerg Infect Dis	2013	1	0	0	Rhinopoma microphyllum	alphacoronavirus or betacoronavirus					single	cross-sectional	RNA	PCR	single	RdRp	NA	throat swab	Saudi Arabia	N	Bisha	Old Naqi	NA	NA	2012			NA		October	Fall	NA	N	Y	N		VERENA Admin	4/12/2022 2:19pm	oropharyngeal	swab	0	1	0	0
897	897	1145	middle east respiratory syndrome coronavirus in bats, saudi arabia	Memish et al.	Emerg Infect Dis	2013	1	0	0	Rhinopoma microphyllum	alphacoronavirus or betacoronavirus					single	cross-sectional	RNA	PCR	single	RdRp	NA	fecal pellets	Saudi Arabia	N	Bisha	Old Naqi	NA	NA	2012			NA		October	Fall	NA	N	Y	N		VERENA Admin	4/12/2022 2:19pm	faecal, rectal, or anal	faeces	0	1	0	0
898	898	1146	middle east respiratory syndrome coronavirus in bats, saudi arabia	Memish et al.	Emerg Infect Dis	2013	1	0	0	Eptesicus bottae	alphacoronavirus or betacoronavirus					single	cross-sectional	RNA	PCR	single	RdRp	NA	throat swab	Saudi Arabia	N	Bisha	Bisha Ruins	NA	NA	2012			NA		October	Fall	NA	N	Y	N		VERENA Admin	4/12/2022 2:19pm	oropharyngeal	swab	0	1	0	0
899	899	1147	middle east respiratory syndrome coronavirus in bats, saudi arabia	Memish et al.	Emerg Infect Dis	2013	1	0	0	Eptesicus bottae	alphacoronavirus or betacoronavirus					single	cross-sectional	RNA	PCR	single	RdRp	NA	fecal pellets	Saudi Arabia	N	Bisha	Bisha Ruins	NA	NA	2012			NA		October	Fall	NA	N	Y	N		VERENA Admin	4/12/2022 2:19pm	faecal, rectal, or anal	faeces	0	1	0	0
900	900	1148	middle east respiratory syndrome coronavirus in bats, saudi arabia	Memish et al.	Emerg Infect Dis	2013	1	0	0	Eptesicus bottae	alphacoronavirus or betacoronavirus					single	cross-sectional	RNA	PCR	single	RdRp	NA	urine	Saudi Arabia	N	Bisha	Bisha Ruins	NA	NA	2012			NA		October	Fall	NA	N	Y	N		VERENA Admin	4/12/2022 2:19pm	urinary	tissue	0	1	0	0
901	901	1149	middle east respiratory syndrome coronavirus in bats, saudi arabia	Memish et al.	Emerg Infect Dis	2013	32	0	0	Eptesicus bottae	alphacoronavirus or betacoronavirus					single	cross-sectional	RNA	PCR	single	RdRp	NA	roost feces	Saudi Arabia	N	Bisha	Bisha Ruins	NA	NA	2012			NA		October	Fall	NA	N	Y	N		VERENA Admin	4/12/2022 2:19pm	faecal, rectal, or anal	faeces	0	1	0	0
[truncated: 827 more rows]
[truncated: 11 more columns]
